# Supplementary material for: Dynamics of Genome Rearrangement in Bacterial Populations
Source: PLoS Genet. 2008 Jul 18;4(7):e1000128. doi: 10.1371/journal.pgen.1000128 (PMC2483231; doi:10.1371/journal.pgen.1000128)
Supplement: Dataset S1 — Genome alignment and genome arrangement data. File - 8way_600from400.badger: A signed gene-order permutation matrix describing the order and orientation of locally collinear blocks (LCBs) as they occur in each of the eight genomes. File - mavvers_8way_600_from_400_perms.600.lcbs: contains the left-end and right-end coordinate of each LCB in the main chromosome of each genome. File - mavvers_8way_600_from_400_aligned.xmfa: contains an XMFA format genome alignment of the eight yersinia that can be viewed in the Mauve viewer. Ensure that the source genbank files (also included in the zip) are located in the same directory to load annotation data. Remaining files: source genome sequence and annotation data. (39.59 MB ZIP) [file pgen.1000128.s001.zip]

Archive with 11 entries (11 files):
- pestoides_ornl_noplasmids_fix.gbk
- Ypt31758_new.gbk
- mavvers_8way_600_from_400_aligned.xmfa
- NC_003143.gbk
- NC_004088.gbk
- NC_005810.gbk
- NC_006155.gbk
- NC_008149.gbk
- NC_008150.gbk
- 8way_600from400.badger
- mavvers_8way_600_from_400_perms.600.lcbs
