# Supplementary material for: Dynamics of Genome Rearrangement in Bacterial Populations
Source: PLoS Genet. 2008 Jul 18;4(7):e1000128. doi: 10.1371/journal.pgen.1000128 (PMC2483231; doi:10.1371/journal.pgen.1000128)
Supplement: Dataset S1 — Genome alignment and genome arrangement data. File - 8way_600from400.badger: A signed gene-order permutation matrix describing the order and orientation of locally collinear blocks (LCBs) as they occur in each of the eight genomes. File - mavvers_8way_600_from_400_perms.600.lcbs: contains the left-end and right-end coordinate of each LCB in the main chromosome of each genome. File - mavvers_8way_600_from_400_aligned.xmfa: contains an XMFA format genome alignment of the eight yersinia that can be viewed in the Mauve viewer. Ensure that the source genbank files (also included in the zip) are located in the same directory to load annotation data. Remaining files: source genome sequence and annotation data. (39.59 MB ZIP) [file pgen.1000128.s001.zip › pestoides_ornl_noplasmids_fix.gbk]

LOCUS       Contig1              4517345 bp    DNA     circular BCT 13-JUN-2006
DEFINITION  Yersinia pestis Pestoides F, complete genome.
FEATURES             Location/Qualifiers
BASE COUNT 1170824 a 1047480 c 1104761 g 1194280 t 0 others
ORIGIN
        1 gatcttttta tttaaagatc tctttattag atctcttatt aggatcatga tcctctgtgg
       61 ataagtgatt attcacatgg aagatcatat aattaaggag gatcgtttgt tgtgagtgac
      121 cggtgatcct attgcgtata agctgggatc taaatggcat gttatgcaca gtcactcggc
      181 agaatcaagg ttgttatgtg gatatctact ggttttaccc tgcttttaag catagttata
      241 cacattcgtt cgcgcgatct ttgagctaat tagagtaaat taatccaatc tttgacccaa
      301 atctctgctg gatcctctgg tatttcatgt tggatgacgt caatttctaa tatttcaccc
      361 aaccgttgag caccttgtgc gatcaattgt tgatccagtt ttatgattgc accgcagaaa
      421 gtgtcatatt ctgagctgcc taaaccaacc gccccaaagc gtacttggga taaatcaggc
      481 ttttgttgtt cgatctgttc taataatggc tgcaagttat caggtagatc cccggcacca
      541 tgagtggatg tcacgattaa ccacaggcca ttcagcgtaa gttcgtccaa ctctgggcca
      601 tgaagtattt ctgtagaaaa cccagcttct tctaatttat ccgctaaatg ttcagcaaca
      661 tattcagcac taccaagcgt actgccactt atcaacgtta tgtcagccat tcaagaaccc
      721 aactgaagta aagagctggc attgtactct gtgaatcagc tgggatctag ctgtggataa
      781 tgtgggtata gttattttag ggttaaggaa cgatcgtacg catgataggg ttttgcagtg
      841 atattagtgt ctcggttgac tggatctcat caatagtctg gattttgttg ataagtacct
      901 gctgcaatgc atcaatggat ttacacatca ctttaataaa tatgctgtag tggccagtgg
      961 tgtaataggc ctcaaccact tcttctaagc tttccaattt tttcaaggcg gaagggtaat
     1021 ctttggcact tttcaagatt atgccaataa agcagcaaac gtcgtaaccc agttgttttg
     1081 ggttaacgtg tacacaagct gcggtaatga tccctgcttg ccgcatcttt tctactctta
     1141 catgaatagt tccggggcta acagcgaggt ttttggctaa ttcagcatag ggtgtgcgtg
     1201 cattttccat taatgctttc aggatgctgc gatcgagatt atcgatctga taaatttcac
     1261 tcatatttcc cccgtttttt tatcgatatc tcaattatag tgccatataa attcattatt
     1321 aaaaccataa tggctatatt tgttattgga tattgaattt aaccctcatt ctgttgctta
     1381 atcgatgaca agccagtagg cataactaaa cataacgaat tgagaaaaca gcaatgaaaa
     1441 aacaatttat ccaaaaacaa caacaaatca gcttcgtaaa atcattcttt tcccgccaat
     1501 tagagcaaca acttggcttg atcgaagtcc aggctcctat tttgagccgt gtgggtgatg
     1561 gaacccaaga taacctttct ggttctgaga aagcggtaca ggtaaaagtt aagtcattgc
     1621 cggattcaac ttttgaagtt gtacattcat tagcgaagtg gaaacgtaaa accttagggc
     1681 gttttgattt tggtgctgac caaggggtgt atacccatat gaaagcattg cgcccagatg
     1741 aagatcgcct gagtgctatt cattctgtat atgtagatca gtgggattgg gaacgggtta
     1801 tgggggacgg tgaacgtaac ctggcttacc tgaaatcgac tgttaacaag atttatgcag
     1861 cgattaaaga aactgaagcg gcgatcagtg ctgagtttgg tgtgaagcct ttcctgccgg
     1921 atcatattca gtttatccac agtgaaagcc tgcgggccag attccctgat ttagatgcta
     1981 aaggccgtga acgtgcaatt gccaaagagt taggtgctgt cttccttata gggattggtg
     2041 gcaaattggc agatggtcaa tcccatgatg ttcgtgcgcc agattatgat gattggacct
     2101 ctccgagtgc ggaaggtttc tctggattaa acggcgacat tattgtctgg aacccaatat
     2161 tggaagatgc ctttgagata tcttctatgg gaattcgtgt tgatgccgaa gctcttaagc
     2221 gtcagttagc cctgactggc gatgaagacc gcttggaact ggaatggcat caatcactgt
     2281 tgcgcggtga aatgccacaa actatcgggg gaggtattgg tcagtcccgc ttagtgatgt
     2341 tattgctgca gaaacaacat attggtcagg tgcaatgtgg tgtttggggc cctgaaatca
     2401 gcgagaaagt tgatggcctg ctgtaaaatc tagtcattat ccccctatgc taactcgcga
     2461 taacggtatc agtcatcgcg ggtttttaac tttatcagtc tgtaggcggc atcactatgg
     2521 gggattatcg tttccagcgg cgtatcaaac ggctttttaa acttgtatca aaacgccaga
     2581 tatgatcaaa aatacgcatg atccctggtt tgccataagc ggacatggca acagcatgga
     2641 aacggtgctg gtgggcctgc tgctggattt ttatctttct gactaactct tctggcaaac
     2701 gctgggcgat aaagtctgaa atgatcaccg cgtctgcgtc ataccattct ctgtcttcca
     2761 ttttatttaa cgtgttggct aagcatgccg ccagatccgt accaccacga aaatgttggt
     2821 tgaggaaacg tatggcttgc tcaataccat tgtcagctga tagctcgtag tgaattattt
     2881 cagtagcaaa taacatgatg taacagcggc gattatcggc taacgcgata cggagtaagg
     2941 ccagacaaaa tgctttggcg cattgctcgt tgaagcctcc catcgagcct gaggtatcga
     3001 cgcagacaat aaatggccca cggggttgct catcattttg tttaaggctg acgggtctct
     3061 gttgcgtttt ttcctgccag ttgtctcctt gtaatcggta tgtgagcaaa cgccgttcca
     3121 gtaagcggcg ataaaactca aactccaact cactcatccc taacatcacc aattcagtag
     3181 gcaataatcg caggatgtca ttactctgat gaataccact gacctcctca ggcaccgaat
     3241 ctggctggcg taccataacg gtgtaaggct catagcgggc gtcaggtgcc ggttgtgctt
     3301 tggctgagcg gctgcggccg agctgttcgg ctaaacgtat taattcaggt tgctgttgca
     3361 gaaagtcgcc atattgcagc aataattgat aatcgccacg ttgcaaatgc ccctgactca
     3421 tatcccaaag acgcccagcg gcattgtcat tggtggtgag aatgggttcc agtgcaccac
     3481 tgagcgctaa tcttcgctgt agctcagcta agagctgttc ccgttcttgt tctaacaact
     3541 gatgatgaat tgtgatggtt tgtaggatca gactgacacg ccaacgttgt aaaaagagcg
     3601 tttgcaggct atctccgcct ggcgggtttt ttgccaggtc tgcggtttgc actaatgttt
     3661 tagcctgcgt tgcaaacggg gaatgtaaat cttgtaactg agccacgata tcgggcagat
     3721 gcgcataaaa ctgtgggcta tcctccaaca gactctgttg atataaggaa aattcattcg
     3781 ccagccctgg cggaacgcta gcttcacgga tccgttgttg caaattttgt ttccagccgg
     3841 gaatatcttt cattaatgcc cgtttaatcc gcgggaattt ttcaaaaaaa atcgccaact
     3901 gaggtgctgc cagtaaacct accaccatct cttcgataag ttcaccttca cttatcgaca
     3961 gcagcatatc cagtgttgcc agactgagca tcggtcagtg tccactgtgt ttttgttgtt
     4021 gaaatttacg ttgttgaaat tgaatttgtt gaaattgaag ttgctccacc acctgtagca
     4081 ggctggcctc tatttttgcc agccaagatg atggggtaaa taaacaaggc tgatgttggc
     4141 taaataagcg ccgttgttct gccagcgtac tttccagttt ggtgagtgcc agcagcagtt
     4201 ctggtggcac gctagtggtt gtggcacccg gaagggacaa ggttgatggc tggcggctca
     4261 catccagtat gattatatgt aactgatcat caatttccgc atcgatagat tgcgcatagc
     4321 caacaccatt taatttggct cgtaaagcgc cacctttatt cagccattga gcaagggcct
     4381 ctttatcaac ctgcagatga ttgacctgaa tatcatgtaa gttaagcggt ttttgcagta
     4441 atagcgtcaa ggtactgtct gtcagattat ccggcagagc atattgcgct ttacggctga
     4501 acatgccgct ttgcttaacc acagtgagtg cctggtggtc actttgctgc tgttggtgtt
     4561 gcaaccattt gctattaata tcttgtagct tcattaataa gctttgctgt tgataccctt
     4621 gttccgtcaa caattgttcc agttgctgtt gcagtaattt gaacgagtta aggtcatgcc
     4681 ataggcaatc tttcagtaaa atcagatcaa taggggttat ttcatcacgg ccactgaaga
     4741 atgcactggc ttgtagtaga cgtaatgcct tcttccagcg gcggtcagag acataaggag
     4801 cgtgttccag agcgctgagt cgttgacgta gctgaaaaat aagctcaaag cagtgatctg
     4861 gtaatgtgat tttgtcaatc aagggctgcc actggtggaa ttcttcatca gtgatactga
     4921 ggttttctgc taccgggttg tgattttcat tttgtctgct gatcagcagt gagcggaaat
     4981 tctgtttttc ttgtacccgg tctagccaca ggcggatcag catccggtca taaagtgctt
     5041 ccaggctgct gtctgcgtct ggcaactcat tggacgcggt taccagcaag cgcatcggga
     5101 tactgtcttc cctatcacca tttcgaaagc gccgttcatt aatggcggtc agtagagtat
     5161 taaggatagc cgggcccgcc ttccagattt catcgaggaa gacaatttca gcttctggta
     5221 gataaccccc ggtcattcgt tggtaacgcc cttcttcttt taatgcctgt atggacagcg
     5281 ggccaaaaac ctcttccggt gtagaaaagc gggtcatcag gtattcaaat gcccgagcat
     5341 ggcggaaagc aaatttcaag cggcgggcaa tcaggctttt ggcaattccc ggaggaccaa
     5401 gcagaaatac actttcaccg ctgagtgctg ccagtaagca caaacggatg gcttcctgtc
     5461 tttcatacag cccactttca agggcatgac ttaagcgaga tattctttct gccaattgcg
     5521 atgattgcgc cataattgtt ctacatgttc ctctgatgag ttaattttta cctgataaaa
     5581 cggaataaat cctctttttc ttaataggat agcttgttga ttagtgaaat tttcatatca
     5641 tcaattattt gtttttgatt aaatatcgtt ctttttctgc tctaatttaa gagtaggcaa
     5701 tccatttaaa taatgcatac tgaacgcctt tcgtgggcgt gaaaggacac aggatcttct
     5761 gtcatggggc ctaaacgcat acatcagctt atggatgttc tagcaaatga gcacagagca
     5821 taaacaatat ttatccgcgg tgactttggc tgcaatcggg gtcgtttacg gtgatattgg
     5881 caccagccca ctctatacct tgagagagtg tttttctggt cattatggtt ttgatgtccg
     5941 acccgatgtg gtgtttggtt ttttatcgct gattttctgg atgctaattc tagtcgtctc
     6001 ggttaaatat ctgacctatg tgatgcgggc tgataacgcg ggtgaaggag ggattttaac
     6061 gttgatgtct ttggcagggc gtaatatctc ttccagagcg acgtctatct tggtggtcct
     6121 tgggctaatt ggtggcagct tcttttatgg tgaagtggtc attaccccgg caatctcggt
     6181 gatgtcagct attgaagggt tggaaatcgc cgcacccgcc cttgatccct acattgttcc
     6241 ctgctccatt gccgtattaa cgctactttt tgtgattcaa aagcatggca ctggcagtgt
     6301 tggtaaactt ttcgccccgg tgatgctggt gtggttcctg acgttagcct tacttggtct
     6361 gcgcagtatt attgctaacc cagaagtttt ggccgcgctg aatcccaaat gggcaataag
     6421 cttttttgtt gaatataagt ctgtttcgtt ttttgccctt ggtgcggtag ttctggcgat
     6481 tactggcgtt gaggcgttgt atgcggatat ggggcatttt ggtaagtttc ctatccggct
     6541 cgcttggttt actgtggtct taccgtcgtt ggtgctgaat tattttggtc agggggcgtt
     6601 attactgaaa aaccctgaag ccatcaaaaa ccccttcttt ctgctagccc ccgactgggc
     6661 actgattcca ttacttattc tggcgacgct agccactgtt attgcctcac aggcggtgat
     6721 ttctggcgta ttttcactta ctcgacaggc tgttcgttta gggtatttac cacccatgcg
     6781 aattattcat acttcagaga tggaatctgg ccagatatat atcccagtga tcaattggac
     6841 cctctattta gcggtggtgt tagtgattat cggttttgaa cgctccagta atttggcggc
     6901 ggcttatgga atagcggtta ccgggactat ggttatcacc agtattctgt tttgtaccgt
     6961 ggcatggaaa aactggcatt ggaatcgctt tctcgtcgta tttttactga tggtcttgtt
     7021 gattatcgat atcccgatgt tttctgccaa tgtgcttaaa ttattctcag ggggttggtt
     7081 gccactgtct ttaggtttgg tgatgtttat tattatgacc acctggaaaa gtgagcgttt
     7141 cagtttactg cgccgtatgc atgaacacag taattcactg gaagcgatga ttgcttcact
     7201 agagaagtca ccgccagtac gggtacccgg tacggcggtg tatatgtcgc gagcaatgaa
     7261 tgtcattcca tttgcattat tacataacct taaacataac aaagtgttac atgagcgtgt
     7321 tgtgttgcta acgatgcgga ctgacgatgt gccttatgta cataatgtgg agcgggttac
     7381 catcgagcaa ctttctccaa ccttctggcg ggtggttgcc agatacggtt ggcgtgaaac
     7441 acctaatgtg gcggaaattt tccaccgttg tggtttggaa ggtttgtctt gccagatgat
     7501 ggaaacgtcg ttctttatgt cacatgaatc gctaatcctg actaagcggc catggcactt
     7561 atttttacgt ggtaagttat ttattgcact tagccgtaat gcattacgcg caccagatca
     7621 atttgagatc ccacccaata gggttattga acttgggaca caagtggaaa tttaattgag
     7681 aggccgttaa tcataacggc ctcttctatc atcattcaca ctattatcat catccacact
     7741 atcaccgcta aaatccttct tcttatatcg ctagcaaagt gtttcggtgg cgatcacaat
     7801 ttcactaaat gaggtttgtc ttctactgcc gtttttctaa actccttgtt agcgaaacgt
     7861 ttcgctcttg gagtagatca tgaaaaaagg tgtattactg aacgctgata tttccgcggt
     7921 tatctcccgt ctgggccata ccgatcagat tgtgatcggt gacgcagggc taccgatacc
     7981 ggcaaccacc acacgaatcg atttggcgtt aacacgaggc gtgccagggt ttctgcaggt
     8041 tgtcgatgta gtcacgcaag aaatgcaggt tgagaatgct taccttgcag aagaaatcgt
     8101 taaaaataat ccgcaacttc atgaagcatt actcgtgctg ctcacacagc ttgagcaacg
     8161 gcaggaaaac caaattgctt tgcgttatat cagccatgag gcgtttaaag agcaaactaa
     8221 acaaagccgg gcggtgatac gcagcggaga gtgttctccc tttgctaata tcattctcgg
     8281 ctccggcgta accttctaag gcctttatgc aacctttact aaaatttcaa ggacaaagga
     8341 ataaataaga tggaaacagg taagctggtg gtgttgggca gtatcaatgc cgaccatatt
     8401 ctgaatattg agcagtttcc acgtccgggt gaaacggtga tcgggcagca gtataacgtt
     8461 gctttcggag gtaaaggggc taatcaagcg gttgctgctg gccgtagcgg tgcggatatc
     8521 gcatttattg cctgtgtggg tgacgatgat attggtgaac gggtgcgtca gcaactcact
     8581 gccgataaga ttgatactca gcctatcgag gctattaagg gggcaactac cggtgtggca
     8641 ttgatcttcg tgaatagcga tggcgaaaat gtgattggta ttaatgcggg ggctaactca
     8701 gcggtgacac cagagtatct tcgccgctac caacaacaag tgatcgatgc tgatgcactc
     8761 ttaatgcaac tggagtagcc gctcgacact gttattgcgg ccgctaaact ggcgaagcag
     8821 catcaaactc aggttatcct caatccggca cccgcccgta aattacccga tgaattatta
     8881 actctggtcg atatgattac gcctaatgaa acggaagccg agcgtttgac cggcattcat
     8941 attgagcagg atgatgatgc cgcgaaagca gcgcaaattt tgcatgataa aggcattgct
     9001 accgtgatca tcaccttagg tagccgtggc gtatggctca gtgaacaagg taaaggtaaa
     9061 ttagtggcgg ggttcaaggt aaatgccgta gataccattg ctgccggtga tacgtttaac
     9121 ggtgcattat tgacagcgtt attagaaggc cagtctatgg atgtcgcagt gcgttttgct
     9181 catgccgcgg cggctattgc ggtcactcgg cctggagcac agccgtccat tccatggcgt
     9241 gccgaaattg atagcttctt acaagaacga gtgtaaaacg tggccacaat gaaagatgtc
     9301 gcccgtctgg caggggtatc gtcaagcaat ggcacgtgca ggtttgccaa ttattgccgg
     9361 gtatgaagtt gtcagtgatt ttgaatttgg tggtggcctg gttgccctga agcaacgact
     9421 aaataatcca gaagctgagc cacaagttct gcccctgact cccgagctaa tagaacgcgg
     9481 ttcggtctcc cttcgttaaa cattattttt cacctgtggg gctacttttt tcacattacg
     9541 gccctgaatt aaattgtctc catccctggg tttgagtaac aagaacacca gagatgatag
     9601 caatgtcact attcccatgg tgataaaggt gtagtggaag tgatccacat taccgcctaa
     9661 cgacaaccca tcataaaaac gcaacacagt cgcactgata gcaatcccaa agcttatcga
     9721 taattgttgg gttaccgcca gaacactgtt accggagctg gcattgttat ccgtcaaatc
     9781 agccagtgta attgtattca tcgcagtaaa ttgggtcgac atcgctatac ctaatataaa
     9841 tagcggcaat atcatcatcc atgccgacat ccccggtgat tgcaatgcaa aggaggcaat
     9901 cagtaccccg ataattaagg ttataccgac taacacttta cgatagccca gtgagcgcag
     9961 cacctgtgtg acggctgatt ttgccatgat ggatccaatc gcggtgggag ccatcataca
    10021 accggcgata agtgcggaat aaccgaatcc aacttgtaac atcaacggca ttaaaaaagg
    10081 tacacagccc gtccctaagc gggaggccac gttaccggca atccccacgg agaatgtccg
    10141 ggtcttaaat aatggcaaac caatgagtgg attaggatgg cctttggcat gaaatatata
    10201 gaaaatcagc attaataggc cgcctagcag agttgcggcg ggtaaataat ctgcgatttc
    10261 tggccgcccc ataatctcca ggctggtgga tatcatgact aaactgatac caaatagtag
    10321 gaaaccaaca aaatcaaaag tgcgcttagg catcgtgaaa ttaggcatat atttgcgggc
    10381 ataaaaaata cccaacaagc caataggaat attaaggata aaaatccaat gccaagtggt
    10441 ataagtcacc aacaacccgc ccaataatgg ccccatgact ggcccgacta accctggaat
    10501 agtgacaaaa tttaaaaccg gcaataactc actgcgtgga taagcccgga tgagcgccag
    10561 cctggctacc ggcatcatca tcgccccacc gatcccttga ataacccgag aagccactaa
    10621 gaaagccagt gagcctgaaa gtgcacagag cagtgatccg aaggtaaata aagaaaccgc
    10681 caggataaaa attcgtcggg taccaaaacg atcggccagc caaccactaa ctggaatcaa
    10741 catcgcgacg gtcagggtat agctaataat ggctgattgc attgtcagcg gagaacggtt
    10801 aaggctttcg gcgattgaag ggagagccgt attcagtatg gtggcatcca aagcctgcat
    10861 aaagaaagcc atagccgcta tccaaggaag gcctgccata ctgcgcgcag attttatcat
    10921 tatccgtcct ggtgatttat atggggggcg ataattttct cttctttata tagatagcat
    10981 gtggctgatc gtgctgtcgt cagtctaccg tttttaatag cacctgacag gcgaataaag
    11041 caccttgatt atcacctgcc agaatcgtat ctacaatgtt ctgatgatgt tgtagcttaa
    11101 tcacttcatc accagtaata gcacgaaagt agctgtaata aaccgaactg aataagttag
    11161 caaaagagat taaaaatgga ttgccgctgg cttcataaat taatttatga aactgggtat
    11221 ccacctgaat ccattgctca cgattaaagt tgctatgcag tgcacgcatt tctgcaacta
    11281 gtgatgctaa cagctctcgc tgtttctcat tggcgtgtgt ggcagccaga taacaggctt
    11341 gtggttccaa cgatgttctt agtataagga agtgttgcat gacctgatca aaattctcct
    11401 tggtcatcca ccacgttaat aattcctgat caaggtagtt ccaattcgtc tgtggcataa
    11461 cacgagtgcc aatacgcggg cgcggtaata gcatcccctt cgctgccagc atttttactg
    11521 cttcacgtac tgcggtgcga cttacaccaa attgttcacc caactctatt tcgccgggca
    11581 gtatactgcc cgcttcatat tctcctgcga gaatacgctg accaatcttt tcagccagta
    11641 agtaggaaag atttcgctgg gcggcttgct gttgggtatt tagttgcatg gtgatttgtc
    11701 ctatcagtct tcttatattt ctattttact ctactgtttc acttcggtat tggatgttta
    11761 gcttaataat tgtttaagga ttgtcctttt tctctgtttt tgctgaaaaa aaacacggtt
    11821 gaaaagtttt ttgaaattag gggttgcagg ctgtcaggaa ctccctataa tgcgcctcca
    11881 ctgaccggga acaacgaaac acacttcgcc gggtcaggaa gagaaaagca gacttgaact
    11941 tcgaaagaaa taaaagaaaa ccttgactct tcagcgggaa agcgtattat ctgcctcccg
    12001 cgttaccgta agattcgccg caaggcaaac gggtaacgaa cgctctttaa caatttatca
    12061 gacaatctgt gtgggcactc gcaagacgat atcgacgcct gtttcggcag gcagaaataa
    12121 tatcaagtct tgaagagtga ccaaagcagt aaacattttg acttcggtca agatgcctat
    12181 ttgcagaaag taatctttga gcaccgctgc ttttacgcaa gtaaaagtca gcaaatcaaa
    12241 caaatcttaa attgaagagt ttgatcatgg ctcagattga acgctggcgg caggcctaac
    12301 acatgcaagt cgagcggcag cgggaagtag tttactactt tgccggcgag cggcggacgg
    12361 gtgagtaatg tctggggatc tgcctgatgg agggggataa ctactggaaa cggtagctaa
    12421 taccgcatga cctcgcaaga gcaaagtggg ggaccttagg gcctcacgcc atcggatgaa
    12481 cccagatggg attagctagt aggtggggta atggctcacc taggcgacga tccctagctg
    12541 gtctgagagg atgaccagcc acactggaac tgagacacgg tccagactcc tacgggaggc
    12601 agcagtgggg aatattgcac aatgggcgca agcctgatgc agccatgccg cgtgtgtgaa
    12661 gaaggccttc gggttgtaaa gcactttcag cgaggaggaa ggggttgagt ttaatacgct
    12721 caatcattga cgttactcgc agaagaagca ccggctaact ccgtgccagc agccgcggta
    12781 atacggaggg tgcaagcgtt aatcggaatt actgggcgta aagcgcacgc aggcggtttg
    12841 ttaagtcaga tgtgaaatcc ccgcgcttaa cgtgggaact gcatttgaaa ctggcaagct
    12901 agagtcttgt agaggggggt agaattccag gtgtagcggt gaaatgcgta gagatctgga
    12961 ggaataccgg tggcgaaggc ggccccctgg acaaagactg acgctcaggt gcgaaagcgt
    13021 ggggagcaaa caggattaga taccctggta gtccacgctg taaacgatgt cgacttggag
    13081 gttgtgccct tgaggcgtgg cttccggagc taacgcgtta agtcgaccgc ctggggagta
    13141 cggccgcaag gttaaaactc aaatgaattg acgggggccc gcacaagcgg tggagcatgt
    13201 ggtttaattc gatgcaacgc gaagaacctt acctactctt gacatccaca gaatttggca
    13261 gagatgctaa agtgccttcg ggaactgtga gacaggtgct gcatggctgt cgtcagctcg
    13321 tgttgtgaaa tgttgggtta agtcccgcaa cgagcgcaac ccttatcctt tgttgccagc
    13381 acgtaatggt gggaactcaa gggagactgc cggtgacaaa ccggaggaag gtggggatga
    13441 cgtcaagtca tcatggccct tacgagtagg gctacacacg tgctacaatg gcagatacaa
    13501 agtgaagcga actcgcgaga gtcagcggac cacataaagt ctgtcgtagt ccggattgga
    13561 gtctgcaact cgactccatg aagtcggaat cgctagtaat cgtagatcag aatgctacgg
    13621 tgaatacgtt cccgggcctt gtacacaccg cccgtcacac catgggagtg ggttgcaaaa
    13681 gaagtaggta gcttaacctt cgggagggcg cttaccactt tgtgattcat gactggggtg
    13741 aagtcgtaac aaggtaaccg taggggaacc tgcggttgga tcacctcctt acctaacgat
    13801 acgcattgcg cagtgcccac acagattgtc tgatgaatgt aaacgagcaa gagcacctgt
    13861 tgatgttatg agtttcgact catgctgata cgaaacggtt gaatttcggt ttgatcggta
    13921 ttttcgtgtc cccatcgtct agaggcctag gacactgccc tttcacggct gtaacagggg
    13981 ttcgaatccc cttggggacg ccaatccgat aatgagtgaa agacattatc accggttctt
    14041 tatgaactga aaaataacgt aaagatgact ttaccaagtc gtgtttacga tattgctctt
    14101 taacaatctg gaacaagctg aaaattgaaa cattacagct gaaatttacc ccgccgtaga
    14161 tgtattgggg taaagagtaa cctgtaatag agtctctcaa ataatcgcaa cacaagatgt
    14221 actgtcagca atgacaagac accttcgggt tgtgaggtta agcgactaag cgtacacggt
    14281 ggatgcctag gcagtcagag gcgatgaagg gcgtgctaat ctgcgaaaag cgtcggtaag
    14341 ctgatatgaa gcgttataac cgacgatacc cgaatgggga aacccagtgc aatacgttgc
    14401 actatcgtta gatgaataca tagtctaacg aggcgaaccg ggggaactga aacatctaag
    14461 taccccgagg aaaagaaatc aaccgagatt cccccagtag cggcgagcga acggggagga
    14521 gcccagagtc tgaatcagtt tgtgtgttag tggaagcgtc tggaaagtcg cacggtacag
    14581 ggtgatagtc ccgtacacca aaatgcacag gctgtgaact cgatgagtag ggcgggacac
    14641 gtgacatcct gtctgaatat ggggggacca tcctccaagg ctaaatactc ctgactgacc
    14701 gatagtgaac cagtaccgtg agggaaaggc gaaaagaacc ccggcgaggg gagtgaaata
    14761 gaacctgaaa ccgtgtacgt acaagcagtg ggagcacctt cgtggtgtga ctgcgtacct
    14821 tttgtataat gggtcagcga cttatatttt gtagcaaggt taaccgaata ggggagccgt
    14881 agggaaaccg agtcttaact gggcgtctag ttgcaaggta tagacccgaa acccggtgat
    14941 ctagccatgg gcaggttgaa ggttgggtaa cactaactgg aggaccgaac cgactaatgt
    15001 tgaaaaatta gcggatgact tgtggctggg ggtgaaaggc caatcaaacc gggagatagc
    15061 tggttctccc cgaaagctat ttaggtagcg cctcgtgaac tcatcttcgg gggtagagca
    15121 ctgtttcggc tagggggcca tcccggctta ccaaaccgat gcaaactccg aataccgaag
    15181 aatgttatca cgggagacac acggcgggtg ctaacgtccg tcgtgaagag ggaaacaacc
    15241 cagaccgcca gctaaggtcc caaagtcatg gttaagtggg aaacgatgtg ggaaggcaca
    15301 gacagccagg atgttggctt agaagcagcc atcatttaaa gaaagcgtaa tagctcactg
    15361 gtcgagtcgg cctgcgcgga agatgtaacg gggctaaacc atgcaccgaa gctgcggcag
    15421 cgacacttag gtgttgttgg gtaggggagc gttctgtaag ccgttgaagg tgacctgtga
    15481 gggttgctgg aggtatcaga agtgcgaatg ctgacataag taacgataat gcgggtgaaa
    15541 aacccgcacg ccggaagacc aagggttcct gtccaacgtt aatcggggca gggtgagtcg
    15601 acccctaagg cgaggctgaa aagcgtagtc gatgggaaac aggttaatat tcctgtactt
    15661 ggtgttactg cgaagggggg acggagaagg ctaggctggc cgggcgacgg ttgtcccggt
    15721 ttaagcgtgt agggggagtg accaggtaaa tccggttgct tatcaaccct gaggcgtgat
    15781 gacgatgcac cacggtgcag aagcagttga tgccatgctt ccaggaaaag cctctaagca
    15841 tcaggtaaca ttaaatcgta ccccaaaccg acacaggtgg tcaggtagag aatactcagg
    15901 cgcttgagag aactcgggtg aaggaactag gcaaaatggt gccgtaactt cgggagaagg
    15961 cacgctggcg ttaggtgaaa ggactagctc ctggagctga agccagtcgc agataccagc
    16021 tggctgcaac tgtttaataa aaacacagca ctgtgcaaac acgaaagtgg acgtatacgg
    16081 tgtgacgcct gcccggtgct ggaaggttaa ttgatggggt cagccgcaag gcgaagctct
    16141 tgatcgaagc cccagtaaac ggcggccgta actataacgg tcctaaggta gcgaaattcc
    16201 ttgtcgggta agttccgacc tgcacgaatg gcgtaatgat ggccaggctg tctccacccg
    16261 agactcagtg aaattgaact cgctgtgaag atgcagtgta cccgcggcaa gacggaaaga
    16321 ccccgtgaac ctttactata gcttgacact gaacattgag ccttgatgtg taggataggt
    16381 gggaggcctt gaagtgtgga cgccagtctg catggagcca accttgaaat accacccttt
    16441 aatgtttgat gttctaactc ggccccatga tctggggtga ggacagtgtc tggtgggtag
    16501 tttgactggg gcggtctcct cccaaagagt aacggaggag cacgaaggtt agctaatcac
    16561 ggtcggacat cgtgaggtta gtgcaaaggc ataagctagc ttgactgcga gagtgacggc
    16621 tcgagcaggt acgaaagtag gtcttagtga tccggtggtt ctgaatggaa gggccatcgc
    16681 tcaacggata aaaggtactc cggggataac aggctgatac cgcccaagag ttcatatcga
    16741 cggcggtgtt tggcacctcg atgtcggctc atcacatcct ggggctgaag taggtcccaa
    16801 gggtatggct gttcgccatt taaagtggta cgcgagctgg gtttagaacg tcgtgagaca
    16861 gttcggtccc tatctgccgt gggcgttgga agattgagag gggctgctcc tagtacgaga
    16921 ggaccggagt ggacgaatca ctggtgttcg ggttgtcatg ccaatggcat tgcccggtag
    16981 ctaaattcgg aagagataac cgctgaaagc atctaagcgg gaaacttgcc tcgagatgag
    17041 tcttccctgg ggcttaaagc cccctgaagg aacgttaaag actatgacgt tgataggctg
    17101 ggtgtgtaag tgcagcgatg tattgagcta accagtacta atgatccgtg aggcttaacc
    17161 ttacaacacc gaaggtgttt tgaattgaga gagattttca gcatcgttcc gagattgtgt
    17221 tgactggctg acaagtgttg cttgtttgcg ggttaattga aacagaattt gcctggcggc
    17281 catagcgcgg tggtcccacc tgatcccatg ccgaactcag aagtgaaacg ccgtagcgcc
    17341 gatggtagtg tggggtctcc ccatgcgaga gtaggacact gccaggcatc aaataaagcc
    17401 aagaccccat gcccaaagcg tggggttttt gctgtgcgcg aaacacagaa attacgcgtt
    17461 gtaatgatga ttaaaatggt gaggataagg taggttagca acgtgtccac accaatgatg
    17521 gcgtagctcg agcctatatg gagcaggaaa aacggtattt ttactggctg cctattctct
    17581 tcgccgcgga catttggtca tcaacctcag aaacttcact ttttgtgata gatattctct
    17641 tctccctact gttttgttcg tcgtgggccc taagtgaaga gactgtgggt ataatcgatt
    17701 accgggagaa gcggtatggc ggcgtatggc tatggtccag cacgattaat tcataccact
    17761 acgattaaat taatactata tcggtaaata ttattaatta tggatagtgc cttttgtaga
    17821 gactgtaaac aatattgtgt aattgcctgt ttttgatatc ttcactccaa caacggagac
    17881 aggcaaatta tggacgaaaa gaaacttaaa gcacttgcgg ctgaactggc taaaggtctt
    17941 aaaaccgaag ccgaccttaa tgcattttct cgtatgctga caaagcttac cgtcgaaaca
    18001 gcgttaaatg cagagcttac cgaacacctc gggcacgaga aaaacacccc taaatcaggc
    18061 tcgaataccc gcaacggcta ttcgtccaaa acactgctat gcgacgacgg cgaaattgag
    18121 ctgaatacgc cacgcgaccg cgaaaacacc tttgaaccgc agctgataaa gaaaaatcag
    18181 acgcgtatca cacagatgga cagccagatt ttgtccctgt acgccaaaag catgaccacc
    18241 cgcgaaatcg tcgccacctt caaagagatg tatgacgccg atgtgtctcc cacgctgata
    18301 tctaaagtca ccgatgccgt aaaagagcag gttgctgaat ggcaaaaccg ccaactggat
    18361 gctctgtatc ccattgttta tatggactgc attgtcgtaa aagtccgcca gaacggtagc
    18421 gtgataaaca aagcagtgtt cctagcgctg ggcatcaata ctgaaggtca gaaagagctg
    18481 ctgggcatgt ggctggcaga aaatgaaggt gcgaagttct ggctaagtgt gctgacagag
    18541 ctgaaaaatc gcggtcttca ggacattctg attgcctgcg tggatggcct gaaggggttc
    18601 ccggatgcga taaacagtgt ttatccgcag actcacatcc agctgtgcat catccatatg
    18661 gtacgcaaca gcctgaaata tgtgtcatgg aaggactata aagccgtcac cagcggtttg
    18721 aaaatggtgt atcaggctcc gacagaagag gcggcgctga tggcgctgga taagtttgcg
    18781 gaggcctggg acgacaaata cccgcaaatt agcaaaagtt ggcgtacgca ctgggaaaat
    18841 ctcaatacat tcttcggcta tccgcccgat atccgcaagg ctatctacac cacgaatgcc
    18901 atcgaatcgg tgaacagcgt gatccgtgca gccattaaaa agcgcaaagt gttcccgaca
    18961 gacgactcag tgcggaaggt tgtttatttg gcgatcaagg atgcatcaaa aaaatggagt
    19021 atgccgatcc agaactggcg gttagcgatg agccgtttta ttatcgagtt cggtgaccgc
    19081 ctgagcgatc acctttaata cggtggcagt tacacagaat tatggacagg ctcattttgt
    19141 atgactaccc ccgcattacc ttacttcaaa actaatattt tctaaccagg tgcagataaa
    19201 ctccgtaatc tgttcgggct gattaatatc caattgtttt accgtcgtct ctattggctt
    19261 atcacttgcc agagcaataa cgtgtttatc gatcaaacca gagaaaggtt taccgatgga
    19321 ttctctatag agtgcaattt tattgattgg ctcatgctta aagccttcaa ctaatattaa
    19381 gtctatcgta gaggcatcta atcggctggc aagataatga agatttaacg gctgttgttc
    19441 tggggtttct gtcattagtg cccaacggca atcactggcg accagtgttt gtagcgctcc
    19501 agccttacgt aattcgtagc tatctttgcc tggggtatcg atttccatat tatggtgagt
    19561 atgtttgatt aagccgactc gaacttgtcg ctgttgcagt agaggaataa gactttttaa
    19621 taaagtcgtt tttcctgtac cactataagc cgctattcct aatagcggcg gtgacttgta
    19681 gttcatcatt ggcctcttct cttttgttcc cataaatcac aatctgctgg ggtatttagg
    19741 ttgctgaata aatcagcctt cccgctaaat tttacacgtt gagcattaat agagtctaaa
    19801 aataacataa gcttacggtc accccttatc agatagtcag ctaattgtgt ttttaggctg
    19861 atatgcatca atgcgaaagt gggatgtgct ctttcatcat cgttagcata agccgcaagt
    19921 gcctgttttt taccttgcca aagctgagaa actaaatcgg aaggcagtgc gggaacgtcg
    19981 cagggagcaa aaacgaccca ctcggtagac gcatagctta atccggcatg catccccgcc
    20041 agtgggccta caaagccagt aatgatatcg tcaatgactg ggattccact ttccttatat
    20101 aacccttggt tgcgattagc attaatcact aaatcactca cttggggttt gaatctgtct
    20161 ataacatact gaaatagcgg ttttccatta agaggaataa gtcccttatc attaccgccc
    20221 attctggacg aacggccccc tgcgagaata acacctgtaa tattgggttg catttctatc
    20281 gctccgctgc atcctattga cacagggatt gtatctgtaa ataacatagg ggttcaggat
    20341 ttacttttat tgacaatagg ctctctttcc ctacgtgagt atccctgcta ctttgtcagc
    20401 atctttttga agaggataaa tttgctatga aatgccatcg tgttaatgaa ttgattgagc
    20461 ttttacatcc agcttggcag caggagcctg atttaaactt ggtacaattt ttacaaaaat
    20521 tggcggcaga agcgggtttt aagggggatt tttcggattt aacggacgat gttcttatct
    20581 atcatctgaa aatgcggggc gctgcatcaa ccgaggtgat ccctggcctg aaaaaagatt
    20641 atgaagaaga ttttaaaaca gcactgttgc gtgctcgtgg cattattaaa gattagtcat
    20701 actcctgtct gcggagatag gggctttaat gatattattt attattctca gcgcgctgct
    20761 gtcacttata tagactaaat gttgttatga acaactctgc ttttaatttt cagaccttgt
    20821 ctcctgacct gattatggat gcccttgagg gggcaggatt acgggtagat tcggggttaa
    20881 ccgcgctgaa tagttacgaa aaccgtgtct accagtttat ggatgaagag agtaaacggt
    20941 atgtggtgaa gttttatcgc cccgagcgtt ggagtagtga acaaattaca gaggagcacc
    21001 agttttctct ggatttggcg gagtcagaaa ttccggtgat tgccccattg cgactcaatg
    21061 gcaagacttt gcatactcac tgtggatttt tcttcgctgt ttttcctagc gttggtgggc
    21121 gtcagtatga aattgataat cttgaccaat tggagtgggt tgggcgtttt cttggcagaa
    21181 tccatcaggc cgctcgtaat agccttttcg ttgcccgccc aacaatgggt atagaagagt
    21241 atttgacaga gccgcgtcag ctactcgcca attgtgattt agtaccagta aaacaacggg
    21301 ataaatttct ggcagcggca gatttgctca ttacaacgat taagcagtat tggcatacag
    21361 aatggcagcc tttacggcta catggtgatt gccatccagg aaatattttg tggcgtgatg
    21421 gtccgatgtt cgttgattta gatgatgcga ggaatggccc ggctatccaa gatttatgga
    21481 tgctattaca cggtgatcgc cgtgaccaat ctatgcagtt ggatatattg ctggaagctt
    21541 atagtgagtt tgctgatttt gatcagcgtg aattagcact aattgaaccc ttgcgcgcga
    21601 tgcggatggt ttactacctt gcatgggtcg ccagacgttg gcaagaccct gcatttccga
    21661 aaagttttcc gtggatggct gaatctgatt tttggctcca gcagacagca tcattcactg
    21721 agcaggttaa gctgttgcag gaaccccctt tgcagctgat gccaatgtac taaagctaag
    21781 ataatggaga ttgttatagt atgaaaaatg tatggttagc actcgttggt atcgtgatgg
    21841 cgttcagtgt gacggctgca caattcaccg atgggaagca gtatctaacg ttagataagc
    21901 cagtaacggg tgaacctcag gttctagagt ttttctcttt ctattgccca cattgttacc
    21961 agtttgaaga ggtttatcag gtacctaaag cagtaaaaaa agcgctacct gaagggacaa
    22021 aaatgacccg ttaccacgtt gaatttcttg gtcctctcgg caagcaactg acgcaagcgt
    22081 gggctgtcgc tatggcattg ggggttgaag aaaaaattac cccactgatg tttgaaggtg
    22141 tgcagaagac acaaactgta cagactcctg gcgatattcg taatgtcttt atcaaggcgg
    22201 gtatcagtgg tgaagactac gacgctgcat tgaatagttt tgtggttaaa tcattagttg
    22261 ctcagcaaca aaaagcggct gaagatttac aactacgtgg tgttcctgcg atgtttgtta
    22321 atggaaaata tatgattaag aatgatggta tggataccag ctcaatggat aattatgtta
    22381 aacagtatgc ggatgttgtt acattcctgc tgactcaaaa ataatttagt acataaagag
    22441 ggggcttttg ttgccccttt tttttattta tttttatgct gtttagcttg ggtttatcta
    22501 ttttagggag caatagatat caatattcgt gggactaaaa atagatattg tcggttatga
    22561 gtaataaaaa agacagtcgc tattgagtac tcataaggca agttaattgg ccttgttgtt
    22621 gtaatggaat aagtaatatc cacaattgat ataaataaat cattacagag aaaaaagata
    22681 cgaataaacc taacattatg atttatatgg ttttaaatat aaccatcggc atgattccat
    22741 aacagaaata attcacacat acttttattc acaagattat ccacaggtta gatctttagg
    22801 atctctgtgc ggtaatgttc actttcgcac aatattggac gctaaaattc gtctcttgct
    22861 gtcagctatg gcattcttag cgtcagactt tgctgaatac agatgaagaa actctatggc
    22921 tcagattgca gaaaacccat tgatccttgt tgacggttcc tcttacctct accgtgctta
    22981 ccatgctttc ccaccactga ctaatggtag cggggagcca accggtgcga tgtatggcgt
    23041 tctgaacatg ctacgcagtc tgctgctgca atatcgacca agtcatgttg cagtagtttt
    23101 tgatgcaaaa ggtaaaacgt tccgtgatga actttttgct gaatataaat cccaccgacc
    23161 gccaatgccg gatgatttac gggtgcaaat tgaacctctt catcagatgg ttaaagcgat
    23221 gggattgcct ttattggtcg tttctggcgt cgaagctgat gatgttattg gcaccctagc
    23281 tcgggaagcc gaaaaagcag gccattcggt attaatcagt actggtgata aagacatggc
    23341 gcaattagtt acgccgaata tcactttgat caataccatg aataacacta ttttagggcc
    23401 gcaggatgtt tgcgataaat atggtgtccc tcccgaactg atcattgatt ttctcgctct
    23461 gatgggtgac tcctccgata atattccggg agtacctggt gttggcgaaa aaacagcaca
    23521 ggctttattg caaggtttgg gtgggttgga tacgttattc agtaatctgg ataaaatatc
    23581 aaccttgacg ttccgtggtg cgaaaacaat gtcggccaag ctagagcaaa ataaagacgt
    23641 tgcttatctc tcctataaat tggctactat caagacagac gttgagttag atgtaacctg
    23701 tgatgagcta accgtttctc ctcccgatga taaacagtta catcagttat tcagtcgtta
    23761 tgaatttaag cgttggctgg ctgatgtcga agccggcaaa tggttggaca gtaaaaaaga
    23821 tcggccaaca gggcaaacaa gcagtcaatc ttttgttgcc gcagatacgg cccctactgc
    23881 tgaagtcacc gcagtgcttt cacaagagaa ttaccagact attttagatg agaaagcatt
    23941 ggctgattgg attgagcgcc ttaaagccgc tgaagttttt gcttttgata ctgaaactga
    24001 tggccttgat acccttagct gtaacttaat tgggatgtct tttgctgtcg ctccaggtga
    24061 agcggcttat ctgcctctgg ctcatgatta cctggatgcc ccgccccaac ttgaccgtga
    24121 ctgggttctg gcgaccctga aaccacttct ggaagacgat aaggcgctta aagttgggca
    24181 gaacctcaag ttcgataaaa gtatgctggc tcgttatggt atcgatctaa aaggtatcgc
    24241 tttcgatacc atgctggagt cttatgtttt ggatagtgtt gcgggccgtc atgatatgga
    24301 cagcttggcg gagcgctacc tcaatcataa aacgattacg tttgaagaga ttgccggtaa
    24361 aggtaaaaat cagctaacgt ttaatcagat tgcgttggag caagctggcc cgtatgccgc
    24421 agaggatgcc gatgttaccc ttcaattaca tttggtctta tggccaaaat tacagcaaag
    24481 tgaaggcctc aagcgggtat tccaagaaat tgagatgccg ttattgccga tcttgtctcg
    24541 tattgagcgg actggcgtat tgattgacca aaatatatta gcggcacact caaaagagct
    24601 caccatccgt ttggatgagc tggaaaagca ggcccatgaa ttggctgaag agccattcaa
    24661 cctggcatca cctaaacagc tacaggctat tctttatgaa aagcaaaaat tgcctatctt
    24721 gaagaaaaca cctggaggcg cggcgtcaac gaatgaggaa gtgctggctg agttggctct
    24781 ggattatcct ttgccgaagg tgattctgga atatcgtggt ctggcgaaac taaaaagcac
    24841 ttacaccgac aaattgccgc taatgattaa ccccgtctcc ggtcgggtac acacttccta
    24901 tcatcaggca gtgacagcaa ccgggcgctt gtcttcccgc gatcctaacc tacaaaatat
    24961 ccctgtacgt aatgaagagg ggcgacgtat tcgccaggcc tttattgcac cgaagggcta
    25021 ctgcattatg gcggccgact attcgcaaat tgaactgcgt attatggcgc atttgtcgca
    25081 ggataacggg ctgttagctg catttgctgc tgggcaggat attcaccggg caaccgccgc
    25141 ggaagtattt ggttcgccat tggaaaaagt gacgacggag cagcgtcgta gcgcaaaagc
    25201 gattaatttt ggtttgattt atggcatgag tgcttttggc ttggcacgcc agttggggat
    25261 ccctcgtgga gaggctcaac gttatatgga tctctatttt gagcgttatc cgggggtgtt
    25321 ggagtatatg gagcgtactc gtaaacaggc tgctgagcag ggctatgtca cgacactgga
    25381 tggtcgccgc ctctatctgc cggatattca ctcacggaat gcaaaccgtc gaaaagcggc
    25441 tgaacgtgag gcgattaatg cccctatgca aggtacggct gcggatatta tcaagcgggc
    25501 gatgattgcg gtggatggtt ggttacagca agagccagaa ccgttggtgc gtgtcatcat
    25561 gcaagtacac gatgaattgg tctttgaagt gcatgaaagt gttttgcaaa gtgctgagca
    25621 gaaaatccgt gagttgatgg agcaaagtat gcaactggct gtgccattga aggtggatgt
    25681 cggtgttggc gctaactggg atcaagctca ttagtgatgt gggtaagtgg cgataaacaa
    25741 agcgtttttt gtaattaagc tacatttatg ggctaattta cctgaaatag ctctgctgaa
    25801 tcgtgacaat ttgtgtaact aaacaataaa aatttctttt gccctgcgaa aaaatgatgt
    25861 agagttatag acgtagggta cagaggtaag atgttctatc tttcagacct tttacttcac
    25921 gtaatcggat ttggctgtat attagccgcc ccagtcattt attgactggg gcgtttttta
    25981 tggggatttt gctgacatta ttggcgtaac tgctgggctg gtaggtgctc atcaggcggg
    26041 taactgtgca ggaaatggta agtcttataa tgcagggcga cattaatcat cgcccttgtc
    26101 tgggctgctt tttacaataa attactcgcc ttcgccgtca aactcttcag ccataacttc
    26161 tggtgggatc tcactaaacc aggtgtccag tttttcccgt aacttatcga caccaatctt
    26221 tttcagtgat gagaatgcct cgacctgaat atcacccata aatgggatga tagcttctcg
    26281 caccagattt aattgtgctt tacgcgcacc ggatgccagc ttatccgctt tggtcaacag
    26341 caaaagaacc ggtgtaccga ccgcgaccgc ccaggtaatc atctgctgat ccaaatcttt
    26401 caatggatga cgaatatcca tcagcacaac taatcctttc agacaattac gtttctgcaa
    26461 atattcaccc agcgcacgtt gccacttgag tttcatctcc tcaggcactt cggcatagcc
    26521 ataacctggt aagtccacta gacggacacc atcaaccact tcaaacaggt taattagctg
    26581 agttcgcccc ggtgttttac tggttctggc taaacctttt tggttagtta atgtattgag
    26641 tgcactggat ttacccgcgt ttgagcggcc cgcgaatgcg acttcaatac cttcatcccg
    26701 tggtaggtga cgaatatccg gagcactgat gacgaagtga gtcatatgat agttatagtt
    26761 tctgatggtc aaaatttgtc gtctccgtta gagattactt atatagggcg attataactg
    26821 catcaggcag aaaaaagggg gtttatcttt tggccccgtt tttaattgtt tctttaagtg
    26881 aaattatagt tttgtgagtc gtcggtcatt gtgggcggcg ataatgtctt atcatttagc
    26941 tactgttaag aaatacttga taaaaaatgg gctattatgc acagctctct gattggtttt
    27001 aattgagttt gttgaacaaa agcaatcagc tagtcaattt gttattggta cggatacacc
    27061 atgcaaggag cacagttact caggatgagt ggcttatgtt taaggaacgt aatggatata
    27121 caaggaatgt aatggatgta cgggagccaa ggatgctata aacggagcta atgtaaaggg
    27181 atgttcagga cactggccgg agcgccgggc gaatcgcctt cagggtttga ggggtggcaa
    27241 ggatcgcgta ttgcaggagg gagaaaccgg gacgttatct aagtgcaggg agtgcgctgt
    27301 aaggatatcc ttccgcagaa ggtgcgaaaa aaggcgacag gttaacctgc cgcctttttt
    27361 ctttctcttc tttctgctag attccggccc aatcctatac ccaatagatt ttaagatgca
    27421 ggaaggcggc aaacgagagc ggccaacaca tctgcaactt ggacggtggc gggtatatac
    27481 taaatccgat cccatactca tttaagagca caggttatga agcagccaaa taaagcacca
    27541 cgcgcgaata ttgcggcccc gaagggtaca gcaacaccaa aacgtagaag aaagacccgt
    27601 gatgagctgg atgctgaagc acgtgaccgt aaacgtcaga agaaacacag tggcaatcgc
    27661 tcaggtgcga gaaccaatgt tgagggcagc aataagaaag ggcatagcca gactcaagag
    27721 aaagatccgc gtgtcggtag taaagtgcct gtaccgctgg tcattgagag ccaggtcaaa
    27781 gccaagtcaa tgcctaagcc tgtagagaaa aatgtggtta agccacgcct gacgccggaa
    27841 gaagagctag ccaagctgga gaatgacgaa cgtctggatg cgctgcttga tcgtctggat
    27901 aatgacgaag tattgaacaa agaagaccag gcctatgtcg atctgacatt agaccgtatt
    27961 gatgccctga tggagcaatt aggcatcgaa ctgggtgatg acgaagatga tgttgagcga
    28021 gaagagaagc aggaagatat cttgcagcta ctgaaacgtg gtaatccaaa agatacattt
    28081 taagtcatga actgggtggt cccactaata gccctactac tcacgtgtta tctattgtgg
    28141 ttattaggta aactatggcg gctgtcgcaa cgcaaatcac ggttgcgcag tgctactgcg
    28201 gtcagacaac aaaaacatct gccctctaac cgacccggta ggcgaaaata tcggaaggag
    28261 tgaacatgtc tgagcacgct atagtttggg atctatccct gattcaaaaa tataattatt
    28321 cagggccgcg ttatacctcg tatccaacgg ctcttgagtt tagtgaagat tacaatgagt
    28381 ctgctttcca gcaggcggtg aaacgttatc cgcaacggcc attgtcgctg tatgtgcata
    28441 ttccgttttg ccacaaactt tgctacttct gtggctgcaa taaactggtg acgcgtcagc
    28501 aacataaagc tgatgaatat ctggtggtgt tggaaaaaga gatccgccag cgggccgcct
    28561 tgtttaccgg gcgtcaggtc agccagatgc actggggggg gggtacgcca acctatctga
    28621 ataaaacgca aatcagccat ttaatgacgg tgctgcgtga acactttgat tttctgcccg
    28681 atgcggagca gtcaatcgaa gttgaccccc gtgaaattga attagatgtg cttgatcacc
    28741 tgcgtgctga agggtttaat cgcctgagca tgggggtgca ggatttcaat aaagaggtgc
    28801 agcggctggt taaccgcgag caagatgaag attttatctt cgctttaatt gcccgagcta
    28861 aagcgcttgg atttaactca accaatattg atttgattta tggcttgccc aagcagacac
    28921 cagaaagttt tgctttcacc ttaaaacggg ttgctgagct gaacccagat cgcttaagcg
    28981 tgtttaatta cgcccatctg ccaagcctgt ttgccgccca acgtaaaatc aaagacgctg
    29041 atctgccaac ggcggagcaa cggttggata ttttgcagca caccatccgt ttcttaacgg
    29101 agtctggcta tcaattcatt gggatggatc attttgcgcg tccggatgat gaactggcaa
    29161 ttgctcagca ggaaggaaca ttacaccgca actttcaagg gtataccacg cagggtgaga
    29221 gcgatctcct tgggttgggg gtttctgcta tcagcatgtt aggtgacagc tacgctcaga
    29281 atgaaaaaga tctggaaaca tattacgcct gtgtagagca acggggtaat gcgttgtggc
    29341 gcggcctgac tatgaccgaa gacgattgtt tacgccgaga tgtgattaaa acgctgattt
    29401 gtcatttcca actcagttac cagccgattg agcagcgtta tggtattcgg tttgccgatt
    29461 attttgccga agattttgag ctgcttgcac cttttgaaca ggatgggctg gtggagcgaa
    29521 atgaaacagg gcttcgcgtg accccccgtg ggcgcttact cattcgtaat atttgtatgt
    29581 gtttcgatat ctatttacgt aaacaggcgc gcaagcagca attctcacgt gtaatctgac
    29641 gatatcaccc tcagtgcggt tatcgctctt gagggtgacc atctggcggg aactactcca
    29701 tccccaactc tttcaacttc cgcgttaatg tattacggcc ccagcccagc aggcgtgctg
    29761 cttcctgctt atggccttgg gtatggcgta atgcggtggt taacagcgtg cgctccattt
    29821 ctggttgtgc ttcagacagt aaatcctgat gaccagaacg caacgcacga tccgcccatt
    29881 gcgctaacag cgttgaccaa ctgtcggggg ctcgttggcc ggatgcatcg ggcatatgag
    29941 tttcaaataa ttcagacggc agatcctgaa cgaggacttc ctgcccagcg gccatgacgg
    30001 tcagccaacg acaggtattc tccagttggc gcacgttccc aggccaaggt aagcgggtta
    30061 gcgccgcttc ggtctctgga tgcagatttt tgctttccac gcccaactct ttagccgcta
    30121 cgtgtaaaaa gtagcgagcc aaacgcggaa tatcctcact gcgttcacgt agtggaggta
    30181 aatgtactcg gatcacattc agacgatgga atagatcctc acggaatttt ccttcttgaa
    30241 cacgcaactc cagattctgg tgagttgccg caatgatccg cacatcgact ttaacgggtg
    30301 catagccccc gacccgatag aactggccat cagccaatac ccgtaacagg cgggtttgca
    30361 catccagtgg catatcacca atttcatcta aaaaaagtgt gccggtgtca gcttgttcaa
    30421 agcgcccctg ccgtacctga ttggccccgg taaatgcccc tttttcgtga ccgaacagtt
    30481 ccgactcaat taaatctttc gggatagccg ccatgttcag tgcgataaag agggctttag
    30541 cccgtgggct gtggcgatgt aatgcgtgtg cgaccagctc tttaccggta ccggattcac
    30601 cattaatcag tacgctaatt gaggagcgtg acaagcggcc aatgatacga aaaacatcct
    30661 gcatcgccgg tgcttcgccg ataatatcgg ctgtcggccc actgactggt tggctacggg
    30721 cgggttgttg ttgctcctga taatggctaa tagcccgttc aaccagagcc acggcctcgt
    30781 cgatatcaaa cggtttgggc aaatagtcaa aggccccttg ctgatacgca ctgacggcgg
    30841 catctaaatc tgaatgggcc gtcattatga tgaccgggag catcggatgg cgttgcttaa
    30901 tttgtttgag taatgccaag ccatccattc ctggcatacg gatatctgat aacaacacat
    30961 ctggagttcg cgtagccagt gcatccaata cctgattgcc gctatcgaat gcgacacagt
    31021 ttagacccgc tccagtcagt gcgcgctcaa gcacccagcg gatggaacta tcgtcatcga
    31081 cgatccagac tatccctcgt tgcatagaaa cctcactggc gaataggcag gtaaaccgaa
    31141 aactcggtgt gtcctggcca actgttaaat tcaattttac ccgaatgctg atcgataaga
    31201 ttacgggcga tagataaacc aagacccgta ccgccctcgc ggccactgac catcggatag
    31261 aatacggtat cttgtaattg cgttggtaca ccgggaccgt catcttcaat atcaatccga
    31321 gcggctaaac ggtagcgcat gccatgtagc gtcacttgga aagcggttcg ggtgcgaagt
    31381 gtaattgtgc cgccagtctc cccgagagcc tgtaatgcgt tacgggtgat attcagcagc
    31441 acttgttcta tttggtctgg atcatgggca agctcaggga ggcttggatc atagtcgcgg
    31501 attaacgtga cgttatctgg tttttccaat gagactaatt ggcaaacccg ctcagcaacc
    31561 tgatgaatac tctgtgtaat atgttggcca ggccgctgtg ggcctaacaa gcgatcaact
    31621 aaattacgta ggcgatccgc ctgttcaata atcacttggg tatattccag caacgctgga
    31681 tcgggtaacg ctttagctaa taattgcgca gcgccccgta ggcctccgag tgggttttta
    31741 atctcgtgag ccaatccgcg cactaaatca cgtgcggcaa cttgttgagc gtgttgcaat
    31801 tgctcttggc ttaaccggcg ctgattatcc atcggggcta attctagcag aataaaccct
    31861 tccgctaggg actgtgcggt cagcgataaa atatgtgccc ggccatcaac aactaatgtc
    31921 acttcgttat cagtaaaccc ttgcccggct tgcaaactct ctcgcatcaa cacgatattc
    31981 agtgaaaaat agcctaataa atcaggcaga ggtgtaccaa aaagtttacg ggagctttgc
    32041 gccagaagtt gctgggctgc ggggttggca taatgaatag ccaaatcatc atctaacagc
    32101 agaatgctat taatgagagt attgaggatc tgcccagcat cgggcagcgt gcctgttgcc
    32161 ataatgcaga ctcctgcaca gtttcggtgc atttataccc ttcatctgta gggtatgttt
    32221 ctattcggtc catcctattg gttccgttgc aatagaatca aggggatgat gacgaaaacg
    32281 aaaagtggag aaaaaagccc atcctaagat gggccaaaag tttccacggc aacaaccttt
    32341 catctttcaa gttgtcggtg tgttggctgc tttcgctcgc caccttccta caccttgaaa
    32401 tctattaggt aaacttaaac gctgtaatac agttcgaact caacaggatg cggagtcata
    32461 cgcacgcgat ccatttcttc tctacgtagc tcgatatacg catcgatagc atcatcggtg
    32521 aacacgccac cacgagtcag gaactcgcga tcttcgttca atgcggccat ggcttcgtcc
    32581 agtgaaccgg caacttttgg aatctcagct tcttcttccg gcggcaagtc atacaggttt
    32641 ttgtccatcg catcacctgg gtgaattttg ttgatgatgc catcaaggcc agccatcaac
    32701 agcgcggcga agcacaggta cgggttagcc gcaggatcgg ggaaacgcgc ttcaatacgg
    32761 cgagctttcg ggctggcaac aacaggaata cggatagaag ctgaacggtt acgggctgaa
    32821 tatgccagca tgaccggtgc ttcataacct gggaccagac gcttgtagga gttggtggtc
    32881 gggttagcca aggcattaat ggctttcgca tgtttgatga taccgccgat gtagaacagg
    32941 gcgatttcag acaggccgcc gtatttgtcg ccagcgaaca ggttattacc gttcttggac
    33001 aaagacatat ggcagtgcat acctgagccg ttatcgccga acatcggttt tggcataaag
    33061 gtcgctgttt taccaaatgc gtgcgccacg ttgtgtacga cgtatttgta aatctggatc
    33121 tcatctgctt tcttggtcat ggtattgaag cgggtagcca cttcgttttg acccgcggta
    33181 gccacttcgt ggtggtgtgc ttctaccacc aagcccatct cttccatcgt cagacacatg
    33241 gcagaacgga ggtcttgtgc agagtcgacc ggaggaacag ggaagtaacc gccttttact
    33301 gcaggacggt ggcctttgtt gccgccttcg tatttggtgc tggagttcca tgcgccttcg
    33361 acgtcatcga tggatacgtg tgacccattg atgctgctac caaaacggat atcgtcaaac
    33421 aggaagaatt ctggttctgg cccgaacaac acggtatcag cgatacctga agatttcagg
    33481 aagtcttcag cacgtttgga gatagaacgt ggatcgcggt catagccctg catggtgcct
    33541 ggctcaagaa tgtcacaacg gataatcagt gttgaatctg cgaagaacgg gtccataacg
    33601 gcagtgctgg cgtctggcat cagtaccatg tcggattcgt taatgccttt ccagccacca
    33661 atcgaggagc catcaaacat tttgccttct tcgaagaagt cagcgttgac ttgatgagca
    33721 gggatcgtga tgtgctgctc tttccctttg gtatcagtga aacgtaaatc aacaaatttc
    33781 acttcgtgct cattcagcat cgtcaaaaca tgttcagcgg acatacttat atctcccgga
    33841 tttgtcatag tcgtcgtcgt ggaacgatta ccgtgtgtta ctgcatttat ggtgttcagg
    33901 cattttgccg gtaaaaagct ctttcaaaaa aggccacttc aaaaacgttt tacctggaac
    33961 gatgccgcca taaaaatcat caggccataa atcgtgtcgc gctaaatact catctcagga
    34021 tccatgccaa agattcaagc gagcgatcca tgctaaagcg attcgtgata aagctattca
    34081 tgataaaata cgtcgcgaaa tctatgccaa ctttccaaac cccccattta tgccatatca
    34141 tgggggtctg ctgataatca gtatgcacca ggatagttat attgcactat tttggtgcct
    34201 catttgcgcc gttgggcact attttggtgc agggatgggc cgaaaggcta tttttgcacc
    34261 gtgaaaggga tcacaaacac accgccgtca ggttgtttat aagagaattt tgtgatcttg
    34321 tttagtccct cgcttaatac gtgtacaata gcgcgctatt tctaaatgcc tgaggcaaaa
    34381 aagctgtgat cgagaatctg cgtaacatcg ccattattgc gcacgttgac catgggaaaa
    34441 ctaccctggt tgataagttg ctacaacaat ctggtacttt cggtgaacgt actgaagcaa
    34501 ctgaacgtgt aatggactcc aacgatttgg agaaagagcg tgggataacc atcctcgcaa
    34561 aaaatactgc cattaattgg aaagactacc gcatcaacat cgttgatacc ccagggcacg
    34621 ccgatttcgg cggtgaggtt gagcgtgtaa tgtctatggt tgactctgtg ctgttggtcg
    34681 tcgacgcaat ggatggccca atgccgcaga cccgtttcgt gaccaaaaaa gcctttgctc
    34741 atggtctgaa acctatcgtg gttatcaaca aagttgaccg tcctggcgcg cgccctgact
    34801 gggttgtgga tcaggtgttt gacctgttcg ttaacctgga tgcgaccgac gaacaactgg
    34861 acttccctat catctatgca tctgcattga tgggtatcgc gggtgaagac cacaatgata
    34921 tggcagagga tatgaccccg ctgtatcagg cgattattga ccatgttcct gctcctgatg
    34981 tagacagttc tggtccgttg cagatgcaaa tctcccaact ggattacaac aactacgtgg
    35041 gtgtcatcgg tatcggccgg atcaaacgtg gtattgttaa gcctaatcag caagttactg
    35101 ttatcgatag cgaaggtaag acccgcaacg gtaaagtggg caaagtactg ggccatatgg
    35161 gtctggaacg aatcgaaact actcaggcag aagctggcga catcgttgct atcaccggcc
    35221 tgggcgagtt gaacatctct gacactatct gtgatgtgaa tgcggttgaa gcattgccac
    35281 cactgtctgt tgatgaacca acggtaacca tgtatttctg cgttaacacc tctccgttct
    35341 gtggtaaaga aggtaagtat gtgacttcac gtcagattct tgaccgtctg aacaaagagt
    35401 tgatccataa cgtagctcta cgtgttgaag aaacggaaga tgctgatgca ttccgtgtat
    35461 caggccgtgg tgaacttcac ctgtcagttc tgatcgaaaa catgcgtcgt gaaggtttcg
    35521 agctggctgt ttctcgtcct aaagttatca accgtattat cgacggtcgc aatcaagaac
    35581 cttttgaaag cgtaacgctg gatatcgaag agcagcacca gggcgcagta atgcaagcca
    35641 tgggtgagcg taaaggtgac gtgaaggaca tgatcccaga cggcaaaggt cgtattcgtc
    35701 tggattatat gatcccaagc cgtggcctga ttggcttccg tactgaattc atgaccatga
    35761 cttctggtac cggcctgctg tactccacat tcagtcatta tgatgatgtg cgtccaggtg
    35821 atatcggcca acgccaaaac ggtgtgctga tctctaatgg tcagggtaaa gcggttgcgt
    35881 tcgccttgta caaactgcaa gaccgcggca agctgttcat cggtcacggt acagaagtgt
    35941 atgaaggcca gatcatcggt attcactcac gttctaatga cctgacggta aactgcctga
    36001 caggtaagca gctgactaac atgcgtgcat ccggtactga cgaagcaacc actttggttc
    36061 ctttcctcaa gaaaacgttg gaacaggcac tggaattcat cgatgacgat gaattggtag
    36121 aagttacccc gcaatcaatc cgtatccgta agcgtcacct gacggaaaac gatcgtaagc
    36181 gtgctggacg tggtccaaga gaaggttaat tcttctttgc attgttgata cttagggcgc
    36241 tcaaggcgcc ctgagttctt actcctccta tcctctgcgt ccttgaagtt gtaacggtat
    36301 taatttcact gacccactga cgtatataaa ctcatcggcg ttttgttcac ttgctgcagc
    36361 tgcaatttta ggtgacggcg acaaatgcct ttgaaaagac ttcctgtttt tttgccatta
    36421 ctgtaaaaaa tattattttt cctgcctgaa ccctcctttt tctccctctc cctattcagt
    36481 cttatctttt cccgctacag tgaaactcac catctaattg ggagagcgtt atgctgtata
    36541 tctttgatct agggaatgtg attgttgata tcgacttcaa acgtgtttta ggtgtttgga
    36601 gcaaattaag cagtgttccg ttggctacat tgaacgagcg ttttacgatg ggagaggtat
    36661 ttcagcaaca tgagcgtggt gaaatcagcg acgaggattt tgcccaccag ctcagtgatg
    36721 aaatggggat atccttgagt ttcgagcagt tcgctgaggg ttggcaggcg atattcgtcg
    36781 ctttgcggcc agaagttatt gatataatga ataaattgcg tcgtgaaggg aatcgtgttg
    36841 ttgtgttatc gaataccaac cgcttacatt gttattactg gccagagcac tatcctgaag
    36901 tcgctgctgc tgctgatcac atgtatttgt cacaggattt gggaatgcgt aaaccggagg
    36961 ccagaattta tcagcatgta ctgaatgctg aaaatgtacc ggcagagcag gccgtgttct
    37021 ttgacgatgt cgaagcgaat gtactcgccg ccaaggctgt tggtataaat gctattcacg
    37081 tcaccgatag acaaattatt cctacttatt tttccttata atttcgtgct ctaatcatta
    37141 atgggttagc cttagtcgtg ctaaccctta tcacgctggc ccaccccgag ctttatcgtg
    37201 ttgacagaga gacgaatatg gcaagtttcc ggcgttttcg cttactttcc cccttaaaac
    37261 cctgtgtcac ttttgggcgg atgctgtaca cccgaattga taaagatggt ctgacgatgc
    37321 tggccgggca tttggcctat gtttcgttgc tctctttggt ccccttgatt acggtgattt
    37381 ttgcgttatt cgctgctttc ccgatgtttg ctgagatcag cataaagtta aaagccttta
    37441 tatttgctaa ctttatgcct gccacgggtg acatcatcca aaattatctt gagcagtttg
    37501 tcgccaactc caatcgtatg accgtggtag gcacctgtgg tctgatcgtc accgcgttat
    37561 tactgattta ctccgtcgat agtgtgctca atattatttg gcgcagtaaa attcagcgct
    37621 cactggtctt ttcatttgca gtttattgga tggtattgac gctggggccg atcctggtgg
    37681 gggccagcat ggttatcagt tcgtatttac tgtcactaca ctggctggca cacgccaggg
    37741 tagatagcat gatcgatgag atattacggg tatttccgtt attgatctcc tgggtttctt
    37801 tttggctatt gtatagcgtg gtgcccacgg tacgggtgcc tgctcgagat gcgcttatcg
    37861 gcgcactggt agctgcatta ctctttgagt tgggtaagaa agggttcgcg atgtatatca
    37921 cgctgtttcc ctcttatcag ttgatttatg gggtattagc ggtcattccc attttattcc
    37981 tctgggtgta ctggagttgg tgcattgtgt tattaggtgc ggaaatcacc gtgacattgg
    38041 gtgaataccg cgccgagcgc catcacgcga agagcgtcac cacccagagt ccggagatgt
    38101 aaggcattat gattgcgttg attcaacggg cgcttagcgc cagtgtcgtg gtcgaaggga
    38161 atatcgtggg tgaaattggc cctggcctac tggtattact cggcgttgag caaggagata
    38221 ctgagcaaaa agcacagcgt ttatgtgagc gggtactggg gtatcggatt tttagcgatg
    38281 agaatgacaa aatgaatctc aacgtccagc aagctggggg cagtgtgctg gtggtttcgc
    38341 aatttacctt ggttgctgat actcaaaagg gcatgagacc cagtttttct cgtggtgcga
    38401 tcccgcaaga agctgaccgg ctttatcagt attttgttgc tcagtgccgt gagcgtggtg
    38461 taaaaacgga aacagggctt tttgcagcag atatgaaagt tagcttggta aacgatggtc
    38521 cggtaacttt ctggttgcaa gtctagagat gaatgtcaac gacggatgaa aagtgatcca
    38581 cttatatctc caccaacggc ccaatattga tccaccgttt tactcaggat tagcttctgc
    38641 tataaccccg gcctttcgtt tctgtctgag tcgatagctt tctcctttga tttgaacgac
    38701 atgtgagtgg tgtaagatac ggtccagcat cgctgaggtc agtgctgcat caccggcgaa
    38761 cgtttgatcc cactgcccga acggcagatt ggatgtcagg atcattgcgc tcttttcgta
    38821 acgtttagcg atgacctgga agaacagctt tgcttcttcc tgactgaacg gcagatagcc
    38881 tatttcatca atgatgagca ggcggggggc cattactcca cgctgaagcg tcgttttata
    38941 acggccctga cgttgtgccg tagataactg aagtaacaga tctgctgctg ttgtgaagcg
    39001 aactttgata cctgcacgga ctgcttcata gcccatcgct attgccagat gggttttccc
    39061 cacacctgat ggccccagta atacgatatt ttcattacgt tctatgaagc tgagtgagcg
    39121 taacgactgg agttgcttct gcggtgctcc ggtggcgaat gtgaagtcat actcttcgaa
    39181 cgttttcacc gccgggaagg ctgccattcg ggtatacatc gcctgtttac gttgatgacg
    39241 tgccagtttt tcttcatgaa gcagatgctc caggaagtcc atataactcc attcctggtc
    39301 tactgcctgt tgtgacagcg caggcgctgc gcttataagg ctttccagtt gcaactgccc
    39361 ggcgagcgcc atcagtcgtt gatgttgcag ttccatcatc acgccactcc tctgcagaat
    39421 gagtcgtaga tggagagtgg atgatgcagg gggtgtttgt cgaagttcac cagattttca
    39481 tcaagatgca cgtcatactc ttttttctcc ggaggcagtg ccagcatgga ctgctgctct
    39541 tcgagccagc gatcgcaggg acgggcctgg attgtttcat gctttcgttg gttagcgaca
    39601 tcgtgcagcc agcgcagacc gtggcggttg gctgtttcaa catcgacagt gatccccatc
    39661 gggcgcaggc gagtcattag tgggatgtaa aaactgttac gggtgtactg caccatccgt
    39721 accaccttac ctttagtctg tgccctgaag gggcgacaca gtcggggaga gaagcccatc
    39781 tccttgccga actgccacag cgaaggatgg aaccggtgct gaccggtctg atatgcgtca
    39841 cgttgcagaa ccacagtttt catattgtca tacaacactt cgcgcggcac accaccaaag
    39901 aagcggaacg cattacgatg gcaggtctcc agcgtgtcat aacgcatatt gtcagtgaat
    39961 tcgatgtaca gcattcggct gtatccgaga acagcaacga acacgtgaag cggtgagcga
    40021 ccattacgca tagtgcccca gtcaacctgc atctgtcgtc cgggttcagt ttcgaaccga
    40081 acggcaggct cctgctcctg aggaaccgag agagaacgaa tgaatgccct gagaatggtc
    40141 attccgccac gatatccctg gtctctgatc tcgcgagcga ttaccgttgc cgggattttg
    40201 taaggatgag catcggcgat gcgttgacga atataatccc ggtattcatc caggagtgaa
    40261 gcaacagcag gtcgcggcgt atattttggc ggctcagatt ttgcctgcaa ataacgttta
    40321 acggtattgc gggagatccc cagttctctg gcaatcgccc ggctactcat tccctgcttg
    40381 tgcaggattt taatttccat aactgtctca aaagtgacca taaactctcc tgaatcagga
    40441 gagcagatta ccccctggat ctgatttcag gcgttgggtg tggatcacta ttgcaccgtt
    40501 cgttacaatg aacaccgctc aatacagggg gggtctcctc ctgctcgata tcgcatgttg
    40561 tgagtgacac gtctgaatga cagaggtgag ccagttcgtc ggaattcgct tgtttccccg
    40621 ttggctacaa tgctaataac tttgggtatc acatggtttt tattgataat tttaaagaga
    40681 gaacgctcct atgtatcact tgcgtgtgcc cataacagaa caagaactca aagattatta
    40741 tcaattccgt tgggaaatgt tacgcaagcc actgcatcaa ccaattggct cagaaaaaga
    40801 tgcctatgat gcaatggccc atcatcaaat ggttgtggat gagcagggta aagcggtcgc
    40861 cattgggcgc ttatatatca atgccgataa tgaagcggca atccgtttct tggcggtggc
    40921 tccgtcagta cgcaacaaag ggttagggac gctagtcgca atgacattag agtcagtggc
    40981 gcgtcaggag ggggtcaaac gagtggtgtg tagcgcgcgt gaggatgccg tagatttttt
    41041 tgccaaactg ggttttgttt gtcagggaga gataacggca ccgcaaacga cacctgtacg
    41101 ccatttctta atgatcaaac ccgtggcgac gatggatgat attttgcatc ggcccgattg
    41161 gtgtggtcag ttgcagcaag cttggtacga ccatatccct ctgagcgaaa aaatgggggt
    41221 acgtatcagc cagtataccg gccagcgttt tgttaccacc atgcccgaag cggggaatca
    41281 aaaccctcac catacgttat tcgccggtag ccttttctca ttggcaacgt tgaccggatg
    41341 ggggttgatt tggctattgc tgcgagaacg ccatttaggt ggcacgatta ttctcgccga
    41401 tgcacatatt cgctacagtg ctcccgtgac ggggcggcca agagcggttg ctgagttgag
    41461 ttctctgagt ggggatctgg atcggctggc gcgtggtcgc cgggccagag tgcagctaaa
    41521 cgttaatttg ttcggcgatg aaaatcaggg ggctgttttt gaaggaactt atatggtgct
    41581 gcctgtcgct gcaggcgatg acatggctaa ttaatcctct ggtaccctta aaatcactga
    41641 catgagccag tgatttgctg ccgggcgatg acgaacccga gtattattag ccagcccgct
    41701 attgcaaggc aggacgttgg atagcagaat ttacctaatt aaccgccctt attgctctgc
    41761 tgtgccctgc acgaccccat gtaataccgt ttgattgatt tgttgcccgt tgctgtctat
    41821 tgcctgtaga gagccgttaa gggtgggttt caatggtgcg tcggctgtca gattgccctt
    41881 tatctgcaat ttcaagttac ccagaccttg caacggtaat gctggccatc cccagttgtg
    41941 taaaaaatta aggtcaacag aacggcctgt cagagcgagt gataaggctc tgtctggggt
    42001 ttgatcaata ctggcagtgg cttctagcaa cccctcttta gtaaacgcac ttaaatcact
    42061 gaacgtgatc tgctgttcat tggcattcag cgccagtgaa gggcgtcgga tatcgttttt
    42121 attaaatgtt gcattaccgg cattcaacac cagtgacccg gaccatacgc cccattggtg
    42181 atttttggcc agtaataggt tgctgcctgc tgcatctaat gaggtgattt ggaagggaaa
    42241 atccgggctg atatcaatga gtaagttacg gttagcactc aatttaccga catacacctc
    42301 agacagccag tctggcaatg tttgttgcca cagctgtttc caatcgttcg gcagagtgta
    42361 aaccagtgcc acaacagtca actcacccag ttgtaaccga tgcgtagcac gggaccaact
    42421 ccccagcgtt ctcaacagac catcttgcca acgggtagtg aattggttaa tcgccacgcc
    42481 ctcaggtgac aaggtaaacg tcgcgattgg gtcaatcaga tgaatattac ctttaataat
    42541 atcactggca ttgaacacca gttcgccatc atcactttgc caatcccctt gtttaaaggt
    42601 gatgtttttt agcgtcagat caacatcatt cacagcccag ccttttcctt caactcgcgc
    42661 atcaatcaaa tcaaaccgtt tgagggtgat agggggtaac tgtaaaacat tattccagac
    42721 atcttctaag ctggccgttg tttgcaagcg gatattactc agacgtaggc gatcaaccag
    42781 ccaactgcca tcagcagact gacgggcatt gccggtcaat tccccttggg cgatattggc
    42841 cccgaaattg gtcagggtca ggatatcttt ctgtattgag ccttgcagat aaatctgttg
    42901 ggctgatatg tcattaatcg tcaggaagcc agcactgaaa tggaattggg tattttcccc
    42961 aaagctgttg cctggtattg gttgccaagg cactagcccc ccgttgacat gctgacctgc
    43021 aattttccac tggctggtcg cgttttttga ttcaaccgtg gtattcagcg tcatgtcggt
    43081 taactgtaag gtatcagcct gcaacgggag tgacggtgtg ctgttattga gggttaagct
    43141 accattttgt aattgcagac tgagaaaatg cttaggatca gtcagttgac gccaactcag
    43201 gccaaaaatg acctgctgag cggttaggaa cgggggctga tcggcacgtg ctagtgtgac
    43261 atcactaaaa ctgatttgcc ccggttggga ccatcgatga tcgatccccc ttagagagag
    43321 gtgataacca ctgttattgc tgacccaacg actaagccag cccgcggccc aactggtctg
    43381 aagcactgcg tagcacagca cgatagacag cgcaaacagc agcaataacg ttagcagcgt
    43441 tttcccgaga aatttcatct ggccaatcca cgtctgtcag tatgaggaac actgtttatg
    43501 ccgcaatttt tccattagct caatagataa tcagctatcg gaccataaaa aaaatggccg
    43561 gcatcattaa tgaccgacca tttcagtgat gtgttagtgt aaagactatt tttcttgtgg
    43621 gaagagtaag ttaagtacga tggcagtaat accgccagcg gcaatcccag aagagaacag
    43681 cgttttgatc cagtcaggcg caaattgcaa aatcaatggc tgctgtgcga cacccatacc
    43741 aaccgctaat gataaggcca ttatcataat cgcccggcga ttcagggtct cgcgtgacac
    43801 aatacgcaca ccagacgctg cgatagtccc gaacatcacg agagttgctc cacccagtac
    43861 cggctcagga atatgctgca caaacccagc gacagcaggg aacaggccca aaatgatgag
    43921 cattattgcc acaacaaaac cgacataacg gctggcaacg ccagtcaatt ggatcacgcc
    43981 attattctga ccgaagcagg agttggggaa ggtattgaat atagcggaca gcatcgagtt
    44041 caaaccattg gccagtacac cgccttttag gcgtttcata tataacgggc cgcgaaccgg
    44101 ttgctctgat acatcagatg ttgcggtaat atcgcctatg gtttccagtg aggtcaccat
    44161 aaagatcagc atcagaggaa tcagtaagtt ccagtcgaag gacagcccat agtacaacgg
    44221 cgttggaata gtaatcagcg cggtatctac aactgggcgg ctctcaggca acatccccaa
    44281 tgcccaggcg agcagataac ccacggccat agcgatcacc aaagaggcaa cacgtaaata
    44341 cgggttacgc tggcggttaa gcagaatgat cacccccaat acggcaccgg ctaataataa
    44401 gtttttcggt gcaccaaagg tgttatcgct catcgcacca taaccaccac caatagatgt
    44461 cagcccaact tgaatcaatg acaggccgat aatcatcacc acaataccgg ataccagcgg
    44521 ggtgataata cggcgtgcca gatgcagcac atgtgagagt aagatctcgg tgcaggacgc
    44581 aaccattaac gtaccgaaca gcgccgccat catcgttggg atatctgccc caccgttttt
    44641 tagcgccagc ccccccataa tcaacggaga aacaaagtta aaactggtgc cttgaatgga
    44701 taacaggcct gaacccacgg ggccccaagt tttaatctgc agtaaagacg ctaggcccga
    44761 agcaaataac gacatactaa taatgcgttg agtatcttct gcgggtaacc ccaaagcctg
    44821 acaaatcaat aaaccggggg tgattaccgc aacaaacatc gccaagagat gctggcaagc
    44881 ggcaaacagt gtttgtggga gtggcggtcg gtcttctagg tggtagatca attcgctggg
    44941 gtgagccggt gatggcggtg cagtatcaag ttcggcagat tgcgtagaca tggcgtggta
    45001 tttccagatc ggcaaagggg gcattttaat gatccggctc acaaaagcaa tcgtttgcgc
    45061 tgggttttta tattatttct atttttttgc taactcacat tttttataac taaacttgta
    45121 ttcttcacca tttttttttc taatcctctc ttctattact ttggcgtttt ttaaggaact
    45181 gtctaacgtc atatttttat tagatatttt attgcatgga gtaccaagat gtttcatctc
    45241 gatacctatg gcacgctagt tgcggcctgt ctggttttac tgttaggccg aaaacttgta
    45301 caaaccgtcc ctttcctaaa gaaatacact atccctgaac ccgtagccgg tggtttgctg
    45361 gtggctttta tgatgcttct ggtacagaag acgctgggct gggaagtcag ttttgatatg
    45421 tctctgaaag accctctgat gctagccttc tttgccacga taggtttgaa cgccaacttg
    45481 gccagtttac gggctggagg taaggctctg agcatatttg tctttatcgt tgttggctta
    45541 ctgctggtgc aaaacacgat tgggattgtg ctggctaaat tgatggggct ggatccctta
    45601 atgggtctct tggctgggtc catcacatta tcgggtgggc acggcactgg tgctgcgtgg
    45661 agtaaattat tctctgagcg ttacggattt gaaaacgcaa cagaagttgc catggcttgt
    45721 gcaacctttg gtttggtatt gggtgggttg attggtggcc cggtcgctcg ttatctggtg
    45781 aagcactctt ccacgccaga gggtacccca gatgatagcg ccgtcccctc tgcttttgag
    45841 aagccctctg ctggccgtat gatcacatca ctggtgttga tagaaaccat cgccatgatc
    45901 tctatttgcc tgatggccgg taatctgatt gcaggttggt tgcaagggac gatgttcgag
    45961 ttaccgatct ttgtttgcgt actatttgtc ggagtaatcc ttagcaatac gctgtcagcc
    46021 agcggcttct atagagtctt tgaccgtgcg gtatccgtgt tggggaatgt cagtttatca
    46081 ttgttcctgg ccatggcgct gatgagcctg aagctgtggg agctggcttc attagcatta
    46141 ccgatgttgg tgattttgtc ggtacaggcg ttggccatgg cactgtacgc gatatttgtc
    46201 acctaccgta tcatgggcaa aaactatgat gcagcggtat tagcggcagg acactgtggc
    46261 ttcggtttgg gggctacgcc aaccgcgatt gccaatatgc aagccatcac cgaccggttt
    46321 ggcccatctc atttggcgtt cttggtggtt ccgatggttg gcgcgttctt tattgatatc
    46381 gtcaatgcga ttgtgatcaa gctttatctg ttgttgccaa tatttccagc cgtaacgggg
    46441 tgatagctcc gtcatgctgc gggtagcata tacgttagtt atcctcgctc acaccagtta
    46501 ctttcttatg tgagtggctg ggaattaaga agcctcatga atgaggctga ggttattgac
    46561 aaagtgcctg caacggagag aacaggcaga tcgtaaagac gccgtaaata catccatgta
    46621 ggctcgagcc gcgccatcct tggcgcggac gctttactct tctgcctatc ctcaccgttc
    46681 aagagtgagt catcggggtt tgtcagcagt ctgagcctca tgaatgaggc tgaggttgat
    46741 gagcacgaat tttgaggata ttagggctga cagagcgggt tttttatcgg ccctgccatt
    46801 tgcacccttt acgcattggt ataccgtacc cgctccggca accagcgttc tatcaatgcc
    46861 ttggcatgtt cagggtactg ttgatgcaga tgacgggcga cccgctgaac ttctgggatc
    46921 atcgcttgat cacgaagtag gtcggcaacc ttaaactctg cgctacctgt ttgccgtgtg
    46981 cccaatagct caccggggcc acggatttct agatctcgct gtgcaatcac aaaaccatca
    47041 ttgctatcac gtaatacctg caaccgcatt tgagcggttt tacttaatgg cgttttatag
    47101 agtaatacgc agtgggaagc gacagcaccg cgcccgacac gcccacgtaa ctgatgtaac
    47161 tgcgccagcc ccaaccgttc aggattatcg ataatcatca agctggcatt gggcacatca
    47221 actcccactt caatcaccgt ggttgcgacc aataactgta gctcaccttg tttaaaggcc
    47281 agcataatcg cctgtttttc ggggcctttc atccgcccat gaaccaagcc aactttaatt
    47341 tccggtaagg caattttcag ctcttcgcac gttacctctg cagcctgagc ctccagcaac
    47401 tctgattctt caatcaaggt acatacccaa tatgcttgcc taccctcttc caggcacgcg
    47461 tttttaaccc gctgaataac atcactacgg cgagtatccg ggattgccac cgttgtcacg
    47521 ggggttctgc ctggcggtaa ttcatcaatc acggaggtat cgagatctgc ataggcagtc
    47581 atggctaatg ttcttgggat cggggttgcc gtcatgatta attgatgtgg atggaagcct
    47641 tgctcctcac ctttttccca taacgtgagg cgctggtgaa caccgaaacg atgctgctca
    47701 tcaataatta ccagtgctaa ccccgagaat tgcacctgtt cttgaaacat ggcatgagta
    47761 ccgatcacca tggagacctg accgctggca acggcctctt gttgtgctaa ccgcgctttc
    47821 cccttttgct tgccagccaa ccagccgaca ctaaacccaa gaggctccag ccattgacgg
    47881 aaagtagtgg cgtgctgttc tgccagcagt tcggtcggtg ccatcagggc aacctgctta
    47941 ccgtgagcga tggcccgtag cgcggccagt gcggctacca gtgttttacc ggaacctaca
    48001 tccccctgaa tcagtcgcat catcgggaaa ctttgggtca tatcccgttc aatttcggcg
    48061 acgacccgtt gctgggcttg agtaggcgta aaaggtaggg cggccagaaa acgttgttta
    48121 agctgctctt cggccattaa tggcaatgct cggtagcttt gtgcacccgc cctgactgcc
    48181 aacatactga ggttatgagc cagcaactct tccatgatca gacgccgttg agcggggtgc
    48241 ttcccttgtt ctaaatcagc taattgaata tctgccggag ggcgatgcag agtatgaatc
    48301 gcttcaggca ggctgatgag agaacggctc aattcaattg gcagtaactc agcaataaca
    48361 caggtgtcca gcattgccag tgcctgatcg ataagtttgc gcagagttgc ctgacgaatg
    48421 ccctcggtcg tgggatagac tggtgtcagc gattcctgta attcaacgcc aatattctcg
    48481 ccatgaaccc gatattcagg gtgaatgatt tctggcccgt tattgcctcg tttggcttcg
    48541 ccataagcaa tgacatgttt gcctactgac agactgtttt tcattgctgc attgaagtta
    48601 aaaaagcgca gggtgagaac gccgctacca tcgctgattt gacaggtcat catacggcgg
    48661 cgaccaaagc taatatcaga gcgtagaact tcaccttcaa ccgtgaccga aagaccgggc
    48721 agcagatcac caatacgata tagacgagta cgatcctcat aacgtagcgg aaggtgcagc
    48781 agcaggtcct gaatggtttc caaacctatc ttggcgagtt ttccagcctg acttgcgcca
    48841 actccggaaa gtgtactgag gggtacggcg tccagtaggc ggcctttcat ttaagactcc
    48901 gtggcttgca tggccgacca ccattgcgca tcggcaatga tttggccttg ttcatcaata
    48961 tgaggttggg ggagcccttt acgtttggca acgtgtgcca ataccgggta acccccttca
    49021 aacaatagcc gttgctgctc actctctgcc agaacgctgt gtgtccgttt atacatcccg
    49081 gcattctgcc gttgccgctg tgcttcatat aaaattagcg cggaagcgac ggaaacattc
    49141 agcgactgta ccatgccgat cattggaatg atgatgtctt gatcggccag tgccagcgct
    49201 tctggtgaaa taccggtttt ttcctgaccc attaaaatac aggtagggcg ggtataatcg
    49261 atttcacgaa aatcaacagc cttatcagac agatgtgtcg ccagaatttg catatcttgt
    49321 gattttagat aagcaatggc atcagcaata tggggatgcg ttttgacttg cacccagcta
    49381 ttactgcctg cggcggcgga cagccgagta tacatttgcg ttgttggcca gatggcatga
    49441 acttgatgga tgcccacggc atcggcagtt cgaataatgg cggagacatt atgaggtttg
    49501 tggacttgct ccagacagac cgttaaatcg ggttgcctgg tggcaagcat gtcacaaatc
    49561 cgcgcatagc gttgaggatt cataggcgtt aattgcgatt acggctaact ttaaccacat
    49621 ctggcatgat acggatttta cgcataatgt tagccagatg gacccggttc cgagtggtca
    49681 ggcgaataaa ggcgctgtat acccggccat ctttttcttc tgtattcaaa ctctgaatat
    49741 tggattcggc ggcgttaatc gcggcggtca gattggcaag cgcaccttgt tggttaaaca
    49801 tatcgacttt aatttcggca ataaactctt gttcagtctc ttggtcccat tctacagcca
    49861 taaatttctc aggctctttc tggtaaccac ggatattccg acaagattcg tgatgaataa
    49921 ccaacccttt acctgggctg atatgggcga taatagggtc accagggatt ggacggcagc
    49981 acttggcaaa cgtgataagt acgccatcgg cacctttgat cggtaacttg cgggtaccag
    50041 aagcagaggt gcccagtgtt gatggatcgc ccaataggtt tttagccacc actacgctca
    50101 tggcattacc taaaccaatt tctgccagca agtcatctac cgtagccagt ttcattctat
    50161 ccaactcgtg tttgatattt tcttcagaaa tatcagagag tttacgccca tttcctaatg
    50221 catgattcag taaccggcga ccaaggctga ccgattcatc acgtttaaga tttttcagta
    50281 attgacgtat tttggctcgc gcttttgaac tgacgacaaa attcagccag gcagcatttg
    50341 gtctggctcc tggagcggta ataatctcaa ccgtctggcc actactcagt ggctgagaga
    50401 gcgggtacgg ctgacgatca acgcgggcac ctacgcaggc atggccgata tcggtatgca
    50461 caacataggc aaaatcgacc ggtgtggcac cagccggtaa ttccacaatg cgcccttccg
    50521 gggtgaaaac gtagatctca tcagggaata aatcagattt cacgctttca ataaattcaa
    50581 atgagctacc cgcgctttgt tgtaactcca gcaagctttg catccaccgc tgagcacgga
    50641 tttgagccgt ggtaccggac tcaccttgtt ctttataagc ccagtgtgca gcaaccccca
    50701 tttcggccat ctggtccata tcttcagtac ggatttgtac ttctaccggt acgccatggg
    50761 gaccgattaa tgacgtatgt aatgattggt agccgttagc tttagggata gcgatatagt
    50821 cttttacgcg cccagggcgg ggtttataca ggctatgagc ctgccccaac acgcggtagc
    50881 aagtatcgac ttctttgacg ataacccgaa aagcatagat atccatgatg gaatggaagc
    50941 gctgttcttt caggtgcatc ttgcagtaga tggaatacag atgcttctca cggccactga
    51001 cccggcaagg aatgccagcc tcggtcaagc gcccttcaat ctccgcgagg atcttctgaa
    51061 tcatctcttt gcggttaccg cgcgcggctt ttaccacttc tttaatgacg cggtaacgat
    51121 tgggatagag tgcttcaaaa cccagctctt ccagctcggt ttttaaatga tgaataccca
    51181 gccggtgggc tagtgggctg tatatctcaa gggtttcgcg agcaatgcgc cgacgtttat
    51241 ccgggcgcaa agagcccagt gtgcgcatat tgtgtgtacg gtcagccagt ttgatcaaaa
    51301 tgacgcggat gtcttgcacc attgccatga tcattttgcg gaagttttcc gcctgggctt
    51361 ctttcttgtc acggaagttc agtttatcga gtttagatac accctcgact aactcggcta
    51421 cgcttttccc aaacagctgt tccatatctt gatatgtagc aggtgtatct tcaatgacgt
    51481 catgtaatag cgccgccatt aaggtttcgt agtcgagccg catctccgcg agaatacagg
    51541 ccacagcaac cgggtgagtg atataaggct caccgctgga gcgtgtctgc ccctcgtgag
    51601 catcacgtgc gacaagatat gcctgtttga ggcgcttaat ctgctcctct ggcaggtaac
    51661 gttgaatcag cagattcagg ctttcaaaca ggtacaaagg cagactcgca gtctaattaa
    51721 cgacgacctt cagcaatggc ggtaaccgct tggatctctg cggcttgctg ctcttggcgc
    51781 tcacgaacat cgagaatctg attggtgatc aggccttctt cgatctcacg taacgcgatt
    51841 acagtaactt tatcgttctc ttctggaacc agtgcgtctt taccgccgga ctggatttga
    51901 cgtgcccgac gagcagcgac caacaccagg tcaaaacggt taccaatttt ctctacagcg
    51961 tcttgaacag ttacgcgtgc cataattctg ctactccaca ggtgacgaaa tgactgggca
    52021 tgatactgaa actctgttca gtccgccaat aatttgctga ttaaagcgtc atgccgctgt
    52081 ttctggcggc ctaaacgcag tcgttctgcg cgaataatgg ttttcagatc agacaaagcc
    52141 agattgaaat catcatttac gattaaataa tcatactctg cgtaatgggc catctctgcg
    52201 acagcttgct ccatacgctt agcgataact tcttcgctat cctgcccacg accgcgtaaa
    52261 cggcgatcca attctgtttt ggatggcggc aagatgaaaa tactgcgagc ggttggcatt
    52321 tttgcgcgaa tctgttgcgc tccttgccag tcaatatcta aaaagacatc aaccccggtt
    52381 gcaagaacct gctcaatagc cagacgtgag gtaccgtagt aattttcaaa tactttggca
    52441 tgctcaagaa aagcatcatc atcaatcatc tggcaaaact ctttttcaga aacaaagaag
    52501 taatgctcgc cgtgattctc ccctggacgt ttagcacgcg tggtatggga aattgaaacc
    52561 tgcgtgtcgt acagcggttg tgtttttaac aaagcctgaa tcaggcttga tttccctgcc
    52621 ccgctgggcg cggaaactat gtatagcgta ccttgaacca tgatgacgtt tcagttgatt
    52681 aggttgatat acccttctta ccttgaggtt gcagcagtgt tagcagctct ttctcgaatg
    52741 actggctcta gccaactcac cggaactcgc tcgttgccta cccgcaactc caattacttt
    52801 gggtgtatat agaaagcaga agtgtgaatc tccgcacagt atacacgggt gtcacgcgtc
    52861 atgcagcgtt acaacacatt tcacctgaat gttttgctta taaacagcct gattttctta
    52921 ttttgcgagg aatattgtgt catttcggtt tgttgcagca atcacgaaag tatttttcag
    52981 cactgtacgc attttactct tttaggcttc gacgggtagc ttatttcgcg ttttacttcc
    53041 gatcacaacg gaaggaggct tatgaacata ctgaatctaa agataataat gttcctatta
    53101 atatctaaca ccatagtggt gggcggtgct tgggctacat caacatgccc tgattggcct
    53161 gcaaccagaa tagcggttga gattaacgcg ttggagcaac agttgaataa gtggtcggcc
    53221 gcttaccatc agcaaggcca tagcccggtc acggatgaca tttatgatca attacaggac
    53281 aaattacgtg tgtggcaatc ctgtaggggg ttacctgata agacggaaag ccagccgatc
    53341 cccggcaaag ggcaatttct tcacccagtt gcccataccg ggttaaaaaa actcaaagat
    53401 gaaaccgccc tcacaaggtg gatggcgggg cggaaaaatc tctgggtaca acccaaggtc
    53461 gacggtgtgg cagtgacact ggtttatcac ggggggaaat tggtgcaact tcttagtcga
    53521 ggaaatggag taaaaggtca aaactggaca gaaaaagcgc catttatttc tgctattcct
    53581 caatatattg caaatgcgcc tgcactatta acgttgcaag gggagttgtt tctactgatg
    53641 gatggccacc agcaagcaaa atcgggtggg gtgaatgcca gatcaacggt ggcaggtgca
    53701 ctgatgcgca aatctccgtc tccgctatta gctcaagttg gggtctttat ttgggcatgg
    53761 cctgatggcc caacaaccat gaaagagaag gtggcactat tacaggtaat gggttttcct
    53821 tttacagcta aatacagcga gcccgtcatg tcgcatcttg atgttgtgca atggcgtcag
    53881 ttctggtttc aagcaccact gccgtttgtc accgatggtg ttgtggtcag gcaagaggag
    53941 gagccagctg gtcgttattg gcaggcaaca ccggggcagt ggtctatggc gtggaagtat
    54001 ccgcctttgc aacacattgc cgaagtaaaa gatattcatt ttacccttgg acgaacgggt
    54061 aaaggcacgg tggtattaga ggttttaccg ataaaaattg atgataaatg gattcgtcga
    54121 gtgaatattg gttcggtcac ccgttggaaa caatgggaca tcgctcctgg tgatcacatt
    54181 acattggcac ttgccgggca tggtatccct cggctagata acgttgtctg gcgagtacac
    54241 caacggaata ctattacggc acccaattgg gataaattcc atcagctcag ttgctttcaa
    54301 cgcttaccac atggctgtga acctcagttt ttatcccgct tgatatggct tagtggccca
    54361 ggggggctag atattggcgg catcggtggc ggcttttggc aagagcttat tcaccatgag
    54421 ttaattaatg atttggtcgg atggttatta ctaacaccag agcaaattgc aagtatccct
    54481 ggaattggaa atgcgcgggc tgaaaaaatt tatcaacagt ttcaacgggc aaagcagcaa
    54541 cccttttctc gttggttgct ggcattgggg ttcccgcagg ttgtttccgt tgacgcgcag
    54601 tggcaggttg tattgcgccg gagtctatct gaatgggcca ccatggccgg gattgggcaa
    54661 atgagagcaa aacaaattaa gcattttttg gatcaccccg acgtacaagc actggctgat
    54721 ttcttatcta ctcagaaagt tgttgggttc gagctcacag agtaaatcct cctagggcta
    54781 taacttaatg gtctgagtgc tcatatttga atacaggcag gccaagccgg aatcgtaagg
    54841 cgagtaatct agcgctaagc cggtgatgag cgtaatgata atgacccaat tatgggacag
    54901 cggcgtgtat tgcagagcaa tgtaaatcca ggctgccgca aatgagatgc ctgcataaat
    54961 ttctttctga aacactaagg gaatgcagtt gcagagcata tcgcgtagta cgccaccaaa
    55021 gacaccagta atcacggcgg caatagcggc aataatagta ctgtggccca tatcgagagc
    55081 aatttgtgcg ccaataattg agaaaacaat cagcccaatg gcatcaagca ctaaaaatag
    55141 atggcgtaac tgtttcatca atggagccat ccaggtggtg acgatcgctg cgatggcgac
    55201 gatcacaatg tattcaggat gcttaaccca accaagtgga tagtggccta aaagcatatc
    55261 tctaaccgag ccaccgccaa ttgcggtcgc tgaggcaata ataataacgc caaacatatc
    55321 catttggcgg cgacccgcag ccagagcccc ggtcatggct tcagcggtga taccaataat
    55381 ataaagaaca ctgagtagca taatgaatca aatgttggag acaatgaaag gccgcagagt
    55441 aatcacaaag ccatatcaac gcgactgaga ttttctaagt gatactatca gtgttagtta
    55501 atctaattta aaatcaggcc attcatttga tttatttaaa taaaaaaacc acattcttat
    55561 tgtcttacat aagtaaatct atggggcgct catcacattg ccttaattta aggtgagggc
    55621 gacagctacg tcataactcc gtgatacacg aactgaagtt ctttggctgt gtctctggct
    55681 tttgataaaa ataattcggc atatgaatca atcatcattg cgtaggcttt tcctgcgaac
    55741 cagcaagccc gcagattagc gagcttgctg gttttttgtg ttctggtgat agcttatgaa
    55801 agattactcg atgttctgga tctgttcgcg catctgctca atcaacacct ttaactcgat
    55861 agcggagtta gtgacctcgg cattgatgga ttttgatgcc agcgtattcg actcgcggtt
    55921 gaattcttgc atcataaaat caaggcggcg gccaacggct tctttcttct tcagaatgtt
    55981 gtatgtttct ttgacgtgcg cttccaaacg atctagctct tcggccacat cgatacgctg
    56041 tgccattagc actaactcct gctccaaacg agtattttcc aactgaactt gcgcttcttc
    56101 cagtttgttc agtaagcgct cacgttgcca ctgcaagata tttggcatat gtgcgcggac
    56161 tttaaccact tcagcgctga ccccctctaa acgctgctcg ataagcgttt tcagtgctgc
    56221 cccttcagtt tctcgggaaa caataaaatc gtctagggcg gtatctagcg cctgcattaa
    56281 ctcggtgcta atcgcatcca aatcttgttc ctcagcagac attacccctg gccagcgcag
    56341 gatatctact gggttaattt cgccttcatc actttgcatc ttgacccaat taccggcttc
    56401 aactaactgc ttcgccagtt tttcattgag gatcaaagag ctttgtgcgt tggcatccaa
    56461 ctcaaaacgt aaatgacatt caatctttcc ccgtgtcaga cggctgcgaa tacgttcgcg
    56521 gatcaccggt tccagactcc ggaattgttc tggtaagcga atgtacgttt ctaaatagcg
    56581 ttggttaacg gaacgcagct cccaggctgc gttgccccat tcacccttaa tatcacgtcg
    56641 agcgtaggcg gtcatgctgc ggatcatcgt tgcgtacccg ttttaaagaa aagatggggg
    56701 gattatagct tcgcaggtgc gggcaggata ggcattacat cactaaggcc gtataatgcg
    56761 cgaccaatat agatttcaag ccggagaaag cccatgcgtc cagcagaccg agcagctcaa
    56821 caagttcgcc cactgacttt gacccgtaat tacacgaaac acgctgaagg ttcagtgttg
    56881 gttgaattcg gcgataccaa agtattgtgt accgccacag ttgaagaagg tgttccacgc
    56941 tttctgaaag gccagggcca agggtggata acggcagaat atggcatgtt gcctcgttcg
    57001 acccatagcc gtaatgcgcg cgaagccgca aaaggtaaac aaggtgggcg tactcttgaa
    57061 atccaacgtc tgatcgcccg ttctttacgt gcagcggtcg atttgaaaaa gttgggtgaa
    57121 tttaccatca ccttagactg cgatgtattg caagcggatg gtggcacccg taccgcctca
    57181 atcagtggtg cttgtgtagc attggctgac gcgctgaaca aactggttgc tagtggtaaa
    57241 ttgaaagcta acccgatgaa gggcctggtt gctgctgtgt ctgtcgggat cgttaaaggc
    57301 gaggctcttt gcgatctgga atacgtagaa gattctgcgg cagaaacaga tatgaatgtg
    57361 gtgatgatgg aagatggccg gatgattgag gtgcaaggca ccgctgaagg tgagccgttc
    57421 agtcacgaag aattattggc gttgctggat ctggcccgcg gagggataga aaccatcttc
    57481 caggcgcaga aggcggcatt ggaatcataa atttattagg cgacggatag tcgccttttt
    57541 ttacccgcta acttggaatg ccaagtgttc gcgcatttac ctcagttata aatcacgtta
    57601 gccatcgggt aatgaaccaa attaacacat aacgttatta accaaagcag tcacaatctg
    57661 gagaggagac gtaccaatga aagcctatca gcgcgagttt atcgagtttg cgcttaacaa
    57721 gcaggtgttg aaatttggtg aatttaccct gaagtctggg cgcattagcc cttatttctt
    57781 caatgccggg ttgtttaaca ccgggctgga tctggcgaaa ctgggccgct tttatgctgc
    57841 tgcattaatg gattgtggcg tcgagttcga tctcctgttt gggcccgcct acaaaggtat
    57901 ccctattgcg acaacaaccg ccgtggcatt ggcggagcat catgagcgcg acgtgcctta
    57961 ctgttttaac cgtaaagaag cgaaaactca cggtgaaggt ggcaatcttg tcggtagccc
    58021 attacaaggg cgggtgatgc tagtggatga tgtgataacc gccggtaccg ctattcgtga
    58081 atcaatggag attatcaatg cgcagggcgc gaccctcgca ggtgtgatga tttcactgga
    58141 tcgccaggag cgtgggcgtg gtgagatttc ggcgattcag gaagttgaac gtgattatca
    58201 ctgtaaggtc attgctatcg tgacgctgaa tgatgtgatt cgctatctgg aagataagcc
    58261 agagatggct gagcatttgg tggcagtgcg gcagtatcgc gagcaatatg gggttaccct
    58321 ttagctgtaa cgctaataac atggggtaat cccgaatcaa gctacgccaa gagggccgtt
    58381 tgcccttttt gcgtagcttg attcgctgtt ctctctatgt cttacggaga agaggaaaga
    58441 gaaagttgat cctgggtttt attgcaactg ggcgacaatc aatggccagc gggaatcaaa
    58501 ctcttgtgtt gggcagtaac ggaattcaga acgaacgaag cgtgaaagca tcccttcgca
    58561 aaatgccaac aactgggtgg ccagtaacgc ttcatcatgg ataaagcctt gtccatcacg
    58621 cagctttttc tcacgaagga cttggcgtaa ctgcatttca attcgttcaa atagctggtt
    58681 aatccgccct tgtaagcgat cctgctcaaa catgagcgca tgcccggtca tgattcgggt
    58741 cagcccaggg ttgcgttctg caaaccctaa taccaacagc aggattaagc ggaggcgatt
    58801 aaacgtctct ttttcatctt gtagaatcaa attaatgcgg gacatcagac tatcttcaat
    58861 aaactcgatc aggctatcaa acatccgcgt tttactgggg aaatgccgat aaagcgctgc
    58921 ttcagaaacc cccacattag cggcgagttt cgcggtagta atgcgttggc tgccgtcgct
    58981 ggattccagc atctgcgcta aagcctgcaa tatttcctcg cgcctgttcc ttttcgtatt
    59041 ttctttttct gccatgtccg agtagaccct tgctaaaaat gacttaataa caaaaaccca
    59101 aacaccggcc gctctgggaa caatgcccag gcggcttatg tgatagcttt tttacggtat
    59161 tggggtctag ggttggttat tggcgtccag aatggccaaa accaccggta ccacgttcac
    59221 tgtcggtaaa gtcttcaacc agattgaact ctgcttgtac cacaggaaca aataccatct
    59281 gagcgatacg ctcaccgggt tcgatggtga aaggctgctg gccacggttc catacggata
    59341 ccatcaactg cccctgatag tcggagtcta taaggcccac taaattacct aatacgatcc
    59401 cgtgtttatg ccccagacct gaacgcggca aaataaccgc ggcgagggca ctgtcaccaa
    59461 tgtgaatggc taaaccggtt ggtaacaagg ttgtttgtcc aggctgtagt tctactgcgt
    59521 gatctaaaca agcacgtaaa tccagcccgg cagaaccttc ggtggcatac gtgggtaatg
    59581 gaaattcgtt gccaacacgt gggtccagaa ttttaatgtc gatttttttc atcataacgg
    59641 ctgacaatct cgtctattaa acgttgactg agaagatatt tatcactgag tggtaaacgt
    59701 ttctctccag tcgaccaaaa aaggtgcaag gcattggtat cactgttaaa accatgctct
    59761 gcgagtgata catcattagc gcaaatcaga tctaaatttt ttcgtgccaa cttttgtcgc
    59821 gcgtattctt ccacattctg ggtttcagcc gcaaatccaa caacaaatgg acgattttta
    59881 gccattgaag ccacaccagc aacaatatcg ggatttttca ccaacttaag tgtgatttcg
    59941 tcaccttgtt tttttatttt ctcgtcagaa acgtgttccg cgcggtaatc cgctactgcg
    60001 gcacaagaaa taaaaatgtt ctgctgctgt gctatttttt gaacagcctg ctgcatctca
    60061 agagctgtaa tcacatcaat acgttttaca ccttcaggtg tcgataaatt cacggggcca
    60121 gcgattagcg tgacgttaga tcctcttgca gccaatgctt gggcaatcgc gaagcccatc
    60181 ttgcccgaac tttgattgct gataaagcgt acaggatcaa gtggttcgcg tgttggcccg
    60241 gcggtaatca tgacactcaa atgttgcaga tcttgctttg cagagaaatg attgtacgct
    60301 aaagccacga tttcttgtgg gtctaacatt ctaccagggc cgatatcgcc acaagcctgg
    60361 ctaccgctat ctggccccca cagcaagaca ccccatttag acaaggtttg taaattctcc
    60421 tgtgtggctg gcgcacggta catttgctga ttcatggccg gtactgcggc aataggcgca
    60481 gcggttgcca gacaaacggt ggtcagtagg tcattggcca ttccggctgc cattctggcc
    60541 agtaaatccg ccgtagcggg ggcaataatg actaagtcag cccatttgcc cagttcaata
    60601 tgccccatag cggcttctgc cgcaggatcg agcaaatcat cagaaacggg atagcccgag
    60661 actgcctgta gcgtgagtgg tgctatgaac gctttagcgg cgtgggtcat cactacacgc
    60721 acatctgcac ctttgtcgcg caaacggcgt acgagctcag gagatttata tgcggcaatg
    60781 cctccgctta tcccgagcac aatatgcttg ccggaaagtc ccgtcatcat gattgtccga
    60841 atgaaagctg taagaggcga tattttagca taaccattga acagattagc tatcagggca
    60901 ctctctgaag cgaccaatcg taaaatttgc gagacgtcac gcatgctatc aagcgtgagg
    60961 tcgtggtgcg ttaagcccta tgtcatgcta ttcacgtagt tcaggaataa caggagctaa
    61021 ggaatggatg agtggtatgg gcaggtggcc ccaagagaga aattactgaa gtatggtgct
    61081 gcggtactga ctgatgctga actactcgct atttttttgc gtacgggtat tcctgggatg
    61141 catgtgatga agatggctga gtatttaatt gagacatttg gctcactgca tgggttgata
    61201 tctgcagatt atcaaacgtt atgtgcccat aaagggattg gtgcatccaa atatagtcag
    61261 attcaggcta tcggtgagct ggcctgtcgt tgtttttcat ctcatctgat gcgggaaagt
    61321 gttctgctta accccggtat cacacaaaaa tttctgcaaa atatactgtc tcaccgtgaa
    61381 cgagagattt ttttagtcgt atttttggat aaccagcatc gtgttattcg ccatgaagag
    61441 atgtttactg gtaccatcag cagcgtagag gtccatccga gagaaattgt gcgtgaagcg
    61501 ctgaaggtta atgccgccgc gctgattttg gcgcataatc atccctctgg taaggctgaa
    61561 ccgagccaag ctgaccgttt gataacgacg caggtgataa aagcctgttc attattagat
    61621 attcgggtgc tcgatcattt agtagttggc cggggtgaat gtgtctcatt tgctgaacga
    61681 ggatggcttt agagcaatat ttattgatcc tttcgggatc tttagctgtt cgggacttga
    61741 gcacttacgc ttcagagcgt atactacgcc acctttgaga atcttgggtt tggcgtgaag
    61801 agcctatctc agcaggtttt tgcctggtga caggggtttc tgacctgatg acagtgagtc
    61861 ttctcagtga atttgctgag atgggctcta aagcctgacg aggcggccat accctatacg
    61921 aagctcgagc tgatttgatt tttggagaat agacatgtcc cgagtctgcc aagttactgg
    61981 caagcgcccg atgagcggta acaaccgttc tcacgcaatg aacgcgacca aacgccgttt
    62041 tctgccgaac ctgcactctc accgtttttg ggttgagggc gagaagcgct ttgtaactct
    62101 gcgtgtatct gctaaaggta tgcgtgttat tgataaaaag ggtattgaaa cggtcttggc
    62161 cgaaattcgt gcccgcggtg agaagtatta aggaactgaa tcatggctaa aggtgttcgc
    62221 gagaagatta agctggtttc ttctgctggt actggtcact tctataccac tacgaagaac
    62281 aagcgtacta agccggaaaa attggaattg aagaaatttg atccagttgt ccgtcaacac
    62341 gtactctata aagaagctaa aattaagtaa ttttagcgga ctaagaaaaa cccggccttg
    62401 gccgggtttt ttattatata aagtacagtg agatacgttg aaaggaggtt aagtgcctga
    62461 attaccagaa gttgaaacca gccgacgcgg gatcgaacct tatcttgtcg gccagacaat
    62521 cctttatgct gtggtcagaa atgcccgttt acgctggccg gtatccgatg aaattctaac
    62581 acttagcgat caacccgtac tgagtgtcca acgccgggcg aagtatttac tgctagagct
    62641 gcctaaaggc tggatcatca tacatttagg tatgtcaggt agcctgcgcg tattatctga
    62701 agagactgca gctgaaaagc acgatcatgt cgatttggtg gtcagtaacg gaaaaatatt
    62761 gcgttatacc gacccacgac gttttggtgc ctggttgtgg gcgaaagacc ttgagaccag
    62821 taatgtatta gcccatttag ggccagaacc actaagtgat gaatttactg cgcaatatct
    62881 gttcgataaa tcacgtaata aacgcacatt gattaaaccg tggttgatgg ataacaaagt
    62941 ggtcgtcgga gtgggtaaca tttatgcgag cgaatcactg tttgctgctg ggattttgcc
    63001 agatcgtgcc gcaggctcat tgactgacgc tgaatccgta ttgctggtag caacgataaa
    63061 agccgtgtta ttgcattcga ttgagcaggg cggcaccaca ttacgtgatt ttctgcagtc
    63121 ggatggtaaa ccagggtatt tcgcgcaaga gttgcaggtc tatgggcgtg cgggtgaacc
    63181 atgtcggcag tgtgggcatc ccattgaaat agcgaaacac gggcagcgca gcacgttctt
    63241 ttgccgccac tgccagttta ggccaatttg gccaataatg ctttggtaac cggtttgggc
    63301 aggaatggcg tgatatcccc accgtggcgc gccacttctt tcactaatga ggaagagata
    63361 aacgaccatt tctctgatgg tatcagaaat acgctttcca atttgggcat taagtggcgg
    63421 ttcatattgg ccagttgcca ctcatattca aaatctgata ctgaacgcaa accccgaacc
    63481 aaaatattcg cattgtgctt tttggcaaac tcagccatca gttcactgaa tcccagaacc
    63541 tcaacattct ttagcggcgc agtcaccttt ttagcgagtg cgacacgctc atccaacgta
    63601 aacattggct ttttgctgga actgtccgca atagccaaga tcacatgact gaacatcgcg
    63661 gatgcgcgcg tcactaaatc caaatgccca ttagtaatgg gatcaaatgt ccccggatag
    63721 atggctttgg tgatcatgat ttctcgcttt tctgatactg gtggctcaat gcccacagag
    63781 cagcatattt attaaaagta tattgcgcgt tgactaccgc cagtaatagc ccttgcttac
    63841 catcaaggaa gccagcacgt aataaccacg ttttactgaa tgccccaaga gtatggctga
    63901 gaatggcaaa ataactgcaa cttttgcctt gctgatgacg ttggatggcc catgcttcgg
    63961 cataactaag ctgtttacgt tgaaaggcaa aaaagtcgcg gcaagtcaga tgcaataaat
    64021 caccagccag tgggataact tttgctgagc cgctatcgag tgattcatgg actaaattat
    64081 cgttgtagcg atattggtga tgaggatata accgagtcac cctatctgga taccagccgc
    64141 tgtggcgcat aaaacgccct aaaaagaggt tccggcgtga acagctataa acagcaccct
    64201 cttctggtgc tagcagaaca gattcaatcg cgattttaag ctctggggtc acccgctcat
    64261 cagcatctaa catcaaaata tagtcgccgc tggcatattg ttgagcgagt tgccgctgtt
    64321 taccgtaacc gggccaattg atgttgctgt aaacttttgc cccgaattgc tgagctaatg
    64381 cccgtgtttc atcttcactg cctgagtcta atacgattat ttcatcagcc caggccacgg
    64441 atgccaaaca gtccgtcagc agagaggctt cattcttggt tatcatcacc accgacagac
    64501 gttttttggt acccatttag tggctccgtt gtggcagata aggctccaac aaatgtaata
    64561 accgctgtaa tgcgccctga ttttcatgta agacatcaac cgcgtggcgg ccatagtaga
    64621 ggcggcaatc ttcatcagtc agtaacaccg tgatttcttt taccagcgat agagtatcag
    64681 tcacggtaat taacccttca gcctgctcca gcttggcgca aatatcttta aagttaaagg
    64741 tatgtgggcc catcaacacg ggaatagcat gagccgctgc ttccagtggg ttatgaccgc
    64801 cacgttcaac caaactaccg ccaacaaagg ccaggtcggc aataccgtac agcagcatca
    64861 gctcacccat cgtgtcgccg ataacgactt gggtgctact cgagggcact tcacctttac
    64921 tacgtaatgt ataactcaag cctatctttt gtgttaattc aacggccttt ccgaagcgtt
    64981 caggatggcg aggtaccagg atcagtagca atgttgggaa ctgttgtaat agctgccgat
    65041 gggcttccaa caagatagtt tcttcaccgt catgtgtgct agtcgcaatc caaacggggc
    65101 ggtgcggtgc ccattggcgg cgtaatgtca ccgctctggc tgccaactcc ggtgtgacag
    65161 aaatatcaaa cttcagacta cccgtcacgg tgagctggga acgtttaagc cccagttcga
    65221 tgaagcggtc accatcctct tggttctgtg ccgcaatcaa cgtgatccgt tgcagtatag
    65281 tgcggataaa actaccgatc ttcttgtaac ctgccgcaga gcgggcagaa agacgtgcat
    65341 tggcaataac cagtgggatc ttacggcgat gcagagtgtt gatcaggtta ggccaaagtt
    65401 cagtttccat gatgataacc agtttgggat tgacctggtc aaggaaacgg ttcacagagc
    65461 cggggagatc ataaggtaaa taaacgtggt gaacatcttt accaaaagca gactggacgc
    65521 gctctgagcc ggtaggcgtc atcgtggtca ccgtgatagg cagcgacggg taacggtggc
    65581 gtaatgctct gaccaatggg attgcagcca gtgtttcccc gactgaaacg gaatgcagca
    65641 tgataccgcc agcaacgact ttaccggcac aaaaaccata gcgttccccc caacgcttgc
    65701 gataagcggg ggctttacgg ctacgtaata gtaaacgcag ccaaatcaga ggttgaataa
    65761 ggtagagtaa tacctggtat aaacgcagca gcattctatc aatttcattt atatggatta
    65821 ttaagaataa taccatatct gggcaaaaaa ggctctttcc ggctaggagg gcggagcacc
    65881 acattgagcc gtggttattc ataggaagaa tataatatct tgctctgagt gataaaagag
    65941 aggctattta ttgatttttt attacaaaat gagaatcatt ttcattgtct attgcactag
    66001 ataaaaactg gcctggtatg ggattaaaag agttaattat gctgtgttaa atggataagt
    66061 aaattttctc tgaaatctta tcgttagagc tgttgggtgc tatttatttg aataatattt
    66121 ctcaatttca tcgaccctga taattaccag aatcgatgaa agttttatat cggatgttta
    66181 tgaactcact ctttcagaga caataaagca gcgctatgaa atgagtgttt ctaatcgtgc
    66241 cataatagtg ggcgcagaga ggctatccat ctttttttgc tcggaaatca cggcaatttg
    66301 gtttttcccg tagccgccga ttaaaccggg gtcagtgggg ccaaacagcg taatgtttgg
    66361 gcgatccagg gcggcggtca gatggctgag gccagtatcg acagagacta cggcttttgc
    66421 acccgccaga acctcggcga cctgctgaag actgagctta ggcagaacct ctacgtgtgg
    66481 gaaatgttcc gctaatcgta aagcgcgctg atgctcatgt tctgcgcccc acggtagttt
    66541 gatttttaaa cctgtgggtt gcactaactc aatcaattgt acccaatggc tctcgggcca
    66601 gtgcttgttg tcacgggtcg tcgcatgtag gaaaaccaag tactgacctg catcggccgg
    66661 taactgattt aaaaagcgtt gtgcgatggc atagtcgcca taactttccg gtttatcata
    66721 gccgaggctt ttagcaaaca gttgacgtat acgttctacg gcatgttgtt tggtatcaat
    66781 ttcatggcgg cagttataaa accaactggc aaacggctca cgggcacttt tacaatccgg
    66841 cccgtgcttc gtgcctttcg caatccgggt tatcagcgcg gcgcttttaa tcaacccttg
    66901 ggcatcaatg acccgatcat aactgcgttg ttgtaccaca cgcttaaaat cacagcgttc
    66961 ctgccgggta tcactaccaa accagttttt acgccaacgg cggatggcca ccgggatcac
    67021 tttatccacc gccggatgcc aactggggat ttggctgaac ccttcttcta ccacccaatc
    67081 gaagcgaata ccgggtatgg cattcatggc atccgtcagc gcgggtaagg tatgtaaaac
    67141 atcgcccatt gacgaggttt taacgattaa tacgtgcatt aatcgccccc tttgactgag
    67201 cattcttgcg tagccaattg cttctcaagc gcggccatca cgtgttcggg ttggatatca
    67261 atcaaacttt gatgatagcc ctgtgcagaa tcgcccttgc ggactttgtg atagccggta
    67321 atcagacgga tcaccgtggc tttctctgac agtggtggcg tgaagtctgg gctgctcggg
    67381 ccatacaatg ccactaatgg cttgttgagt gccgccgcga catgcattaa accagagtcg
    67441 ttactcacga cggcactaca ggcggcgatg agaacgaccg cttgttccag tgaggtctgc
    67501 cctgccagat tgaggcaata ttcacgatct gtatcgctga gagcctgacg gatatcttca
    67561 ccagcttcat tgtctttcgc agaaccgaat aagatgacct gatagccatc atcaatcaat
    67621 ttctgcgcca gcgtggcgta gtggtaatgc ggccaacgtt tcgctggccc aaattctgcg
    67681 ccagggcaga atccaataat gggccggtta tcggtcagat tgaatgaggc cgttgtctct
    67741 gcaatttctt catcgcgtac ttgcaattgc ggccacaaca acggttgtgg taaatctgcc
    67801 gctgaacgga tgcgttcttt atcataggcc agcgcaacgt agcgctggac catcattgga
    67861 aaggcttgct tatccagaat acggaggtca ttgagcagga aataacgcat ttcgccacgc
    67921 cagccaatac gtcgtttgat ccctgaaaag taaggtatca gcgcggattt aaatgagttg
    67981 ggcaacacgt aagcacgatc atactcggtt tcacgtaagg ccaatcccaa acggcgacgc
    68041 tcctcaaaag caaatgcccc atggcctaac ggcattggaa ttgcgtgacg gacttccggc
    68101 attctggcca gaagcggacg gcaccatgcg ggtgccatca catcaatgtc tgctgccgga
    68161 tattcggcct tcagggtacg gtaaagactt tgcgacatca tcatatcgcc aacccatgaa
    68221 gggccgatga ccagtatttt cataccgttt atcaattcct tgcagcaagt gatttagact
    68281 gagcgattga gccaggccag atattcttta acgccttcag cgaccgtttt aaacggttta
    68341 ccataaccgg cagcccgtaa tttagtgaga tcggcttgtg tatatgcctg atagcggcct
    68401 ttcagttttt cagggaactc gatgtattcg actggcccac tttggtgata atccaccact
    68461 gcatcagcga cagcctggaa agactctgcc cggccagtac cgcagttgaa aataccggat
    68521 acgccgtttt gccagaacca cagattaacg tcagcaacat cacccacata aatgaaatca
    68581 cgtttaaagt tttcgctacc cgcgaataac ttaggccttt cacctgcatt aatttggtta
    68641 ttcagatgga aagcgacgct ggccatgctg cccttatggc cttcacgtgg accataaacg
    68701 ttgaaataac ggaatccaca aatttgcgaa tcggcttgtg gcagaatttc acgcacatac
    68761 tgatcaaaca agaatttgga atagccataa acgttaagtg gctgttcgta ctgacgatct
    68821 tcaataaagt tgtcagtgcg cccaccgtaa gtggcggcag aagaggcgta taagaaagga
    68881 atactacgat ccagacagaa gtgaaggata tctttagaat actgatagtt gttatccatc
    68941 atgtacttgc catcccactc ggtggtggaa gaacacgcgc cttcgtggaa aatagcatcg
    69001 atatcgccca tgtcatcacc cgcaacaata ctggcgacaa aatcttcttt atccatgtaa
    69061 tcagcgatat ccagatcaac cagattgacg aatttagtgc cgtctttgag gttatcaacc
    69121 accagaatat ctttgtagcc aatattattc agagccttaa ctatattgct gccaatgaaa
    69181 cctgcgccgc ctgtaacgat aatcatcgta ttcacccttg ctaattttct tggttgggta
    69241 ccacacccca ccccctattt ggcactatca taacatttca taggatagcg cacagcggga
    69301 aggggggtaa tctcttggtt tctcggtcgc tttaggatag ttcgccgtga tatatgctac
    69361 attttcgaca atataagata aggtttctcg tcagtttgcc caccaagcag taaaatattg
    69421 tgtgcaattg ccaatcctgg agataaccga aatgtcccta ccttgtaaca agcacccctt
    69481 ttatcagcaa ttagaacaac aactcgacac gactcgtacc gaagggttgt ataaaaacga
    69541 acgcgttatt acttccgcac agcaagcgaa tatcgctgtt gctgatggca gccgggtgat
    69601 taacttttgc gccaataact atctagggct ggcaaatcat ccaaaactta ttgcagccgc
    69661 taaagccggc atggattccc atgggtttgg catggcttca gtccgcttta tctgtggtac
    69721 ccaagacata cataaagagc tcgaacataa gctcgccagt ttcctcggga tggaagacgc
    69781 tatcctgtac tcctcttgct ttgatgctaa cggcggccta tttgaaaccc tgttagggcc
    69841 tgaagatgcc attatttccg atgcgttgaa tcatgcctca atcattgatg gcgtacggtt
    69901 atgtaaagcc aagtgttatc gttatgccaa caatgatatg acagagctgg aagcgcagct
    69961 aaaacaagcg aaagcggagg gggctcgcca tatcatgatt gccaccgatg gcgtgttctc
    70021 catggatggt gtgattgcta acttaaaaag ggtgtgtgac cttgctgatg aatatcaggc
    70081 gctggttatg gtcgatgatt cacatgcggt gggggtgatt ggtgcgaatg ggcgggggac
    70141 tcatgaatac tgcgaagtga tggatcgcgt tgatatcatc actggtacct tgggcaaagc
    70201 actcggcggt gcatctggcg gttatactgc cgggcgcaaa gagttggtcg agtggctgcg
    70261 ccagcgttca cggccttatc tattttcaaa ctcactggct ccagcgattg tcgccgcgtc
    70321 tattgaagtc ttgtcactgc tggaagaggg aggggcattg cgtgatcgtc tatgggcgaa
    70381 tgcgcgttta ttccgtgaga aaatgagcgc ggctggtttc actttggcgg gtgctgatca
    70441 tgccattatt cctgtcatgt tgggtgaggc taaactggcg caggattttg ccaatgcctt
    70501 gctgaaagaa ggcatttatg tcactggctt cttcttccct gtcgtgccga agggccaggc
    70561 ccgtattcgt acccagatgt ctgcaggcca taccactgag caagttgaac gtgccatcga
    70621 ggcatttgtg cgtattggta agcaacttaa cgttattgcg taagggattt tcatgaaagc
    70681 actttctaaa ctgaaagcag aagaaggcat ttggatgacc gatgtgccac agccagagct
    70741 gggtcacaac gatatcatga tcaaaattcg caaaacggct atctgtggta ctgacgtaca
    70801 tatttataat tgggatgaat ggtcacaaaa aaccatcccc gtacccatgg tcgttggcca
    70861 tgaatatgtc ggtgaagtgg tggccattgg gcaggaagtt aaagggttta atattggtga
    70921 ccgggtgtct ggtgaaggcc atattacctg tggtcactgc cgtaactgcc gtggtggtcg
    70981 tacccacctt tgtcgtaata cggtgggtgt tggcgtgaat cgccctggtt cgtttgccga
    71041 atatttggtg atccctgctt ttaacgcgtt caagatccca gacaatattt ctgatgagct
    71101 tgcggctatt tttgacccct tcggcaatgc agttcatacc gcgttatctt ttgatttagt
    71161 cggcgaggat gtgttggtct ccggggctgg cccaattggt attatggccg ccgcagtctg
    71221 taagcatgtg ggtgctcgtc atgttgtcat cgctgatgtg aatgaatatc gcctggatct
    71281 ggcccgtaaa atgggcgtga cccgtgccgt taacgtcagc aaagagaacc taaatgacgt
    71341 tatgacggaa ttgggcatga ccgaagggtt tgatgtgggc ttggagatgt caggtgctcc
    71401 cccggctttc cgttcattac ttaattcaat gaatcatggt ggtcgtatag cgatgctggg
    71461 aataccgccg tctgatatgt cgatcgactg gaatcaggtt atctttaagg ggctgtttat
    71521 aaaggggatt tatggccgtg agatgttcga aacctggtac aaaatggccg cgttgattca
    71581 atctggtttg gacttaactc cgatcattac ccaccgtttc cctattgatg aattccagca
    71641 agggtttgac gccatgcgtt cgggtaaatc aggcaaagtg gtattaagct gggattagtt
    71701 tatccccttc gggcttggtg ttgcaaaact acccgctgcg ataccaagcc cttgtcagga
    71761 tttacgtttt ttgcggtggc cgccttaccg caatttgata ttaatatcag cgattaaaat
    71821 aaagcgagtt cccgattatt gtgccgcctt cttgggtggc aatttctctg tattttcaat
    71881 cgctttctgt tcatcaatag gtgttgccgg cggcgctggc gtaaaatatt gttgccaatg
    71941 ttgctgaata aatatgaccg ccgggttttg catcaagctc tcacccaata agataaacag
    72001 cttatcagcg tagattttct caggcacata gctggctttc gctttacatt gcttgatagc
    72061 gggcagacgt tggcctttca ccggttcacg tggttttgtt ttgtccggag agagactttg
    72121 taccggttca tttagcagcg cactgggtct gactaagacg atgtcggcag gcaactgagg
    72181 caacatttgt tgcaatactt taatggtcgc agggtgaggg tgcccgatag caatcgctga
    72241 gccattgcgg cgtgccagtg ctactgcccg gttaaattgt tgacggatag ctgcttcatt
    72301 ttgtgagtca tctaaaaaga ttttccgctt gatcactttg acaccagtgc ctgcatcact
    72361 ttctgcatac ctggcaaact ggcggtcatc gcactgccca tatggttatt catgcctttc
    72421 gcataaggga cgttattcgc ggcctggcgg atgatgcgct ggatttcctc gctgctcatt
    72481 gaaggctgca aggtatcacg ctccagtggc tgtttactct gtggggccat cggcaagtga
    72541 atcaggattt cacgcccctg attatgggct ttggttgcca tctctctggc gtaaggagca
    72601 ttaggcagaa tggccactga aatgggcagg ggcatctgta aaatcttatt ttcgttttgg
    72661 gggcgataac caaaatcgtc aataacaata gagagtttgc cggcctgtgc tgtgctggcg
    72721 atgaatagcg tgcttacgat gataaattgg cgtgtgttga agtagcgcaa tacgagttcc
    72781 ctaacgttgt tccctatctt cctaaccagg gctgtgggtt aacggcttgt ccctgacggc
    72841 ggatttcgaa atagagcgat ggctcgccct gcccaccgct ggtacccaca agtgcgatag
    72901 gctggcccgc tttaacctga gcgccaacat tgaccaaggc actttggttg tagccataca
    72961 aactcatatc ccctttccca tgctcgataa cgaccaccaa gccataacct tgtaaccagt
    73021 cagccagtaa aacacggcca tcggcgatgg ctttgacttc gctgccttca ggtgcggtga
    73081 taaccatccc tttccagcgt agttcacctt gtaggggttc accgaaacgg tgggacacgt
    73141 taccacgaac gggccatagg gcttgaccgc caggacggcc caagccgccg gtgcgcgcca
    73201 tcaatgagcg ctcactttca cttggtttat aactgctacc ggtcttcttc gcttgctgct
    73261 ctttgacttt tacctgttca cgcacacggg ccgcttcttt ggcctcccgt tcagcccgag
    73321 ctttggcttc ccgttctgct ttggcgattt ggtcacgtaa acggctttcg ttcaacttta
    73381 actccgccaa actctgctga tctttctcca gcgaggcttc cagcgatgtc agggtttttt
    73441 ggcgggcaat acgcgcttgt tccagcttct gttgttgcgc tttctgttca tccagcaatg
    73501 ccttgtgttg attctgtttt tgctccagca tttttttctc tgcagacagc gtggtacgtg
    73561 tctgcttcaa ctcttcaatg gctttttgcc gagcttcatt caggtaactg aaataagcca
    73621 aaatacgctc actgcgctgg ctctcttcgc cacttaaaat aagttgtaag ctactgtgtt
    73681 tgccttgttt aaacgccgct gcaagttgtt tagacagaat actttgctgt tgcgactgct
    73741 gattttgcag tttttcaatc gaggtcgtga ggctggcaat atctttactc agttcagcca
    73801 gggtcgcttg ggtctcgcgc aggctgcggc tggtctgaga aattgtattt tcttgctgtt
    73861 ttagttgatc cagcaatgaa ctgcgttgtt ttttttgttg ctgaacactt ttttcttttt
    73921 cagcgatatc ctgttggagg gttttgagtt ggtttttatt ctctgatgct ttggccgcga
    73981 cagggggttc gacagcctga ccagaaaatg gcaataacag tacgccagca caaaaaacgc
    74041 tggcatagag tgttgaccac ggtagacgac tcaacttatc tgacagcaga gagggggact
    74101 ctctaccgtc agagacggca tctttcgtag ttattgattt cgccaataac tctctatcct
    74161 tcataacgaa ggattattcc acgatgaaca gcggcttacc agtcatctct tgtgggattt
    74221 ccatttccat cagtgacaac atggttggtg cgatatcaga aagcttgcca ccttcaacag
    74281 ctttaacggc tttgttacct acgtaaatca ggggcactgg caggctggta tgggcggtgt
    74341 gtgcctggcc agttgccggg tcacgcattt gctcagcgtt gccgtggtca gcggtgatca
    74401 acaattgacc atcggctgct ttcactgctg caaccacttg ttcgatgcag ttatccagtg
    74461 tttcaaccgc tttcactgcc gcatcgtaat caccggtatg accgaccatg tcgccgttcg
    74521 gatagttaca aatgatcaca tcatatttgc cgctaccgat ggcgctgacc agtttttccg
    74581 tcagttctgc tgaactcatc tcgggttgca ggtcataggt ggctacttta ggcgagttga
    74641 tcagaatgcg gtcttcacct ttaaatggct cttcaacgcc gccgttatag aagaaggtga
    74701 cgtgagcata tttttcagtt tcggaaatgc gtaactgggt tttatcatgc ttcatcaacc
    74761 attcaccgaa agtgtttgtc agtgaggcgg gtggataagc acaggcgact ttaatatccg
    74821 cggcatattc ggttagcatg atgaaatcgc cgaagttaac cactttatct cgcttgaaac
    74881 cgtcaaactc ggcattaaca aaggtgcggg taatttggcg ggcgcggtca gcacggaaat
    74941 tcataaagat taatgtatca ccctcgttca tggccgcatc ggcttcgcca gttgcttgaa
    75001 tcacggttgg tttaacaaac tcatcatttt caccacgggc ataggccgct tgcaggcccg
    75061 caactgcgtt atctgcagta aattcgcctt tcgcttgagt cagtaaatcg tatgccagtt
    75121 gcacgcgatc ccaacgatta tcacggtcca tggcatagta acggccaata atcgacgcga
    75181 tacggccatt acccagttca gcaaacttgg ctgtgaatcg tttcagtgat gactcggcac
    75241 tgcgtggtgg ggtatcacgt ccatcgagga aggcatgcag ataaatagcg gttgcaccgc
    75301 gtttagccgc cagctcaacc atcgccataa tatggtcttc atggctgtgt acaccaccgg
    75361 cagataacaa ccccatgata tgaacggcct tacccgtttt aaccgcgtta tcaacggcag
    75421 ccgtcagggt tggattcgtg aagaagtcac cctctttgat ctctttgtcg aggcgggtca
    75481 gatcctgata aacaatgcgc ccagcaccca gattgacgtg accgacttca gagttaccca
    75541 tttgcccatc aggcaggcct acatccagac ccgacgcggc gatcaatgtg tgaggctgtt
    75601 gctgccataa cacgtccatt accggggttt tggcattcaa aatagcatta tcctgctgtt
    75661 cttcacggtg accgtaacca tcaagaatcg tcaggaccag tggttttttc gtgctcgaca
    75721 ttgcataacc tctttcttat aagtccaagt gttaaatagc agcgaacatc accctgtaaa
    75781 ggagggagaa tgatatgcgc ggctatgtac actcggtatc ccctttgtac ttgatgtgac
    75841 aacattgtac ttgacgtgac aacattgcag ggacatcaat gactttaggg atatgtaccg
    75901 aggcggtaat ttactacaga acgggttaaa aatagcccag ggagatcaac attggagtgg
    75961 ggttttgcgc aattgacatc atttaatcaa taaaacttcc cgagattgtt cgcagtttct
    76021 acaatagcgc ttgcttattg gctgtatttg ccgcaacgcg caggtatact ctgtgacctt
    76081 gaatattatc ccctaactaa cgggagtttt tacccccatg ttgcaagaaa ttatgcaatt
    76141 cattagccag catccaattt tgagtctggc ttgggtgttg ttgttcggtg ctgtagtttt
    76201 caccagcttc aaaaattctc tttctaaagt taaagaggtc acccgtggtg aagcgacgcg
    76261 tctaattaat aaagaagatg cggttgtggt tgatatccgc acacgtgaag attatcgcaa
    76321 gggccatatc gctaactcaa ttaacctgat cccgagtgac attaaaaatg gtaatttggg
    76381 tgagttggaa aagcataaaa cacagcctat tattgtggtc tgtgcaatgg gcacaacgtc
    76441 ccgtgcctcg gcagatatgc tgagcaaagc gggttttgag cgggtattca ccctgaaaga
    76501 gggtatttcc ggctggagtg gtgagaactt accactggcg cgcggtaaat aagcataaaa
    76561 gcttgtgcgg ctattatatc gatattccgt atatcggtat ttagttgtat aagtgtttgt
    76621 tataaaaact cgctatatca atagattgta aatttaactg aggtgtatcc atggcgaaga
    76681 ttgagatgta taccaaagca acatgcccgt tctgtcaccg tgctaaagca ctgctgaacg
    76741 ccaagggtgc tgctttccat gaaatcgcaa tagataatga tccggccaaa cgcgaagaga
    76801 tgattgctcg tagtgggcgg acgacggtgc ctcagatatt tattgatggg cagcatatcg
    76861 gtggctgtga tgatttacac gccctggatg cgcgcggtgg gctagaccca ctgctttaac
    76921 tcgtcagtgg gccccgatat taatgggaaa agcccacgac ggaagagctg tttaataagg
    76981 acgtctaact aagggtatct atacacatgt cagaacaaaa caacaccgag atggctttcc
    77041 agatccaacg tatctacacc aaagatatct ccttcgaagc ccctaatgct ccgcaggttt
    77101 ttcagcagga ttggcagcca gaagttaaac ttgatctaga tacggcttct agccaactgg
    77161 cggaagatgt gtatgaagtg gtactgcgtg tgactgtaac ggcctctttg ggtgaagaaa
    77221 ccgcgttcct gtgtgaagtt caacaaggtg gcatcttctc cgttgcgggt atcgaaggca
    77281 ctcaactggc gcattgttta ggcgcatatt gtccgaatat tctgttcccg tatgcgcgcg
    77341 aatgtatcac cagcctggtc tctcgcggta ctttcccaca gctgaatttg gcacctgtta
    77401 actttgatgc tctgttcatg aattatctgc aacagcaggc tgaaggtgaa gttgaaggtg
    77461 ttgaacaacg tcaggatgcc tgatgaacac caaccctgct tcaatggctg ttatcggtgc
    77521 cggatcttac ggcaccgcat tagctatcac actggcgcgt aatggccatc aagtcgtgtt
    77581 atggggccat gaccctaaac atattcaaca gctgcaacaa gaccgctgta accgcgcttt
    77641 cctacctgat gctgctttcc ccgatacgtt gcgattggaa accgacttag catgtgcgtt
    77701 ggctgccagc cgcgatgtgt tggtcgtcgt gcccagccat gtctttggtg ctgttttaca
    77761 tcagttgaag cctcatctac gtaaagatgc acgtatcgtc tgggcaacca aagggctaga
    77821 agctgaaacc ggccgtctgc tacaggatgt ggcccgcgaa gtcttgggcg aggctatccc
    77881 gcttgccgtg atttctggtc caacgtttgc caaagaattg gccgcgggtt tgcctacggc
    77941 gattgcgttg gcatcgaccg atgtgcaatt tagcgaagat ctgcaacagt tattgcactg
    78001 tggaaaaagc tttcgagttt acagtaatcc tgattttatc ggggtacagc ttggtggcgc
    78061 agtgaaaaac gtgattgcca tcggtgcagg tatgtccgat ggcatcggtt ttggtgcgaa
    78121 tgcccgtacc gctctaataa cccgcgggtt agcggagatg acgcgcttag ggacggcatt
    78181 aggtgccgat ccttccacct ttatgggcat ggcagggtta ggcgatttgg tgctaacctg
    78241 cacagataac caatcccgta accgccgatt tggcattatg ctgggtcagg ggttgggggt
    78301 gaaggaggcg caggacaaca ttggtcaagt ggtagaaggt taccgtaata ccaaggaagt
    78361 tctggcatta gcacagcgtc atggcgtcga aatgccaata actgaacaaa tttatcaagt
    78421 gttgtattgt cataagaatg ctcgtgaggc ggctctgacg ttgttggggc ggaccaaaaa
    78481 agatgaaaaa atcggcattt gatagattag aagagtaggt cagctagctg aaataaaata
    78541 atcgctacgt gcccaacgtc attggagttg cagcaaggca gcaaacgagc ctatcccgat
    78601 gaactgatcc acgtcagtga ttcggggggg cgagagccgc taacgttaat tataaccaaa
    78661 tcaatagtaa ccataattaa tcgtaacagt gctacagctt gaaggaataa gggcatagcc
    78721 gcttcggtcg ttccccggag tgatttgttt atgggcaggg gtacatgatg tcgtcagaag
    78781 agttagaaca ggtctggagc aacataaaat cagaagcaag ggcactggct gaatgtgaac
    78841 cgatgctggc tagctttttt catgcaacac tcttgaagca tgagaatttg ggcagtgcgc
    78901 tgagttatat tctcgcgaat aagttggcta atcctatcat gccagcgatt gctatccgtg
    78961 aagtggttga agaagcttat cgttcagatg cgcatatgat cgtttccgct gcccgcgata
    79021 ttctggccgt ccggttacgc gatccagccg ttgataaata ctccacaccg ttactgtatc
    79081 tcaaaggttt tcatgctttg caggcttatc gtattggcca ttggttgtgg gcgcaggatc
    79141 gtaaagcgct ggcgatttat ctgcaaaatc aagtctctgt cgcatttggt gtggatatcc
    79201 accctgcggc aaccattggt tgtggcatca tgctggacca cgctaccggt atcgttattg
    79261 gtgaaacggc tgtggttgag aatgacgtgt ctattctgca atctgtcacg cttgggggga
    79321 cgggcaaaac cagtggcgac cgccatccaa aaatccgtga aggtgtcatg attggcgcag
    79381 gcgcgaaaat tctcggcaat atcgaggtgg gccgtggtgc gaagattggt gccggttcag
    79441 ttgtactaca atcggtaccc gctcacacga cggctgccgg tgtacctgcc cgtatcgttg
    79501 gtaaaccaga gagtgataaa ccctcgttgg atatggatca gcatttcaat ggcagcattc
    79561 agggctttga atatggcgat ggtatttaac cgtataccct tcctgttttg cttgttgcaa
    79621 cgccagcgcc aactgttttg gatatgcccc taatatgggg cagattagcc actctgattg
    79681 tggctgacac gttctctctg cgtaagaaaa atcactcttt cagtaatgca cctggatagc
    79741 ccagttgacg ccaggcctca tacaccacga ctgaaacggc attcgataga ttcatgctcc
    79801 ggctatcggc ttgcatgggg attctgattt tctgctgagc gggtaacgca tccagaatat
    79861 aggccggtaa gccacgggtt tctgggccaa ataacaggta atcattcgcc tgatagctca
    79921 ccgcactgtg agccggcgtc cccttggtcg tcagcgcaaa taagcgagcc ggttgtgtgc
    79981 tatcgagttt ttcactgtcc aggaaggctt gataatcatg gtgatgtttg atgtcggcaa
    80041 actcatggta atcaaggccc gcacggcgta aacgtttatc gtcccaagta aaacccaaag
    80101 gtttaatcag atgaagctgg cagccggtat tcgcacataa ccggataata ttgccggtat
    80161 ttggcggaat ttcgggttca aataaaacaa tgttaagcat atgtccccca ataatgaggg
    80221 gcgcaggata ccagaaaccc ttgttcagtg cagcggttgc cagtagcggc ggtgtaaaac
    80281 aaaaatttaa aagcaaggag cggagtgtgt gaccagtggc atcttttata tgctggttgg
    80341 cacagttaag agtaatgggg tatttatcat gacatcagtg gggtattcat gaataacgta
    80401 aaagaccctc gctgggccgc gattatcaat cgggataaaa ccgccgatgg tcagtttgtg
    80461 tatgcggtaa aaacgacggg catatattgc cgcccctctt gcccatctcg tcgagccaaa
    80521 gcagaaaaca ttgaattctt tatcgataat acggcagcag agcaagccgg ttatcggcct
    80581 tgtaagcgtt gccagccaac tcaattatcg cgggcgcagc aacaggtaga aaaaatcagt
    80641 caggcatgtc ggttgattga actggcagaa actcccccta agctgaatga attggcagct
    80701 caactggggc ttagcacttt ttattttcat cggttgttta aagccatcac cgggctgacg
    80761 cccaaaggat atgctaacgc gacccgcagt gagcgtattc gtgcacaact gtctcatggc
    80821 ggttcggtca ctgacgctat ctttgaggcc ggttataact cgagtagtcg attttatgcg
    80881 caatcacagc agttgctggg aatgacacca acccgttacc gcaaaggggg ctgtgatgcc
    80941 aggttgcatt ttgccgttgg ggagagttct ctgggcgcga ttttagtggc aaaaagtgag
    81001 ttgggcgtct gtgctatttt gctgggtgat gacccagtgc ggttagtaca acagctacag
    81061 gataaatttc cacaggccaa tttagtcggc ggtgatgctg agtttgagca atgggtggcg
    81121 caggttgtgg ggtgcgttga ggcacccaaa cttgggttga acctaccgtt ggatatccgt
    81181 ggcactgcat tccagcagcg ggtatggcag gctttgcggg agataccgat aggtgaaacc
    81241 gccagttatg cagatatcgc gagccgaatc ggttcaccca cagcggtacg tgctgtcgca
    81301 ggcgcttgtg ctgctaacat attggcagtt gctatcccct gtcatcgagt cattcgtcag
    81361 gatggggcat tatcgggtta ccgttggggc gtggagcgca agaggctttt gctggaaaga
    81421 gagggtgtgg aaaaagaggc ggaagaccac tgattctcaa tatctgcccg aaccacattg
    81481 atctggcaga tagacggcag attaagattt aagcggatgc agcggtagcc agacaatcag
    81541 gcgtaagcca cctaatgggc tatcttcggc ttttacccac cctcgatgct gactcaccgc
    81601 ggtttcaaca attgccaggc ccaatcctgt tcctcccgac gcccgatctc gggcttcatc
    81661 tgtacgataa aatggccgga atatttgttc acggtcctct gggctgacgc ctggaccatc
    81721 atcatcaaca atgatagtga cgccttgatt atctatgctg aatgccaccg caatatgatg
    81781 atgggagtaa cgcagtgcgt tacgcacgat attctccagc gcactgtcaa gggccgcagg
    81841 attacaaaat aagggccatg gccccggagg tgccgtgact accagcgttt tacccatttg
    81901 ttcagcctcg aactgtgcat tctccagcac atcggaccaa agctcatcag ctttaatggg
    81961 ttcgcggtgt aattcatttt tatgctggct acgcgataac accagcaagt cattaatcat
    82021 gctatctaag cgctgtgctt ccatttcgat acgctctaat tctttccctt caccatgacg
    82081 gcggcgcatc agcgcggtgg ccagttgcag ccgggtaagt ggtgtgcgta actcatggga
    82141 aatatctgaa atcagccgtt gttgagcgac gaccattctg tctaacgaac tgatcatctg
    82201 gttgaaactg gcacctgtgg ctaaaaattc ctgtggaccg gattccagtt caggatgttg
    82261 tttcaggtta cctcgggcca catcatcagc cgcatttttc agcttgcggg caggtttcgc
    82321 caggctccat gccaaccaaa gtagcagcgg tgcactgatc aacatggtcg caatcaagag
    82381 cagcagcggg cggtcaaaca tcagattaat aaaatcagat tgcggactat tggcggggcg
    82441 tattagataa agctgatagt tatcttcgcc gtccctgatg gaaaagggac cgaccatttc
    82501 tacccggcca tactttttct ttttcggctg atcggcgtta tccgattggc cgataaagtt
    82561 acgcaccatt tgcacttctt gacgctgtac gccaatgata cggccctcag acgtcaccaa
    82621 aatcaaatgt tgcccaggcg gagcccattt ctcaatggcg cggtgtagcc tacgccacca
    82681 catgaggtca ttggcaggat cattggccag ttcagcttca atatgttgtt ccagcatcgt
    82741 tccctgacgc tgttcactgt cgagtaaaac agtgagttga cgcgaatcaa gctttggcac
    82801 catcagcact agcatgagca ctaacgctaa agtaaaccag aaaatagcaa aaattcgcgt
    82861 cgttaaactg tttatcatgt ttctgatacc atcaagtagc cgcggccacg caacgtttta
    82921 aaccacggta gcccgtcttt gcggtctggt aacttacggc gtaagttcga gatgtgcata
    82981 tcaatcgcgc ggtcaaaggg ggtcaatcgt ttccccagaa cctcttggct aagatgctcc
    83041 cgcgacacca cttggccaag gtgctgagcc agcagataga gcagggtgaa ctcagtgccg
    83101 gttaattcca gtggttggcc ttcaaaactg gcttcctgac gacccggatt caattgcagg
    83161 caatcaactt ccagtgtagg cgcgccttgc tcggcatttt gttgctgttc actccaattg
    83221 gagcggcgta aaatcgcgcg gatacgagca accagctcgc gatcattaaa cggttttgcc
    83281 agataatcat cggcccctaa ttccaggcca agcacccgat ccaactcact accacgggca
    83341 gtcagcataa tcaccggggt ctgatggtgt tggcgtaatt ctttcaaggt ttcgataccg
    83401 tttttacgcg gcatcataat atcaagcaat aacaagtcga tagagctatc tagctggctt
    83461 aacgcttgtt cgccatcata ggcgaccaca acattgaaac cctccatttc caacaattct
    83521 ttcaacagcg acgtcagttc acggtcatca tcaactaata ggattttatg catggttatt
    83581 tctcctctct gacgcaaaat acgttatcaa ctgccggtat tccatgactt tactcagctt
    83641 tacatgccct gaccccagtt ttacatccac tgacgcttgt ttgcaggcag gccgatagaa
    83701 tgcctcccat tgaatcacat agcatattga actttaggag ttaacgatgc gtaaagttac
    83761 aacattagtt atggcgtcaa tgttcgttct tggttcttca gccgcctttg ctgccgacaa
    83821 cactaaagtc actgagggtt accacggtga cggtaagatg atgatgaaca agaaaggcga
    83881 ccgcggtcac cataacatgt ttgatggcat caacctcact gaacagcagc gtcagcaaat
    83941 gcgtgacttg atgcgccagt ctcaccaaag tcagccgcgc cttgatcttg aagatcgcga
    84001 ggcaatgcac aaattgatta ctgccgataa attcgacgaa gctgctgtaa gtgcgcaggc
    84061 tgagaaaatg tctcagaacc agattgagcg ccatgtcgaa atggccaaag ttcgtaacca
    84121 aatgtataac ttgctcacac cagagcaaaa ggaagcattg aacaaaaagc atcaggaacg
    84181 tattgagaaa ttgcagcaaa aaccagcagc acaaccttct tctgcccaga agtaagtagt
    84241 agtactagta acaccctgtt ttccttgcca tagacaccat ccctgtcttt cgccctccat
    84301 gatggagggc tttttttgct tattgagaaa cgatagcttt aaaaatagtc atttacaaat
    84361 ttcacaaaag gcggtgttat ctccaaatgc gcttaagtgt ggacactttg tggacgcgtt
    84421 tcggcagcta atccaccctt taatggggta agtataacgg tgttttgaag gtaatcaggt
    84481 gccagatgcg cgtaggccat tgttggctga atgttagcgt gtctgagtat ttgctggagt
    84541 gcaatgatgt tcctgctatt catcataaaa tggctggcac aagtgtgacg taacacatgg
    84601 ggtacctaac catgtggtag gtctggtttt acgtttcgct gcgtttcacc gaattttccg
    84661 taatccatgt tgaaaagttt cccactggca tttgccttca cttcttgctt caacgctgca
    84721 gatatcgccg ttatatgagt gcatcaacgt actgaccgat gccgtaacaa taaataatca
    84781 agagactgat attcagcaat tggtggcatg caagcactac cgtgtggcgt taatgcgtac
    84841 ccatgctgcc cctaagtcgc ctcaataacc gactgttttt acgggaaaaa ggttgtccta
    84901 aagtgggacc gagtgattgc tcaggaggat gctcatgatt atcatcgccc gatgaaaaca
    84961 acccctaccc cccacgacgc tctctttaag aattttatga cccagcccgc cacggcgtgt
    85021 gacctgctgg agtttcactt gccgcctgaa ttgcggcaac tttgtgacct gagcacgctg
    85081 cggctggaat ccggcagttt cattgaaaac aacctgcgtg cctgttactc ggacgtgctc
    85141 tattcgctaa aaacgacggt gggagacggt tatgtttacg ctctcattga gcatcaaagc
    85201 tcccctgata aacatatggc ttttcgcctg atgcgctacg ctattgcagc catgcagagc
    85261 catctggagg cggggtacga taagttgccg ctggtgatcc ccatcctctt ctatcatgga
    85321 atggtcacgc cgtacccgta cccgatgagc tggctgcacg cctttaacca gccagaactc
    85381 gctggacagt tgtattgcgg aaacttcccg ttggttgatg tgacggtgat ccccgatcat
    85441 gaaatcatga cccatcggcg cattgccctg ctggaactgt tgcaaaaaca tattcgccag
    85501 cgtgatttat ctgaattatt ggatcaactg gtcatactga tagcgagcgg ttacactacg
    85561 gaagatcagc taaaatctgc gataaattac atcatacagg ttggcgaaac ggccgaaccg
    85621 gaagtgttca tccgtagcct ggcccaccgc ttaccggagc atgaggagtc actgatgacg
    85681 attgcacaaa aactggaaca aaaaggtgaa gccagaggta ttgtaaaagg ccgtgtagaa
    85741 ggccgagtcg aaggggcgca agagacggct ctgaaaattg ctcgtactat gctggctaat
    85801 ggtcttgacc gcgccacagt aatgaaaatg accggtctga gcgaagaaga attgactcag
    85861 attcaccatt gatctgcaca ggcaatatca tgaacctgtc cacccgataa ttcgaaatga
    85921 accgaaagcc cataactgtc taccgcgaga tgagtttttg tcgagttacc ccgcgatgct
    85981 tctttattga ctcatcactt tctgataccg ctcccgttcc atgctgatga gtacgaataa
    86041 tattgtcatc aataaaaatc aattataaat cagcatgtta atgcaagtat ttaaaaggtt
    86101 tctgtaaagt acccttttta gaccatagtg aaaacggcgg aatacggtat tccacagacc
    86161 agaaattctc tgggagatca gcccgttcgc atcctatcaa gtatcccttc cagggtcatc
    86221 cgatgttcac ttttgttata cacacgacca cttttcagca tcaggctgtg tagcctgtac
    86281 cactgttcat ctgttaacat tattctcggc atggtggttt gttttttttg atttgtggtg
    86341 aatccaatta taccggctca ccatgccgct caattaataa tctcaaaaga tcaacagacc
    86401 ctaatagctc ttaaatataa tttgggatga gttatggatc cacaatatgc gcgttgggtt
    86461 aaagccgctg cgctcagtgc taccgcatta gcatcaatct tactgatcat taaaattttt
    86521 gcctggtggc atacaggttc ggtgagtttg ttggcggcgt tagttgactc tttggtggat
    86581 ctggcagcct ctctgacaaa cttatttgtc gtgcgttact ctctgcaacc tgctgatgaa
    86641 gaacatactt ttggtcatgg taaggcggag tccttggcgg ctctggccca aagtatgttt
    86701 atttccggct ccgctttatt tcttttcctg accggttttc ggcatttggc ctcaccggag
    86761 ccattgcaag atcctagtat aggcatcggg gtaacgttag tcgcattgtt cagtacactg
    86821 atattagtca catttcagcg ttgggtagta cgaaaaacac acagtcaggc gattcgtgcc
    86881 gatatgttgc actatcaatc tgacgtcttg atgaatggtg ctattcttat tgcgttggca
    86941 ttgagttggt atggttttcg ccgggcggat gcattgttcg cgttgggtat cggtgtttat
    87001 attctttata gcgcgttacg tatgggctat gaagcggtgc agtccttgct agaccgtgcg
    87061 ctgcctgatg atgagcggca gcagattatc gatattgtga cgtcatggcc gggggtgatc
    87121 ggggcacatg acttacgtac ccgccggtca gggcaaacac gttttattca gctccatctg
    87181 gagatggagg atatgatgcc gttaatggag gcgcatgtgt tagctgaaca agttgaacat
    87241 gccttactgt accgtttccc aggggcagat gtgcttattc atcaagaccc atgttctgtt
    87301 gtccctaaag agcgtcatgc gcactgggaa ttataattgc ttcaccaata gccgatatat
    87361 tgtgatgacg tttatggtaa ggcagtgaaa aataccgcaa aatggctgac ttgaatcaat
    87421 tcagcttggc gtttttgcta taatatccga tattaatccc ataaagctga ttttctgtac
    87481 ggtctcttcc gtgcaaagat aatcggcaga taaagaattc tacaaaatcg catttacaag
    87541 ttcagaggta gtcatggtta agaaaattgg tgtcctaaca agtggtggtg atgcacccgg
    87601 tatgaatgct gctattcgcg gggttgttcg tgccgctttg tcagcagggt tagacgtttt
    87661 cggtattgaa gatggctatc ttggcttata tgaaaatcgt atgaagaagc tggatcgcta
    87721 tagcgtgtca gatatgatta accgtggcgg tactttcctc ggatctgctc gtttcccaga
    87781 attccgcgat ccggaagtgc gtaaagttgc cctcaagaat atgcatgagc gtggcattga
    87841 tggcttggtt gttatcggtg gtgatggttc ttatgctggt gcggacctgc tgacaaaaga
    87901 agggggaatt cactgtgttg gtttaccggg cactatcgat aacgatgtgg cgggtactga
    87961 ctacaccatc ggttttttca ccgcactgga aacggtagtg gaagccattg accgcttacg
    88021 cgatacctct tcttcccacc aacgtatctc tatcgtggaa gtgatgggcc gctattgcgg
    88081 tgatttaacg ttggcagccg cgattgccgg tggttgtgag tttattgcga tccctgaagt
    88141 tgaatttaaa cgtgatgatc tggttgctga aatcaaagcg ggcatcgcga aaggtaaaaa
    88201 gcacgcgatt gttgctatta ctgaaaagct ggatgatatc gattcattgg ctaagtacat
    88261 tgaaaaagag acgggccgtg aaactcgtgg caccgtgtta ggccatatcc aacgtggtgg
    88321 tgctccggtg gcttatgacc gtattcttgc ttcccgtatg ggggcttatg ctgtcgattt
    88381 gctgttacag gaccacgatt acaaaaaagg tggtttctgc gtcggtgtac agaatgagaa
    88441 gatggtgcat gagttaattt ctgtgtgtat cgcgccagag aataagaaaa gtaaatttaa
    88501 agaagattgg tacgatacag cgaagaaact gttctaaaac ggcaactcgc tcattcatca
    88561 agccctcgaa attgaactga tcccaaaaag ttgggcagtt tacattacga gggcttttta
    88621 ctttcggtca cccctatatt tcgtattgat ataatcaaaa attttttatt ctttaatagg
    88681 atggaaagtt tctggcacgc tctgtatcaa gccaaccaat taggttgatt acaataattt
    88741 ttttgaggag tgggtcaatg cgtaaatggg gtgtaggtct gtcattactc gtgctggcat
    88801 caggtgccat ggcaaaagat attcaattat tgaatgtgtc ttatgatccg acgcgagaat
    88861 tttatcagga atataaccag gctttcagta agtattggca acagcaaacc ggggataagg
    88921 taacagtacg tcaatcccat ggtggttctg gcaagcaggc gacctcggtg attaatggta
    88981 ttgaagctga tgtggtgaca ctagcactgg cttatgatgt cgatgctatt gctgagcgag
    89041 gtagaattga taaaaactgg attaagcgcc tgccagataa ctcggcacct tatacttcaa
    89101 cgattgtttt tctggtgcgt aaaggtaatc cgaaacagat ccatgactgg tctgatttag
    89161 taaaaccagg cacgtctgtt atcaccccca atcctaaaac ctccggtggg gcgcgttgga
    89221 actatctggc agcttggggg tatgcgttag agcataataa taacgatcag gccaaggcgc
    89281 aggagttcgt gaatgctctg tataagaatg tagaagtatt ggactccggc gctcgcggtg
    89341 cgactaatac ttttgttgaa cgtggaattg gtgatgtgtt gattgcctgg gaaaacgaag
    89401 cgctgttggc tgtgaatgaa gtgggtaatg gtcaatttga tattgtggcg cccagtgtgt
    89461 ctattctggc agaaccaacg gtatcggtgg ttgataaagt ggtcgataaa cgcggaaccc
    89521 gtgacgttgc cgatgcttat ttgaagtacc tgtattcacc agaaggccag actattgcgg
    89581 ctaaaaatta ctatcgccca cgtgacccag tagttgcggc taaatttgcc aaagaattcc
    89641 cgcaactgaa actgtttact atcgatgaag tttttggtgg ttggactcaa gcacagaaaa
    89701 cacattttgc caccggcggg gtgtttgatg agatcagtaa acgctaaatt aacgttctga
    89761 tcgttgccgc taattctgcg cctatacctg cgaacatcat ccccaaaggg ttgcctgagg
    89821 acggatggta aagcaggtag ttacagcaaa taccgggact accaaccgct ttatcgccaa
    89881 caccacatcg ttgtatgttg tggtgttgaa cgtttatcgc taccgcgctg cttgcaacag
    89941 cgctcatagc aaaacgagta aatagcaaaa ctgaggtcga aagctcaatt ttacgttcag
    90001 atcggctcca tgccattctt gattttagcc tctgtagccg caggcgatgc aaggaagtcc
    90061 agtaatacct taatggcttt ttgctgattg gttttaaggg ggacccctgc tgaaaaatga
    90121 gtcattatct gaatatccgt gggcaaaggc ccaagtatga taatgccttt taaatgaagc
    90181 agttcactga gttgctggaa tccaagttca acttcaccct tggctaccag agaaccgaca
    90241 gggactcctg gtgggacttt tacaatgcga tctttgattt gttcggcaat gccccagtgc
    90301 tcgaaaacct cagtcaggta cacgccgcta gggcctgttg agtaagcgat cgtattggcc
    90361 gctaaaacag cctgttttac cgtttcctcg ctgctaacat ccattatctg tgccccttct
    90421 ttcaccgcga tagccacgcc tgacttaacc aggtcaatgc gactattagg taaaatctta
    90481 cctgaatcaa tcagtttatc gattgcattg gcagacagga tcaccacgtc aaaagcttcg
    90541 ccagcttcta cgcgtttagt ggcatccact cctcccactg actcgagctc gacctggtat
    90601 tttgattgtt gcgcaaattg cgcgataacc tcggtcaaga actgtcgagt ggccatcgac
    90661 gaaatgatcc gtagggtcac tggctcgtcg gatggaacct ctgttggtgc tgccgttgcc
    90721 aggctgacca tactcataca caggcccgat acaatcacgt tagaatattt cattaatata
    90781 tctccgctat tatattgcgc caaaagacag gccaccgaaa acaggatgac cttgtcttca
    90841 gtggctaagc gacgtttaaa ttagctgaat aaatagattg gtcagcaata ttacttaaca
    90901 aaacccagga attgccacca aacataacca acagtcattg tcacaataaa acataccgtc
    90961 gcgatgaccg ctccagaagc ccaccactgt tttacgttgt tataaccggc accaaagatg
    91021 atgggggctg aaccaccgcc ataatgtgtc aacgcaccac cgtaggagtt cgtcgcggcc
    91081 aagacgagtg caagggccat ggggtcggca cccgcaactt tccctacggt aagaaaaaca
    91141 ggaagcatag caatggcata cgaacttgca gatgcaaaga aataacgaat gataatactg
    91201 aggaagccga taatggttaa cgctatgaat ggattgtgcc caaagtcgac attgttctgt
    91261 atcaaattcg ccagccaatc aaacactttt tctttactca gtgcacttgc cagcccaatg
    91321 atgcccccaa accaaagcaa cgtattccaa gcccctttgt tttgaagaac atcatcccac
    91381 ttgataacac ccagtaaaat acacagtgcc attgccatta ttgcaaccgc tgttgcatcg
    91441 attttgagtg tgatgccaaa taattgccca agtagagaag gcagtgccca acccagaaga
    91501 gctgaaataa atataccgac taaaagcttt tcattgcgcg ttattggccc tagttcagcc
    91561 aaaccttcat ccgcaatttt tttgttatct acttttttag ttctggttta tcaagataat
    91621 aaccaacggc gggaacaatc agcagtaaca gcaaaccggg aacaaccatg gccagagccc
    91681 aaacgcccca gtcaagatga atgcccagaa ttttggcagc gaaatcagca gccagtagat
    91741 ttggtgccat cgcagtgata aacataaaac tgctgacctt catgacaaag taaatattgg
    91801 acatcaaata agagcccgct ttctttgccg tatcaccggg ttctgatccc aacgctttta
    91861 ctaccgacag gatgatagga aatacaattc ccccacttcg cgccgtattt gagggggtca
    91921 caggagaaat aacaaattct aaaaatgcgg tgacatatcc aagcctaagc gtggtactgc
    91981 cgcagaagcg aatcatgtga aatgcaatgc gtcgccctaa cccggtttta acaaaagaga
    92041 tactaatgcc aaatgccgca aacactaacc aaaccgttga tgttgcatat ccgaccagga
    92101 tttggctggt gttattaagg aagaaacccg caaaaccgac tacgcctaac aaaacaacgg
    92161 cttcagaaaa cggttttaaa ataaggccac aaatagcagc cagatagaac ccggacagac
    92221 gccatgataa ttctgtcaat ccttcaggtg gtggaataaa ccagatgaca agcggtatca
    92281 ttactaagat acacaacttc catatcttat ttttcatgct gtagtttccc ttttctaagg
    92341 tgttgtaata ctgaaactta ctggcaagag gaatatttat tcttatgact ttaacgcgtt
    92401 gagactattg acgtaacgca gccctttttt cgccagaggg gcacgcattt gatagatatc
    92461 cagcccgagc tcgccattag ccagacgctg acgtttgctc gtttcaagat ctacccgtgt
    92521 ctgtgccgca tcagcaatcg cggtggcttg ttctcttggc acaatgacta cgccatcatc
    92581 gtctgccacc acaatatcgc cggggttgac caactgaccc gcgcagatca ccggcacatt
    92641 gaccgagcca agcgaggctt tcaccgtacc ttgtgcccaa accgcacgcg accacacagg
    92701 gaaattcatt tcgcgcagcg tctggctatc tcggatcccg atatctccaa ccaatgccac
    92761 cacgccgcgc gccagcagtg aggtcgcgag caggtcacca aaaaagccat catggcattc
    92821 ggaggtcggc gcaacgagca acacatcgcc aggctgacac tgctctacgg caacatggaa
    92881 catccagtta tctccgggtg taaccaatac cgtcaccgca ttgccagcaa tacagcgccc
    92941 ttgctgaata ggtttaattc gctcatccaa tagtccctgc cgcagttgag cttcatgcac
    93001 tgttgccacg ccatattcag cgaaacgttg taacagggct agttcagctc gttcaatgtt
    93061 tgtgaccacg acccctttca tattaaccag gctcatgaca gatcctccgt gacgcgaggg
    93121 aagaggcttt gataaccttc gccatgaata atggtcttgg tactggcaat gccgatgttg
    93181 cgttttgctt gtaccccacg ttgtaacgcc actcgcgtgt agtattccca caaatgttcc
    93241 tgaccggcca tgcattgaat agccgcatat tttttctccc atactgatgt gatatccagt
    93301 aatacgtcag gcttccagcc acactgttca ggctgatgcg gctcgaagca gtacacgggt
    93361 ggcgcaccaa tgatggcttc tcccggtcga tacccttctg cctgagcgat aatgcgagct
    93421 tcttgagcca ggttagccgc taggggatgg tcatagttgt agggatcggc cagcgaatgg
    93481 gtgagaacaa aatggggctg tatgcggcgg aatacgtctg ccagacggaa caggctttct
    93541 ttatctgcgc gtaacggata gtcacccata tcgaaaaact caatactggc accaagaaca
    93601 tttgccgccg cttgcgcttc ggtgtggcgg cttgctttta ctctttcttc cgtcatgtcg
    93661 cctttacgcc acaatttggc ggattcacca cgttcgccgt aagagaggca gacaatatga
    93721 acttgatacc cttgttcgac atgtaaagcg atagccccac ctgcgcgcca gacaaaatct
    93781 gccgaatggg cgctgacgac taaggcggtt ttttgtggaa tcattgccat atctttttcc
    93841 tttttttgct gctttaactg tctaggattc tggcatggct taattaatgg gaaatagtga
    93901 gttttattgc ccaagcgaca agttttattt aagctgaaaa aattaaataa aataacgcgg
    93961 cgaaatatgc aaaagaagaa tgatcgtaac tcgataaaaa ttatgcaaat aagagcattt
    94021 tgcatgacgg ctgaacaggg ggcagcttcc ttagcggcgc tcaatttatt tcgcactcag
    94081 tcagcgatta ctcgttctat tcgtgatctt gaacacactt tagccatctc gttatttgaa
    94141 cgccacgcca agggcatgct gttaaccgat ttgggcaacg ttattctccc acgagctcgt
    94201 tctgccatgg aggagttgac tcggatcccg gcactgttgc gtcggttaca acaacgcgac
    94261 gatgagggta ttgaagacct tgaacccaca tggttattca atgaacggcg gctacagatt
    94321 ttcctctcgc tctatcgcca gcagcacgcg ttgcatgtcg ctcaggcact ggatatcacc
    94381 cagtcggcgg taagcgccgc gttgaaggtt ttggagaagg gggcgggtat gtatctgttc
    94441 catcgaacac caaaagggat gttgccgacc cctgccggtc atgaaattgc gccctgtatc
    94501 agccgggcat tgaatgcgct ccaccatatt ccggaagaga tcaccgcaca tagaggggat
    94561 ttgaccggct cggtacgtgt tggcgctctg ccattaagcc gtgcacgcct gctaccacag
    94621 gcaatgatca agctgatttc tcgccaccct ggcataaaaa tagtcactaa tgagagtgga
    94681 tttaccgccc tgatagctga actgcgcgcc ggtgatatag atttcattat cggtgcactg
    94741 cgcaatgaga aaatgctttt agatatccat agcgaaatat tatttgaaga agagctgatt
    94801 ttattggcgc gacccaacca tcccctgtct gatcgcaggg taaaaaacca agaactaaaa
    94861 gatattcaat gggttttacc ccgaaatcac gccccatcac gccacctgct ggaagtcgca
    94921 ttctgcaaaa tgggactcgc atcgccccag ccagtagtcg aaagcggtga tcccgccgtg
    94981 gtacgtgcgc tattgcttgg ttctgatatg gtggcggcag tttcctccca tcaacttgat
    95041 tttgaagttt cagaagggat cctcataccg ctgcaggtca accttacagg tacgcgacgc
    95101 gagataggcc tgatgactcg ccagaaagcc ttgaattcac ccgctaccga tgccctgatc
    95161 aattgtgttc gcgaagttat tcaatcgagt aacgataaat aggcagtttt agataaatga
    95221 gttaaccatc taatttattt tttgattgat aagaatactt ttgtcagaaa aacaaaaaac
    95281 tccattttag actggcacag ataaaagagg gaaggtcaag tgggggggga gtcaagtgga
    95341 tgaatctact cgaattattt tggatatata aaaaccggcg cttttattta cgccggtttt
    95401 tgtgttgtac ccagaattag cttaaagcgt ggattaggct tttttagctt tagcggctgc
    95461 tttcacgata actgcgaaag cgtctgcttt cagtgatgca ccgccaacca gtgcgccatc
    95521 aatatctggc tgagtgaaca attctgctgc gtttttatcg ttaacagaac cgccgtactg
    95581 aatgatcact tgtgctgcaa ctgctgcgtc ttgcttggcg atatggtcac ggataaattt
    95641 gtgaacagcc tgagcctgcg ctggagttgc tgatttaccg gtaccgatag cccagattgg
    95701 ctcataagcg ataaccgcac cttcgaacgc tttcacgcct agggtattca gcacggcgtc
    95761 cagttgtttg gcgcatactg cttcagtttg gcccgcttcg ttttctgctt cggactcacc
    95821 gatacacaat actgggatca agccgatctc tttcagtacg ccaaatttct tcgcgatcaa
    95881 ttcatcactt tcttggtgat aagtacggcg ctcagagtgg ccgataataa tgtattgcgc
    95941 accgatatct ttcagcattt cagcagatgt ttcaccggta aatgcgccgg agaggttcac
    96001 atcgacgttt tgagcaccca gagcaatacg gctaccagca agctcatgtt ttgcctgatt
    96061 tagatagatc gccggtgggg caatggcaac gccacaacca tcaacggtgc tcaattcttt
    96121 acgcaggcca gcgataagct cgttaaccat atgagtacta ccgttcagct tccagttacc
    96181 cataactaat ggatgtcgca tgtttcttcc tccaactagg gaacgcgagg gtcaataata
    96241 atgactgcct gacaggcagt ttacctgtcc aacagtatag agatgattag tcgtcatggc
    96301 tttgcttttc gtcattaatt gcagtgagat tatgcttcag atagcgacag cttaatcggt
    96361 tcaactgcga aggtaagccc tttttctccg ttatctgcca ccacatagcg gattgcgcca
    96421 atagtatggg catagaaagg cgagcctttg ccttctgtca gcagcttttg cacgttggcg
    96481 agactttgcg ctactgacaa tgtcggctca aactgacgca tcagggctgc catgtagttg
    96541 attgcaagca gtttagcggt tttctcttca ttacctttaa ttggtaagta ggtaatttgt
    96601 aaggttttta tcttacctgt gcctttctcc agtgcggttg aggcataaag attttcatta
    96661 attttactgg cagcccgtgt cagtggcggt gaatcttctt ttaccgtgat ggcatgaaat
    96721 tcgttgattg gcagcgttgg attggcgcga ttataacttt cgcggaattt aaccaaggtc
    96781 aaatcaaacg ttggagcgtt gaaaagcagg tagggcgcaa ttggcggagc cccttccttt
    96841 ggcgggctac tgtcattggt aggatcggca tgagcgtggt tgatcgttgt tatcaacata
    96901 aatgttatta ataacaatgc tgccagcaac aatattatcc gcattgagac gatttctttt
    96961 ctcatgactt aggccgccgt tagaagtgta tagagaggat taaagcggta atcagtagtc
    97021 attgtcaaaa ttcaccgcaa agattattgg ttagttgcga ccttgaggta cactttgccg
    97081 aaattatgtt gggtaaatgg atctgttcat caatgacaat acagcagtgg tgtttctcat
    97141 ttaaaggccg catcgggcgg cgagaatttt ggatctggat ggggctgtgg ctactggcaa
    97201 tgctggttat ttttacgttg gcggggaagg agtggctccc gattcagtca gcctcgtttg
    97261 cgcttgtttt cttactgtgg ccaacggccg ccgtcgtcgt caagcggcta catgatcgta
    97321 ataaagcagg ctggtgggca ttgttggcgg tgctagcctg gatgctgatg gctggaaatt
    97381 ggcagatgct gacgcctatt tggcaatggg gggttgggcg atttatccct acgcttattt
    97441 ttgtcatgat gtttatcgac tgcggtgctt ttcttgggac ggaaggtgat aaccgctttg
    97501 gcccagaagc ggtgccagtg aaatttttcg ctgataaggc gaagtgacgt ttttaggtta
    97561 atggccaaat tgaagttaat aacccaatat tcgcagcaga gagcaggcag tgcgtaattg
    97621 taaaacaagc gccctatcgg cttgaaccgc actgctgcgg tgtgggtgct ttacgcttct
    97681 gtctattctc acggctcact atcgagtcat caatcttgtg tcattggggg ccagccgctt
    97741 gggcgagcag taacgttttt tctttaaaaa acagtttgtt aatgatattt atcatccgct
    97801 gcaaatactg tcatccacta caaatactgt cattcactac aaatactacc gcccaccacg
    97861 aatactcccc atcgcccata ctgtctgtca ccaatactgc tcgctggtca tatgccccgg
    97921 tttacggcgc agatgtttac gcatttcgcg ctgttctttc agtaattgct gggtatcacg
    97981 caccatttgt gggttaccac acagcatgac atggctgtct ttcgcatcaa tttttaggcc
    98041 aactgccgct tccaaagcac cattttcgat cagcgccggt acccgcccag ttaaagaacc
    98101 gggtgattct tcgcggctca cgacggtttg gatacgcagc ttgccgttat agcgttgctc
    98161 aagctgttgc atcagcggta ggtagctgag gtcatgggca aagcgtgcgg cgtgtaccag
    98221 taccaaatgc ttgaaacgct ccaaatcttg cccttcctgt aaaatcgaca aataagggcc
    98281 aatggcggta ccggttgcca gcatccacaa ggtatcgcag tcgggaattt cttccagtac
    98341 gaaaaaacct gcggcttgct tggtgatcat cacttccccc cccacggata gttgatccag
    98401 gcgtggactg agttttcctt ccggtaccgt gaccagataa aactccagat tatggtcgct
    98461 cggggcattc acgtaagagt aggcacgctg tacacgctca ccattaatat ccaacgccag
    98521 tttggcgaac tgcccggcgg taaacggatc cacgggtgca ttaacctgga gactaaacag
    98581 cgcgtcagtc cagtgctcga tgtgagtaat tttgccacta acccattcag ccataattat
    98641 aattcccgtt atttacatgc ttgtttctat ttacatactt gcttttattt acagacttgt
    98701 ttgaagttat ctccgaatca tctaactgat gtaaacttta cggcgctttt acgagcgccg
    98761 tgcagaataa aaatgattgc tagccggttt acagtaagaa ctcgtgcaat gccgggtctt
    98821 tgcgatccag gaaatgggtc gagcggatgc ggcggatagt gcgtgattta ccccggatca
    98881 gcagtgtttc agtggtcgcc atattccctt tacgatagat accttctagc aggtcacctt
    98941 tagtaatgcc agtggcagag aagataacat tatcattacg ggccatatca ccgagctgca
    99001 gcacgttgcc tgcttcaata cccattgatt tacaacgtaa taactcttgt tcgccgatgc
    99061 ggcggttatc ttcactgtcg cccttcactt gatggcgcgg taacaagcgg ccttgcatat
    99121 cgccatctag cgcacggatc actgcagcag aaatcacccc ttcaggtgcg ccaccaatgc
    99181 agtacatcac gtccacttcg ctttctggca tacaagtcaa aattgacgca gcaacgtcac
    99241 cgtctggaat ggcgaacact tttacaccca gttgctgcat tgcggcgatg atgccgtcat
    99301 gacgcggttt agccaaggtg atcacggtca aatcagccag cggtttattg agtgcggtgg
    99361 cgatattgca caggttctgt tccaacggca gattcaggtc gatagccccc ttggctgccg
    99421 ggccaaccac cagtttttcc atatacatat caggggcatg taagaatgtg ccttggtctc
    99481 cgaccgccag tactgccagt gcattggctt ggcccatggc cgtcatccgg gtcccttcaa
    99541 ttgggtcaac cgcgatatct accgcatcac cttgacccgt accgacatgc tcgccaataa
    99601 acagcattgg ggcttcgtcg atctcgcctt caccaataac aatccgccca tcaatattga
    99661 cttgattgag catgatgcgc attgcctgca ccgcagcacc gtcggcagca tttttatcgc
    99721 cccgacccag ccacttataa cctgccaatg cggcggcttc agtcactcgg gaaaactcga
    99781 tggctaattc acgtttcatg gttagacctg ttgattgcgg aatagaaaaa ctgaatatag
    99841 gcaagaattc tatcaccttt ctaacttgaa gccgcaaagg tgttagctgt actcttttta
    99901 cccgcataac tgccggtcat gtttctcaca acgaaaaacg cgccatcggg gggatagcgc
    99961 gttgtgtttg gtttaaaata ggcttagttt aaaaccggtt ctgtttaaaa cggactggct
   100021 aaaactggcg ggctattact cgtcgtgctc ttcccaatcc cgggcgcggg ccactgcttt
   100081 tttccagccc ttgtaacgga tatcacgctc tgtggtttca atccctggac ggaattcgcg
   100141 ttcaatgctt gctttactct tcacctcatc gaggtcatcc cagaagcccg tcgccagacc
   100201 tgccaggaat gcagcaccca atgctgtact ttcacgaata gcagggcgct caacacgggt
   100261 acccagaata tcggcctgga actgcatcag gaagttatta gctactgcac cgccatcaac
   100321 acgcagtgat ttcagccgtg cgccggagtc agcttgcatg gcatccaaga catcgcgggt
   100381 ctgataagct atggattcga gcgttgcacg gataatgtgg ttgctgttaa caccacgggt
   100441 caggccgaaa atcgcaccac gggcatacgg gtcccagtaa ggagcgccca gaccggtgaa
   100501 ggccggtacc acatacacac cattactgtt tttcactttg gtcgcgaaat actcagaatc
   100561 ggtggcatcg cctatcaact tcaattcatc acgtagccat tgaatggagg caccaccaat
   100621 aaatacagcc ccttccagtg cataattcac ttcaccgcgt gggccacagg caatggtggt
   100681 caacaggcca tgagtagatt gaaccgcttc ttcaccggtg ttcatcagca ggaagcaacc
   100741 cgtaccgtag gtattttttg ccatgcccgg ctgtacacaa agctgaccaa acagagcggc
   100801 ttgctggtca ccggcaatcc cggcgattgg aatacgagtg ccacctttgc caccgatatt
   100861 ggttttgccg tagatttcgg aggatgggcg aacttccggt agcatggcgc gtggaatatt
   100921 cagcgctttc agcatacggt cgtcccactc cttggtacgg atgttaaaca tcatggtccg
   100981 tgatgcgttg gtatagtcgg tgacgtgcac acggccttgc gtcatattcc acaccagcca
   101041 ggtgtctacg gtaccaaaca gtaactcacc gcgttcagcg cgctcgcgag cgccctcgac
   101101 gttatcgagg atccatttca cttttgtgcc agagaagtag ggatctacca ccaaaccggt
   101161 gttgtggcgg atatactctt ccagcccttc ttttttcagt ttttcgcaaa tatccgcagt
   101221 acggcggcat tgccagacaa tggcgttata caccggctta ccggtcactt tatcccaaac
   101281 aatcgtggtt tcgcgctgat tggtaatacc gatacccgcg atttcatcag agttgatacc
   101341 ggctttggcc aggacttcaa tcagtgtaga gctttgggtc gcccagatct ccattgggtc
   101401 atgctcaacc cagccagcct ttgggtaaat ctgagtgaat tcacgctgag aaacactcac
   101461 gatatttgca ttgtgatcca gtactaccgc cctggagctg gttgtcccct gatcaagtgc
   101521 gacaatgtat tttttttgag tagtattttc agttgtcata ataagcctac ttttaagttg
   101581 ccatttatcc ccttcgtact tgaagccgca gggggatagt tactctgatt actcggcctc
   101641 tgtaggcgcg ttcaaaacgg tttataaccc atttgttgtg cgtttgctgc ctacatgcga
   101701 ctccaatgac ttgtgtatat ttcagtatct attatttatg ctttacgttc tgtggttatc
   101761 gttgtggatt cttcatcctc aagggtacac acatcacagg gcaggtggcg gccaattaag
   101821 gcccgataac caaatgcacc caacaaagca ccgacgatag gcccgaagat cggtaccagg
   101881 aaataaggaa tatcgcgccc accagtgaag gcaatatcac cccagcctgc cagataagag
   101941 aatgcttttg gaccaaggtc acgtgctggg ttgagtgcga acccggtcag tggccccatt
   102001 gaagcaccaa taactgcgat cagaataccg atcagtaggg gggccagcgg gccgcgtgga
   102061 atgccgttac catcatcagt cagtgccaga atcagacaca tcagaatggc ggtaatgact
   102121 gtttcaacca agaaagcttg aacgacagaa atatgtggat ttgggtaagt agagaagata
   102181 cctgccagtt ggaggctctc ggtgctgcca cgcaccatct ggtgagtttg ttcaaaatcg
   102241 acgaacaggc tgtaatacag gccgtatact aacgccgcgg cacaaaatgc gccggcaacc
   102301 tgtgccacga tgtaagggag aactttacgg cgttcgaaac aggcgaataa ccacaatgcg
   102361 atggtgacgg ccggattaag atgcgcgcct gaaatggctg ccgtcaaata aatggccata
   102421 gcaacaccca ggccccaaat gatactgatt tcccactgcc caaaactggc ccctgccaac
   102481 ttcaaagcag caacacaacc tgcaccaaaa aatatcaata gcccagtacc gagaaactcc
   102541 gcaatacatt ggccttttaa ggtagaacta gcggtttggc tcataataat gtcctacaga
   102601 cagagattta tagggtattt cttgtttttg cccttcgagc agtgaagggg ataatgtaaa
   102661 tttatcgtta acgagcgaaa acgagaagta gcgaaatcaa aatatgtgtt attcgtcatg
   102721 aaatgagcgt tttcgcgtaa ttttagggcg ttaagggact ttaaaagtgt gatcggacca
   102781 gtgatttttt gtgaaaatgt taaaggggtg tatcgcatca aaggggcggt catagatatt
   102841 tttcagtctt tgctgatagt cacatgcagg aaattgctac agagtgtggt ttgcactggt
   102901 atggagctag acagggcggg attggctaca tacaatcggt ttcatagagc accggtttca
   102961 tagagcaccg gtttcataga gcaccggttt catagagcac cggtttcgtc gggcaccatt
   103021 tttatgacgt attgttttta cgaagttatc gctttcatca agcagtatca cctttataaa
   103081 ggtgcgtatt agaacaccgc gcttatcacc gtcgttcgat gagtatatag cgcagtaagt
   103141 attcgcagca gtttcatacg ccagtggtta cgatgagttt ttggcaagta atgatgactg
   103201 cgcccaagag atgtacgcct tgctaccata agaggaccaa agaatgtcat ttgaagtatt
   103261 tgagaaattg gaagttaaag ttcagcaggc gattgatacc atcacgttat tgcagatgga
   103321 aattgaagag ctgaaagaga aaaataacac actgacccag gaagttcagg atgctgctgg
   103381 tagccgtgag gcattagtgc gcgaaaatga gcaactgaaa caagaacaac atgtctggca
   103441 ggatcgtttg cgagcactgt tgggtaagat ggaagaagtc tgagttccga ttgacttccg
   103501 ttgccactag aaatcgctaa cgcgtttttg atcaaggttg gttgctgagc atagcgaggc
   103561 tagccttaag tcagcggaaa taaataaata tcctccggca tagccggagg tttttcatat
   103621 gcgcctataa ggctctgtta ccagccgcgc cctaacaggc gcatcgcgat ctgacatttg
   103681 catctatgga ttacttacgg cccgtaaacg ggctaccggg atacgggatc gagagttgct
   103741 cacccatttt atcctcttcc aattggtgct ttatgtattc ttgtatcctg gccgtgtttt
   103801 tccctaccgt atcaacgtaa taccctcgac accaaaactc cctgttacgg tatttgaact
   103861 tcaaatcgcc aaactgctca taaagcatca gactgctctt tcccttcagg taccccataa
   103921 atcccgagac actcatcttg ggcgggatct ccagaagcat atggatgtga tccacacagt
   103981 attctgcttc caggatattc acgtttttcc attcgcacag ttttcttaaa atactgccaa
   104041 tcgctctgcg tttttccctg tagaacacct gccttcggta cttcggcgca aaaactatat
   104101 gatatttaca gttccatcgg gtgtgcgcta agctcttttc atccctcatt gggaccccct
   104161 tttgatttct tgttgaacat ttgcagttgc cagaccgcaa actgttttaa caaatcaaaa
   104221 ggggttttta taactgaccc aaagctgaaa gctttactga acccccagcc tagctggggg
   104281 ttttctgggc acaagtaaag ggcgatatca gtatcgccct tttctgtggg tgcgccgatg
   104341 ctcgcggagc ggggggcaat atcacaaatg ttattgcagg atcaggcgcc ttatttacaa
   104401 ggccaatgcc aatattttcc tattcgtgcc ccactcagtc gcgcaacgct gaaaattccg
   104461 ttatggctaa atcatccctc atccctcatc cctttgcctg tcattatgta aataaatcat
   104521 tacgatacgt tttgtttttc cagattaata atacgctggg cactggctat cgttgaagga
   104581 cgatgggcga taaaaatacg ggtgatcttc agtgaggcta tcgcattatt gatatgtgct
   104641 tcgtttgcta agtccagatg acttgttgcc tcgtccagaa acagtaaact aggttgacga
   104701 tacaacgctc tggcaatcaa taaacgttgc ttctgcccgc ccgataaact gcctccaagc
   104761 tcactaatca acgtttcata acccatcggc atatgcataa tttctttatg tatattgcaa
   104821 tgattagcac aggaaagaat acgctgctca tctttgttga catcaaaact ggcaatgttg
   104881 tcagcgatgg aacctgcgaa cagcttgtca tcctggagca cgcaggcaat gcaatcacga
   104941 taattattca ggccgaccgt cgttatatcc agcccatcaa tcagaatatg cccctgtgaa
   105001 ggtgtcagca gcccggctat cactttcatc aacgtggttt ttcctatacc cgatgggcca
   105061 gtaatcgcca cactctcacc cgcttcaacg tgaatgttca aatcagaaaa aataggtttt
   105121 gacagattgt catattgaaa agcaatgttt cgagcttcaa agaccgcagg ttgattgggt
   105181 gaaagcagtt gtctgggggt ctgttctttt tcggtttcgg tgaaaacaat gtcggcaata
   105241 cgctcactgt gcaaggcaag catacggagt tgcaacacca tattgatcaa gttggttgcc
   105301 cgatcagaaa attgtccccg ataagcatta aaggcaacaa acatacctaa tgtcatttgc
   105361 ccatcaatca ccatcgacgc gcctagccat aagatgacaa cttgatcgat ggtgccgatc
   105421 agtgtgttta cgccgccaaa aaacatatct aacttagtca gtcggatatt ggcattggtc
   105481 gtgtctatgt ttagattgag ccaaaattgt gagcgtgttg ctgccagccc cagggcctta
   105541 agcgtactga tgccataaag tgtttccata aaatgagagc tggctttggc attttttaca
   105601 atttgctctt cggaagcctg acggtattga ttataagtgg caaggcgcag gatcatgtac
   105661 atggcggtaa aaccaagtac cacccaaacc agccagccac catacaaaaa catcatgata
   105721 aacacgccaa tagacattag accgtcaatg atgccgttga ccacattgtt ggttaatgtt
   105781 gaacgtatga tatcgaggga gccaaaccgt gactgaatat cgcccagttt acgtttttca
   105841 aaataagcca aaggtaattt gagtagatga tcaaataaac ccgccttcca ttgcacatca
   105901 actaaagacc ccataaccag cgatgtccac gatcgcaaca tacttaaaaa cgtgcggaac
   105961 agaataaaga aaagcaggcc gatacaaatc aatgctaata ggtcatggtc ctcggcaatg
   106021 atcacatggt ccatgaccaa ctgagttcct accggtagca gtaggttaat ggcctcgacc
   106081 attaacgata agcaaaatat ttttgtcaga aagccaggta agccgctgat attacgcatc
   106141 agtgataata ggcttaaacg ggtacggctt ttttggcggg taaattcact gttaggccat
   106201 aattccagtg cgacaccggt aaaatgctgt gacatctcac ttaggctgac agtacgccgg
   106261 ccaaatgccg ggtcgtgaat aataaaccgg gtgcccttca ctgcaacaag gacgacaaaa
   106321 tggctcatat cccaatgcaa tatacagggt gtttttaatt ggcgtaactc atctaaatcc
   106381 agtgataaag cacgggtttt aaacttaagt tgtgctgaga tattaattaa cagcgctaat
   106441 gttgcgccat gagaagaaat accaaaacgt tggcgtaaat taaataaatc tatatccatc
   106501 ccatggtagc ggcatgtcat taccagacag gcaagtccgc attctgctgc ttcggtttga
   106561 agcacctgtg ggactttacg acgaaagcta aaattcagac ggttttttat ctcgttaaaa
   106621 tgcgtatcat tcatttacag gccccgttac acttttcttg atgtcataaa atggagatag
   106681 catccattga taaagaggcc ttttttcaag gaataacgtg acattagctt taaggccatt
   106741 ggatagcatt aaaggtttag actgataacg aaaatgaata tcgtctagtg ccacgatgac
   106801 tttatagtaa ggctcaatga gtccaccgtt cgggagccgc ggtgcaatat tgtatgaggc
   106861 tatttcttgt tgtgaaacgg ggacattaga gatagagatt atacgcccag gaaattgacc
   106921 aaacttttca aaggggaaag cgtcatagcg tatattgact ttgtctccag tatttatata
   106981 agggacgcta ttgtttggta cccaaagcac aagacaataa tagggattat cagaaggcgt
   107041 caattggacc aaactgtcat ttacgttgac catctgtcct tgggtcacac tcatattttc
   107101 aatcttgcca tcgcttggcg aattaatgag taacatgcca ctcgcatcaa cttcagccaa
   107161 ttgacgcttt aaatcacctt tttgaaataa atactgagag atatcattat caaaatctga
   107221 tgctcgcgta gagatttcac tttcaagttt tgctatctgt aagctttctt gtatcagttg
   107281 agtattcagg ctttgaaagg cattctgttg ttgataaaag agggaacgct gattggttaa
   107341 ttgatcttta gtaattagac cctgacgttg gtaagtacca taactggcca ttgtacgccg
   107401 catatcatcc attcctttgc ctgcgttatc gaccagctct tgggatttct tatgtgcctt
   107461 ttggtattgt gcgagctgct gacgtaaatt aagtagcgta agttctttat ttttctgtgt
   107521 attattgatg atgctatcaa tttgagaaag ttggttattt attgcttcta aagagttaag
   107581 gctaacatta cctgaaaagg tcgttcgact gacatcaatt tgatataagt gctgaccttt
   107641 acggacaata tcacccactt ccacccattt tttggtaatg aatccttgtt ggggagaaaa
   107701 aatgtttatg gggtgaggct gagaaataac ctcaccatta acgtttattc tacgggtgta
   107761 tgttccataa atgataagag taattaataa caccaaaaag atagcacata aagcagctat
   107821 gaacgttgtg gaataacccg aagttaacag cgccttcccc aaccattttg ttctaatata
   107881 ctctaccgcg tcccggcgga atatctgatt gctgctcatt cctcgctccg ttatacccat
   107941 catttcaaat caacatatca caaaaaatag aaggtttaat tgaatcattt tcacgtaact
   108001 ctatttcggt atatttaatt atttacgaat tgcagtttga ttttttatta ttttgctatt
   108061 acatttttgt tgagcgcttt tatgctcacc atgaagaact aacttaattt tatctatata
   108121 ggagtctttc tgtgaaagaa cttacacaaa cggaagtgat ggaagtttcg ggcgcgggta
   108181 ttgtttctga tgcaggtaaa gtgctgggtt ctggctttgg tgctctgatt gacgcgggtg
   108241 catctatctt tggtattaag ccaaatgcta gcgcaacaat cggtaaaatc ggcgaaagca
   108301 tcggttctgc ttttgatgcg ggtatttccg gagttaaaca attctttggt ttatcagcac
   108361 cacagcagta ataagtaaat atgccagcgt gaaagcgctg gcatattaat tgaaagggat
   108421 ctggacagta cgcattatta agtagtcatg tttgtagggt gtttaaaaac agattattcc
   108481 tattttaagc gatgggataa gtagcgtaat gaaattttaa atgcagaatt atcctattta
   108541 aatagatgaa aattgcttat cgaacaatac gctttataaa tttatggata tatgctgttt
   108601 tctacagtga gttttttggg ttcgaactgt cacattatct ttccactgcc gatatgattt
   108661 tttttggtga ttatgagttt attttatatc actaatgact ttagtttaaa aaatcagtgt
   108721 cctaattaaa cacatcaaat ttctcccttc ttttattttt cagtgctggt atctatatca
   108781 ataaaatact aaggataggt gttctcatgc catgaaaaat ttcagataaa catctttttt
   108841 atggattagc gaacaactcg caaggcgcgc caaatgggta atagcacggt ggtggcgggt
   108901 ataaacgtat tatcgtggat ttattatttt cacggcccga tacccacagt gattatctat
   108961 ttactgactt aattcattca catcttgatg aggttttttg atgcaaagag gctgctgttt
   109021 tctccgtagt acaactaccg ctggagtggc tttgatcgtt gccatgacgc tatcggtatc
   109081 ggcatgggca atttcagaac aggcaaagtc agaacaggcc acgaccgtac caaataatga
   109141 tatcgtctgt catgtggctc acctcaacgc ccgttttgac gataaagagg ggctattcga
   109201 aggtgcatca caaagcggta ctttgctgat attacgtaat attagcgctc gagcctgcca
   109261 ggttaatgca atgccagtga tcagtttcga aggcgcagtt ggccagcagt tggccgtctt
   109321 tcgcaaagta ccgcgtggga tgcggcagga gccggtactc tcacccgtca ctgttgcggc
   109381 gggagctgaa gtcgcggtgc aattgcgttg ggtggccagt gacgcgttcg atgggaataa
   109441 ctgtgtaaca cctgagaaag tggtggtgac cctgctaggg gggacattgc gtttaccttt
   109501 cggccgacag atgtgtgcgg catctggtga tactgaattc ttcagtcagg caccagtagg
   109561 cccagcgacc aatgaggtgc aatgagtatc gggagggggc aatattacgc caggatcgca
   109621 atcacagtgg ataggagaag aaggggaacc ttctcctatc tgtgcactaa tccccgtcag
   109681 acagatatta tttagggtat gttattcaat atccagggga tcttccgata agataatacc
   109741 ggtgttatcg gcataaagat ggtcacctga gaagaacgtt acaccgccaa aattaacacg
   109801 gatatcgctc tcacccacac cctcatcagc agccccgacg ggtattgcgg ccattgcctg
   109861 aatgccaatg tccaactcgg ccaagtcatc gacctgacgc acggcaccgt aaacaacaat
   109921 gccttcccac tcgtttttca aggctaattc ggctagctca gcattgatta atgcacggcg
   109981 cactgaacca ccgccatcaa cgaccaagac acggccaaga ccattctctt caagcaggtc
   110041 aaacaacaag ccgttatctt cgaaacattt tacggtagta atcttgccac caaatgaagt
   110101 gcgcccacca aaattggaga acagtggttc taccacgttt acctcttcat gatagatgtc
   110161 acagagatcg gaagtatcat atttcatagg attaacgtct ggttgcggct gggagattga
   110221 gtatatcctt ttctggccgc tgttggcaaa atcatcaatt gttaaattta ttcaagttac
   110281 cttgagccgc taatggcccg gagacctttc tatgataaac aagccgtatt aactgaatac
   110341 caggcccaca gcaaacagga tattggtcag taaagcggct ttcaccatct gctcgagcat
   110401 agggcgcata cctgctgcgg tagggtcccg taaaacaaac agcgcatgtt ttcccagtaa
   110461 tgggatcgct aataaaaaga tccaaccgtg ccaactgtgc agatggagaa tgctgaagag
   110521 tgccaggcag aagatggcgg caccaattaa cagcgcatga taatagcgtg ctacgacagg
   110581 ccctagacgg actgccagcg tatttttgcc atttgcttta tcattttcga tatcgcgtaa
   110641 gttattaata tttaataccg ccgtggccag taaaccacag gccgtggccg gcagcatgac
   110701 gatgctatca aagtggccag cttgaagata ataggtccct gcgacgctta accaaccgaa
   110761 gaataccaat accgaaatat cacccaatcc catataacca tagggttttc tccccacggt
   110821 gtaagtaatg gcggcaacaa tcgccatcag gccaagcagt aaaaatccaa gaatatcgct
   110881 gggcttttca caggcgacgg caatgagggc gatacctgaa atgattgtta agatcacggt
   110941 gataattagc gccactttca tttgctggtg gctaattatc cctttttgca taccgcgtaa
   111001 tggcccgata cgttcttcgg tatcgctgcc tttcaccgca tcgccatagt cgttagccag
   111061 attggataga atttgcagta gaccggcagt taatagggct aatagtgcca cggcgggttt
   111121 aaaactatcg agccagacag ccagagctga accggtaacg atagaggcga acgccaatgg
   111181 tagggtgcgt ggtcgtaggc tttccagcca agcctgggtt tggctggtgt tgattgatag
   111241 gctcattttt cgcttcattc aataggagtc tggtccgcct taatctcggc gtgtaagaaa
   111301 acgggatcat gccaaatgga aataatgtta ataaaattat catgtcaaaa aattatgacg
   111361 ttatcaaaat cataatgcga taagaatcat aatacgataa aaacaagagt gggaggcgat
   111421 gcctcccact cgggatactc catactggat gattttattc agcctaggct gataaagcga
   111481 attataggat aaaacggctc aagtcttcat ccgcaaccag ctcatctaag tgcttaccaa
   111541 cgtattccgc gtcaatagtg atagattgac cactgctttc gctggcgtca taggaaatat
   111601 cttccatcag acgctctaac actgtgtgta aacggcgggc accaatattt tcggtacgtt
   111661 cgttcacctg ccatgccgct tcagcaattt tacggatacc ctcgcgagta aactcgatgg
   111721 taacgccttc ggtcgccatc agcgctttat actgttcggt taatgaagca cttggctcgg
   111781 tcaagatgcg ttcaaagtca tctgttgtca gcgcttgtaa ctctacgcgg attggcaaac
   111841 ggccttgcaa ctccgggatc aagtctgatg gactggaaac ctggaatgcg ccagatgcaa
   111901 taaacagaat atggtcagtc ttcaccatac cgtgcttggt tgagacggta caaccttcaa
   111961 ccagtggcag taagtcacgc tgtacccctt cacgggagac atctgggccg gaagtctggc
   112021 cgcgtttaca gattttatcg atctcatcaa taaacacgat accgtgttgt tcaaccgcat
   112081 caatcgcttg ctgtttcagc tcttctggat taaccagttt tgctgcttct tcttcaatca
   112141 gtagcttaag tgcttctttg attttgattt tgcgcggttt ctgtttctgg ccagcaatat
   112201 tctggaacat ggattgtagc tgattggtca tctcttccat gccaggaggt gccataattt
   112261 caactcccat cggggccgca gccagatcta tctcaatctc tttatcatcc agttggcctt
   112321 cacgcagctt cttacggaaa gtctgacggg tggcagaagg ctcctgtgat tcatccggta
   112381 cgccccagtt gtttttggcg ggtgggatga gcacatccaa aatgcgttct tcggccaact
   112441 cttccgcccg atagcgcatt ttctcgatag actgatggcg aaccattttt acggctgcat
   112501 cggttagatc gcgaatgata gaatccactt ctttaccaac ataacccact tcggtgaatt
   112561 ttgtggcttc aactttgatg aacggggcat tggccaattt agccagacgg cgggcaattt
   112621 cagttttacc cacaccggtt ggcccgatca tcagaatatt tttaggtgtc acttcgtggc
   112681 gcagctcttc gttaagctgc atacgacgcc agcggttacg cagggcgata gccaccgcac
   112741 gcttggcttt gtcttggccg atgatatggc tatcaagttc gctaactatt tcgcgtgggg
   112801 tcatttcaga catattattc tatccttacg ctctgtacgt taattatgta ctgtacatta
   112861 attatgcagt gcgttaatta cgtttagtat gttaattctt caatggtttg gaagcggttg
   112921 gtgtagatac aaatatcccc cgcaatactc agtgatttct caacgatatc ccgcgcacct
   112981 aattcagtat tttctaacaa cgcacgtgct gccgattggg cataaggccc accggagcca
   113041 atggcaatca gatcatcttc aggttgaacc acgtcaccgt taccagtaat gatcagcgaa
   113101 gcggtctcat cggcaaccgc cagtaacgct tcaagcttgc gcagcatacg gtcggtgcgc
   113161 cagtctttgg ctagttcaac agccgctttc gtcaggtggc cttgatgcat ttccagcttg
   113221 cgttcaaata actcgaacag agtaaaggca tcagcagtcc cccccgcaaa gccagcaata
   113281 accttgttgt tataaagacg gcggactttt ttggcattac ctttcatcac ggtattgccc
   113341 aaagtgactt ggccatcgcc accaataacg acatgaccat cacggcgtac acttacaatt
   113401 gttgtcacga gcggaccctc gttgcagact gaatgagtcc ccgtactgcc tgttaaaaaa
   113461 cagtacggag tatattgaaa ttataaatgg gggaggatta agacttttca acccccaaca
   113521 gagaggggaa tgcatcctga ttgacctgca ccttgtaaac gctgcaaggc tttatctgcg
   113581 gcagccttac tattgtaggg gccaagcacc acgcgattcc agccaccgcc cgaggtaata
   113641 cggctttcga tacccgcaaa tgccaattga gcgcggatag attctgcctg atcaacggct
   113701 ttgaatgagc cacattgcac catccagcgt tgtgtttttt ctttctcttt ttccacttta
   113761 ggcggcgtaa cggcctgagt cactggcgcg gcgggcggtg tacgcacggg ggccggtgct
   113821 tgaggttgta caggaatagt ggtttgacgc ggcggagtta ccggttgcgg ctgtacactg
   113881 gtggccggtg gtttgatggt taccgctgaa cgtggtacct gctgcatacc ttggttatag
   113941 ggaacctcag aaagttgcgt cggttgttga cgcatatctg cctgcatctg ctccagtaac
   114001 tgacgttgtt cattggtcaa ctctgttttg gcgtttactt caccccctgc agagggttct
   114061 gttggcatgg gtacgccaat ctgacgattt tccaattctt taatataacg ccagcgttct
   114121 tccggttttg gcggtagccc attcccggta cgtgggtcat gatttggcaa tagcggaagc
   114181 tcacccggtt tattgtgggt gataaaatag aggccgccaa caaacaccac taatagcgcg
   114241 acagccagtg ccatcacggt tttagatact attggagcac tgcgtttttt ccggctggtg
   114301 cttttgcgcc gcgctcctga gcgccctcgg cttacataat ctctttgtgc cacaatcgtt
   114361 tcgctgcgtc gtaatgatgg aataagtccg tcatgttact gaacccttga atatttgcct
   114421 agtgtttagg cgcagcagta ctttccctga tgattaattc ggtatctaac aagcgggagc
   114481 cactttgtac tgaatgccct tgcagttgct ccagtaagag taacatggct tgctggccaa
   114541 tctggtaacg gggttgtgcg acggtagtta atggggggtc acaaaactgt gacagcttca
   114601 agtcatcaaa gccaaccagc gagacatcct gcgggatacg taaccctaat tgcttcgcct
   114661 gccagatagc ccctactgcc atgacatcat tgtgagaaaa tattgcagtg ggggggtggg
   114721 gcagctccat aagagccgca aagctttggg cccccgcttc gtagctgaaa tccccgcgta
   114781 taatatagtc attatcgaca gtaataccat tacgacgcag tgcctgaata taaccttgta
   114841 accgataatg gctcagcggc aggctttctg gcccggcgat acaggcgatg cgtttatggc
   114901 ccaactcatg caaatagtta acggcttcat aagcggcggt caggttatcg atatgtacgg
   114961 tcggcagctc caactcagga gcaaactcat tcgccatgac catcgggggt aaatttcgct
   115021 gctcttcttt actggcatca aaaggcaggt tagagcctaa tagcagcatg ccatcgatct
   115081 gtttggtgat aatcagatta acaaatgtgc gctcttgctg ggtttgttgt gcgcaatcac
   115141 caattaatat cagatagcct tgctgggcgg ctgcgtgttc aatgccctga atgacatcgg
   115201 caaaaaatgg gtcactgata tcgggtacga tcaccagaat cgtacgtgat tcattacgct
   115261 taatattacg ggataaagca tgaggagaat aaccaacagc caaaacggct tgttccactt
   115321 tttgtcgggt cacggttgaa accttttcag ggttcatcaa cgcgcgagac acggttgctg
   115381 ttgatacacc tgccatttca gcaacatctt tcatcgtggt cattgtgaat tctttcttat
   115441 tttccaacgc ccttctcctt actctagctc cgagccagta agcgcgctca tagactttta
   115501 tggccgtgtt gtttcggtta aatactgact tgccgtcatt ctatacagat agtgggggta
   115561 atttgttacc taatttgcat aaaaaatgtg acgtaagtag gttttttcga actggctcgc
   115621 agaaaggagg gtaaacgatt gcttcgtggt gacgatcaga caataaaaga tcgggcgaac
   115681 ccctttttct tgacgctgca aggggttcgc catatcccct cacctgaatc actttcgtgt
   115741 cagttcatcg ggatttattc gctgttcacc taccgtgtta atgattttgg gtatagatat
   115801 caactatcga taggatcgac atctattgtc catttcactt tgcgtgcctg aggtaaggta
   115861 ctgattaatg gctgagaggt tttaatcagc cgttgcagca gttgccgtga gggatgttgt
   115921 agcaataact gccagcgaaa gcgcccaccc cgtttggctt gtaacgccgg aactggcccc
   115981 ataatccata acgcctcatc tttgaggggg ctggcctcca gcaaattacg taattgttgc
   116041 aggaagaggg ctgattgttg gttatcgtga tcttcactgc gcacgataat atggctggta
   116101 tagggcggta aaaacacgct tttacgctct tctagcgctt gtttggcaaa cgcatcgtag
   116161 ccctgctgta acagaatttg cagcagggga tgctcggggt ggtgagtttg taaaatcact
   116221 tccccttgct tgcctgcccg cccggcccgg cctgagacct gcgtataaag ctgggcaaag
   116281 cgctcggctg agcggaaatc cgctgaaaac agcgcgccat caacatccag tagcgccacc
   116341 aaggtgacgt cagggaagtg gtgccctttg gccaacattt gtgtaccaat caaaatgcgt
   116401 gcaccacctt ggtgaacatc cgccagatat tgctccagcg atcctttacg gctggtcgta
   116461 tcgcggtcaa tgcgggttat tggtgtctca ggaaataacg gtgccagttc attttccaac
   116521 tgttccgtcc ccacgccaac ggagaccaga tgagtcgatc cgcatttagg gcattgctga
   116581 ggcacaggcc gttggctgtc acagtggtgg caacgtaact gacggtggtt ttgatgcagc
   116641 gtgtaatagt ggtcgcagcg ctgacattcg gcaatccagc cacattcgtg acacaacagg
   116701 gcaggtgcat agccacggcg gttgaggaat aaaatcacct gattacccgc ttgcaggtgc
   116761 gttttcatct gtttcagcag gggttgagag aggccgactt tcaatggcag gccttttaga
   116821 tccagcaaat gttgtgccgc aggtttggca ctccctgcgc gtttggtcag ggttagctgg
   116881 cggtatttac ccatttggac gttatgcaga gtctcaagcg cgggagttgc cgtccccatg
   116941 acgataggaa taccctcttc gcgggcgcga aataccgcta aatccctggc atgataacgc
   117001 caaccttcct gctgtttata agagctgtca tgctcttcat caataatgat gacgccaagg
   117061 cgtgaaaacg gcgtaaacaa ggctgagcgg gtcccaatca caatcgccgc ctcaccacta
   117121 cgtgcccgca accagacgga taagcgctca ctgtcgttca agcctgaatg gagaacctca
   117181 accggtgcgt taaaccgttc acgaaaacgg gcgatggttt gtggggtcag gccaatttca
   117241 ggcaccagaa ttagggcctg acggccctgc gctagaatgt tttccagcac gctcaggtaa
   117301 acttcggttt tacctgaacc cgtaacacct gccagcaacc aagcggcaaa ttggttatct
   117361 tcgctacgaa tagccccgac ggcggtggcc tgttcagtat taagccgtag gcgttccccc
   117421 agtaccgaaa aactgtgacg ccagtcggtg gttgtggctt cctgcgcccg tagatcaatc
   117481 aaccctttac tgcgtaatgc ctgtaatgca ctttcagtta atgccatttc attaacctga
   117541 tggcgataaa ccggtttctg caataatgca gcaagcgctt gctgctgctt gggcgcgcgt
   117601 tttaagcttt ctggtggtgt agcgcggcct tgctcggtga caaaccattg ccataagggc
   117661 gctgattggg cgggtctccc ctgacgtaac aagatcggca gtgcatgaaa cagcacttca
   117721 cctatcggat aatggtaata ctcggttgcc cagcagagaa tgcgccacag gctagggggg
   117781 aataagctgt gattatctaa aatggcatca atggttttga gttgttcaag cggaaaggtg
   117841 ctggtatcac tgagacccac gacgatacca atcgctttgc gtttaccgaa tggcacactg
   117901 acacgggccc ctacgacagg gcaggccatg gcactgtcta agcggtaatc gaaggtacgg
   117961 gccagcggta cgggtaatgc cacttgaaca actgacatat gatgtcatcc tgaataaaga
   118021 gattggcctg aataaaaaaa gattgaacag tttacaccgc atacttcaca atgtgcggat
   118081 tcgattgcgc ggtttcgtca aattctgtat gattcgccgc ctttgatata atttgatatc
   118141 aaatcctgtt aaccatcgtt gcttatttta tcaacgatgg ttatttatca atcgtgtggt
   118201 gtctggcgga acagggctgg atagcgacac ggcctaatat agaggtttcc atgaaacaag
   118261 gtatccaccc taaatacgaa caagttactg cttcttgctc ttgcggtaac gttatcaaga
   118321 tcaactctac tgttggtcat gatctgaacc tggacgtgtg cggcgaatgc cacccgttct
   118381 acactggcaa gcagcgtgat gttgcttctg gtggccgtgt tgaccgcttt aacaaacgtt
   118441 tcagcgtgcc gggtgcgaag aagtaattat cgcccgtcag ataaaaaggc gccttgggcg
   118501 ccttttttgt tgccactcta accacctttt acggaagtcg tgatcgtttt atggcgatga
   118561 tgattatttt atggggatga ttgttcgtcg catcaggtcg tctataaccc ccattcagca
   118621 cccaacttag cctactcgtt atcacgtcgc caattttccc tctgcctgaa tccatgagat
   118681 gattaggcat aaataataaa taaatttaat aagttaataa tgacgtggac catttggtga
   118741 gtttgacacg agagataata ggttagcgac gtctaattgt tattattaaa ttttatgaca
   118801 catacttcga tgattatttt gtgcgtaaag aaaaaatggc taagcacaat tgttatgctg
   118861 aaccattttt tgtagtgaaa gcgttaatta tagtgaaaac gttaactgca gtaaaaatat
   118921 taactgcagt gaaaaggtta actgcagtga aaaggttaac tgcagtgaaa aggttaactg
   118981 cagtgaaaag gttaatcttc agctttcaat tgatctctta cttttttgaa caatgaagca
   119041 gattcagtat ctgaagacat tgcactgtcg cgggtattct tttgtacggc aatagcacca
   119101 aacagggtca taaagaacgt caccccataa aagccttttt cactcagtgc taaagtggca
   119161 ttccataggc cgatacacag caacagaacg gcgacgataa aagcaaccca acataaaccg
   119221 taataaattg aagtgattgc caggccttct agcttgtcac ggacggtttt ttgcaaagaa
   119281 acggcggaga acaggccgag tatcaatacc gcgaaataat aacctcgctc gtttaattgc
   119341 atatctgcat tccacagacc aatcaggaag ataacaaaac cacctaatag cgctgaccaa
   119401 gaggctgcgg taaaagcggc ggaaggtttc gcataatttg ggttcatatt taagtccatt
   119461 cattaaatta gacatcaaat tttttaatgg aaagtgagtg atctctaacc atttaaaaac
   119521 tggttatatc ccaataatcc gtagcagtaa aataataatt gataatatgc ttttttatcg
   119581 agatatacat ggagggatgg tatgtgagaa tattcttata caatatgtcg atatagctaa
   119641 gactattctt gagttatgag taaatataaa gaagggaaat acagataact accacagata
   119701 atacattttt atcaaaacca aggcgcttag cgtgcttttg tgtattctgc cacctggatt
   119761 cacggtgatt catgaaccca ggtggtagct ggaaatcaat attcccaggt gtcagggtca
   119821 acacccaatt cacgcattaa aattttcgcg gcttccggga tctcatcact gcgttcttta
   119881 cgcaggtctt cgtcattcgg tagcggctgg ccagtaaatg catgcaaaaa ggcctcacac
   119941 aacaattcac tgttggtagc atggcgcagg ttattcacct gacggcgggt ccgctcatcg
   120001 gtgaggattt ttaacacttt caacggaatg gataccgtga tttttttgac ctgcttgctt
   120061 ttcttgccgt gttcagcgta agggctgaca tactcgccgt tccactcagc catgggatac
   120121 cttaaatttg tcggaaaaac acaatgttct gaaaaccggc taattatgcc cgattttcac
   120181 tgttctcact aaataaatgt cgattttact ggatcaacat caccgaaata cccttagtgc
   120241 ttacgttgtt gctgctctta ctcgctcgaa tcactgactt gagccagttc actcgttgct
   120301 atgctacaac gctaatgacg ttggatataa aaacctactt taaatacaaa gcctctataa
   120361 ttttagcggt tattattcca ttgctcaatc tatacgcaaa gaagtttaga tgtccagatg
   120421 tattgacgtc cgtaatttgt gcgtctactc tggcgtaaca ttttctcgat cccggctggt
   120481 ggaaatcaat atgacgcgta aacaggcaac aatagcagtc cgtagcgggt tgaatgatga
   120541 cgagcaatac ggctgcgttg tccccccgat tcacctttcc agtacctaca attttattga
   120601 ttttaatcag ccgcgcacgc atgactattc acgtcgtggt aatccaacgc gtgatgttgt
   120661 ccaacgggcg ctggcggaat tggaaggggg ggccggtgcc gtcatgacca gcagcgggat
   120721 gtcggcgctt catttggttt gcactacatt cttacagccg ggcgatctgt tggtcgctcc
   120781 gcatgactgt tacggtggca gttaccgttt atttgacagc ttgagcaagc gtggtgcgta
   120841 tcgggtgtta tttgttgatc agggcgatga agcggcacta aactgcgcat tggcggagaa
   120901 accgaagttg gtcttgattg aaacaccgag taatccattg ctacgggttg ttgatattgc
   120961 cgccatctgc caagccgccc gtgctgcggg cgcactgacg gtttgtgata acaccttcct
   121021 cagccccgcc ttacagcagc ctctctctct tggggccgat ttagtggtgc actcctgtac
   121081 caaatatctc aatggtcact ctgatgtggt ggctggtgct gttattgcga aagatccaga
   121141 actggttgtc gagctggcat ggtgggcaaa taatattggt gtaaccggtg ctgcgtttga
   121201 cagctatcta ctccttcgtg gtttacgcac gttatcacca cgcatggctc aacagcagcg
   121261 taacgcggat gacattgtgc gttatttaca gcaacagcct ttagtgaaaa agctgtatca
   121321 tccttccctg ccacaacatc ccggccacga aatagcctgc cgtcagcaat caggttttgg
   121381 tgcaatgctc agttttgagc tggatggtga tgagcaggtc atgcgccgtt tcctttctgc
   121441 ccttgagcta tttaccttgg cagagtcttt ggggggggta gaaagcctga tctcccatgc
   121501 agcgaccatg acccacgcgg gtatggcggc agaggcgcgt attgccgcag gcattactga
   121561 tagtttgttg cgtatttccg tgggtattga agacagtgaa gatttgattg ctgatttgga
   121621 ccacgcgttc caattggcag taacgaggta agcatgaatg caacagcggt agcagcggcg
   121681 gcaacgggcc gtcaactgca taaatttggt ggcagtagcc ttgcggatgt gaagtgttat
   121741 ctacgggtgg ctaatattat ggccaactac agtcaccccg gcgatctcat ggtggtgtct
   121801 gctgccggga gcacgacaaa ccagttgatc agttggttga aactcagtca aaacgaccgt
   121861 ctttctgctc atcaggtaca gcaaagtctg cgtcgttatc aacacgatct gatcaatggc
   121921 ttattgcctc cagaaatggc agagccatta atcagtgagt ttattcatga tttagagcgc
   121981 ctggcgggct tgctggataa taaaattgat gatgtgattt atgctgaagt ggttggtcat
   122041 ggtgaaattt ggtcagcccg cttgatgtct gcgctactga ataagttgga tatggatgcc
   122101 gtctggcttg acgcccgccg tttcctacgt gcagagcgtg cagcgcaacc acaaattgat
   122161 gaaagccgct cttatccgtt actgcaacaa ttaatggccc aacaccctca ccagcgtttg
   122221 gtggtgactg gttttatctc gcgcaatgag gcgggtgaaa cggtcttgct tggccgtaat
   122281 ggcagtgact attcggcgac gcaggtcggg gcattggccg gggccgagcg tgtcaccatc
   122341 tggagtgatg ttgccggggt gtacagtgcc gatccacgta aagtgaagga cgcttgcctg
   122401 ctaccattat tgcggttgga tgaagccagt gaactggccc gcctggcagc accggtgtta
   122461 catacccgca cattacaacc ggtttctggt agtgacatcg atttgcaatt acgttgcagt
   122521 tatcagccgg agcaggggtc aacccgtatt gaacgtgtgc tggcttcggg attgggtgcc
   122581 aagatagtga ccagccacga tgatgtttgc ctgattgaat tgcagattgc cagtcaccat
   122641 gatttctcgt tggcgcagaa agagatcgat ctactgctca aacgtgcgca aatcaaacca
   122701 ctggcgaccg gtattcaccc agatcgtaac ctgctgcaac tttgctatac ctcagaagtg
   122761 gttaacagcg ccttacgggt gttggaagat gccgctctgc cggggaaact ctctctgcgc
   122821 gaagggctgg cattggtcgc actggtgggg gcgggggtga gcaagaaccc acttcacagt
   122881 caccgtttct accaacaact gaaagatcag ccagttgagt ttgtctggca ggccgaagac
   122941 ggtatcagta tggtggccgt cctgcgtctt gggccgactg agcacctgat tcaagggttg
   123001 caccagtcgt tgttccgggc ggaaaaacgt attggtctga tgctgtttgg caaaggcaac
   123061 attggtgctc gctggttgga gctgtttgcc cgtgagcaga aaagtctttc ggcccgcagt
   123121 ggttttgaat ttgtgctagc cggggtggtc gatagccgcc gtagtctgct gagttacgat
   123181 ggtttggatg ccagccggac gctggcattt tacaacgatg aagccaaaga acaggatgaa
   123241 gaatccctgt tcttgtggat gcgtgcccac ccgtttgacg acctggtggt gttggatgtg
   123301 accgccagcc cgtcacttgc agaacaatat ctggattttg ccagttatgg tttccacgtt
   123361 atcagcgcga acaaattagc gggggcttca agcagcaata attaccgcca aatccgcgat
   123421 gcgtttgcga aaactggccg ccactggttg tataacgcca cggtaggcgc ggggttaccg
   123481 gttaaccata cggtgcgcga tctgcgtgac agtggcgaca gtattttagc gatcagcggt
   123541 attttctctg gcacgctgtc ttggttattc ctgcaatttg atggctcagt accttttacc
   123601 gagctggtag accaagcctg gcagcaaggt ttgaccgagc ctgatccaag ggttgatctc
   123661 tctggtcagg atgtaatgcg taagttggtg attttagccc gtgaagcggg ttacgacatc
   123721 gaaccgaatc aggtgcgggt ggagtcgttg gtgcctgctg gcgcagagag tgggtcggtt
   123781 gatcaattct ttgaaaacgg cgaggcatta aatcagcaaa tgattcagcg tttagaagcc
   123841 gcgaaggaga tgggcttggt attacgctac gtggcacgct ttgatgctaa tggtaaagcg
   123901 cgggtgggcg ttgaagcggt acgtaccgat catccgttgg cttctttgct accgtgcgat
   123961 aatgtttttg ctattgagag ccgctggtat cgcgataatc cgttggtgat tcgcggccca
   124021 ggcgctggcc gtgatgtgac cgctggggcg attcaatctg atttaaaccg cctatcacaa
   124081 ctgttgtaat ccgctgttat tcgcctcttc tgttctgcgc aggagaggcg catcccccgt
   124141 tactcgccaa tatgaatttt tcacgcattg cgtgtgaata ttaatcatca ccctaaactt
   124201 atttaaacat tgacacttta gccaacttcc gtcattttct atttagacgt ctaaacgtat
   124261 agacgctcat aaataatgac aaataacatc agccgtcata atggcaatgg agtaacaggg
   124321 tatgagtttt tttcacgcaa accagcgaga agcgctgaac cagagtctgt ctgagctaca
   124381 aggtcagatt aatgtttctt ttgagttctt cccgccgcgc accagcgaga tggaggatac
   124441 cctgtggagc tcgattgatc gtcttagcac gttgaaacct aaatttgttt ccgtgaccta
   124501 tggggcgaac tcgggtgagc gtgaccgtac tcacagcatc atcaaaggga ttaaggagcg
   124561 cacaggcctg gaagctgcgc cgcatctgac ctgtattgat gcttctccga ctcagttgcg
   124621 tgatatcgcg attgactact ggaatagcgg tatccgacat atcgttgcct tacggggtga
   124681 tttgccgcca aacagcggaa aacccgaaat gtatgcctgc gatttggtgg gtttgctaaa
   124741 agatgtgggt gattttgata tctccgtggc ggcgtaccca gaaattcatc cagaagcgaa
   124801 aagcgcccaa gctgacttga tcaatctgaa acgtaagatt gatgcaggtg ctaaccgggc
   124861 catcacccaa tttttctttg acgttgagag ttacctgcgt tttcgtgacc gctgtgttgc
   124921 caccgggatt gacgttgaga tcgtaccggg cattttgccg gtttctaatt ttaagcagtt
   124981 acagcgtttt gccaccatga ccaatgtgcg ggtcccaaat tggatgacat ctatttttga
   125041 cggtctggat aatgacccag agacgcgcaa aatggtgggg gcatcggtcg cgatggacat
   125101 ggtgaagatc ctcagccgcg aaggggtgaa ggatttccat ttttatacgt tgaaccgggc
   125161 tgagttgagt tatgcgattt gtcataccct tggggtgagg ccttagtttt ttaaaggggg
   125221 ggaacggttt taatctcctg gtggtttggt ggtttggtgg tttggttctg gtgatcgggt
   125281 tcggttgtta tggctttacg gctcacctgg cctccgatga accaaccgcc aatggggcca
   125341 taagtgcact gaaccccaaa acttggacat ctgctttact gcttttctac ctgagtccgg
   125401 tattctgccg gactcattcc gcctgttttc aggctaatgc gctctgtatt gtaataatgg
   125461 atatattcta caatgtcacg ctttaaaact gtggctgaat cgtacttctt acggtgatac
   125521 atctcggctt tcaggtgact gaagaaattt tccatcactg cattatctaa acaattgcct
   125581 ttgcgtgaca tactttgcct tatccccgcc tcgacaagca ttgagcgcca catcggcgtt
   125641 cggtaatgcc agccctgatc gctgtgcaac atcaggcctt cttttctccc tttcactttc
   125701 agcgcttttt ccagcgtctt gcacgtcagg attaatgctg ctctttctga catatgccaa
   125761 gaaataatct cattattaaa caggtcttgt atcaccgaca aatacagctt ctgtgctcca
   125821 actcggaact ctgtgacatc tgtacaccac ttcaatccac tgatttcgga tgtaaaatta
   125881 cgagccaata gattatcgga tgcccggcca ccatcggccc tataggagcg atattttttc
   125941 cgccgaatga ggctgagtaa cccgtgctga ttcatcagtt ttcgcaccgt tttgtgattc
   126001 agtgtgaacc cttcttttct cagtgcgacc gtcatccggc gataaccgta gcgctgtgcg
   126061 tgtcgtctgc ttagggcgcc aatcgctttt accgcatctg catagtcatc aattacaccg
   126121 tccggtttcg atgcatgata atagtatgta ctgcgtgcca attttgcggc acacagtagg
   126181 caagaaagtc gatgttctgc tgtcagtgct tgaactattc tggttttttc tgctgctccc
   126241 tgagtgcctt ttcttctctc agggctttcc gcttttttag ataagcgttt tccgcgcgca
   126301 gatactcaag ttctttctct agctccgcat gcgtcatctc gctgaacggt tttgaatcgt
   126361 gctcatattt atcttttggc atagtaggac ccgttttcga tgggttaagc gcttcttttc
   126421 ctccctctcg ataacgtttc atccagtttt ggataatcgt ctcgttggga atgttaaaat
   126481 gagcagaagc atcggcagcg ctacatctgt ttgccatcat atagcggaca acgcaaagcc
   126541 tgaattctgg agtataagtt ctggaaagat ggtgctccag tccagcctca ccttgacggc
   126601 gaaaagctcg gatccaacgc gtaagagggg atttgccaac actgaattga cgtgcggttt
   126661 cccgcagagt ggcctttcct gaaaggtaat gttgaaccgc cgctaggcgg gttgaaaaag
   126721 ggtgtttcat tgaaccgaac ctccagatca tggataaaaa gatccaagat ctggggttca
   126781 gtgcacttat ggccccattg gcggttggtt catcggaggc caggtgagct gtgaagccat
   126841 aacaaccgaa cccgatcacc gcaccaaaaa ctccccccca aacccccatg actctgtgta
   126901 tctccccaaa cttacgttat tattcgccaa gcaagcgttt ataaaaataa tcatttgtaa
   126961 aaataatagc gtacctactt atattcaggc aatttggtca gctaaatttc agccgataac
   127021 ggcgcagcag gcgataccgc aacaaacatt attgcaacaa acaatacaga taacagataa
   127081 cagagagcag gcatgaccaa taagattgac tggattgata accttcgggc ggtggcgtgt
   127141 attatggtgg tgatgattca ttccaccact tattacgtga cccgtggtgc acaggtagga
   127201 gaactcaact gggatatcgc caatgtgctg aactcagctt cccgcgcgtg tgtcccctta
   127261 ttttttatga tctccggcta tctattcttt ggcgaaaaaa gtgctcagaa aaaacacttt
   127321 atgcgtattg gactgtgtct gctgttttat agcgtgatcg cactgatcta tatttcaaca
   127381 ttgaccccaa tcgacggctg ggcctcgttg agaaatatcc tgcaaaaacc ggtgttttat
   127441 catctctggt tcttctacgc cattatcgtg gtctatctgg tctcgcccct tattaaggtt
   127501 aaacccgttt cgggccgcta tctggcaata ttgatcctgt tattggctgt cgtcgccaac
   127561 ccgcaaacca gcaagttctc ccttgatgat ttccgtttgt tgcctgctaa cctctatatt
   127621 tacggcgata ctttctatta tttgctgtat gccctgttgg gtcgagcgat gggtatgctg
   127681 gaaactcagg ggcggatgat cagttgggga gcggcattgc tgtttgtcgt gagtgtaata
   127741 tgcattgcca tctcaacgga aaaacagaca cgaattaatg gcagttttgc tgatacgttt
   127801 tacatgtatt gtagcccgct ggtgttcatt gcggcggtgt cgctgtgggt ttggtttaaa
   127861 aattgtctga atcagcacat tgcctggcta agtgggctcg ccaggcattc actggcaatt
   127921 tatggttttc atgcgctgat tatccacttt atccgcacgc atcattatga tttcacggct
   127981 tacccagtgc tggatattct gtatgttttt gcactgaccc tgggcctaag tacattatta
   128041 tcgatgggat tgcagcgtat tgatcggcga cggtgggtca gttaaccacg gtgacccccc
   128101 actgtgggca ctttatgatt aatgagacca ttcatgatta atgactccag tgcatgatta
   128161 acagattcag ccctatggaa agagctaata gtggaaagag ccaatatacg acactgactt
   128221 taatgctaaa gttatttttt atcttggttt ataaaaaagc taccgagagg gtttattctc
   128281 agtggcttgg attgtgttaa atttattcat taaaatatac atattgacat gataaataag
   128341 atttttccta tcactttaaa gaattaatta acctgtattg tgggcgtttt cattttattt
   128401 tactgataat tctgattttt aatttaaatt aaaaatatat aattttatta taaatatatt
   128461 taaagatttt atttgattgt tttttctggt tgtcattcgt agcttgctgt taagtctgat
   128521 tatttatatt gaaaatctat ttttttataa atagtaatac aattgatggt taagtctatt
   128581 ttataagatg aaagcgtgac attgagtgaa atcgacacgc ctgaattctg cccatcaagg
   128641 taatttagca tataaatact tttctatttc agttggttat aataaataat ccaataaaat
   128701 tttcgtgttt ttaatgaaat ttttatctca agagtgtatt gatgatttga tattgatgtt
   128761 aaattttatt tgggttattt tattttagag agtaagatct cacggtcata taatgattta
   128821 atttcccttt tttattacat tagactcctt taacaatttt taatttaacc atggttgtac
   128881 tcattattaa taattctatt atgtgattgg tatttcagag atatatcctt taaatgcaat
   128941 atctacataa aggtttttaa tatgtctaac gttaagaaaa gcacttttat tattgcttta
   129001 gcaactttat ctgttattta tcaggcttta gctgctgatg cagggaatgg gcgtattaag
   129061 ttcactggaa cggttattaa tgcaccgtgc tcaattgcat tagattctac tgatattaat
   129121 gtagacctag ggcaggtcgc gaatagggtt ctggagacgg gtaacaaata ctctcagagc
   129181 gtacggtata acattaatct gcaagattgt agcctgacgg ctcaagggag tgggggggcc
   129241 acttatcctg cactgtctaa agtcaatgtc accttcagcg gtattgctga tgcggcggct
   129301 ccagccctgc tggctaacac cggtagcgcg aaaggcgtgg gtgttcgcct tattggcact
   129361 gatgacgcgc aactcaaagt gggtgatacg agtcctgata ttaatctgac atctggtccg
   129421 aatcagattg tattttctgc tcgtattgaa gccaccagtg cgccagtaac taccggtact
   129481 gttgtctctc aggcaaccta tgctctgaat tataaataac aaatgtttaa agtaattaaa
   129541 ggggaggtaa ctcccctcta attaatatta tcgccataag acaatggttt atatatgcca
   129601 tataattcta aaagaaaaaa aaccatcttc ctaatggtga aagtattaac aataatttta
   129661 gtatggttat ttttgcctga atcgactgca gtagtaaaat tcaataccaa tattatcgat
   129721 gctaaagacc gtagtaatat cgatctctct cgttttgagg ttgatgatta cacccctccg
   129781 gggaattatc tacttgatat tcttattgat gataggctgt tacctgaacg ttatttagtg
   129841 acttatctcg ctgttgatga agggaaatca acgaagctct gtttgacgcc tgacttagtt
   129901 aatctatttg gtttatctac ggaagtacgt gagtcgatga cattatggaa taacgacaag
   129961 tgtgttgcta ttgatgaaaa aaaagagata aaaattcagt acgataaaga gaagcaatcc
   130021 ttaattattt ctattcccca agcttggctg gcttataacg atcccaattg ggtgccgcct
   130081 tcacaatggg gaaacggtgt tgctggtact ttattggatt acaatttgtt tggttatcat
   130141 tattcaccga atatgggcgg cagtaccaca aatttcagca gctacggcac taccggggct
   130201 aatatgggac catggcgtat tcgtgcagat taccaatata tcaatacaga aacggcgggc
   130261 gagcactacc gtaattttga ttggtcgcaa gtgtatgctt ttcgagccat cccctcgata
   130321 ggggctaaat ttgtcggtgg ccagacttat ctcaactcca gtatttttga ttcattccgt
   130381 tttctgggca cttcactttc cagtgatgag cgcatgttgc caccgacgtt acgcggctat
   130441 gcaccacagg taatgggcat tgctcacacc aacgcccgcg tggtattgag ccagaatggg
   130501 cgggtgcttt atcagactaa cgttgcacca ggcccctttg ttattcaaga cattagcgaa
   130561 gccgtacaag ggaatattga tgtccgcgtg gaagaggaag atggccgggt caccgtgttt
   130621 caagtcaacg ccgcgagcgt gccattttta acccgtaaag gtgccgtgcg ctataaagct
   130681 gcgttgggtc gcccgatgct gggtaattca gccagtaatc cgacattctt tagtggcgaa
   130741 ttctcgtggg gcgcatttaa ccatgtttca ttatacggtg ggctgatgac gacttcgcag
   130801 gattacacct cggctgcgtt gggcatcggg caaaatttat atgacttcgg cgcactgtct
   130861 attgatatca cccattcccg tgcgcagtta ccaaatgaag aacagcagaa cggggaaagc
   130921 tatcgcgtta attattccaa acgttttgag cagactgaca gccagattag ctttgccgga
   130981 taccgtttct cgaagaagaa ttttatgagt atgagccagt atttggattg gctaaacggc
   131041 aatactgctc tgcaatatga caagcaggct tataccgtgg cagctaacca gtatctggcc
   131101 tggccggata tcacgatgta tttatcggtg acacgtagaa cctattggaa tgcggcctcc
   131161 agtaacaact acagtctatc catgagcaag atttttgata tcggtacttt taagggtatt
   131221 tcggcgacga tatccgctaa taaggtgaat aatcagtatg ccaatgagaa tcaaatgttc
   131281 ttctcactca gcgtaccgat cggcataggc cagcaggcca gctatgatgc acagcgaggc
   131341 cgcaataccg gctacacgca aaatatctcc tttcaacaac cagaatccga aaaatatttg
   131401 gcgtatcagc gcgggtggcg gtaacccaga actgtaaaaa ggtaatggtg tgttccgtgg
   131461 tggttatcaa catagctcgc cttatggtga atttggtctt gatggtagcc ataaaaataa
   131521 tgagtacaac tcaatcaata ccaactggta tggctcaatt acggcaaccg cttatggggt
   131581 tgctgcccac cagaataaag cgggcaatga accaagaata atggttgata ccggggatgt
   131641 cgcaggggtg tcgctgaata ataactcggc agtgacgaac cgttttggtg tggcggtggt
   131701 cagtggcgca accagctacc aacagtctga tattcgggtg gatgtgcaga atctgccgga
   131761 tgatattgag gtctacaaca ccgttatcca aaaaacgctg accgaagggg caattggtta
   131821 ccgtgagata agggcggtaa aaggtcggca aatgatggcg attattcgcc tgaaagatgg
   131881 cagttccccc cccttggggg catccgttat cacggacaaa acgggcgctg aagttggaat
   131941 tgtgggagac gatggcctga cgtatttggc gggattacaa gacactgaga ggctgactgt
   132001 tcaatggggg aaaaaacagt gcacgctcat attgccaaaa gataaaggaa tgaactcagg
   132061 aaaggtacta ctgccctgcc agtaagtgtt tttggggaaa aatattcatt aaaacggttg
   132121 ttgatcgaaa ctgagttatt cacagccaaa tgcggccttt tacagtggaa tagcgaaatg
   132181 aaagacataa atagcatgat atggagacaa caacgtttgt gggcaaagac agcgctattc
   132241 gggatagcct tgtggctcac tgcgctaacc agccaggcgg caattaacct ggatcggaca
   132301 cgtattatct ttaatagtac tgataaatca gccagtgtta ttttgcaaaa ccagagcccg
   132361 tcatcacctt atttggcgca atcttggttg gaaaatacca aaggccaaaa aatagagagt
   132421 ccattggtgg ctttaccccc tatgcagcgg attgatgccg ggcaaaaaag ccaggttcgg
   132481 atcatgaaac taccggatgc cgataaatta cccactgatc gcgagacatt attctatttc
   132541 aatgtgcggg aaatcccacc gcaaagcgaa atgaataatg tcgtacaaat tgcgattcaa
   132601 aatcggataa agctgtttta tcggcccatg gctatcaaag cgaattatag cgatatctgg
   132661 caagagaaat tacagatcag taaactagtg ggggggctta aaattaataa ccctacacct
   132721 tattacatta cgttggctta tttgagtcag aatgaacaag gtaactttcc tggttttgac
   132781 agcgtcatga ttgcgccttt tggtactgag tttgttaaaa cgccgggtta tagcggtagc
   132841 cgttataacg ttggttatat ggatgatttt gggggcattg tgatacgcac ttttaactgt
   132901 ttatcagcag aatgccaaat tcagccagct gaaaagagaa ggtgatacac gtacccggtt
   132961 cagcatatga ataaggaata acaatgatgc agactatttt aaataaaata ggtcgaatcg
   133021 gtggctgtat tgccctgtca ttcgtggcaa tgctgttgtc gcaagctgcc tatgcgcttg
   133081 attgtgtaga gaaaggtact aatgttgtga ataaacccgg cattccgata ggccaattag
   133141 caataccgtc taacattgcc cctggcacaa aaatctggga atcgagagat attacggtaa
   133201 cggcatactg cgacaatgtt ttaggctcgg tatatgatca ggtctggttc tattttaatc
   133261 cgcttgggca atcattaggg ccagggttac agttaggtgt caactactta gggcaagatc
   133321 tacaagccaa cgctgctcgt ttaaacacca ataccagccc aatcactagc gggcagaacg
   133381 tgacggtaac agtgactttc cgtctgtata ttaaagtgac taatgatctt ccctccagtg
   133441 gaaattatat cggcacggat agctttacgg tattccaatt ggatggctct ggtggtatta
   133501 acgttactgc gggtgccaaa aatttgaaat ataccttgtc tggtttaagc attgtacgtt
   133561 ttattccctg tggtgcggat ttagtgattt ctccggcgtc acaagttgtg aattttggtt
   133621 catttaatca agcccggtta ctgtctagta ataataatct cagtcggcct ttttctatta
   133681 ctgcgataaa acaaggttgc ttggctaatt tttccattca ggcacagttt ttaaccgcta
   133741 acccattagt gggtgacaat gcgattgatc tgcaaaacgg cattaaactg accatttatg
   133801 atgataaaaa tcaggcaatt gtatacaacc gttatgctga ttttgcacaa ttgaataata
   133861 ttactcaggt gacaagaaat tatactgccc gcctaaatgc cattgaagga caaccgataa
   133921 agctgggcca gtttgacgct acggcaatca ttaagattaa ttattattag tgtgtgagcc
   133981 gtggccctat aaaaatgtgc tgagtaataa tgaattaccc agcacggtgt ttattcgcac
   134041 tcttgacaac tactcgcact cttgacaact actcgcactc ttgacgacta ctcacacaat
   134101 ggcagcaatt gttgataaag ttttttaaag gttacccggc gatcggtgta atagtgatgc
   134161 ttttgtggat ccggtaaatg cgtttgttcc aacgccagtg caggcaataa atcagccagt
   134221 gatacatctg ggttcatggc gatttgagcc aaccgggcag cgcccagcgc ggggccaaca
   134281 tcaccgccgg tgcgatattc cagcgtttgg ccactgatat cagccagcat ttgtcgccag
   134341 taggcactgc gagcgccgcc gccaattaat gtgactgatt tcggttgtag cccactggca
   134401 tggagagcat ccattccatc tgcaagtgcg aacccgacac cttccaatac tgcgcgggct
   134461 aaatctggcc gcctatgttc atgggtgaag ccccaaaacg cccctttagc cttagggttg
   134521 ttatgagggg tgcgttcgcc ggaaagatag ggtaggaacc acactggcgt tgcagccatt
   134581 ggggtttttt ctacctcagc aatcaacgcg ggaacgctct cggccccagt gagttggcag
   134641 gcccaatcca aacacgaggc ggcactgagc atgactgaca tcaaatgcca agtattaggc
   134701 agtgcgtggc aaaaactgtg aaccgcactg gctggattac tgagaaaacc ctcgctgact
   134761 gcaaaataga cgccggatgt tcccagtgac aacatcgcct gtccggcctg atacagccca
   134821 acccccaccg ccccggctgc attatcgcca ccgccggcga caatcggtat cctgttgata
   134881 ccccaacgtt tggcaatatc cgcactgaca tggccggtta tttggttacc ttcaaacaag
   134941 gttggcatgt gctgacggcc taaaccacaa gcagccaaca tctcatcact ccagtcacgt
   135001 tgtgcgatat tcaaccacat cgtaccggca gcatcagaca tatcagtggc aaaatcaccg
   135061 ctcatcagga aacgcagata atcttttggt aataatacct tatcgataca ttgaaacatg
   135121 tctggctcat gttctgccag ccactgcaat ttgggggcgg taaagcccgg catcatcaag
   135181 ttaccggtta tctggcgtga tgccggtacc gcttgctcca atgtttggca ctgggaaaaa
   135241 ctgcggccgt cattccataa aatggcgggg cgcagcacct gatgttgttt atctagcaag
   135301 gttgccccgt gcatttgccc ggtcagcccg agcgctttca cttgctgcat atcgtgttct
   135361 gcggccagtg cttgcatgac ctgatcggtt gcttgccacc aatcagcggg gttttgttca
   135421 gaccataaag gatgtgggcg agaaaccacc agtgctgcgt tttggctggc aattactcgc
   135481 ccgttttcgg ccagtaaaat agctttaacg ccggaggtgc ccaggtcgat accaacatac
   135541 atatgctttc ctcaaatttt aatcggctat tctactcgcc attttggccg cctctaagga
   135601 cgacccggta gggtgtataa gctcagtaag cggtcaaccc agtaaacgat caactcagta
   135661 aacgatcaac caaataaata gcggttaacc ttattctcca acaactcttg atgaccgctt
   135721 tggtgctgcg ggttcagatt atgttgactg gcatagcggg agagctcttc cagcgacatt
   135781 ttaccttgca ggatctgttg gcccagctcg ctattccaac cggcataacg tttggcaacg
   135841 atctgatcta attgcccatc ttcaatcatt ttggcggcaa attttagcgc cagtgccatg
   135901 gtgtccattg cgccaatatg accgtagaac agatcatatt tatcggtact ttggcggcgc
   135961 actttggcat caaaattcag gcccccggtg gtaaaaccgc ctgctttgag gatctcgaac
   136021 atcaccagtg tattttcttc tacactgttt gggaattgat cggtatccca gcccagttgc
   136081 ggatcgcccc ggttagcatc cactgagcca aaaataccta aggcgatggc actggcaatt
   136141 tcgtgatgga aagagtgccc cgccagcgtg gcatggttgg cttcaatatt gactttaatc
   136201 tctttttcta agccgaactg cttaaggaag ccgtaaactg tcgcgacgtc ataatcgtat
   136261 tgatgtttag tgggctcctg cggttttggc tcaataagga gtgtcccctg gaaacccgtt
   136321 ttgtgtttat gttcgacgac catttgcata aagcggccaa tttgttcacg ctcttgtcgc
   136381 aaatcggtat tcaacagtgt ttcgtagcct tcacgtccgc cccataacac atagttttca
   136441 ccgccgagtt ggcgggtggc attcatggcc gtaaagacct gggtggctgc ccagctaaat
   136501 acttctggat caggattggt cgcggcacca gcaccataac gaggatgggt aaagcagtta
   136561 gccgtgcccc ataataattt cacaccactg gctgcttgtt tttcagccag tacatcggtc
   136621 attacggcga agttattcag atattcctgt agtgacgcgc cttctggcga gacatccaca
   136681 tcatggaagc agtaatacgg tacattcagt ttatggaaga attcaaatgc aacctcggct
   136741 ttgcgtttag ccagagccag tgcatcccca ggttgttgcc atgggcgatc aaaagcattg
   136801 gcaccgaaca tatcggcccc accccagcag aaggtatgcc agtaacaggc ggcaaaccgc
   136861 agatggtcag ccattcgctt accaaggatc atttcatccg ggttgtaatg atgaaacgcc
   136921 agaggattcg tgctctggct accttcgtag cgcacttgtt ctaattcatt aaaataagat
   136981 tgcatgcaat actccttgga agcaggccct gcttttgctg ggctggtgaa cgtttatacc
   137041 cgtgagactt caagttgctt atacgttagc ggccttcgtt cagtgaccgc cggcctgcca
   137101 ctcgaattgt ttaggctata tcttcggagt tattggctat tctctcaatt acgttatttc
   137161 acacttaaat tcagagaatt attaattgtg gtgtagatct cataaataac gacttaatta
   137221 taaatatccc tttatattca tcagatagat gaaaaattcg gcataaacct gcagttatga
   137281 ggaaagaaaa catgatcgtt atcataaaat taacattaaa ccaaaaaaca taattggcgg
   137341 atgaaaatct gtaattgccg atgtgctaat aagcgtcaac aatcctattg cagttgatgt
   137401 ttaccgtttc tcttaccctg cttgcacaat aagaaaggta ccaaaagatg aaatttaaga
   137461 acattttact ctccgcatgc gctgcactgg taatgtttag tcagcctgga tttagcaaag
   137521 aaattaaaat cggtatggcg attgatgact tacgtcttga gcgctggcaa aaagaccgcg
   137581 atatttttgt taacaaggct gaatccctcg gtgctaaagt ttttgttcaa tcggccaatg
   137641 gcaatgaaga aacacaaatg gcgcagattg aaaatatgat taaccgtggt gtcgatgtcc
   137701 tggttattat tccctacaac gggcaagtat taagtaatgt gatcgctgaa gcaaaacggg
   137761 aaggcataaa agtgttggct tatgatcgca tgataaataa cgctgacatt gatttctata
   137821 tctcctttga caatgaaaaa gtaggtgaat tacaagctaa aaatttggtt gaacgggtac
   137881 ctcagggcaa ttatttcctg atgggcggtt caccagtgga taataatgct aaattattcc
   137941 gtcaggggca gatgactgtt cttaatccat tgataaagga cggtaaaatc aagattgtag
   138001 gtgaccaatg ggttgatgcc tggctaccag aaaatgcgtt aaaaatcatg gaaaatgcct
   138061 taacggcaaa caataacaat attgatgctg tggtggcctc taatgatgca accgccggtg
   138121 gtgccattca ggctttagcc gcacaagggc tagccggtaa agtggctatt tctggtcaag
   138181 acgcagattt ggccgctatc aagcgtattg ttgccggtac gcaaaccatg acggtataca
   138241 agcccatcag taaattggcc aatgatgcgg ctgagatcgc cgtgacattg ggtaatggtg
   138301 agcaaccgaa agcaaacagc acgttaaata acggtatgaa agatgttcct gcttatttgt
   138361 taacacctat tcaggtcgat aaaaataata ttgatagcac catcatcgct gacgggttcc
   138421 acaaaaaagc agatatttac taattaacat atcgctgatt ggttttatta ttttaataaa
   138481 tggccagtgt ttgtaaggca ttaattttga attaatagac tctcaatcac ctggccgtta
   138541 ttttatctat acccgcgttt attggtgttg cagatgggca gtaaacgagt ggcgagagcc
   138601 gcaaacaccg caataacatc aataaataag ggtataacaa ggaggggaac atgccctacc
   138661 tactagaaat gaaagatatt accaagcagt tcggcgtcgt caaagccgta gataatatca
   138721 gcctaacgct ggaagcgggg caggtattat cgttgtgcgg tgaaaatggg tctggaaaat
   138781 ccacgctaat gaaagtgcta tgtggtattt atcccgtagg ttcctatcag ggggaaataa
   138841 tattttccgg cgaaacctta caggcaaaaa atatccgcga aacagaacaa aaaggcattg
   138901 cgattattca tcaagaattg gcactggtga aacaaatgtc agtgctggag aacatgttcc
   138961 tcggctccga atggggccgt ttcggtatca tggattacga cgccatgtat ttacgctgcc
   139021 aacggatgct ggcgcaggtc aaactggtgg ttgaccccca tacaccggtc agtgaattgg
   139081 gccttgggca gcaacaattg gtcgaaattg caaaagcatt aaataaacaa gtgcggctgc
   139141 tggtactgga tgaaccaacg gcatcactga cagaaagtga aactgccatt ttactggata
   139201 ttattcgtga cctgcgtaac cacggtattg cctgcatcta tatttctcac aaattgaatg
   139261 aagtaaaaga gatatcagat catatctgtg tgatccgcga tggtcgtcat atcggcaccc
   139321 gcccggcatc gaccatgagc gaggatgaca ttatcgccat gatggtaggg cgtgagctaa
   139381 aagaactcta tccccacgaa gcccatcaca ttggcgagga gattctacgg gttgaaaacc
   139441 tctgtgcctg gcatccggtg aatcggcata ttcgccgggt cgatgatgtt tctttctcat
   139501 tgaaacgcgg tgaaattctc gggatcgccg gtttggtcgg ttcagggcgg acggaaacgg
   139561 ttcagtgcct gtttggggta tatccgggcc gctggcaggg cgatatcttt attaaagggc
   139621 aagccgcgac tattcggacg tgccagcaag cgatgaaatt gggtatcgcg atggtgccgg
   139681 aagatcgcaa aaaagacggc atcgtacccg tgatgggagt tggcgctaat atcacattgg
   139741 cggcactgga tgattttact ggcgctttca gtttgctgga tgatgcgaaa gaacaatcga
   139801 taattgtaca gtctttggcc cggttgaaag tgaaaacgtc ttcttcagag ctggccattg
   139861 cccgcctgag tgggggcaat cagcaaaaag ctattttggc taagtgcctg ctattaaacc
   139921 cacaaatatt gatcctcgat gaaccgacac gtggtatcga catcggtgca aaatacgaaa
   139981 tctacaaact tatcaatcaa ctggtccaac aggggatcgc ggtcattgtg atttcctctg
   140041 aactgccaga ggtcttggga ttaagtgatc gggtgctggt catgcatcag gggcgcatca
   140101 aagccgatct tatcaaccat aacctgactc aagaaaaggt catggaagcc gcactcagga
   140161 gtgaaaccca tgtcacaagc taatcaatct gaatttaact caccagaaaa tggggataaa
   140221 aagccatttt ttcggcttaa atccttaaat ttacaagttt ttgtcatgct ggccgcgatc
   140281 gccattatta tgttgttctt caccttcacg acagaagggg cctatctcag cgccagaaat
   140341 atctctaact tgctgcgcca gacggcgatc accggcatct tggcggtcgg tatggtgttt
   140401 gtcattatct ccgccgaaat tgacttgtct gttggctcaa tgatggggtt attgggtggc
   140461 atagcggcca tttttgatgt ctggctcggc tggccgttgc cgctgaccat tgtcgttacg
   140521 ctggcgctgg ggctggtatt aggggcatgg aacggttggt gggtcgcgta tcgcaaagtg
   140581 ccttcgttta ttgttacgct cgcgggcatg ttggcttttc gtggcatttt aattggtatc
   140641 accaatggca cgacggtttc gccgaccagt aatgcgatgt cgcagattgg ccagagctat
   140701 ctgccaagtg gcattggttt tggcatcggt gctattggcc tgatgttgtt tgtggcctgg
   140761 caatggcgtc ggcgtaatca ccgcatccgc ttggggttac cggttgccgc cccgcaaggg
   140821 gatgtgactc gccaaactat taccgcagtt atcgttctgg gtgccatata tttattgaat
   140881 gattatcgtg gtgtacctac gccggtacta atccttactg cattaatgct ggcgggggta
   140941 tttatggcta ctcgcaccgc ttttggtcgc cggatctacg ctattggcgg caatattgat
   141001 gcggcgcgcc tgtctggaat taatgtagag cgcactaaac tggcagtatt cgcgattaac
   141061 ggactgatgg tggcgatggc tggtttgatc ctcagttcac gtttaggcgc aggttcgcct
   141121 tctgcgggca atatcgctga actggatgcg attgcggcgt gtgtcattgg cggtaccagc
   141181 ctggccggag gcgttggcag tgtggcgggg gccgtaatgg gcgcatttat tatggcttct
   141241 ctcgataatg ggatgagcat gctagatgtg ccgacgttct ggcagtacat tgtcaaaggc
   141301 gcaattttgc tgctggccgt gtggatggat tccgccacca aacggcgggt gtgactttat
   141361 cccataggaa aatcagtgcc ataccgcgct gatttttctg cctgttcagc cttgatatcc
   141421 catgcatttc aggagctacc cccatgtttg aaaaacgcta ccggatcacc ttgttgttta
   141481 acgctaacaa agtgtatgac cggcaggtgg tagaaggcgt gggcgagtat ttacaagcct
   141541 cgcaatgtaa ttgggatatt tttattgaag aggattttcg ctgccgaatc gacaatatta
   141601 aggattggct gggcgatggt gtgattgcgg attttgatga tcggcagata gagcagctac
   141661 tggcaaatgt gaacgtaccg attgtcggcg tcggcggctc ttatcatcag tcggaagatt
   141721 atccatcggt agattatatc gcgactgaca ataaggcatt ggtcaacgcg gcatttatgc
   141781 atttgaaaga gaagggatta aaccgttttg ctttctatgg gttgcccgcc agttgcggta
   141841 tgcgctgggc acaggagcgg gaatatgcgt ttcgccaatt agtgtctgcc gaacaatatc
   141901 aaggcgtggt ttatcaaggg atggcaacgg ctccggataa ttggcaatac gcacaaaacc
   141961 ggctggccga ttgggtacaa accttaccgc atcagacggg gattatcgcg gtgaccgatg
   142021 cacgggcacg tcatttattg caagtgtgtg agcatctgga tattgccgta ccagagaaac
   142081 tgagtgtgat cggtattgat aatgaagagt taacccgtta tttatcgcgg gtggcgctct
   142141 cttcggtggt tcagggaacc cgacaaatgg ggtatcgggc ggccaagcta ctccatcaac
   142201 gtctcaagct acggcaaaaa cagcaaacag acccgccctt acagcgtatt ttggtcccac
   142261 cagtgaaagt catggcccgc cgctctacgg acttccgctc gttacgtgac ccggcggtta
   142321 ttcaggcgat gcattatatt cgccaccacg cttgcaaggg gatcaaagtt gaacaggtat
   142381 tggatgcggt agggatgtcg cgctcaaatc tggaaaagcg ttttaaagat gaggttggcc
   142441 aaaccattca tggcgtgatt catgaagaaa aactcgatag ggcgcgtaat ttactggcgg
   142501 cgacatcact ccctattaat gagatatcac agatgtgcgg ttatccatcg ctacaatact
   142561 tttattcagt gttcaaaaaa ggttattcca tcacaccgaa ggagcaccgt gataaatacg
   142621 gcgaagtgag ttattgaccc tttctgagcg gacgataata tcccctgaca ttactttatt
   142681 aggggattta tttagcctgc taatctaatg gatagcgcca tacaataaac gcgctataat
   142741 cactggctta gataacgctt atctatggaa gatcatcgtc cccggtgggg cggctggact
   142801 tcaaatccag atggggccgc cagcggtccc tggcaggttc gactcctgtg atcttccgcc
   142861 acatattttc catacaccgc caagatagtc taaaaaatca ttatatatca tcattataat
   142921 ttcacttact gtctgtggtg ttccgagttg atctcctcaa atctgcaaca aatgtgtata
   142981 gcaatgtgta taggatttta tggtgatttt tgagctatac acatgccact atcagataga
   143041 cagattcgcc gtgctaaacc acaagaaaaa gcctataccc tgagtgacgg gcaagggcta
   143101 tcactcttaa ttgaacctaa cggcagtaaa gggtggcgct ttcgctatcg ttttgccggt
   143161 aaagcccgat taatgtcatt agggacttat gatcttgttt ctcttgctga agctcgctct
   143221 aagcgagatg tggcacgtaa acaggttgca gatggaacag atcccgcaga ggtgaaaaag
   143281 gctgagaagt tggcgcagcg gctttcatcg gaaaactctt ttgaggccat tagccgtgag
   143341 tggcataaag ccaaagccga tcgctggtca ttgggctata gggaagaaat catgagtacc
   143401 tttgaggcgg atatattccc gtatattggt aaacggccaa ttgcagaaat cactccgctg
   143461 gagttacttg atgtgcttca acgtatcgaa aagcgtggag cgttagaaaa aacgcgcaaa
   143521 gtacgccagc gctgtggtga agtatttcgt tatgccatta ttaccggccg tgctgaatat
   143581 aatcccgccc ctgaccttgc cagcgcatta agtacaccaa agaaacagca ctacccgttc
   143641 ctgtctgccg aagagatgcc atattttatt cgtgatctag agggttacac cggcagcatc
   143701 ataaccaaga acgcggcaaa gatacttatg ctaacgggtg tgcgaactaa ggaaatgcgt
   143761 tttgctactt ggcaggaaat cgatcttgag ggcggcttgt gggagattcc agcagaacga
   143821 atgaagatgc gccgccccca tatcgtgccg ctgtctacac aagttatagc gctatttaaa
   143881 cagctcttac ctatcaccgg gcattaccct tatattttca ttggactgaa tgaccgtaaa
   143941 aagcccataa gtaaagaaac agtcaatcag gtcattgaat tactgggtta taaaggccgt
   144001 gcgacgggtc acggatttag acataccatg tcaacgatat tgcatgagca gggctatgat
   144061 agtgcatgga ttgagctaca attggctcac gttgataaga acagtattcg tggtacttac
   144121 aatcatgcgc agtatcttga aaagcgaaga gagatgttgc agtggtatgc tgatctcatt
   144181 tttaattttt tcaggaaaaa ttatgagcgc atctaagcaa gatgtacaag attttgagtt
   144241 tataatttca gaggctatca gaattaagga tagtttgaga aatgaagact ttaaatcttt
   144301 tatggcgcaa gaatataatg aggcgtttga ttcgattgga atgatgattg aaactccaaa
   144361 tgtgggtgat caaataacat tgaaagatcc acgtaggcaa attaacttat cttatttatc
   144421 aagaaataaa atcacagaga tagctagaag aaaaataaag tcttacaaac ttgagatgct
   144481 aataacagtc tcggaatttc atcaagaatt aagagattct atatataatc atgtgtttat
   144541 taatgctggc aattttgatg caaatggttg cacaaagata attacgaaag caattaaatc
   144601 atccgaacga aagcggaaaa gtgaggatta ttatttcccg ctattagctc atggattggg
   144661 ggatgagagg atatctattg gtatagctga aattatacca agaaaggacg tcataagctt
   144721 tgctagacca cacataaatc acgagcatat atgtagagtt gaggagtttt gcgaatcaaa
   144781 taaatatcct tataatcact ttctaaaatt tacaattagt aagcgctcaa aagaaagtcg
   144841 gagaagagta tcgggacaag tcgctaattt tattgttggc attctttatt tatttagtga
   144901 gcattggcgt atatcatctg aatttatatc tttatcaata aatccctatc ctaattacga
   144961 tggttttttc ttcacaaaac tagaaaaaga aaatattggt tttaattttt ctagtaaagg
   145021 cactatttta tggagtgaaa aattttggat taaatttaaa gaggagttta atcctgattt
   145081 gtcgattgta tttggtgaaa ttatcagtat ggctgtagag cctaggaata agcctgttat
   145141 agtagatagg cttattgatg caatatatat attcagtagc gcattgcaag ataaagataa
   145201 aagttcaaag ataattaaat taacaactgc acttgaaaga ttggttagcc tttcaaataa
   145261 agaaagtaat gacgtatcaa ttaatttcag aaaacgagtt gctatcttag ttagtattta
   145321 tcacgatgat tttgataaat ggaatgaagt agcaaaagaa atgtatgata ttagatcatc
   145381 aattattcac gggtcatggt cattatataa agacattgag ccattatatg ttgataaata
   145441 tagtgagcta acaagtaagg ctatattaac tgcatgtata ggtttttata aacgtggcct
   145501 tgaaagtgat agtaacgata ctttgttaaa agaatattat gagtttctag agcaggcagt
   145561 tatgcgacct aaagttgatt aaaaccattg cgcgcgcaat actcccccgc ctacgcgctc
   145621 tgactttatc atgcactttt catgcatgac atagagagcc tacaagccct tgtggtgcgg
   145681 tgtttcaggt gttttgatgc cggggcgttg catgcaaaat catgcactat atgcatgcag
   145741 tgctcatttt ggcaggctag ccagagaaaa gcccttaaac ggcaagggcg aagtggtgag
   145801 agccggagaa aagtccccgc cttgagaggt tacaggcgga gtgggattat taatgaattc
   145861 gtgcgttaga accgtagcga tttaatactt ttcgctctgg tagaataaca ttaggtatta
   145921 tttcaggctc tttaaccgga gggcgagtaa ttattttatc cacactctca atcgatttaa
   145981 aggtacaaga acattctata ttttggcact gataatacgc ctctttggtc tgctctgata
   146041 aatagcgact ggcgcgggta tgagacgcat gtttacacac aggacaacgc atcataatta
   146101 ttgctccccg gctgggttta gttttttgcg tttttctttt atttcattga ataaccgcgc
   146161 acgttttatc gggctattgt tcaggccaaa gtccacataa cccggttgtg gtcgggcttt
   146221 attgaataaa tcggatttag ataaaagatc cccctgtcag ccacttcctc aggcaatcct
   146281 tacactttct agcatacttg cacgcgtcat tttgtttaag gcacggatca tcgctatagt
   146341 ctccccgatc agggcatcgt agtcacgcag tgtaagatgc ctaccaaaca gttgtttgac
   146401 ccgatacatc gccgtttcag ccaccgaacg tcggttataa gccgtgttcc atttccagta
   146461 agcgttgctc cccgtcagcc gttgcctcgc cacagcctga tttctgtcgg tatactcgat
   146521 gaccattgtt agcgccagtg atataagacg gtaattcacc attaactggc gcgcgttcgc
   146581 ggcgggatca gtgacttgat tttcttgcgc cgcagctcgt cgtggcactg ttttgtgtca
   146641 taagccccat tggctgaagc gaccctgatt ttccgatgtg tctggcggat aagccccggg
   146701 aatgcctccg catcggtcac gttgttcaga gacaggtcag cacaaataac ctcgtaagta
   146761 tcggcgtcta ccgcaaggtg ccgttttcgc cagacgcggc gtttttcctg actatgcttt
   146821 ttcaccttcc actcatcctc agcgaagact tttaagccgg tggaatcgat aaccaggtgg
   146881 gcaatctcgc ctctcgtagg gtttttaaac ggaatgctga tgaatttagc ccgccgacta
   146941 acgcaggaat aatccaggca acggagtggg agcttcatta gcgtaaagac ggagtcaata
   147001 aatccctgag cggcgcgcag aacgaggcaa gagacgcgtt tgagcatcag tacggtggaa
   147061 atagccaact cagaataacg ttgggggcga ccacgctaag acgtttttgg ctcctcatac
   147121 caggcctgaa tggccgattc atcaagccgg aaacgtccca ccagtcatca taacagccag
   147181 cccataaact gcatcacaca tctctcttcc ccaatttctg taactttact ctttagcact
   147241 cacaaaatca tctgtgccgc ccggcattta taaatcgctg ctaatttctc tctggttttc
   147301 ttctgcgggc gagagtctac ggcttcccac tgggatacag ccgattgcgt ggtaccaagc
   147361 agttctgcga tttcatattg tgaaaatcca cggtaaatgc gccatgctgc cagtaaactg
   147421 acaccatcat ttatcatgat ttgaacaact tcatttggga tagtctgatc gtcatcgtga
   147481 tcagcaacat agggaatatc ctcatacttt gcattagaga taagctgctg gtattcggca
   147541 atgggtaaaa ccacaaactg aggctttcct gcttcatcat gaatgtattg tagttttgcc
   147601 atcttattta ccttagttta gaaaaataac accacgcttt tgaggaaaaa taggtttagt
   147661 cagcctaata ggttgccgtg gttctacgtt taacgtcctg gattgtacat attacaggcg
   147721 ttccctctac aatctgaaag ataaccctgt aattccctac acgcatccga tattggttat
   147781 cacccatttg taactttttg atatccaaat caacagcagg gaaatttgtc agtttattaa
   147841 ctttttcact gataggttta cgatatttgg catctattga aagtaactgc ttaactgctt
   147901 aactgctttc ctcgaccagt caaccttgac catcgtttcc tcacttttgt aagtgatcac
   147961 atccgctgtt atggtgagag agtagagtta tatgtaagca aggtcaacat gaatacctta
   148021 ttattaacta atttttatct tatcaaaaac tgattattga gttcggataa taattgatat
   148081 cgatgggtta catacgcatt acacccataa atgcggcccc tctcgcatct acaaaaatgt
   148141 ttgtcctggt taattgaaca gtaggggatg gccggatata gtgctcccgc agcggcaaaa
   148201 tccgttgccg tgattagcgt cccggaattc aatagagtgc acgaccgcac aggcgggttc
   148261 tctgttgacc ggttacgcta acctcgttca gctcaccacc ctcttgaggt tagcgtctct
   148321 tggtgatgat tttaaagtca tcaactgaga ggtaagattt gctattggcc agaaagggaa
   148381 aagtggtgga gtccgcgtta tttattacta tcaggaaccg caaggtagga tatggctttt
   148441 tactgtctac ccaaaaaatc aaaaagatac gctgacgagt agcgagaaac agcaattcaa
   148501 agatgtgata atacaaatca aagggagtat ggcatgagtg attttttcaa tgatttaatg
   148561 acatccgcga agcaggctgt agctattagt catgatgaat taaaagcggg cagagttaca
   148621 gaagtcccta tccccgatgt gaaagaaatt agaaagaaaa cagggtataa gcaaaaagat
   148681 ttcgccaaac cttgtgggtg tgagtccttc attggttgaa gcatgggagc aacatagaag
   148741 aattccatca ggtagttcac ttaagctatt gatcatgatc gaccccctcc ctaattaacg
   148801 aactttcagg agtttagtgc ctgaataaag gcgaataagc gccgagggag atagagaaaa
   148861 cttaccttag atacctaccg gcgagcttaa aatgcaacct gtaagccttt cttacaagtt
   148921 cgccaaaggg actcggcaag taaatcgaaa cacgatgcat tacagcttat tggtaatact
   148981 tgctgtgggt tatcgggttc gttcggttcg tgagactcag ttcctccagt gggctacaca
   149041 aactttgcag gaatatctga ttaaaggttt tgtgatggat gatgagcggc tgaagaaccc
   149101 gcctgttggc cagtctgtaa tgcctgatta ctttggcgag atgttggaac gtatccgcga
   149161 tatccgtgct agtgagcgac gggtttatct gcgggttcga gagatctttg ctttagctgc
   149221 cgactatgag ccttcattgc aagagacgac ccgttttttc cacgttattc agaacaaatt
   149281 acactttgcc tgtaccgggc aaacagccgc agagcttatc caccaacgag ctgatgccaa
   149341 cttaccgaat atggggctga ccagttttaa aggtaatgca gtccgtaaaa gtgatgtaat
   149401 cattgcgaag aactatttaa gtcaaagtga agttgatgac aggcaaacac cttagcgata
   149461 ataaaccgcg atatgctggc cttgtacttt ttctatgctt atttttatat caaaaatttc
   149521 ttcgaggatc gaaggctgca taatttctgc tggtgctccg cgataaatga cctcaccatt
   149581 tttcatggca ataatatggt cggaataagc agaggcaaaa ttaatatcgt ggataaccag
   149641 aatgatggtt ttatgtagct catctgcggc ccgccgcaat tgtttcatca tcgcgacaca
   149701 atgtttcatg tctaaattat tcaatggctc atctagcagg atatagctcg tatcctgaca
   149761 aagtaccatg gcaacataag cgcgctgccg ttgcccaccg gagagctcat caagataacg
   149821 atctttcagg ggcatcaggt tgagaaactc catcgcagca tcaatatgct ggcgatcatt
   149881 tttgttgagc cggcctcgtg agtagggata acggccaaaa cctaccaaat cagagacggt
   149941 caggcggctg gtaaaatggt tctcttgccg taaaacggaa aggattgtcg ccagcttatc
   150001 cccagaggtt tttgccacat ccagcccatt gaacaacaca tttccagaat cggcagcaag
   150061 gaggcggctc ataatcgata ataacgtaga ctttcctgca ccgtttggcc caatgattga
   150121 ggtaatacca ccagaaggaa tgcgctcatt gatttcattg agtaccgttg tctgttggta
   150181 ttttttatta acatcattta tttcaatcac acgggagcct tttttattaa aagataaata
   150241 aacagtgcgc cgccaacaaa ctcaataacg acggacagtg ttcccgccat attcagcaca
   150301 cgttcaagga ttaattgccc accgaccagt gtaatcaccc ccagtaggaa aacccctggt
   150361 agtaaatatt gatgtcggta tgagcccaca atcggataag ccaggttcgc aataagtaac
   150421 cctaagaagg tcagcggccc caccaaggcg gttgatatgg cgaccagtag tgagaccaac
   150481 aggaggataa cggttatttt tttctgatac gcgacaccaa ggttaatcgc ggtatttctg
   150541 ccaagagcaa taacatcaag gcaatgacgc tgacgccaaa taacaacgcc caccattacg
   150601 atgatcccag cagagacggc aataatttct ggtgcggcgc gggtaaacgt agcgaagatc
   150661 cggccctgaa ggatggcaaa ttcaccggga gaaagaagac gctgcatgag gttagaaata
   150721 ctgcgaaaca gtgtgccaca aactaacccg accaaaagga ctttgtgcag attgacacct
   150781 acaccagaca gtaaccaacg gtaaaggaaa acggagaaca gcaacagtaa tgcggattca
   150841 cagagaaatt taccggtgat acctaatgcg cggaacccat tggcgtcaat aaaaaatatc
   150901 aacatcgtct ggatcagaat aaatagcgcc tcaagcccca tgactgatgg cgttaaaata
   150961 cgattattgg ttaccgtttg aaataagacc gtagccacac cggatgcgaa agcgaccaac
   151021 agcatagtgg ctaaaataag gcctcgatga acgagaatat actgaatatt gccactcaga
   151081 ttgattgtca tgaaaataat catcgcaccg agagcgatga tgctcagtag caataaccgc
   151141 tttgctggca aagttaacgc tttatttatg ccttggaata gcgtgttttt tgcagagtac
   151201 tcctcagccc gcatgacgtt ttgtcctaac aattaataac aggaaaacga gtgcgccaat
   151261 aacgcccaga ataacactgg cagggatttc aaaagggtaa ctgattaatc ggccaataat
   151321 gtcgcataat acaaccaagc cgccaccaca aaggccaacc caaggtatgg ttcggcgcag
   151381 attatcgccc atcgccatac taacaatatt agggataatc aaaccaagaa aaggcagcac
   151441 accaatcacg actaccacga cgccactgat gatggcaatg atggacatcc caatcaacat
   151501 aactctttga taattcaagc cgacattgac cgagaaatcc cggcccatac ccgcaaccgt
   151561 gaagcggtca gcgataaaac acgctaccag cgtcaggacg cccacaatcc acagcaattc
   151621 atagcggccc tgtaatacac cagaaaaatc accggactcc caactgccta acgactgtaa
   151681 taggtcgaat tccatcgcca ggaatgtggt tacggcacta aaaactgccc ctaacataat
   151741 gccggtcagt ggcaccatca gcgcagattt cattctcatg cgtgccaata acatcatgaa
   151801 caggacggtg ccacccatcg cgaataacgt ggccactagc atcttgatca tcaccgaggc
   151861 tgatggactg aaaaccatca ccaacaataa gccaagactg gccgattgtg tggtaccagc
   151921 aatcgagggc tcaacgaagc gattctgtgt cagcatctgc ataatcagcc cggaaacgct
   151981 catggcactg ccagccagaa ccaatgccag cgttcgcggc acacgactga tgaagaagat
   152041 gtcgcgcata tcgggatccg accagagatt agcgaacgta acatgcccgg ccccgatgaa
   152101 taggctgcat atcatcaggc ccagtaggat caccaggcct gcgacaaagc ttaaattttt
   152161 catggatgaa agttactgct ctgatactgg cttatccagt attgcgctca ccttattcat
   152221 cagttgtgta taactttgca cacccccggc aatatagagt gaggcagaat cgagataaac
   152281 aatgcgatcg ttttgccatg ctttagtttt atggatcagc gggttatcga ggacctgttg
   152341 tgcggattgc ccttcagtcc ggccaatcgc attgtcgcgg tcaaggacga acagccagtc
   152401 aggattagca ttaagaatga attctgatgt caccacattt ccgtggcggc ctgattcagc
   152461 aaaggtggcc gcaggtgtga atcccagttc gtcaaaaata aaaccaaaac gggaaccggg
   152521 ggtgtaagcc gacatttttc caccgctgat catcaatacc attgccgagc cagcgttagc
   152581 cgatttctgc tttatcgcgt ttacctgtga tgagaaatta ccaagcagtg ttttggcttc
   152641 ttcttctttg ccaaatattg aggccagttg ctcagtacgc tgggtaaggc tctgggtaaa
   152701 gtgctgagta tcaacatcaa gcgcgatagt tggagcgata gcactgagtt tgttataagc
   152761 atcttgagca cgcccacccg cgatgatcag gtcaggttta gcctgactga gtgcttcata
   152821 atcgggttca aacagtgtcc cggtattcat atactcaggg ccgctgtact tagataaaaa
   152881 ggctggtaga tgtgtgctgg tctgtggaac accggctacc ttgatgtgta gggcgtcagc
   152941 gttatccagc actgatgggt tcagtatgac gactttttgt gggtttagcg gaaccagcgt
   153001 tgttccctgt gcatgttcaa tactgattgt tgctgcattg tcaggggttt ctgacgattg
   153061 atcacagcct gttatcgcaa aggttgccgc cagtaatgac gaaaataaag ctaaacgtaa
   153121 tcgcattttc tctcctgaga agtggaatgc agaaatcagc atcagtaatg ctaatgattt
   153181 ttattaccaa tcccaagatg atacctatca atgcttgtga tgaacagata acgtaatttg
   153241 cccttttact gaattggcag cgccagagca ggattaaaca catttcgtgg ggttaataca
   153301 cggaaagttt tgatttaacc tattgtattt tattaaaaat aaaaacaaac cacctgtgtt
   153361 aatgatgttg cttcaacatt atggataaat tatgaatttt cctatcttct tgatgtagag
   153421 actcatcatg atcatcaagc tattacgctt tcaggtaaaa atagcgagat atcggtgcct
   153481 gatatgtgag tttatgcgtt catactttgc gcaataaact gcgcaactgt atttatgcca
   153541 cgttgcctta tctacccact ttactatgca gatatccgca ttgctgtgtc tatgaccgta
   153601 tcgctgtgtc taacatcaag gacgaatgag atatcagttt ttgattactt atggcagtag
   153661 atagaatcca tcagattcca ttttcctgat agaggtataa tcttgccaga gctgttcttt
   153721 gcttttatgg accaaataaa ctgttcctgg ttggctgaat acattttttg ttactttaat
   153781 attgtccccc tcattgacgt aataaactga ctttttatat gagggcaggc gttgtaattc
   153841 acgttcaaaa tgtttggctg agaacactcc agcggcccga ttgatcaagc acacgttgaa
   153901 agaatgagca tttagccgat aactctcttt tttgagtgtt tgcctgaatc tgtcaggatc
   153961 agcaagcgat tgggcgaagg ctaccagttg gccaaagccg gttgttacgg cggcgacgtc
   154021 agggtgtaaa atcccatcag ttctggcggc aatctcaacc agaaccgggc caccggaggt
   154081 catcatcacc tccgcatggc tagggccatt tttgatcccc agaaccaaag cggcttgttt
   154141 ggtgtaatcc accagaggct gatactccgg gcttgtacaa tcgagaagtt cgtcaatatc
   154201 gtaaatgacg ctgcctgatg ggagccttct tttatggtag cgaacgatct cagtgaccaa
   154261 cggttcacca tctaacgaaa cgaaattgac aacgtattcg gtgccatcaa gaaactcctg
   154321 caataataca ctttcattga ccagactgag tttattcgcg gtaccgagaa tagccaaaaa
   154381 agcgtgatac gcactctgct tatcttggca aataaagaca ccatctgagc ctgcgctctc
   154441 aagtggtttt aagacgacag gccatgttgc gtgaacgtcc agccatgcgc tggcatcctc
   154501 ccagtcagcg gtatcaatct gtctggcagc agataatcct gcgttagcca atgtattgat
   154561 catctcatat ttattacgac gggcagacga ggtgacaaag gcatttctat agcataaacc
   154621 tagttcatga ttaagccgat cagccagcag gacaccactc tctgcccctg caataaccgc
   154681 gtcggcacca agttggcgtg caaattcgat agtgtcatca atgtgcttat tgatgcgttg
   154741 ctgacgatag attgtttcat cgaagcctgc atagtaataa ctatccaaat cacagcgcga
   154801 tgcgatatga ataagttcac accccatttt atagagcgtc atagccacaa atttaccgga
   154861 agaaaatccg tctacaacaa tgattttttt catgttatgc cccttttgtt tttgggttcc
   154921 caataatttt gtttatgccg agaataaata acagaatggc aataatgcta acggcggcaa
   154981 tgctgtcgaa ggaaatttca actctggtat caaaatattg taggagaaga gtgaaaacgg
   155041 ggagcagtag caataccagc gacacgtgca gaggttgtaa gcgttttata gtgttttgaa
   155101 tcaggtaaat tggaagcaag tgaccaataa ctaccagaag taccattggt gcggcaaggt
   155161 tcatattaat gctcaatggg atatcagcat aaaaacaata aatcaccgca atcagtagca
   155221 tcagcatatt tctaaaccct aatatctcat aggtttccca ctgccgctgg tataactcac
   155281 gagagataaa ggtatagata accgtgccta acgcactgag gatgacgcat ataattccga
   155341 tgagacgttc atctaccgtt gtggtcgtaa cgccgctttt tcccatcagc gagttacata
   155401 acatcaggat gacaccaacc ataattagcc aagaaataat gaactccaac ccgctatttt
   155461 tgccactcct attatctata catcgggaga taatcgtggt gattgctggc ccacaggcaa
   155521 ccgatgctat cccgacaata gcgggttcaa gatagcgcag tgagacaata agcccacccc
   155581 aattcagtaa cacggcaacg ttagccaaga gcagtaatgg tagattggct ttggctttat
   155641 aaaaaacagc aatgccctgt tttaatatac tgaatagaag aaagactatt gtagatgata
   155701 taaagcagta gagaataata acagctggac ttattgattg agtgatataa ccaacataga
   155761 catcgaaggc cgcactgatc agacaaaaaa taacgccgta acttattcca ctataagcat
   155821 gcatagtact tccttatctc actgattaat tttatataat gtgttttttt aaccagtaat
   155881 tgttggagag atgtgatttt tgaatttcac tcaatgatat ctaccccatg aggtttaaca
   155941 ctaattttca ttagtgtttt aacgttaatg cctgtttgtg taaatatgtt ttttttacca
   156001 ttgttttgga ttttttctac agcacaaata acatctttaa ctattcctcc agaattctgt
   156061 attgctttaa tgagagcgat aaccgtaccc cctgtactca acgtatcatc tataatagcg
   156121 acacgatcac cagcagatat gccattgagg tacactacac cttcaaaata ttcagatgaa
   156181 atatttacaa cattattatt taactcacta agactgtatg gataccaacg agccatcgcc
   156241 aatggtttgc ctgataacaa ggaaacagca gtagcgaggg gagcaccttt atcttcttct
   156301 gttacgattt tatcgatatc catatctata atttgtatga ctttatgtgc gacttctagc
   156361 aagactgctg gtctgagggc aggcaactgg tctgtaaatt cattgacggt ggttaatgct
   156421 tttcctgagt tcactacctg agcattttta tacacattct ttaataaaat cattgggttt
   156481 ccttatatcc agggtaaact ccatcccagc aacttttata tttccatgca ctatcaaaga
   156541 atagagtgac aatcactttc ccgttaactt cttgcattat atcttccgta atcaacaagt
   156601 tagctccaca tgttggccca attcctaagc gctccttttc gatgaagctt ttcatccttt
   156661 cccaagccgc tttgccatta acaaccctta cctcatcgat caaatctaaa agggtattca
   156721 ctgaaataac accagcacct agccccataa gattatgatg tttatgatga aagttaagac
   156781 catgtcgctg tgaatagatc ggggccgatt gatcaacttc aatacccacc gtatggattc
   156841 gtgggtaggc tttcttcaaa atttccgcaa tacccgaaaa tgtacctccc gttccgattg
   156901 aacaaataaa gtaatcaggt tttttattta tctctttcat ttttctgaca atttcttcac
   156961 cacaactatg ccacgcatct ttatttaagg tggtgtcaga ttgattgaga aagaatatgt
   157021 ttttttggtg atttgagtat tcagttgctg cttttacagc accctttaag aagttttctt
   157081 tgggggtttc gataatttct ccaccaaatg aatagatctg ttctttgcgt tcttcagtca
   157141 tgccttcagg cataaatatt ttaattttat agcctttttt ttgaccaatc caagccagtg
   157201 ctgcacctcc attccctgtt gagcagtcta tcaatgtcat tccgggaatt attttatttt
   157261 cttcttccaa gatattgagg atatgcagaa atgttcggtc tttatggcta cctgtaggat
   157321 tgttgaattc gcacttagaa aaaagagaat tattatttat tgataagttt tttagctcaa
   157381 taagctcggt gttaccaata tccttaagtt ccatgacaca ctcctttttt atggaggtgc
   157441 acaataaaac ataaatttcc cggagggtaa atatcaatgt gtaatttaat tttttgaatt
   157501 attttaaata ctatttatag gtgcatatat tattttgtag ttaataattt caatatatat
   157561 ttcttggttg atttcgcttc ctcgatataa aatcacttgc agagataccg tcatttaaat
   157621 gaattaaaat atatttaccc atgatttcat cttattagct tccctcacga tacttggtca
   157681 gtgcgtaaat aatgttgtag cagtgcataa atagagtgtc agtaccaaag ctactgccaa
   157741 tgcggtaata cgcgccatat aaactaatga agttaaaaac caatgaaata tacggcgaag
   157801 tccgtcctaa cctgctgcga gccagcgcgc aattttgagt tttaatgtaa aatttatgtg
   157861 aattatatgt gatttggtgc gcaaatatag accaaattta tgctggtttt atggggaaaa
   157921 ccctgttgaa aattctttac tcttcccttt ttacggaata aaaaacgata taattaattg
   157981 attataagca ctatttttgt gttttcgttt ctttcagtaa atcattattt ggcttttttc
   158041 tctgatcttg attgtacttg tctatacaag tatatgttaa taagcactca aggtgagtaa
   158101 tgtcgtttga cacctgaaaa attggttgaa ggaaattgcc gtgacgactc aaaacagatt
   158161 ccgagataat gagattcgag ccccgcaggg tacgcaactg acagcgaaaa gctggctgac
   158221 tgaagccgcg ctacgcatgc tgatgaataa cctcgatcct gacgtggctg agaatccaaa
   158281 agaattagtg gtctacggcg gtattggtcg cgcagcccgt aactgggaat gctatgacaa
   158341 gattgttgaa agcctgatca atttaaacga tgacgaaact ttgttaattc aatcgggtaa
   158401 gcctgtcggg atattcaaaa cccacagtaa tgcgcccagg gtattgattg ccaactcgaa
   158461 tttggtacct cattgggcta attgggaaca ttttaatgaa ttggacgcca aagggctggc
   158521 tatgtatggc cagatgacgg cgggcagttg gatctatatt ggtagccaag gcattgtaca
   158581 gggtacttat gaaacctttg ttgaagcggg tcgccagcat tttggcggta gcctgaaagg
   158641 gcgttgggtc ttgactgctg ggctaggagg aatgggcggc gcgcaacctt tggccgcaac
   158701 gttagctggt gcatgttctc tgaacatcga atgccaacaa agccgcatcg attttcgtct
   158761 caaaacccgt tatgtggatg agcaagcaac cgatctggat gatgctttag cgcgcatcga
   158821 gaaatatacc gctacaggtg tcgcggtttc tattgcactg tgcggcaatg cggctgaaat
   158881 cttacctgag ctggtgcgcc gtggtgttcg gcctgatatg gtcaccgacc aaaccagtgc
   158941 tcatgatcca ttgaacggtt atctgccgaa gggttggaat tgggaagagt accgccaacg
   159001 cgctcaacat gagccagcgc tggtgatcaa tgccgcgaaa atctccatgg cagagcatgt
   159061 tgaagcgatg ttagccttcc acaacatggg tatcccaacc tttgattacg gcaataatat
   159121 ccgtcaaatg gcccacgata tgggggttat tcgtgccttt gatttccccg gttttgttcc
   159181 ggcgtatatt cgtcctcttt tttgtcgtgg tattggccca ttccgttggg tcgcgttgtc
   159241 gggtaaccca gacgatattt ataaaaccga tgctaaggtc aaagcactga tccctgatga
   159301 tgcacatttg catcattggc tagatatggc gcgtgagcgt attcgttttc aggggctgcc
   159361 agcacgtatt tgctgggttg gtctaggcca gcgtgccaaa ttaggtttgg catttaacga
   159421 aatggtgcgc agcggcgagc tctctgcgcc cgttgtgatt ggccgcgatc atctggattc
   159481 tggatcggtt gccagcccta atcgtgaaac ggaagcgatg caggatggct ccgatgcggt
   159541 gtctgactgg ccgctgctca atgcattact gaatacggct agcggtgcga cgtgggtatc
   159601 tctgcatcat ggtggtggcg tagggatggg cttctcgcaa cattcaggca tggtggtggt
   159661 ttgtgatggc agtgatgaag ccgctgaacg tattgccaga gtactacata acgatccggc
   159721 tacgggtgtg atgcgccatg cagatgcggg ttatgacatt gcggttaact gcgcgcaaga
   159781 gcaaggactt aacctaccaa tggttgccgc aactcagggg aaaaaatcat gaagacaata
   159841 acactacgtc ctggtcagat gacgctggct gacttacggc atatttatca acatcccgta
   159901 catatcacat tggatgaaag tgcctatgta cccattcagc aaagtgtgga ttgtgtgcaa
   159961 gccatattgg cagaacagcg cacggcatat ggcattaaca ctgggtttgg cttgctggcc
   160021 tctacccgta tcgccaccga agacttggaa aacttacagc gctcaatcgt actctctcac
   160081 gcggcaggag tcggagaagc gaatgatgat gcgattgtgc gtctgattat ggtgctgaaa
   160141 atcaatagcc tggcgagagg tttctcaggt attcggctgg aggtgattca ggcgctgatt
   160201 accttggtca atgctggggt ttatccgcat atcccgttaa aaggatcagt gggcgcttct
   160261 ggcgatttag ctccgctggc acatatgagc ttgctgctat taggtgaagg aaaagcccgc
   160321 tatcagggtg aatggttgcc cgcacacacg gcactggcgc aagcgggttt gcagcccctc
   160381 acactggcgg cgaaagaggg tttggcacta cttaacggca cccaggtctc tgccgcttat
   160441 gcattgcgtg gtttatttga ggccgaagat ctctatgcgg ccgcttcggt gtttggctgc
   160501 ctgacagtgg atgcagcatt aggatcccgt agcccatttg acgcccgtat tcacgccgtt
   160561 cggggccaac gtgggcagat tgatgctgcc agcacttatc gtcatctgct tggtgaacgc
   160621 agtgaaatct cagaatcaca caagaattgt gacaaagtgc aggatccata ttctttacgc
   160681 tgtcagccac aggtgatggg cgcatgttta ggccaaatac gtcaggcggc agaggtgctg
   160741 gctattgaat ccaatgccgt ttcagataac ccgttggtgt ttgctgaaca gggtgatgtc
   160801 ttgtctggtg ggaatttcca tgctgaaccg gtcgctatgg cagcagataa tctggcgttg
   160861 gcgttggcag aagtcggttc attatcagag tgccgtatct cgttgatgat ggacaagcat
   160921 atgtctcagt tacctccatt tctggtagag aacggtggcg taaattctgg ttttatgatt
   160981 gctcaggtta cggctgcggc gttaaccagt gaaaataaag ggctggcatt ccccgccagt
   161041 gtcgatagca tcccaacatc tgctaatcag gaagatcatg tctctatggc ccctcgggcg
   161101 ggtaaacgct tgtgggaaat ggctgaaaat gtacggaata tactggctat cgagtggctg
   161161 gctgcgtgtc aggggcttga tttgcgcaaa gggctaagaa cttccgccat actggagccc
   161221 gcccgccaac tattacgcca gcacgtcact tactacgata aagatcgttt ctttgccccc
   161281 gatattgaag ttgctagcca gcttattgca caacgtcata tgaatgagtt gatgccagca
   161341 aaattactgc caagtcttta ataacaatag ttttccaaga cagtcatttc ccaaggcagc
   161401 agtttccaaa tacagcagtt tcccaagaca ataggtttcc aagacagtcg tttccaaaga
   161461 aattggcgtt gcagacaagt aataaacgag cgtattccac tgaattgact taggtcagta
   161521 atttggagga gaaaatgacg ctaactacgc tgcaacgtca aatgccaagg ggataaacga
   161581 tccgccgctt ctctccgctg tgggcacgtt gccatttgcc ccaatcgatt agctgtaaaa
   161641 caatcgatta gctgtaaaaa cagttcactg taaaaaaacc agttcgctgt aaaaacccag
   161701 ttcaatggag gctctgatta ccggatcctc ctctctgaat ccctgcctga aaaggcacaa
   161761 actttgcgag aatgtaccat gaagaatgat tcatccacgc tcaagcgcgg ccttagtgca
   161821 cggcatatcc ggtttatggc attaggttct gccattggta ctggcctatt ttatggttcg
   161881 gctgaggcaa tccgtctggc ggggcctgca gtgttattag cttatttgat tggcggtgcg
   161941 gcagtcttta tggtgatgcg agccttgggc gaaatggccg tacatgaccc cgtggccggc
   162001 tcttttggtc actatgccag ccgttatctg gggccattgg cggggttcct gacgggctgg
   162061 acctatacct ttgaaatggt tgttgtggca ctggctgatg ttaccgcttt tggtatttat
   162121 atggggctgt ggtttcctga tgcgccccaa tgggtatggg tgctaagtat cattttcttt
   162181 atcggtgcgc tgaatctatg ttcagtgaaa gtctttggtg aaatggagtt ctggctctcg
   162241 ttgctaaaag tggctgccat tatcgccatg attgccgcag gtttgggcat tatgatgttt
   162301 ggtttcgggg cggggcatga cagcacaggc gtcagtaatt tatgggctca tcaagggttt
   162361 atgccaaatg ggatcacggg ggtgattgca tcatttgctg tagtgatgtt tgcttttggg
   162421 ggaattgaaa ttattggggt gacggccagt gaagcgaagg atccgggaaa ggtattacca
   162481 cgagccatca atacagtgcc aatacgtatt ctattgttct atgttttgac cctgtttgtc
   162541 ctgatggcta tctatccgtg gaatagtatt gggcaaaatg gcagcccctt tgtggagatt
   162601 tttagtagtt taggcataaa ctctgccgct aatattctta atttggtggt aataaccgct
   162661 gcaatttcag cgattaacag tgatatttac ggtgctggcc gtatgatgta cggcctcgcg
   162721 caggaaggat tggcccctaa gagcttcagt cgattgacac gtaatggcgt gccctatatg
   162781 actatcttgg tgatggcgat tacgctgctg tgcggtgtgg tattgaatta ccttatcccg
   162841 aaaaacgtgt tcttggttat tgcatcgatc gccacttttg caaccgtctg ggtgtggcta
   162901 atgattctgg tatcacaagt ggctatgcgc cgctcaatga gcaaagcaca agtcgctcgg
   162961 ctggcattcc ccgtgccatt ttggccgcta gcgcctatcc ttaccattct ctttatggcc
   163021 tttattattg ctgtgttagg ttacttccct gcgactcgta ttgcgatgta tgtcggcctg
   163081 gcgtgggtgg cattaatgac actggcgtgg tggatttggt tacgtaaagc cccttcatgc
   163141 gttattcaag agcgggcgaa aagcagtgag atgccatcgt aagggaacaa atgttaacgg
   163201 gcggttgatg gggtatcagc ggcccgattt atttttttca agcatgtggc ggtagtgagg
   163261 gtgggttaag taccaatttt tggtgcaact caacagccat cgccttaagg tgggtggtta
   163321 attggttggt tagggttgtg agctccgtat tttgccttaa caattccaac atctgttcgg
   163381 cattctgctc aaattggttc ccgacccaat ttgtcgctcc gttgccgcct ttctgcaact
   163441 taaattattt aggggacaga gtgaaatgag gaataacgga taattaagct gtttgtcgat
   163501 gtttatttgg cagtaacgac tacatgttaa ttttattaat aacgtactat ataccaagat
   163561 aatcatttcc gtttaaagta ctgacgtgac cagacggtga taaactgccc tcaattgtga
   163621 gaaattatag acctacggag taacggccca tgcctgccat agcgattaag cgatggatta
   163681 aacggattgt actggtattg gtagtaataa gtattaccat actggcaata cgtatctacg
   163741 atacacaacg tggtccaaag cttgaacttt ggcacacttt cgttcctcat gaaatgcgcg
   163801 cagcagagat agataaagcc agttgggcgg attacataaa aactgaaaat aatattttcg
   163861 atgaagtccg aattaatgtt acggagaaac tggaaccaag tactcaggtt cctctgaatc
   163921 gttattattc tggtagcgca atttatcccc ctcattttaa aaatgattgg aatcgctctt
   163981 atattctcca acctgaaggt gagccaaaag gtgcggttgt attactgcat ggtttgaccg
   164041 atacccctta tagcttgcgt cacattgctg aaaattatcg tcagcgtggt tatgttgcga
   164101 ttggtattcg cttgccagcg catggttcgg tacccgccgc gttaaccgat gttgaatggc
   164161 aggattggtt ggcagcaacc cggctggcag tacgtgaagc caaagcactt agcggcccag
   164221 atttgccatt acatgtcgtt ggtttctcca atggtggcgc gctggcaatg aagtacacgc
   164281 tggactccat ggatgatcct aaactggcaa aacctgctcg ggttatctta atatccccga
   164341 tgattggtgt gaccagtttt gctcgctttg ccggtattgc cggttggccc gctatcttcc
   164401 cagcgtttgc caaagccgct tggttgggga tcgttccaga gtttaaccct ttcaaatata
   164461 attcgttccc ggtaaatgcg gcgcgtcagt cttatttgtt gacctctgtg cttcaacagc
   164521 atattgcccg tgatgccaga aacaataaaa tggacgaatt gccaccaatc ctgacgttcc
   164581 agtcactgat ggattcaacg gtaagtactc gggcagtggt caccgcgctt tacaaccacc
   164641 tgccgaataa tggcagcgaa gtcgtattgt tcgatttgaa ccgcgctgct agttttggcc
   164701 cattattgag aacttcatct tatacggcct tggcgcgctt attaccgccg ggaccgcgta
   164761 attacagcac aacagtgatt accaatgttt cgccgcaaag taatgagact ctggcattaa
   164821 ccacgcgagc tggtgaaacg aacgaaacat ctgtgccgac agggttggtt tatccaccgg
   164881 atatcttctc gttatctcac gtggcgttac ccttcccgat gagcgactcg ctgtatggcc
   164941 gttaccccga tccgcgtgat caatacggta ttagtctggg gacttttgca gctcgtggtg
   165001 agcgggctgt gttagtggtt gggctagatt cgctgatgcg tatctcatcg aacccgttct
   165061 atccatatat gttgcaacgg atagatgaca agatagatgc gccggttcaa taatttgcct
   165121 gcaaaaaacc aggctgctgg caacgtgctc gcgacggaga gaaccggcag caagtaaaga
   165181 tacccgcttc cctgtataaa aatagcttcc ttgggagctc gacccgcgcc atctctggcg
   165241 cgggcatttt actcttctgc ctatcctcac cgttcaagat cgggtcatcg gggtttttca
   165301 gcagaatgga atccccagtt tttgccgtga atcccgaaag ttggacatcc aacgattagg
   165361 gatttttgca ttctcgcccc ataaaactac cttgtcggtt aacttggatg tttttcctgt
   165421 ttttcctgtt tttcctgttt ttcgtcattt tctcagatgt ggatcagggt tatttctata
   165481 ggttatgaat taccgcgcga actgacctat taagattgag taagataaat cttataggta
   165541 gaattcgccg cgtgctaact ggccccatac tgaacctgag ggggcgttca ctgtctgatt
   165601 gattcaagcc gtaaatagtg tctttggaga cctagcgtta tattgtaacg aacggtgcaa
   165661 tagtgatcca cacccaacgc ctgaaatcag atccaggggg taatctgctc tcctgattca
   165721 ggagagttta tggtcacttt tgagacagtt atggaaatta aaatcctgca caagcaggga
   165781 atgagtagcc gggcgattgc cagagaactg gggatctccc gcaataccgt taaacgttat
   165841 ttgcaggcaa aatctgagcc gccaaaatat acgccgcgac ctgctgttgc ttcactcctg
   165901 gatgaatacc gggattatat tcgtcaacgc atcgccgatg ctcatcctta caaaatcccg
   165961 gcaacggtaa tcgctcgcga gatcagagac cagggatatc gtggcggaat gaccattctc
   166021 agggcattca ttcgttctct ctcggttcct caggagcagg agcctgccgt tcggttcgaa
   166081 actgaacccg gacgacagat gcaggttgac tggggcacta tgcgtaatgg tcgctcaccg
   166141 cttcacgtgt tcgttgctgt tctcggatac agccgaatgc tgtacatcga attcactgac
   166201 aatatgcgtt atgacacgct ggagacctgc catcgtaatg cgttccgctt ctttggtggt
   166261 gtgccgcgcg aagtgttgta tgacaatatg aaaactgtgg ttctgcaacg tgacgcatat
   166321 cagaccggtc agcaccggtt ccatccttcg ctgtggcagt tcggcaagga gatgggcttc
   166381 tctccccgac tgtgtcgccc cttcagggca cagactaaag gtaaggtgga acggatggtg
   166441 cagtacaccc gtaacagttt ttacatccca ctaatgactc gcctgcgccc gatggggatc
   166501 actgtcgatg ttgaaacagc caaccgccac ggtctgcgct ggctgcacga tgtcgctaac
   166561 caacgaaagc atgaaacaat ccaggcccgt ccctgcgatc gctggctcga agagcagcag
   166621 tccatgctgg cactgcctcc ggagaaaaaa gagtatgacg tgcatcttga tgaaaatctg
   166681 gtgaacttcg acaaacaccc cctgcatcat ccactctcca tctacgactc attctgcaga
   166741 ggagtggcgt gatgatggaa ctgcaacatc aacgactgat ggcgctcgcc gggcagttgc
   166801 aactggaaag ccttataagc gcagcgcctg cgctgtcaca acaggcagta gaccaggaat
   166861 ggagttatat ggacttcctg gagcatctgc ttcatgaaga aaaactggca cgtcatcaac
   166921 gtaaacaggc gatgtatacc cgaatggcag ccttcccggc ggtgaaaacg ttcgaagagt
   166981 atgacttcac attcgccacc ggagcaccgc agaagcaact ccagtcgtta cgctcactca
   167041 gcttcataga acgtaatgaa aatatcgtat tactggggcc atcaggtgtg gggaaaaccc
   167101 atctggcaat agcgatgggc tatgaagcag tccgtgcagg tatcaaagtt cgcttcacaa
   167161 cagcagcaga tctgttactt cagttatcta cggcacaacg tcagggccgt tataaaacga
   167221 cgcttcagcg tggagtaatg gcccccccgc ctgctcatca ttgatgaaat aggctatctg
   167281 ccgttcagtc aggaagaagc aaagctgttc ttccaggtca tcgctaaacg ttacgaaaag
   167341 agcgcaatga tcctgacatc caatctgccg ttcgggcagt gggatcaaac gttcgccggt
   167401 gatgcagcac tgacctcagc gatgctggac cgtatcttac accactcaca tgtcgttcaa
   167461 atcaaaggag aaagctatcg actcagacag aaacgaaagg ccggggttat agcagaagct
   167521 aatcctgagt aaaacggtgg atcaatattg ggccgttggt ggagatataa gtggatcact
   167581 tttcatccgt cgttgacaat aataaaattt ctctctgaaa ctgtctgctc tgatatccat
   167641 tgctaagcaa taaacaagcc aaacttataa agtgggcagt agtaagcgct tttctgctta
   167701 ttagccattc aggaatgcac tgatgtagaa taattttccc cattgtggtg catatgacta
   167761 aagtgatatt caggacaata ttgttcggtg atgagatatg gatgagattt ttgaggatga
   167821 atcttataat gataggcggg tacaatattt gattttttga gtattaattg agctgattat
   167881 gcttgataat acctctgcgg cgtaaaaggt ggtcgtttta tgagcaaaga cgcgagttat
   167941 gcaatttttt tgttgcatca tggctccgct ctacctagaa tgcgctgcac ttgatgccgg
   168001 catagctcag ttggtagagc aactgacttg taatcagtag gtcccgagtt cgactcttgg
   168061 tgccggcacc attcaagtac taaaatttag gtggggttcc cgagcggcca aagggagcag
   168121 actgtaaatc tgccgtcatc gacttcgaag gttcgaatcc ttcccccacc accatgttta
   168181 accttgagtc ccagggtaat tcagaacgtt gaatccccag taagcactca aggcgagggt
   168241 agcgtacctc gatgaagagt gaagtggcca agcccttcct ttcagatttc tgcagattaa
   168301 gtcaggtagc cgagttctaa gatgcgggca tcgtataatg gctattacct cagccttcca
   168361 agctgatgat gtgggttcga ttcccactgc ccgctccaag atgtgctgat atagctcagt
   168421 tggtagagcg cacccttggt aagggtgagg tcggcagttc gaatctgcct atcagcacca
   168481 tttctcattc tctcgtcccc tgattttctt tctgttttat ggattcagca agcatatgct
   168541 tggttgatac ggtgaaacca ccgattccgt gtcttagagg gacaatcgat gtctaaagaa
   168601 aagtttgaac gtacaaagcc gcacgttaat gtgggtacta ttggccacgt tgaccatggt
   168661 aaaactacct taactgctgc aatcaccacc gtattggcta aaacctacgg cggtagtgct
   168721 cgtgcattcg accagatcga caacgctccg gaagaaaaag cgcgtggtat caccatcaac
   168781 acttctcacg ttgaatatga tactcctgct cgtcactatg cacacgttga ctgcccaggt
   168841 catgctgact acgttaaaaa tatgatcacc ggtgctgctc agatggatgg agcgatcttg
   168901 gttgttgctg caaccgatgg ccctatgccg cagactcgtg agcatatcct gctgggccgc
   168961 caggttggtg tcccatacat tattgtcttc ctgaacaaat gtgacatggt tgacgatgaa
   169021 gagttgctag agttggttga aatggaggtt cgtgagcttc tgtctcaata cgatttccca
   169081 ggcgacgaca ctccagtcat ccgtggttca gcgttgaaag ccctggaagg tgacgctgag
   169141 tgggaagcta aaattatcga gttggcagaa gctctggata gctatattcc gcaaccagaa
   169201 cgcgctattg atagaccatt cctattgcca attgaagacg tattctctat ttctggtcgt
   169261 ggtactgtag ttactggtcg tgtagaacgc ggtattgtta aggtcggcga agaagttgaa
   169321 atcgttggta ttatcgatac gattaaaaca acttgtactg gcgttgaaat gttccgcaag
   169381 ctgctggatg aaggccgtgc tggtgaaaat gttggtgttc tgctgcgtgg tactaagcgt
   169441 gacgatgttc agcgtggtca agtactggcg aaaccaggtt ctatcaagcc acacacgaag
   169501 tttgagtcag aagtttatat tctgagcaaa gatgaaggcg gccgtcatac accgttcttc
   169561 aagggctacc gtcctcagtt ctacttccgt acaactgacg tgaccggtac cattgagctg
   169621 ccagaaggcg ttgaaatggt catgcctggt gacaacgtaa acatggttgt taacctaatt
   169681 gctcctatcg caatggatga tggtctgcgc ttcgcaattc gtgagggtgg ccgtactgtt
   169741 ggtgctggcg ttgttgctaa agtcattgaa taagatttga cgcgacatgc gataaaaggg
   169801 catcatttga tgcccttttt atacgttgca tactagaacc tatctcgtca gtggtttttt
   169861 taatcgtaat tactggtgag ataggctctg gaaatacggc gaatagtgct gaaatagtgc
   169921 tgagtggtgc cgattagaga gtctctagag catccttcgg cttggtttgc tttgcgatgc
   169981 gaagcaaagt tgtttgttct gaatcatagt gacaggttgg tttatgagtg cgaataccga
   170041 ggctccaggg agcggacgcg gcctggaaac ggctaaatgg ctaatcgttg ctgtattgtt
   170101 agtcgtagca attgtcggta attattatta ccgtgaatat agcttgccgc tgcgcgcgtt
   170161 ggcagttgta gtaattatcg ctgttgccgg tgctgttgca ttgatgacag caaaaggtaa
   170221 agccactgta gcctttgctc gtgaagcacg cacggaagtg cgtaaagtga tttggcctac
   170281 ccgtcaggaa acactgcata caacgttaat cgttgctgcg gtcactgctg taatgtcact
   170341 gattctatgg ggactggatg gtatcctagt ccgcttggta tcatttatta ctggcctgag
   170401 gttctaagat gtctgaagca cccaaaaagc gttggtacgt cgttcaggcg ttttccggtt
   170461 ttgaaggccg tgtagcacaa tcgctacgtg agcatatcaa gttacatgac atggaagagc
   170521 tgtttggcga agtcatggtt ccaacggaag aagtcgtaga gattcgtggc ggtcaacgcc
   170581 gtaaaagtga acgcaaattc ttcccaggct atgtgctggt ccagatggtc atgaatgatg
   170641 ccagctggca cttagtacgt agcgtgccac gtgtaatggg ctttatcggt ggtacatccg
   170701 atcgcccggc accaatcagt gataaagaag ttgatgcgat tatgaatcgt cttcagcaag
   170761 tgggtgataa gccacgtccg aaaacactgt ttgaaccagg cgaattggtt cgtgttagcg
   170821 atggtccgtt tgcagacttc aacggtgttg ttgaagaggt ggactacgag aagagccgct
   170881 tgaaagtatc cgtttctatt tttggccgtg cgacaccggt tgaattggat ttcagtcagg
   170941 tagaaaaagg ctgattcatt tttcagcagt ggttgaaatt tgagtcttgt cttaggcgcg
   171001 aaattaaaat ataatttcgc gccttttgtt tttagatgtt ttgcttttgt catccgtggt
   171061 aaccacatcc atggaaataa caagcgagac aaaacacggg gagcctcaaa cgaggcgata
   171121 ctacccaaat cgaggaaatc gtaaatggct aagaaagtac aagcctatgt caagctgcaa
   171181 gtagcagctg gtatggcgaa cccaagccca ccagtcggtc cggctctggg tcagcagggt
   171241 gttaacatca tggagttctg taaagcgttc aatgctaaga ctgaaagcat tgaaaaaggc
   171301 ctgccgatcc cagttgttat tactgtttat tctgatcgct ctttcacttt cgttactaaa
   171361 accccgccag cagcagttct gctgaaaaaa gcggcaggta ttaagtctgg ttctggcgtg
   171421 ccgaacaaag acaaagtagg taaagtgacc agtgctcagg tccgtgaaat cgcagaaacc
   171481 aaagctgcgg atatgactgg ttctgacgtt gacgcgatga tgcgttcaat cgaaggtact
   171541 gctcattcca tgggcctggt agtggagggt taataaatgg ctaagctgac caagcgcatg
   171601 cgcgtgatcc gtgacaaagt tgatgttact aagcaatacg atatcaacga agctgttgct
   171661 ctgctgaaag agctggctac tgctaaattc gtagaaagcg tggacgttgc cgttaacctc
   171721 ggtatcgatg cacgtaaatc tgaccaaaac gttcgtggcg cgactgtgtt gccacatggt
   171781 actggccgtt cagtacgcgt tgctgttttc gctcagggtg caaatgctga agcggcgaaa
   171841 gaagcaggcg ctgaattggt aggtatggac gatctggctg atcagatcaa gaaaggcgaa
   171901 atgaacttcg acgtcgttat tgcttctcca gatgcaatgc gcgttgttgg tcaattgggc
   171961 caaatcttgg gtccacgtgg cctgatgcct aacccgaaag tgggtaccgt tacacctaac
   172021 gttgctgaag cagttaaaaa tgctaaagca ggtcaggttc gttatcgtaa tgataaaaac
   172081 ggtattatcc acactaccat tggtaaagtt gatttcgact cagataagtt gaaagagaac
   172141 ttagaatctc tggttgttgc gctgaaaaag gctaagcctg ctacagcgaa aggcatatat
   172201 atcaagaaaa tcagcctgtc cactaccatg ggtgctggcg ttgctattga tcaaagcggc
   172261 ctgactgcag tagtgaacta atcactaatt gcttttatcg ctttacgtgg gcgtaaggtt
   172321 tgtctaaaat cttacgccca tgctatctgt tgatcgttgt atcgccttcg acagagcaac
   172381 aaaatttttc ggttggagct tggccttatc caagcctccg tccaagaccg caggtgtgtt
   172441 gaaaaacact taatttcctg cgtagacggt gacagaacct aaagaaaatt tttctttctt
   172501 tatttgttta taaagaatga taaagaatag tctttgctgg attctgctca ccgtgtttca
   172561 acgctcgttc acggcaattt tgtcgtgaat tgggtgacgt gagttccgga gaattattct
   172621 ccggttaatc caggagcaag aactaatggc actaaatctt caaggcaaac aagcgattgt
   172681 tgctgaagtt aaagaagtag ccaaaggtgc gctgtctgcg gttgttgcgg attcccgtgg
   172741 cgttaccgtt gataaaatga ctgaactgcg tagagcaggt cgtgaagctg gcgttcatat
   172801 gcaagttgtt cgtaacacct tgctgcgtcg cattgttgaa ggcactccat tcgaatgcct
   172861 gaaagacacg tttgttggtc caaccttgat tgcattctct gctgaacatc cgggcgcagc
   172921 tgctcgtctg ttcaaagcat ttgctaaaga taatgcaaaa tttgaggtta aagcagcagc
   172981 ctttgaaggc gagttaatcc ctgcggctca aatcgaccgc ttggcaactc tgccaaccta
   173041 cgaagaagca atcgcacgtc tgatgggaac catgaaagaa gctgccgctg gcaagctggt
   173101 tcgtactctg gctgcgctgc gcgatcagaa agaagctgct taattgcctt ttttcttcat
   173161 cgttgctttt taacgtataa actatttctg tattttagga acacttgtta tgtcaactat
   173221 cactaaagac caaattctgg aaggcgttgc agctctgtct gtaatggaaa tcgttgaact
   173281 gatctccgct atggaagaaa aattcggcgt ttcagctgct gctgttgctg caggtcctgc
   173341 tgctgctgtt gaagctgcag aagaacaaac tgaattcgac gttgttctgg cttcattcgg
   173401 cgagaacaaa gttgcagtaa tcaaagctgt tcgcggcgca actggcctgg gcttgaaaga
   173461 agctaaagat ctggttgagt ctgcaccagc agttctgaaa gaaggcgtga acaaagacga
   173521 agctgagacg ctgaaaaaat ctctggaaga agctggtgct tctgttgaga tcaagtaagt
   173581 ttagctttga gttcgcagcc taactttata ggctgatggc tggtgacttt ttagtcatca
   173641 gcctttttgc gctgtagggc gtcagtagca tttcacactg tttagctact gactaacccc
   173701 taatattcct ttctattgac gacttaatat actgcgttct cagctacgac ccactcgggt
   173761 agctcggtag tcaaggtaac gcgatgaaat ggtttaagag tgatagaaaa gagtattccg
   173821 ggaagtgttt cgacttctcg atcaaaataa tagtgttgca tgacctgtcc tagtttaggg
   173881 cggacagagt gggtcactga tcagcgagct gaggaaccct atggtttact cctataccga
   173941 gaaaaaacgt attcgtaagg attttggtaa acgtccacaa gttttggaca taccttatct
   174001 cctttctatc caacttgact cgttccagaa atttatcgag caagatcccg aagggcagca
   174061 cggactagaa gcagcattcc gttctgtttt tcctatccag agctacagcg gcaattcgga
   174121 gctgcaatac gttagctacc gtcttggtga gccagtattc gacgtcaaag agtgccagat
   174181 ccgtggtgtg acttattcag caccgctgcg cgttaaactg cgtctggtta tctatgagcg
   174241 ggaagctccg gaaggtacgg tcaaagacat caaagaacaa gaagtctaca tgggtgaaat
   174301 tccactcatg accgaaaatg gtacctttgt tattaacggt actgagaggg ttatcgtatc
   174361 tcagttgcac cgtagccctg gtgtgttctt tgacagcgat aagggtaaaa cccattcatc
   174421 gggtaaagtg ctgtacaacg cacgtatcat cccttaccgc ggttcatggt tagatttcga
   174481 gtttgatccg aaagacaacc tgtttgtacg tattgaccgt cgccgtaaat tgcctgcaac
   174541 catcattctg cgtgcattga atttcaccac tgcacagatc ttggatctgt tctttgagaa
   174601 agtggtcttt gagattcgtg ataacaagct gcagatggaa ttggttccag agcgcttgcg
   174661 cggtgaaacg gcatcctttg atattgaagc gaatggcaaa gtttacgtcg agaaagcgcg
   174721 tcgtattact gctcgtcata ttcgccagct tgaaaaagac ggcattgacc gcatcgaagt
   174781 accggttgaa tacattgccg gtaaagttgt tgctaaagac tatgttgatg cgagcaccgg
   174841 tgaactgatc tgtgccgcta acatggagct gtcactggat ctgctggcta agttgagcca
   174901 agctggccac aagcaaattg aaacattgtt caccaacgat ctggatcacg gtgcttatat
   174961 ctccgagacc ctgcgtgttg acccaaccag cgatcgtctg agcgctttgg ttgagatcta
   175021 tcgcatgatg cgtcctggcg agccaccaac acgtgaagcc gctgaaaatc tgtttgagaa
   175081 tctgttcttc tccgaagacc gctatgattt atctgcggtt ggccggatga agttcaaccg
   175141 ttctctgctg cgtgacgaga tcgaaggttc cggtatcctg agcaaagaag acatcacaga
   175201 agtgatgaaa aagctcattg atatccgtaa cggtagaggc gaagtggatg atatcgacca
   175261 cttgggcaac cgtcgtattc gttccgttgg cgagatggct gaaaaccagt tccgtgtagg
   175321 tctggttcgt gttgagcgtg cagttaaaga gcgtttgtct ctgggcgacc ttgatactct
   175381 gatgccacag gacatgatca acgccaagcc tatctcggct gcggtgaaag agttctttgg
   175441 ttccagccag ttatcccaat ttatggacca aaacaacccg ttgtctgaga ttacgcataa
   175501 gcgccgtatc tctgcattgg gcccgggcgg tttgacccgt gaacgtgctg gctttgaagt
   175561 tcgagacgta cacccgactc actacggtcg cgtatgtcca attgaaacgc cagaaggtcc
   175621 aaacatcggt ttgatcaact ccttgtctgt atatgcacag actaacgagt atggtttcct
   175681 ggaaacacct tatcgtcgtg tacgtgatgg tgtggtgacc gatgaaatta actatctgtc
   175741 tgctattgaa gaaggcaact tcgttatcgc tcaggcgaac tccaacctgg atgatgaagg
   175801 ccgcttttta gaagatttgg tgacttgtcg tagcaaaggc gaatcaagcc tgtttagccg
   175861 cgagcaagtt gactacatgg acgtatctac tcagcaaatc gtatccgttg gtgcttctct
   175921 gattccattc ttggaacacg atgacgccaa ccgtgccttg atgggcgcga acatgcaacg
   175981 tcaggcggtt cctactctgc gtgctgataa gccgttggtg ggtactggta tggaacgtgc
   176041 agtggcggtt gactcagggg taacctctgt agccaaacgt ggcggtactg ttcagtacgt
   176101 agatgcatcc cgtatcgtta ttaaagttaa cgaagatgag atgcacccag gcgaagccgg
   176161 cattgatatt tataacctga ccaaatacac ccgttctaac cagaacacct gtatcaacca
   176221 gatgccgtgt gtgaatctgg gtgagccaat cgagcgcggt gacgtgctgg cagatggccc
   176281 atcgacagac ctgggcgaac tggcattggg tcagaacatg cgcgtagcgt tcatgccttg
   176341 gaacggttac aacttcgaag actccatctt agtctccgag cgcgtggtgc aagaagatcg
   176401 cttcacaacc atccacattc aggaattggc atgtgtgtca cgcgacacca agttagggcc
   176461 tgaagagatc actgccgata tcccgaacgt gggtgaagcc gcgctctcca aattggatga
   176521 atccggtatc gtgtatatcg gtgctgaagt gactggtggt gacattctgg ttggtaaggt
   176581 aacgcctaaa ggtgaaaccc aactgacgcc agaagagaaa ctgttacgtg cgatcttcgg
   176641 tgagaaagcg tctgatgtta aagactcttc tctgcgtgta ccaaacggtg tttctggtac
   176701 ggttatcgac gtccaggtct ttactcgcga tggcgtagaa aaagacaaac gtgcgttgga
   176761 aatcgaagag atgcaactga aacaggctaa gaaagacctg actgaagagt tgcagatcct
   176821 ggaagcgggc ttgtttgcac gtatccacgc ggttctggtt tctggtggca tcgaagctga
   176881 gaagctgagc aagttaccac gtgaacgctg gctggaactg ggcctgaccg acgaagacaa
   176941 gcaaaaccaa ctggaacagt tggcagagca gtacgacgaa atgaaatctg aattcgagaa
   177001 gaagatggat gccaagcgtc gtaaaatcac ccaaggcgat gatctagcac ctggtgtgct
   177061 gaaaatcgtc aaggtgtatc tggcggttaa acgtcagatt caaccgggtg ataaaatggc
   177121 cggtcgtcac ggtaacaaag gtgttatctc taagattaac ccaatcgaag atatgcctta
   177181 cgatgaaaac ggtacgccgg tagacatcgt tctgaacccg ctgggcgtac catcgcgtat
   177241 gaacatcggt cagattttgg aaacccactt agggatggca gcgaagggta tcggcgagaa
   177301 aatcaacgcc atgctcaaga agcaggaaga agttgccaaa ctgcgtgagt tcatccagaa
   177361 ggcctacgat ctgggcgaca acgtttgtca gaaagttgat ctgagcacct ttaccgatga
   177421 cgaagtactg cgtctggcag agaacctgaa aaaaggtatg ccaatcgcaa cgccagtctt
   177481 cgatggtgcg acagagaaag aaatcaagga actgttacag ctgggtggcc tgccaacgtc
   177541 tggtcagatt accttgtttg acggccgtac cggtgagcaa tttgaacgcc aggttactgt
   177601 cggctacatg tacatgctga aactgaacca cttggttgat gacaagatgc atgcgcgttc
   177661 taccggttct tatagcttgg ttactcagca gccgctgggt ggtaaagctc agttcggtgg
   177721 tcagcgcttc ggtgagatgg aagtgtgggc gttggaggct tatggcgccg cgtacacatt
   177781 gcaagaaatg cttaccgtca agtccgacga tgtaaacggc cgtaccaaga tgtacaaaaa
   177841 catcgtggat ggcgatcacc gtatggaacc aggaatgccg gagtccttca acgtattgtt
   177901 gaaagaaatc cgctctctgg gcatcaatat cgagctggaa gaagagtaat tcttcaccag
   177961 acggcaaact ctcatagccg ggagtttgct ggtggttcgc actggtcaca ggggcactca
   178021 aacctaggtt cttaggtttg agtgcctatc aggtctaact ccgacaggag ccaatccgtg
   178081 aaagacttat taaagtttct gaaagcgcaa actaagaccg aagagtttga tgcgatcaaa
   178141 attgctctgg catcgccaga catgatccgt tcatggtcat tcggtgaagt taaaaagccg
   178201 gaaaccatta actaccgtac gttcaaacca gaacgtgacg gccttttctg cgcccgtatc
   178261 tttggcccag taaaagatta cgaatgcctg tgcggtaagt acaagcgttt aaaacaccgt
   178321 ggtgttattt gtgagaaatg cggcgttgaa gtgactcaaa ctaaagtgcg ccgtgagcgt
   178381 atgggtcaca tcgaactggc ttctccaact gcgcacatct ggttcctgaa atcgctgcca
   178441 tctcgtatcg gtttgctgct ggatatgcca ttacgtgaca tcgaacgtgt actgtacttc
   178501 gaatcctatg tggttattga aggcggtatg accaacctgg aacgtcgcca gattctgact
   178561 gaagagcagt atctggatgc gttggaagag tttggtgatg agttcgacgc gaaaatgggc
   178621 gccgaggcta ttcaggccct gttgaaaaac atggatctgg aagctgagtg cgagatcctg
   178681 cgtgaagaat tgaacgaaac aaattctgaa accaagcgta agaaactgac caagcgtatc
   178741 aagttgctgg aagcgttcgt acagtctggc aacaagccag agtggatgat cctgaccgtg
   178801 ctgcctgtgt tgccgccaga tctgcgtcca ttggttccgt tggatggtgg tcgctttgcg
   178861 acttccgatc tgaacgattt gtatcgtcgc gtgatcaacc gtaacaaccg tctgaaacgc
   178921 ctgctggact tggcggcacc ggacatcatc gtacgtaacg aaaagcgtat gctgcaagaa
   178981 gcagtagatg cattgctgga taacggccgt cgcggtcgtg cgattaccgg ctctaacaag
   179041 cgtccgttga agtcactggc tgacatgatc aaaggtaagc aaggtcgttt ccgtcagaac
   179101 ttgctgggta aacgtgttga ctactcaggt cgttcggtta tcaccgttgg tccatacctg
   179161 cgtctgcatc agtgcggtct gcctaagaaa atggctcttg agctgtttaa accgttcatc
   179221 tacggcaagc tggaattgcg tggtcttgct accaccatca aagccgccaa gaagatggtt
   179281 gagcgtgaag aagcggttgt ttgggatatc ctggatgaag ttatccgcga acacccagtg
   179341 ctgctgaacc gtgcaccaac ccttcaccgt ttgggtatcc aggcgtttga accggttctg
   179401 atcgaaggta aggcaatcca gttgcaccca ttggtttgtg cggcatataa cgccgacttc
   179461 gatggtgacc aaatggctgt ccacgtaccg ctgacactgg aagctcagtt agaagcgcgt
   179521 gcgttaatga tgtctaccaa caacatcctg tcacccgcga acggcgagcc aatcatcgtt
   179581 ccttctcagg acgttgtatt gggtctgtac tacatgaccc gcgactgtgt taacgccaaa
   179641 ggcgaaggca tggttctgac tggcccgaaa gaagctgagc gtatttatcg cgctggcttg
   179701 gcatctctgc atgcccgcgt aaaagtacgt attaccgaag aaattcgtaa taccgaaggc
   179761 gaaagcatta cgcgtaccag cattatcgat acgactgtag gccgtgctat tttgtggatg
   179821 atcgtcccgc aaggcctgcc ttactctatc gttaaccagc cgctgggtaa aaaagctatc
   179881 tctaagatgc tgaacacgtg ttaccgcatc ttgggcttga agccaacggt tatctttgct
   179941 gaccagatca tgtacaccgg ttttgcttac gcagcacgct caggcgcctc tgtaggtatc
   180001 gatgacatgg ttatcccaga agcgaaagcg gggatcatcg aagaagctga aactgaagtt
   180061 gctgagatcc aagaacagtt ccaatctggt ctggtcacgg caggcgaacg ttataacaaa
   180121 gtgatcgata tctgggctgc ggctaacgaa cgtgttgcta aagcgatgat ggataacttg
   180181 tcggttgagg atgttgtcaa ccgtgatggc gttgttgaac agcaagtttc attcaacagc
   180241 atcttcatga tggccgactc cggtgcgcgt ggttctgccg cacagattcg tcagctggca
   180301 ggtatgcgtg gtctgatggc taagccagac ggctcgatca ttgaaacgcc aatcaccgcg
   180361 aacttccgtg aaggtttgaa cgtacttcag tacttcatct caacccacgg tgcgcgtaaa
   180421 ggtttggcgg ataccgcatt gaaaactgcg aactccggtt acctgacccg tcgtttagtt
   180481 gacgtggcac aggatctggt ggtgactgag gatgattgtg gtacccataa cggtatcgtg
   180541 atgaccccgg ttatcgaagg tggtgatgtt aaagagccac tgcgtgatcg cgtactgggt
   180601 cgtgtgactg cagaagaagt tatcaagcca ggttcggctg atattctggt tccgcgtaac
   180661 accctgctgg acgaaaaatg gtgtgatctg ttagaagaaa actccgtcga cagcgttaaa
   180721 gttcgctccg tagtaagctg tgaaactgat ttcggtgtgt gtgctaactg ctatggtcgc
   180781 gacctggcac gtggccacat catcaacaaa ggtgaagcgg ttggtgttat tgcagcacag
   180841 tccatcggtg agccgggtac tcagcttacg atgcgtacgt tccacatcgg tggtgcggca
   180901 tctcgtgcgg cagcagaatc cagcatccag gttaagaaca aaggcagctt gaaactgagc
   180961 aacgtcaagt tcgtgaccaa tgcggctggc aagctggtta ttacgtctcg taataccgag
   181021 ctgaagctga tcgacgaatt cggtcgtacc aaagaaagct ataaagtgcc ttacggtgcg
   181081 gtaatggcta aaggcgatgg cgcagaagtt cagggcggcg aaaccgttgc taactgggat
   181141 ccgcacatca tgccagtggt caccgaagtg agcggcttca ttcgcttcgc cgacatggtt
   181201 gatggccaga ccattactcg ccagaccgac gaactgactg gtttgtcttc tctggtcgtt
   181261 ctggacagtg cagagcgtac gggtagcggt aaagacctgc gtccagcact gaaaatcgtt
   181321 gatgccaaag gcaatgacgt attgatccca ggtactgata tgcctgctca atacttcctg
   181381 ccaggtaaag cgattgtaca gctggaagac ggtattcaga tcggtgcggg tgataccttg
   181441 gcgcgtattc ctcaggaatc aagcggtacc aaggatatta ccggtggtct gccacgtgtt
   181501 gctgacttgt tcgaagcacg tcgtccgaaa gagcctgcaa tcctggctga aatcagcggg
   181561 atcatctcgt tcggtaaaga gaccaaaggc aagcgtcgtc tggtgatctc accgttggat
   181621 ggtagcgatg catacgaaga gatgattccg aaatggcgtc agcttaacgt gttcgaaggt
   181681 gaagttgtgg aacgcggtga cgtggtttcc gatggcccag aatctccaca tgacattctg
   181741 cgtctgcgtg gcgttcacgc ggttacccgc tacatcacca acgaagtgca ggaagtttac
   181801 cgtctgcaag gcgttaagat taacgataaa cacattgaag ttatcgttcg tcagatgctg
   181861 cgtaaaggca ctatcgttga tgcaggtagc accgacttcc tggaaggcga gcaggcagaa
   181921 atgtcccgcg ttaaaatcgc taaccgtaag ctggcagcag aaggcaaaat tgaggctacg
   181981 ttcactcgtg acctgctggg tatcaccaag gcatccttgg cgaccgagtc cttcatctct
   182041 gcggcttcgt tccaggaaac cacgcgcgtt cttactgaag cggcagttgc cggtaaacgt
   182101 gatgaattgc gtggcctgaa agaaaacgta atcgtgggcc gtctgatccc agccggtacc
   182161 ggttatgctt atcatcagga ccgtatgcgc cgtaaagcac agggtgaagc gcctgttgtt
   182221 ccacaagtca gcgcggatga agcgactgca aacttggccg aattgcttaa tgccggtttt
   182281 ggtaacaaca aaggctaatc tctttgccta ctaccaacaa aacccgcatc tttcgggatg
   182341 cgggtttttg agagacgaac ggccccttct cgggccgttt tttttgttta tttttagagt
   182401 aagtcgtttt ttttagagcg ttttgttttt gttagagtaa attttgtttg tttttagagt
   182461 caatgtcgtc ccccctgaat ttagtcttgc cgcttaatgg tgttctctgg ttaaaacaaa
   182521 ccgccaagag tgtcatgcca gccagtggtg taactcactg atattacgcc ttcgggcggt
   182581 ttttcaatat tacgtgaact cgcttatcgc aatgaacggc ctaaatggct atcccaatct
   182641 ttccacacgg gctgtaagcc tgcttttgtt aacgcttgtg cgacctgttc cggggagcgg
   182701 ttatcatggg gcgcaaattg ttccagttcg ggatgatcat cggcataacc ccccggttgg
   182761 gtttttgacc cggcactgac attattgata gcaaccggaa tgacattatc gcggaagaaa
   182821 ggcgattctc gagtagataa cgacagttcc acatcaggtg caaataagcg aaaagcgcag
   182881 atcagttgca gcagttgtgg ctcactcatg atggatgcgg gttcgatccc cccagcgcac
   182941 ggacgcaagc gagggaaaga gatcgaataa cgggtttgcc agtaagtttg ttgcaaataa
   183001 aacagatgct ccgccagcat ataacagtcg gtacgccaac tattggacaa gccaatcaag
   183061 gcacctaatc cgatcttgtc gatccccgca cggcccaaac gatctggggt tgccaaccgc
   183121 cagtgaaaat cctgcttatg accccgcaaa tggtgctgct gatacgtcgc tgggtgatag
   183181 gttatcctga taaaccatca cgccatctaa tcccagcgcc tttaattcag tatattcatc
   183241 ttctgccaat ggctgaacct ccatcattag cgaactgaat ctactgcgga tcgtagggag
   183301 gtggcggcga aaatagtcca ttcctacttt tgtttggtgc tccccagtga ccagcagcaa
   183361 gtgctcaaaa cccagcgctt tgatggcttc acactctcgg ataatctctg cttcatccaa
   183421 tgtcttgcgt ttgatgcgat tactcatcga gaagccgcag taagtgcaat cattagcaca
   183481 caaattggag agataaagcg gcacataaaa actgactgta tttccaaaac gttggcgtgt
   183541 cagttgttgg gccttctgtg ccattggctc caggtaagcc agtgcggcag gggaaatgag
   183601 tgccatcaaa tcttcgcggg tgggcttgat ggcattcagc gcccgttcaa cgtctgcggg
   183661 ttttttactg ttgatggtta aggagatatc gtcccagtcc aactgctgcc agcgctggtt
   183721 gaagtcttca gacatggtct tgctcctcaa gttggctgag gaaacccgtt agcgggctgg
   183781 tggcggtggc ccgtagttgt aatgtatcag gttgtgaagg attgaacggt gaagcgccaa
   183841 gcccagccaa gcgtgcccgt tcgccagatt caaccgccag ccggaaagca tgggccatct
   183901 gcaccgggga gtgagctacg gcaattgcgg tattcaccag tacggcatcg gcacccagtt
   183961 ccagcgcttc aagggcatgg ctcggtgcac caatgcccgc atcaacgacg accgggactt
   184021 tcgattgttc gataataatt tgcaggaagt cgcgagtacg taaccccaaa ttagatccta
   184081 tcggtgagcc taatggcatc accgcagcac aacccacttc ttccagtcgt ttacacaaga
   184141 cggggtcggt aaaacaacaa acccctcttt caccagcact tcggcggcct tgagcgtttc
   184201 tatcgggtca ggcagcaaat atctcacatc tggatgaatt tccagtttta cccaatgggt
   184261 attcaaggct tcgcgggcca gacgtgcggc aaaaatagct tcctcagcgg ttttggcacc
   184321 ggacgtatta ggcagtaagc gcacgcccaa ctgccgcaag ggtgcgagga tcgcgtcgtt
   184381 tcctgactgt aagtcaacgc gcttcatggc catggtaata agttgtgaac ccgaggcgcg
   184441 gagtgcttcc agcatcagtt cgggagagga gaacttccct gtgcccgtaa ataaacgaga
   184501 agtaaaagtg gtatcggcaa ttttcagcat gtcatcctcc ggcaatggct tggaacagca
   184561 aaatatgatc acccgcttgc aaccgatgat tttgccaatc ggcgcgcgga ataatgacct
   184621 gattaatagc cagtgcggtt cccggctggt ggtgtttaag ttgattaagc agcatctcgg
   184681 cggtgagatt gcactccacc tccaatggct ggtcattgag catgattggt atgtaattgg
   184741 tcttcacaac ccacctccac acgccgggca atgggctgcc cttgtcagtt gcagggtgct
   184801 ccaactctgc tgtttgccat caaatagccg caatttaccg ctcagtgcta atggtattcc
   184861 cgcgagcatt ttaatggctt ccagcgcctg caaggtaccg atgacaccga ccaccggccc
   184921 cagaacaccc gcggtacggc agttacgttg aggcaactct ttatctggat aaatacaggc
   184981 gtagcagcct tgggcatagg gcggttcaat caccaacagt tgtccactga accccacagc
   185041 actgccgctg attagtggtt tttgtgccgt gacacaggcg gcattcacct gatggcgtgt
   185101 ctccatattg tcactgcaat ccagtactaa atctgcatta gcgacagcat cggtcaatac
   185161 ttgtcctgtc agccgtgtat ccagtgcgac aatgcggatc tgtggattga gttgctgcaa
   185221 atggcgttgc gctaaccggg ccttgttgtg gctaaccgat gaggtggggt tcgataacgt
   185281 ttggccgata tctgctgtac gatacagaat ctggcgctgc aaattagtga gatccaactg
   185341 gtcatcgtct gccagcagta actgaccgac accggcggcg gccagataga gcgctgcggg
   185401 ggagcccagc ccaccgaggc caacaatcag cacactggca ccctttagct ttcgttgccc
   185461 ttccgggccg atatcttcca gtagcagttg gcggctatag cgtaaaaatt cactgtcact
   185521 tagcgtctgg tcatttttca tcagccaact ccttaccctc gatcaggtgc agtaattgtg
   185581 cggttgcccg ttgccagtca cttgccaacg taatggcgct gaccacggcg acactgccga
   185641 cgccggttgc taatacgtgt ggcacccgct caatactgat gccaccgata gccacagttg
   185701 ggtaatccgg cgtattcttc acctgacggc ttaacgacgc caacccctgt ggggatgacg
   185761 gcatctgttt ggtctgagtg ggaaaaatat gccccagtgc gatataagag gggcgcagtg
   185821 tttttgccac cgccaactca tgttcatcat gggtagaaat gccgagccgc aaccccgctt
   185881 gctgaattgc cgctaaatca gcggcttcca gatcttcctg accgagatga acgccataag
   185941 cgccgtgttt aaccgccaac tgccagtaat cattgataaa taagcgcgcc tgatagcgtt
   186001 ttcctaattc aatggccgcg acaatatctt gctccacctg agcatcgtct gcatttttaa
   186061 tgcgcagttg tagcgtcgtg actccggctg ccagcaggcg ttctatccat aataatgagt
   186121 ccaccactgg gtagagccca agacgctgtt ccgtggaggg gaaacctggt gtagccacag
   186181 gagagagggc atcaagttgg ctcattattg gcctccgcac tcagattcgc cgggcggtgg
   186241 tatagctcac tgccacggga gcgaaactcg gccgacattt tttccatccc tgattgcagc
   186301 atattaattg gctgcgtgat gtctattggt tgtgctgcgg tggttggtgt agcggcttgt
   186361 gcttgtgcgg ccgcttgttc ttgtgccgca gcataatcgc ggacctcttg tgagattttc
   186421 attgaacaga atttcgggcc gcacatggaa caaaaatgag cgactttccc ggactcttgc
   186481 ggcaaggttt catcgtggta agcgcgggct gttgctggat caagcgccaa attgaattga
   186541 tcttcccagc ggaactcaaa gcgagctttg gacatggcgt tatcacgaat ttgcgcaccg
   186601 gggtggcctt tagccaaatc tgcggcgtgc gcggcaattt tgtaagtaat aagcccctgt
   186661 ttgacatcct ctttattcgg cagaccaagg tgctctttgg gggtgacata acagagcatg
   186721 gcgcaaccga accagccgat catcgctgca ccaatccctg aggtaaagtg gtcatagccc
   186781 ggtgcgatgt ccgtggtcag tgggcctaag gtataaaatg gcgcttcgtg gcagtgttcc
   186841 agttcctcgg tcatattgcg gcggatcatc tgcatcggca catgccctgg gccttcgatc
   186901 atcacctgta catcatactc ccaggcgatt ttggtcaatt cacccaaggt atgcagttcg
   186961 gcgaattggg cctcatcatt ggcatcttga atagagccag ggcgcaggcc atcgcccagt
   187021 gataatgaaa cgtcataggc tgcacaaatc tgacagattt cgcggaaatg ctgatacagg
   187081 aagttttcct gatgatgcga aaggcaccat tttgccataa ttgaaccgcc gcgagagacg
   187141 ataccggtta ggcgtttggc agtcatcggc acatagcgca acaagacccc cgcgtggaga
   187201 gtaaaatagt ctaccccttg ctctgcctgc tctaacaggg tgtcacggaa catttcccag
   187261 gtcagatttt cggccacgcc attaactttt tccagcgcct gatagatagg taccgtgcca
   187321 atagggaccg ggctgttacg taggatccat tcccgcgttt catgaatata gcggcccgta
   187381 gataagtcca tcaccgtatc ggcaccccaa cgggtagacc agaccagttt ttctacctct
   187441 tcttcaatgg aagaggtcac ggcggaatta ccgatgttgg cattcacttt gaccagaaaa
   187501 ttacggccaa taatcattgg ttcagattct gggtgattaa tattggcggg gatgatggct
   187561 cggccggccg ccacttcctg acgcacaaac tcggcggtga tattttccgg cagatgggca
   187621 ccaaacgctt gtcccggatg ttgttgaagc aagacttcac cccgaatacg ttcacggccc
   187681 atattttccc gtagggcgat aaactccatc tctggcgtga ttttcccctg tcgggcgtaa
   187741 tgcaactgag tcacacattg accagtggct gctttccgtg ggcggggtag atgctcaaaa
   187801 cgtaaatggt ccaggccttc atcagccaaa cgctgttggg taaagccgga actgacagat
   187861 gccagcgctt cagtatcttg gcgatctgcg acccaagcgg cacgcagttt aggcagcccg
   187921 ttatgaacat ccagtttagc ttgtgggtca ccatagggac cggaggtgtc atagaccggg
   187981 atggcctcat tatcttcata gcgtggttcg tttttactgc cgccgatttg cgtcgggctg
   188041 agttggattt cacgcatcgg cacttgaata tcgggccgag agccttgtag ataaatacgt
   188101 tgggagttgg gaaaagtaac gccttgtaag gtattaataa actgttgggc ctcttcgcgc
   188161 tgctttttac gaataggtgt gcctttacgt gggtgtgacg aattttcagc gggtaatgac
   188221 gttgtattat tagacatagc aattcctacc agtgtggttt atagagccag tgtggtgtat
   188281 tgggaaaatt gcttgtctgg agcttggcgg gagtaacgat gttggccagt gaccggtagc
   188341 tacccttgag ggtgagtatc gggcctgtag cgataaatta ctcttgttcc cttcgcgggt
   188401 attaacccga tcaggttccg cggatcccga attaacggtc tcagcctgcg tttgctttcc
   188461 taaaaaagca ggtgctaggc actccgacaa gagcctttac tatacgaggt tgaattaaaa
   188521 ctacaatagc ctacttatga gcaggctatt ctgcttgctc attttgtgca cgctacccgt
   188581 atctgctgtt tattcgcagt tacaggcggc ggtcagttga cctggctctt tttatccgca
   188641 tccgctagct gggcggcttg ccaagattcg gcggcccatt gaattaattg gtcttccagc
   188701 ctgaaacggg cgtcaagcgc ttcaccgata tccgataaag cttgttgata ctcggtgcag
   188761 ctatcgtcgt cgatttcaat gtttgtatag caatcatgga atgccatgat agtttgagtg
   188821 ttgtttttta atgcaggatg aattttggct gtcagtgcca ttttggggct agatgcgcct
   188881 tctacctctt tgataattct gtcatagaga tggaaatggc ctgaagaaag atagtcgact
   188941 aaattatggc aaaagttctc cagcgttttt gcattaagcg gggtatgctt ctctttttgc
   189001 ggcttaatac cgatcacggt gcaataagag actaacagtt ctttacgcgc atgaagccat
   189061 tgatcaatta attcattact accgccaacg cgttgagtca ggctttccag tcggttgagc
   189121 atgaacgact ccattagtaa gaaaaaatat tgtgggttac aaaaatgtaa cagccggttt
   189181 ctagattgcc agtgaaatag aggttgtgca acaacgatat ggaactacaa cttacaggta
   189241 aagaaagtgg ctggtggatt gtcagtcatg aaaataaatt atggttgccg aaaggagagc
   189301 taccacaagg caatgccgct aactggtcat tgcaaggcac gactgcacgg cagattggtg
   189361 aatggcaagg gcagtctgtg tggcttattc gccagatgat gccttcaggg atggggtcgg
   189421 tccggcaatt attggatgtt gaccgcggtt tattccaatt ggcagggcgc ggtgtgcaat
   189481 tagccgaatt ctatcgttca catcgctttt gtggctattg tgggcatgaa atgcatgcca
   189541 gccggacgga atgggccagc ttatgtaacc actgtcggga gcgctattat ccgcaaattg
   189601 ctccttgtgt gattgttgct attcgccgtg gtgatgaaat tttgctggca caacatgtgc
   189661 gccatcgtgg cggtatcaat accgtgctgg cggggtttgt tgaagtgggt gagaccctgg
   189721 aacaggcggt ttcacgggaa gtgctggaag aaagtaatat tcacattaag aacttgcgct
   189781 acgtgacgtc acagccttgg ccatttcctc attcactgat gatggcattt atggcggatt
   189841 atgacagcgg tgaattatgt catgacccga aagagttgct gaatgccggc tggtatcgct
   189901 atgaccaatt acctttgcta cctccacccg gtaccgtggc acgccgtctg attgaagata
   189961 cggtggtctt atgtcgtgaa catagcgatt taagccaata gcattttaaa atcaatatct
   190021 tgctattgct tgtgaaagaa aggggggatg caatgacgta ctttctttat ttctaatcca
   190081 taggagtaaa aaagtgcgtc caatcataac tcagaccgtg caaccagtga cttcgatgta
   190141 tccatcacta ccaaaagcct ttatccaaga taaggttatg ttatcgctac ataataaagc
   190201 tgcgttagac agcaccatta aaggcgacgc agtgagagct cttctcttac acgcttatgt
   190261 agatatcaaa ggtaatgaag tggaaaggcg caccactgcg gtaggtattc aaaagctcta
   190321 tgaggaagta ttgcaggaat tgttatatca ggatcctaag tgtatatcag tcatgatatc
   190381 gcacaccgct aacccaccaa cccccctgag tattgctagc cctgagcgag tgatgcagat
   190441 gatgcaccag aatattcggc aggatattgc cagccaaaaa acaataactg accgcacgca
   190501 gactctccat aatttactgt cgtataagaa tcaatttcaa tataaagcca tctatgacca
   190561 gccaagatta aagcctgaag aaaactataa ctttaagatg gttaatgatg tacatgaaaa
   190621 tctgcattct attcaaacag acagctgttg taaggctgga gcgttaacgg gtgctaccta
   190681 ttttctacaa gactctccag gggaaattca tgtatttggc attcgcatta ctcaagcgaa
   190741 tgaagaaagc gggaaggttg aattatttca gggtttgaaa agtgatgttc aaacaaacaa
   190801 taaactggac tcgttgtacc tattgttgcg cgggaatagc catcaatctc ccgatgatat
   190861 ctcgagttca gtcggttgat aatgagcaac tcaagagggt gattcaggaa agagccatct
   190921 gacatgctac aattccgttt tgtaatataa tgccacttta taatacaagg ccgtcagatc
   190981 attaagggag ccctatcatg aatgagttga aaaacgatcg ctatctgcgt gctttgctac
   191041 gtcagcctgt agacatgaca ccggtatgga tgatgcggca ggcaggccgt tatttgccag
   191101 aatataaagc aacccgcgct attgctgggg attttatgtc actgtgcaaa aatgcagagt
   191161 tagcctgtga ggtcacgatg cagccactgc gtcgttatcc gctggatgca gcgattctgt
   191221 tttccgacat tctgaccatc cctgatgcca tggggctggg gctctatttt gaaactggcg
   191281 aaggcccgcg ttttcaatcc ccaattactt gccgggctga tgttgaaaaa ttgccgatcc
   191341 ccgatcctga gcaagaattg ggttatgtga tgaatgcggt gcggaccatt cgtcgcgaac
   191401 tggccggttc ggtgccctta atcggttttt ccggtagccc atggactctg gcgacctata
   191461 tggttgaagg cggcagtagt aaagccttta ccaaactgaa aaaaatgatg tatgccgaac
   191521 cgcagacctt gcacttgctg ctggataaac tggcagacag tgtcattttg tatcttaatg
   191581 cccaaatcaa ggcgggggct caatcggtca tgatctttga tacctgggga ggggtactga
   191641 caggccgtga ttatcatgag ttctcattga attatatgca taaaattgtc gatggtttga
   191701 tccgcgaaaa cgaaggtcgt cgggttcctg tcactttgtt caccaagggc ggggggccgt
   191761 ggctggaagc gatggccgcc accggttgtg atgcgctggg tctagactgg acaacggata
   191821 tcgcggatgc gcgtcgtcgt gttggtgata aagttgcctt gcaaggcaac atggatcctt
   191881 cggttctgta tgcaccccct gcgcgtattg agcaggaggt tagtaccatt ctggcgagct
   191941 ttggccaggg tgaagggcat gtatttaatc tgggccacgg gattcaccaa gatgtacctc
   192001 cagcacatgc cggtgcattt gtgaacgcgg tacatgcgct atcacggcct tatcatcaaa
   192061 aataatcagc gtgtaggatg gagccgattg gtcaatggtg aagactaaat cgagggttga
   192121 gactaaatca atgtttgata ctaaagcgct acaggcagag cagcggcaac gggcatcgga
   192181 gattagtctt catgatggca ttgataacca gtctgtgcgc tttattgctg gagctgatgt
   192241 cggttttgag cagcatgggg agataacccg tgccgctatc gctattttac gctatccctc
   192301 tctggcgctg gtggaatacc aggttgccag agtggcaact tctctgcctt atatccccgg
   192361 tttactctct tttcgtgaat atccagcgct gttagccgcg tgggcgcagt tgcagcaacg
   192421 ccctgatctg attctggtcg atgggcaagg catcgctcat cctcgccgtc tcggcgttgc
   192481 cagccatttt gggttattgg tcgatgtacc gacgattggt gtcgctaaaa gccgcctgtg
   192541 tggtgatttc ttgccactgc atcaagatgt tggtgcggtg cagcccttgt tcgataacga
   192601 tgagcagctt ggttgggtat ggcgcagtaa aatccgctgt aacccactgt ttatttcgcc
   192661 tgggcatcgg gtgagtgttg gcagtgcgct ggcatgggtt caacgttgca tggcgggtta
   192721 tcgtctgcct gaaccaaccc gctgggcgga tgctattgct tcaaaccgtc cgcaatttca
   192781 acgttggctg cggaaaaatc ctgattttct tggcaagcgt agggatatga tttaatttcg
   192841 gttacactgc cgcgcagata atgaataatg agaactcatc atgttacgta atccgattca
   192901 tctacggctc gaaaagctgg aaagttggca acatctgact tttatggctt gcctgtgcga
   192961 gcggatgtat cccaattacc agcaattttg tctggaaacc ggatttggcg atccggcggt
   193021 ttatcgacgt attctggatc ttatctggga aacgttagtc gtcaaagacg ctaaagtgaa
   193081 ctttgatagt caattggaaa agctggaaga ggctattcca tcatctgatg actatgctat
   193141 ctacggtgtt tatcctgcta ttgatgcgtg tatcgcatta agtgaggcta ttcattcacg
   193201 tttgagtggt gaaacactgg aacatgccat cgcgatcagc gaagcatcaa tccgtactgt
   193261 tgcgatgctg gaaatgacgt tggcaggtaa agaaatgacc gatgaagaac taaaaatctt
   193321 gcctgcgatt gaagaagaat gggatatcca gtgggagatt tttcgtctat tagctgactg
   193381 tgaagagcgc gacttagatc tgatcaaagg gttacgatct gacctgcggg aagccgctgt
   193441 tagcaacatt ggcataaatt taacgcaata aggcaagaaa acgtgattta acgcctgatt
   193501 tgtcacgtct taaggcttca catctgcccc ctgtctgttc tacatttggg gggcgattta
   193561 aaagtggcta tcggtgcgtg tatgcaggga gtgctgtcca tcggcatatc cgtcgcactt
   193621 gatgctttgc aaacgataaa tatactgtaa ggataacgta tgaataagac tcaactgatt
   193681 gacgtaatcg cggacaaagc ggacctttct aaggtacaag ctaaagctgc tctggaatcc
   193741 acactggctg caattaccga atctctgaaa gaaggggatc cagtacaatt ggttggtttt
   193801 ggtaccttca aagtaaacca tcgtaatgag cgcactggcc gcaacccaca aacgggtaaa
   193861 gaaatcaaaa ttgctgccgc taatgtaccc gcgtttgttt ctggtaaggc actgaaagac
   193921 gctgttaagt catagtgtgt cagtaaaaat aataagcagg ggggggataa aacccctttt
   193981 gtttatgcag cgggtgctga taaccttcgg attaaccttg ggtctcagcg cctgtagcag
   194041 cctgtcagat ccccctcaat tcagtgccag cgggtatatc gccgatagcg gtgttgttcg
   194101 tttatggcgt caggataatg cgcagcagca accccaggtg ttgatgagcg tttacagtcc
   194161 ctacttcggg ggcaataccc gagtgacctt ctacgagtac cagaatggca ttttacggga
   194221 aatccgtcgc aatgatttag gcgctacccc acagagtgtc cagttgcgtt tcgatgagca
   194281 agggcaggtt agctttatgc aacgccagct cgcatcgcgt cgtgagtcgc tctctgctga
   194341 tgatatagcg gtttatcagt tggaagctaa acgcattttg gaactcagtc gtgtgctacg
   194401 tgcgggtgac gtaaggttaa ttcaggggcg ttggcaggat ggcatgctta ctacctgtgc
   194461 aggtaaaacg ttgcgtctga atctggatga taattcgcag gcatggctga caacgcgggg
   194521 tgagaagaac acgcagcctc ttggtgtcgc atggctggat tcatctgaag ggcaacaact
   194581 tctgctggtc gcgaatcagg acttctgccg ttgggaacct caggcaggca gcctgtaagt
   194641 taccgatgag ctataagtta accaatgacc tataagttaa ccaatgacct ataagctgct
   194701 ggttatcagc ggtgcagcgt cataagatag ccagtaatcg attatgatcc gcaataagta
   194761 gggcacagcg cactagactg taccctttta aagacagtga gcctttactt accgcgagca
   194821 atcgctcgat aaccaatatc tttacggcag aaaacccctt cccactggat cccctcagct
   194881 aactgatagg catattgttg cgcctgcgcg acggtttcag cgagtgcagt gacacacaag
   194941 acgcggccac cattggtgac aacttcatga ttcccattca gcttggtccc cgcgtggaag
   195001 acttttccat ccttgacttc ttgctgtggt aagccatgaa taacatcacc ctggcggtaa
   195061 tctgctggat aaccgccagc ggctaaaacg acccccagtg atgggcgctc atcccagtct
   195121 gaggtttttt catttagttt gccttgtgta ccggctaaac acagttcgac caaatcggag
   195181 cgcatacgca acatgattgg ctgcgtttct ggatcgccaa agcggcagtt gaactcaatg
   195241 actttgggtt gcccatcggc tgaaatcatc aggccagcat agaggaaacc ggtgtaaata
   195301 ttaccttccg ccgccatacc acgcacggtc ggccaaataa cctgatccat gacccgttgg
   195361 tgaacatcat ctgttaccac gggggctggg gaataagcac ccattccgcc ggtatttggc
   195421 ccggtatcac catcgccaac tcgcttatga tcctgactgg tcgccattgg caaaacattt
   195481 tcgccatcaa ccatcacgat aaagctggct tcttcgccat caaggaactc ttccaccacg
   195541 atacggtgcc ctgcatcacc aaaagcgtta ccggccaaca tatcattcac ggcggtttcg
   195601 gcttcttcct gcgtcatcgc aacaatcacg cctttaccgg cggccagacc atcggctttg
   195661 ataacgattg gcgcaccttt ttgacgcaca taggccaatg cggcctcgac atctgtaaag
   195721 ttttggtatt ccgcagaggg aatgttgtga cgggccagga aatctttggt gaaggcttta
   195781 gaaccctcta attgagccgc agcctgagtc gggccaaaaa tagctaaacc agcagcgcgg
   195841 aacgcatcaa ccacgccgat caccaaaggg gcttctgggc caacaatcgt caggccgata
   195901 tcatgacttt gagcaaaggc cagtaaaccg gcaatatcag tggcggcgat atcaacattt
   195961 tctaaggtcg gttccagtgc tgtacccgca ttacctggtg caacataaat tttgtccgct
   196021 aaaggagatt gggcggcttt ccagcccaga gcgtgttcac gaccgccgtt accaattatc
   196081 aaaatattca tctggatgac tccgtgaagg ggcacatcat caagcgcccc ttcctatata
   196141 agagggttaa ttaatgacgg aaatggcgca tgtcggtgaa gatcatggca atactgtgtt
   196201 catcagcagc cgcgatgact tcatcatcac gaattgagcc gcccggttgg atgacacaag
   196261 taatgcccac agccgcggcg gcatcaatac catcacggaa cgggaagaag gcatcagagg
   196321 ccatggctga gccagccact tccagccctt catctgcggc cttgataccg gctattttcg
   196381 cagagtacac gcggctcatt tggccggcac ctataccgat tgtcatgtta tcgcgggcat
   196441 agacaatcgc attggattta acaaacttag ccactttcca gcagaacagc gcatcacgca
   196501 gttcctgttc ggtaggctga cgcttggaaa ccacgcgaag gtcggccgcc gtcaccatac
   196561 ctaaatcgcg ttcttgtacc agcaaacccc cattaacacg tttgaaatct aaacctgctg
   196621 aacgtgcttg ccactggcca caagtcagga ctcggacatt ttgtttagct gcaagcaatg
   196681 ccaatgcatc agagctgact gttggcgcaa tgatcacttc gacaaactgg cggctgatga
   196741 tcgcgctggc cgttgctgca tccaattcac ggttaaaggc gatgatgcca ccgaaagctg
   196801 aggttggatc ggtttgatag gcacgttcat aagcggcaag aatagaatca ccgatagcca
   196861 caccgcatgg gttggcatgt ttaacgatca cacaggctgg ttcactgaac tctttcacgc
   196921 attccagcgc ggcatcggta tccgcaatat tgttataaga gagggctttc ccttgtaatt
   196981 gctgggcagt ggcaacggat gcctctttga catcttcttc tatatagaag gcagcttgct
   197041 ggtggctgtt ttcaccgtaa cgcatatcct gcttctttat atagttaaga tttagggtgc
   197101 gagggaagtg gccggaaggc tgttccgtat caccatgata aggtggcacc agtgtgccga
   197161 agtagttggc gatcatgctg tcgtaggcgg cggtgtgttc gaaagcttta atggccagat
   197221 tgaagcgggt ggggtaagtc aacgaaccat cattattatc aagctcagta ataatggcgg
   197281 ggtagtcgct actcttcacc acgatggcga catctttatg gttcttggcc gcagagcgaa
   197341 ccatggttgg gccaccaata tcaatattct caaccgcatc ttccaacgag caatccgggc
   197401 gggcaaccgt ctgggcgaag ggatataaat taacgacgac aatatcaatg ggctgaatgc
   197461 catgttgagc catgatgcca tcatcctgac cacgacgacc taaaatccca ccatgcacct
   197521 ttggatgcaa agtcttcaca cgtccatcca tcatttccgg gaaaccggtg tagtcagaca
   197581 cttcggtaac gggtaaacca gcatcagcca gcaggcgggc agtcccaccg gtggaaagta
   197641 actcgatacc gcgttgagaa agtgcttggg cgaattcgat gatacctgct ttgtcagaca
   197701 cactgagtag agcacggcgg attggacggc gttgttgcat ggttttatcc cttggatttg
   197761 gagtcgcagt tttcttcatt atcaattaca gagttcttca ctatcaatta atagggcgct
   197821 acagactatt tcgttgatat tttgtcgatg aggtcaccct tttcgacgcg gggaattgta
   197881 gcgaaaacga ttgcgtgatg ctcgtcaatt ttgagcgcag attcaatctg tggataagtt
   197941 tgtgcacaac tgcgtataag gcggggtttt gctgtggaat gcagcaaaca gtcattttta
   198001 ttgaaaatag cggttgcggg ctgcgtggaa ctccctataa tgcgcatcca tcgagacggc
   198061 acacaacgaa tcaaatcgtt gagtggccgg caaagagaac agagaaattc aacgaaataa
   198121 gtagttgact ctgaatgagg aaagcgtaat atgcgcacct cgcgttacca accaagtgtt
   198181 gctaacgcac tgctctttaa caatttatca gacaatctgt gtgggcactc gcaagacgat
   198241 atcgacgcct gtttcggcag gcagaaataa tatcaagtct tgaagagtga ccaaagcagt
   198301 aaacattttg acttcggtca agatgcctat ttgcagaaag taatctttga gcaccgctgc
   198361 ttttacgcaa gtaaaagtca gcaaatcaaa caaatcttaa attgaagagt ttgatcatgg
   198421 ctcagattga acgctggcgg caggcctaac acatgcaagt cgagcggcag cgggaagtag
   198481 tttactactt tgccggcgag cggcggacgg gtgagtaatg tctggggatc tgcctgatgg
   198541 agggggataa ctactggaaa cggtagctaa taccgcatga cctcgcaaga gcaaagtggg
   198601 ggaccttagg gcctcacgcc atcggatgaa cccagatggg attagctagt aggtggggta
   198661 atggctcacc taggcgacga tccctagctg gtctgagagg atgaccagcc acactggaac
   198721 tgagacacgg tccagactcc tacgggaggc agcagtgggg aatattgcac aatgggcgca
   198781 agcctgatgc agccatgccg cgtgtgtgaa gaaggccttc gggttgtaaa gcactttcag
   198841 cgaggaggaa ggggttgagt ttaatacgct caatcattga cgttactcgc agaagaagca
   198901 ccggctaact ccgtgccagc agccgcggta atacggaggg tgcaagcgtt aatcggaatt
   198961 actgggcgta aagcgcacgc aggcggtttg ttaagtcaga tgtgaaatcc ccgcgcttaa
   199021 cgtgggaact gcatttgaaa ctggcaagct agagtcttgt agaggggggt agaattccag
   199081 gtgtagcggt gaaatgcgta gagatctgga ggaataccgg tggcgaaggc ggccccctgg
   199141 acaaagactg acgctcaggt gcgaaagcgt ggggagcaaa caggattaga taccctggta
   199201 gtccacgctg taaacgatgt cgacttggag gttgtgccct tgaggcgtgg cttccggagc
   199261 taacgcgtta agtcgaccgc ctggggagta cggccgcaag gttaaaactc aaatgaattg
   199321 acgggggccc gcacaagcgg tggagcatgt ggtttaattc gatgcaacgc gaagaacctt
   199381 acctactctt gacatccaca gaatttggca gagatgctaa agtgccttcg ggaactgtga
   199441 gacaggtgct gcatggctgt cgtcagctcg tgttgtgaaa tgttgggtta agtcccgcaa
   199501 cgagcgcaac ccttatcctt tgttgccagc acgtaatggt gggaactcaa gggagactgc
   199561 cggtgacaaa ccggaggaag gtggggatga cgtcaagtca tcatggccct tacgagtagg
   199621 gctacacacg tgctacaatg gcagatacaa agtgaagcga actcgcgaga gccagcggac
   199681 cacataaagt ctgtcgtagt ccggattgga gtctgcaact cgactccatg aagtcggaat
   199741 cgctagtaat cgtagatcag aatgctacgg tgaatacgtt cccgggcctt gtacacaccg
   199801 cccgtcacac catgggagtg ggttgcaaaa gaagtaggta gcttaacctt cgggagggcg
   199861 cttaccactt tgtgattcat gactggggtg aagtcgtaac aaggtaaccg taggggaacc
   199921 tgcggttgga tcacctcctt acctaacgat acgcattgcg cagtgcccac acagattgtc
   199981 tgatgaatgt aaacgagcaa gagcacctgt tgatgttatg agtttcgact catgctgata
   200041 cgaaacggtt gaatttcggt ttgatcggta ttttcgtgtc cccatcgtct agaggcctag
   200101 gacactgccc tttcacggct gtaacagggg ttcgaatccc cttggggacg ccaatccgat
   200161 aatgagtgaa agacattatc accggttctt tatgaactga aaaataacgt aaagatgact
   200221 ttaccaagtc gtgtttacga tattgctctt taacaatctg gaacaagctg aaaattgaaa
   200281 cattacagct gaaatttacc ccgccgtaga tgtattgggg taaagagtaa cctgtaatag
   200341 agtctctcaa ataatcgcaa cacaagatgt actgtcagca atgacaagac accttcgggt
   200401 tgtgaggtta agcgactaag cgtacacggt ggatgcctag gcagtcagag gcgatgaagg
   200461 gcgtgctaat ctgcgaaaag cgtcggtaag ctgatatgaa gcgttataac cgacgatacc
   200521 cgaatgggga aacccagtgc aatacgttgc actatcgtta gatgaataca tagtctaacg
   200581 aggcgaaccg ggggaactga aacatctaag taccccgagg aaaagaaatc aaccgagatt
   200641 cccccagtag cggcgagcga acggggagga gcccagagtc tgaatcagtt tgtgtgttag
   200701 tggaagcgtc tggaaagtcg cacggtacag ggtgatagtc ccgtacacca aaatgcacag
   200761 gctgtgaact cgatgagtag ggcgggacac gtgacatcct gtctgaatat ggggggacca
   200821 tcctccaagg ctaaatactc ctgactgacc gatagtgaac cagtaccgtg agggaaaggc
   200881 gaaaagaacc ccggcgaggg gagtgaaata gaacctgaaa ccgtgtacgt acaagcagtg
   200941 ggagcacctt cgtggtgtga ctgcgtacct tttgtataat gggtcagcga cttatatttt
   201001 gtagcaaggt taaccgaata ggggagccgt agggaaaccg agtcttaact gggcgtctag
   201061 ttgcaaggta tagacccgaa acccggtgat ctagccatgg gcaggttgaa ggttgggtaa
   201121 cactaactgg aggaccgaac cgactaatgt tgaaaaatta gcggatgact tgtggctggg
   201181 ggtgaaaggc caatcaaacc gggagatagc tggttctccc cgaaagctat ttaggtagcg
   201241 cctcgtgaac tcatcttcgg gggtagagca ctgtttcggc tagggggcca tcccggctta
   201301 ccaaaccgat gcaaactccg aataccgaag aatgttatca cgggagacac acggcgggtg
   201361 ctaacgtccg tcgtgaagag ggaaacaacc cagaccgcca gctaaggtcc caaagtcatg
   201421 gttaagtggg aaacgatgtg ggaaggcaca gacagccagg atgttggctt agaagcagcc
   201481 atcatttaaa gaaagcgtaa tagctcactg gtcgagtcgg cctgcgcgga agatgtaacg
   201541 gggctaaacc atgcaccgaa gctgcggcag cgacacttag gtgttgttgg gtaggggagc
   201601 gttctgtaag ccgttgaagg tgacctgtga gggttgctgg aggtatcaga agtgcgaatg
   201661 ctgacataag taacgataat gcgggtgaaa aacccgcacg ccggaagacc aagggttcct
   201721 gtccaacgtt aatcggggca gggtgagtcg acccctaagg cgaggctgaa aagcgtagtc
   201781 gatgggaaac aggttaatat tcctgtactt ggtgttactg cgaagggggg acggagaagg
   201841 ctaggctggc cgggcgacgg ttgtcccggt ttaagcgtgt agggggagtg accaggtaaa
   201901 tccggttgct tatcaaccct gaggcgtgat gacgatgcac cacggtgcag aagcagttga
   201961 tgccatgctt ccaggaaaag cctctaagca tcaggtaaca ttaaatcgta ccccaaaccg
   202021 acacaggtgg tcaggtagag aatactcagg cgcttgagag aactcgggtg aaggaactag
   202081 gcaaaatggt gccgtaactt cgggagaagg cacgctggcg ttaggtgaaa ggactagctc
   202141 ctggagctga agccagtcgc agataccagc tggctgcaac tgtttaataa aaacacagca
   202201 ctgtgcaaac acgaaagtgg acgtatacgg tgtgacgcct gcccggtgct ggaaggttaa
   202261 ttgatggggt cagccgcaag gcgaagctct tgatcgaagc cccagtaaac ggcggccgta
   202321 actataacgg tcctaaggta gcgaaattcc ttgtcgggta agttccgacc tgcacgaatg
   202381 gcgtaatgat ggccaggctg tctccacccg agactcagtg aaattgaact cgctgtgaag
   202441 atgcagtgta cccgcggcaa gacggaaaga ccccgtgaac ctttactata gcttgacact
   202501 gaacattgag ccttgatgtg taggataggt gggaggcctt gaagtgtgga cgccagtctg
   202561 catggagcca accttgaaat accacccttt aatgtttgat gttctaactc ggccccatga
   202621 tctggggtga ggacagtgtc tggtgggtag tttgactggg gcggtctcct cccaaagagt
   202681 aacggaggag cacgaaggtt agctaatcac ggtcggacat cgtgaggtta gtgcaaaggc
   202741 ataagctagc ttgactgcga gagtgacggc tcgagcaggt acgaaagtag gtcttagtga
   202801 tccggtggtt ctgaatggaa gggccatcgc tcaacggata aaaggtactc cggggataac
   202861 aggctgatac cgcccaagag ttcatatcga cggcggtgtt tggcacctcg atgtcggctc
   202921 atcacatcct ggggctgaag taggtcccaa gggtatggct gttcgccatt taaagtggta
   202981 cgcgagctgg gtttagaacg tcgtgagaca gttcggtccc tatctgccgt gggcgttgga
   203041 agattgagag gggctgctcc tagtacgaga ggaccggagt ggacgaatca ctggtgttcg
   203101 ggttgtcatg ccaatggcat tgcccggtag ctaaattcgg aagagataac cgctgaaagc
   203161 atctaagcgg gaaacttgcc tcgagatgag tcttccctgg ggcttaaagc cccctgaagg
   203221 aacgttaaag actatgacgt tgataggctg ggtgtgtaag tgcagcgatg tattgagcta
   203281 accagtacta atgatccgtg aggcttaacc ttacaacacc gaaggtgttt tgaattgaga
   203341 gagattttca gcatcgttcc gagattgtgt tgactggctg acaagtgttg cttgtttgcg
   203401 ggttaattga aacagaattt gcctggcggc catagcgcgg tggtcccacc tgatcccatg
   203461 ccgaactcag aagtgaaacg ccgtagcgcc gatggtagtg tggggtctcc ccatgcgaga
   203521 gtaggacact gccaggcatc aaataaagcc aagaccccat gcccaaagcg tggggttttt
   203581 gctgtgcgcg aaacacagaa attacgcgtt gtactgataa ccccatgccc aaagcgtggg
   203641 gtttttgctg tgtgcgaaac acagaaatta cgcgttgtgc tgataacccc atgccaaaag
   203701 cgtggggttt ttgctgtgta cgaaacacag aagttacgcg ttgtaatgat gattaaaatg
   203761 gtgaggataa ggtaggttag caacgtgtcc acaccaatga tggcgtagct cgagcctata
   203821 tggagcagga aaaacggtat ttttactggc tgtctattct cttcgccgcg ggcatttggt
   203881 catcaacctc agaaacttca ctttttgtga tagatattct ccttgatctt cccccttcgt
   203941 tcagtaccgc tgtaaagtag agttttcggc ccttcttttc cgtccaaaaa gaggtcattc
   204001 gttatgaaaa agacgcgtta taccgaagaa caaatcgctt ttgcactcaa acaggctgaa
   204061 acgggtactc gagtggaaga agtctgtagg aagatgggca tttcggaagc gacattttac
   204121 aactggaaga agaagtttgg gggaatgggt gtcacggaat tgcgccgtct tcggcagctt
   204181 gaggatgaga atcagcgcct caaacgtctg gtggccgatc tgagtctgga taaggaaatg
   204241 ctgcaggatg tcatccgaaa aaagttctga ggccgctgca gaagcgcgat gccgtggaat
   204301 atctgctggc ggcgtaccgt atcggagtac gcagagggtg caggctgatg atgcagagcc
   204361 gcactgtata caactatcgt agccatcgtg acgatcgggc tattactcag cgaatacggg
   204421 aaattgcgga gacgcgcatc cgttatggct gtccgcgcat tcatatcctg ctgcggagag
   204481 aaggctggct tgttaaccat aagaaaacgc accgtattta ctgtcttgag ggtctcaatc
   204541 tacgttcgaa acgtccacgg tggcatgtga cagcgaggca caggcacgca agtccagaag
   204601 tgaccgcgtt agatcagtgc tggagcatgg atttcgttgc tgataatctg ttcaacgggc
   204661 gtcgggtcag ggcgctaact atagtggata attttagtcg tgaatgtctg gcgatcgagg
   204721 tcggtcaggg gttacgtgga gatgatgttg tggctgtcat ggacagatta aaacattcgc
   204781 tggggcgtat tccacaaagg ctgcagacag ataacggcag cgaattcatc tcgaagtcga
   204841 tggaccgatg ggcgtatgaa aacagggtct cgatggactt ttcaggcccc ggaaagccta
   204901 cagataatgc ctttatcgag tcatttaatg gcagtctgag ggatgaatgt ctgaacgtgc
   204961 acgggttcct ttctctggaa gatgctcagg agaaaattga acaatggcgg caagaatata
   205021 atcattttcg tccgtattct tcgttaaata acctgactcc ggcagaattt gcccgaagtc
   205081 atcaaaaagg tccggatctc tgatttagcc tggtacggat attggggagg gatcatcctc
   205141 tccttattat tttgttcgtc gcggcccttg agtggggata ctgtgggtat aatcgatcac
   205201 cgggagaagc ggtatggcgg cgtatagccc tgcacgatta tttcatatca catggctaaa
   205261 tatggcaccg acaaaaaatt ccgctccaca gatatttccc tttcataatt tttcttccac
   205321 acactattca ctctaataat gtgagctaat gaccctgttt tgccatcgag tgtgatccca
   205381 agcctcataa tatttttatt ttgactgttt ttataacgtc agccacagaa aataaatgtt
   205441 gttaccttag aatcgtttaa tcaaaaaatg aaatggcgtt ttgattgcga ggttcaaatg
   205501 aatggagctg cgttcgtcag ttcgatgata ttggccgtaa tatttactac agcaacagta
   205561 caggcgagcc ctgtggcata ccaaaaagaa gcaattactg aaaataactt acctgtattt
   205621 tatccacagt tgaaacagca gatgaattat caaagctcat ggctggcagg gaaatacaca
   205681 gatttcgctc tatggcggag ttgtcaacga cggatgaaaa gtgatccact tatatctcca
   205741 ccaacggccc aatattgatc caccgtttta ctcaggatta gcttctgcta taaccccggc
   205801 ctttcgtttc tgtctgagtc gatagctttc tcctttgatt tgaacgacat gtgagtggtg
   205861 taagatacgg tccagcatcg ctgaggtcag tgctgcatca ccggcgaacg tttgatccca
   205921 ctgcccgaac ggcagattgg atgtcaggat cattgcgctc ttttcgtaac gtttagcgat
   205981 gacctggaag aacagctttg cttcttcctg actgaacggc agatagccta tttcatcaat
   206041 gatgagcagg cggggggcca ttactccacg ctgaagcgtc gttttataac ggccctgacg
   206101 ttgtgccgta gataactgaa gtaacagatc tgctgctgtt gtgaagcgaa ctttgatacc
   206161 tgcacggact gcttcatagc ccatcgctat tgccagatgg gttttcccca cacctgatgg
   206221 ccccagtaat acgatatttt cattacgttc tatgaagctg agtgagcgta acgactggag
   206281 ttgcttctgc ggtgctccgg tggcgaatgt gaagtcatac tcttcgaacg ttttcaccgc
   206341 cgggaaggct gccattcggg tatacatcgc ctgtttacgt tgatgacgtg ccagtttttc
   206401 ttcatgaagc agatgctcca ggaagtccat ataactccat tcctggtcta ctgcctgttg
   206461 tgacagcgca ggcgctgcgc ttataaggct ttccagttgc aactgcccgg cgagcgccat
   206521 cagtcgttga tgttgcagtt ccatcatcac gccactcctc tgcagaatga gtcgtagatg
   206581 gagagtggat gatgcagggg gtgtttgtcg aagttcacca gattttcatc aagatgcacg
   206641 tcatactctt ttttctccgg aggcagtgcc agcatggact gctgctcttc gagccagcga
   206701 tcgcagggac gggcctggat tgtttcatgc tttcgttggt tagcgacatc gtgcagccag
   206761 cgcagaccgt ggcggttggc tgtttcaaca tcgacagtga tccccatcgg gcgcaggcga
   206821 gtcattagtg ggatgtaaaa actgttacgg gtgtactgca ccatccgtac caccttacct
   206881 ttagtctgtg ccctgaaggg gcgacacagt cggggagaga agcccatctc cttgccgaac
   206941 tgccacagcg aaggatggaa ccggtgctga ccggtctgat atgcgtcacg ttgcagaacc
   207001 acagttttca tattgtcata caacacttcg cgcggcacac caccaaagaa gcggaacgca
   207061 ttacgatggc aggtctccag cgtgtcataa cgcatattgt cagtgaattc gatgtacagc
   207121 attcggctgt atccgagaac agcaacgaac acgtgaagcg gtgagcgacc attacgcata
   207181 gtgccccagt caacctgcat ctgtcgtccg ggttcagttt cgaaccgaac ggcaggctcc
   207241 tgctcctgag gaaccgagag agaacgaatg aatgccctga gaatggtcat tccgccacga
   207301 tatccctggt ctctgatctc gcgagcgatt accgttgccg ggattttgta aggatgagca
   207361 tcggcgatgc gttgacgaat ataatcccgg tattcatcca ggagtgaagc aacagcaggt
   207421 cgcggcgtat attttggcgg ctcagatttt gcctgcaaat aacgtttaac ggtattgcgg
   207481 gagatcccca gttctctggc aatcgcccgg ctactcattc cctgcttgtg caggatttta
   207541 atttccataa ctgtctcaaa agtgaccata aactctcctg aatcaggaga gcagattacc
   207601 ccctggatct gatttcaggc gttgggtgtg gatcactatt gcaccgttcg ttacaggagt
   207661 gataccagaa aaattttaag acaggcacta ctcactccga attcaaccat cacgttttcc
   207721 gcagagaaga ttgagcaaca agatcgcggg agctatatag ctgaaaaaat tgcccttaat
   207781 attaccgatg aaagccgtgt tctgggattg ttattaacac ctaaaacgaa agggccacac
   207841 ccagcgattg ttttattaca cgaccatggc tcgaagtttg atattggtaa agaaaaaatg
   207901 atccgtcctt ggggagatag tgcaaagctc gcttctgcac aggcttggtc tgataaattt
   207961 ttcagcggaa agtttgttgg cgatgagctg gcaaaacgtg gctatgtggt attttccatt
   208021 gattctattg gttggggtga tagaggccca atgagttatg agaggcaaca agctttagcc
   208081 agtaactttt tcaatttggg ccgctcgctt gccggtacga tggcatatga agatatgcga
   208141 accgtcgatt ttatgacaac gctcccgtcg gttgaccgta aacggatcgg tgtgcttggt
   208201 ttttctatgg gggcatatcg tgcgtggcag ttggctgcgt tgtccgatca ggtcgctgcg
   208261 acagcagcta tatcgtggtt tggtaactat aagggattaa tgacgccgga taataatgtg
   208321 ctgcgtgggc aatcctcttt ctatatgctc caccctggca tagcgaataa gttagatttt
   208381 cctgatattg ctagtttggc agcacccagg ccaatgttac tttttaatgg tggaaaagat
   208441 aagctattcc ctgcgcaagc agtggaacaa gcttacgata aggttcatgc tatttggcgt
   208501 tcacagaatg ctgagccgcg gttagtcaca cgtagctggc caactcttgg gcatgttttt
   208561 tatcaagagc aacaggatgt ggtttttttg tggctagacc gttggctaaa atgactagcc
   208621 ccagccagaa gaccagggct ttgtcagcaa tctaggcccc taggggcctt ttaacctgta
   208681 aatattatca gtgagcgccg cctttagatg cccccaagcc ggtttgtgaa cggacaaact
   208741 gtgatttgaa tagtaaccgt tcctgtttgc cggtttctga gttatccgtg attgagaaga
   208801 accaggtacc gacgaacgcc gctatcattg aaaacaatgc agggtactca tacggataga
   208861 ttggcttttc atgaccaagg attgttaccc agatcgtagg gcctaaaatc atcaggatca
   208921 ctgccgttga taacccgagc cacccaccga tcattgctcc acgggttgtc agtttatccc
   208981 aatacattga gatgataata attgggaagt tacaactggc cgcaatggag aatgccaacc
   209041 cgaccataaa ggcaatattc tggttttcaa acaaaatccc caaaccgata gcgacaatac
   209101 ctaagatgat tactgtaatt ttggagactc tcaattcatc gcgttcattg gctttgcctt
   209161 tcttaatgac gctggcatag agatcatgag ataccgccga tgcaccggct aatgtcaagc
   209221 cagccactac agccaaaatg gttgcgaagg caaccgctga gataaagcct aagaagaagc
   209281 tccccccgac agcattagcc aaatggaccg cagccatatt gttaccaccc agtaatgcgc
   209341 cagccgcatc tttaaatgtc tggtttggac cgacgagtaa gatcgcgccg aatccaataa
   209401 taaaggtcaa tatgtagaag tagccgataa aacctgtggc atagaacacg cttttacgtg
   209461 cttctttggc atcgcttacg gtaaagaagc gcatcaggat atgaggtaag ccagcagtgc
   209521 caaacatgag ggctaaccca agagataacg ctgatatcgg gtcagatacc aaccctcctg
   209581 ggctcatgat gctgaggcct ttgggatgaa ccttaaccgc ctcactgaat aatgtattga
   209641 agttaaaatt aactgacttc atgaccataa tagccataaa tgtggcacca gacagtagca
   209701 tgaccgcttt gattatctgt acccaagtgg ttgctaacat accgccgaac aggacgtaca
   209761 gcaccatcag gataccaacc aatacgacag cgacgtggta gttcaaacca aataaaagtt
   209821 gaatgagttt acccgccccc accatctgag cgatcaaata cagggcgaca acgactaacg
   209881 aaccacaggc tgataatgtg cgtatgggtc tttgttgcaa gcggtaagag gcaacatcgg
   209941 caaaggtata acggcccaaa ttacgcaggc gttcagcaat taaaaataga ataatgggcc
   210001 agccgattaa gaagccgatg gagtaaatta aaccgtcgta accggaagca taaaccaagg
   210061 ctgaaatacc gaggaatgat gctgcggaca tataatcccc agcgatggct aaaccatttt
   210121 gaaagccagt aattcgcccg ccagccgtgt aataatcttg ccgggagcga gtacgttttg
   210181 atgcccaata ggtgatatac aaggttccgc caacaaacag caaaaacatg acgatcgcct
   210241 gaatattaag gggttggcga tggacctcgc cggtaagtgc ttccgcctgt gccagcgcag
   210301 gcaaaacgaa taaagaaagt gcagaccaat ggcggatctt cattgcttca cctcacgaat
   210361 aatttctgcc gtcagacggt caaattcgcc attagcgcgg ataacataaa tacctgtaag
   210421 aataaaagaa gtaacaatta atcccacgcc cacaggaata ccacgagtga cactcgagcc
   210481 ggtatatatc ggagtaccga gccattgtgg ttcgaaagca ataagaaaaa tgaaagcgac
   210541 atacatcgtt aaggtgatta atgacaacag ccaggcaaag cggctgcgtt ttttcaccaa
   210601 ttcttggaaa cgtggattat cttcaatctc ttgataaatg ctgtcattca tcagagtctc
   210661 tcctttgagg catcaattaa gtttgccgcc tatataggcg gcacaattta cgacggtgtc
   210721 tgcattgatt gtttttcttc tagtaatttt tctaccacgc ttggatcggc aagtgttgag
   210781 gtatcgccca agttgctggt atctcctgtc gcaattttgc gtaaaatacg gcgcatgatc
   210841 ttgcctgaac gggttttggg taatgagtcc gtccaatgta aaatatcggg tgttgcgagt
   210901 gggccaatct ctttacgtac ccagttgcgt acttcggtat ataactctgg cgttggttct
   210961 tcaccgtgat ttagcgtgat ataggcataa atagcctgtc ctttaatatt atgtggaaca
   211021 ccgacaacag ccgcttcggc aattttcggg tgtgcaacca atgcagattc aatttcagcc
   211081 gttcctaagc gatggcctga aacgtttagt acgtcatcaa ctcgaccggt tatccagtag
   211141 taaccgtctt cgtcacgacg tgcgccgtcg ccactgaaat acatgccttt aaaggttgag
   211201 aagtaggttt gttcgaaacg ttcatgatcg ccaaataatg ttctggcttg ccccggccat
   211261 gagtcggtta tgaccagatt accttctgcc accccttcct gaggattgcc caggttatct
   211321 accaacgcag gttgtacccc aaagaatgga cgcgttgcgg aaccggcttt caactcggtg
   211381 gcacccggca gaggggttat catgaaacca ccggtttcag tctgccacca agtatcgaca
   211441 atcgggcatt tactgttacc gatcttgttg taataccatt cccaggcttc tggattaatc
   211501 ggctcgccga ccgatcccat aatacgcagt gagtcgcgtt tggttccttc gatggctttg
   211561 tcaccttcgg ccattaaggc ccgaatcgct gtaggcgcgg tgtatagaat attgacttta
   211621 tgtttatcaa caacttggct taagcgattg acgccagggt agttaggcac gccttcaaac
   211681 attagagtga tggccccaca agccagtggt ccatataaca gatagctgtg tccggttacc
   211741 cagccaacgt ctgcagtaca ccagtagata tcgccagggt gataatcaaa gacatatttg
   211801 aatgtcagtg cagcataaac cagataaccg cccgtcgtat gtacaacccc tttaggttta
   211861 ccggtagagc cagaggtata aaggatgaac agcgggtctt ctgcattcat ctcttctggc
   211921 gggcagtcag cggatgcctc ttttatcagg tcatgccacc atacatcgcg cccatcttcc
   211981 caatagctgg cgttaccagt acgttggaag accacaacat ttttaatact ggtgatagcg
   212041 gggtttttca gtgcttcatc gacatttttt ttcagtggaa tagcacggcc tgcacggata
   212101 ccttcatcgg cagtaatcac cagtttagag tgagaatcga tgatacgccc ggcaacggca
   212161 tctggagaaa atccaccaaa gataacggaa tgaacagcgc cgatgcgcgc gcaagccaac
   212221 atcgccacgg cagcttcagg caccattggc atatagatgg caaccacatc gccttttttg
   212281 acgcctaaac tttttaggac attagcaaac tggcacacat catggtgcag ttgcttataa
   212341 gtgacggttt ttgattgatt agggtcatca ccttcccaaa tgatggctgt ttgatcacca
   212401 cgctctgcca aatggcgatc aaggcaattc gccgcgaggt tcaatgtacc gtcctcaaac
   212461 cagcggatac tcacatgacc ggggtcaaag gaggtatttt ttaccgtttt atagggttta
   212521 atccaatcaa tgattttgcc ttgttcgccc cagaattcat cagggttctg cacggattgt
   212581 tggtaataat gttggtattt ttctggggta attagagcat gctctgcaat tgcagctgga
   212641 ataggatgtt tatgtatttg gctcatcgtc attctccttg aggttgttaa taatatgtca
   212701 aataaaggtt aattatagta tgagagagtg ttttgtttct tttttgggcg gcagatcacg
   212761 tataaaagat gttgatttag tgaccttact caaggtactg cgtggtgaat cgatatctta
   212821 atgatagtcg gaggagggag taccaaggca ataagtggac ggaaaggtat ttatccgcat
   212881 tttggaggtt gatattgagt gcagagttaa aattgactaa agtaatttac atttattaaa
   212941 taaatgttgt tttattacca ttctataatt aaatttattg cgttattaca aaatgagtaa
   213001 caagaattaa aattaaaaaa atggaggtat aaaatcatat ttttatattt attttattgt
   213061 ttgatttttt gctcggtgtt tttttaagat catgtttgtt taagaaattt cttaagtgaa
   213121 aggggcggcg atgattttta aatttaacaa aataaaaaca taatgagtca aaaaataaaa
   213181 cataattggt atttatacag taattttatt tcacctattt tttatccctc ctggcgaaga
   213241 gactatttgc aatgagtgaa ttttactttt tagataacaa atgtttactg aaagtgaaaa
   213301 attcatatga ccgaatttat ctatcatcac aatgtgggca tagtgtaaac aatacttgca
   213361 gaagtgtatc cagaaatgat actgatttat aacgtggacg gctggcggga agctgaacca
   213421 tatgttccat caactatagc ccgtatttaa tgattaagta ttttattcta gatgcttagt
   213481 ttcttgcatt ttatggaatg ctttgaggaa ttcttagggt atgaaaagta taaaaataag
   213541 tctggcatgg caaatactca ttgcactggt gttaggcatt ttggttggtg cagttttaca
   213601 taatcaaatt gaatccaggg aatggttagt tagtaatatt ctgagtccag cgggcgatat
   213661 atttatccgc ttaattaaaa tgattgttgt accgattgtt atttcaacgt taattgtcgg
   213721 tattgcgggg gtcggtgatg cgaagaaact tggccggatt ggcctaaaaa ccattatcta
   213781 ctttgaagtt atcaccacga ttgccattat tatcggtatc actctggcga atgtattcca
   213841 gccgggggtg ggtatagata tgtctgcgct aaccgtcgtt gatatctctc agtatgaaaa
   213901 aaccactgaa caggtgcaaa gcggtagtca tagtctggtt agcactatct tgtcgctgat
   213961 cccggccaat gtctttgcct caatggcgaa aggcgatatg ttgccgatta ttttcttctc
   214021 agtgttgttt ggtttagggc tgtcttcatt gccaaaagaa accaaagaac cactgttgaa
   214081 tgtgttcaag gctgtttctg aaagcatgtt caaagtcact cacatgatta tgcgttatgc
   214141 gcctatcggg gtgtttggct tgatctcggt gactgtggct aactttggtt ttgcctcact
   214201 aatccctctc gcgaagttag ttattctggt ttatgccgcg atcctgttct ttgctttagt
   214261 tattctggga acggtagcga gattatgtaa gctgcggatc tggatattga ttcgtatttt
   214321 gaaagatgaa ctgattttgg cgtattccac tgccagttct gagacagtct taccgcgtat
   214381 tattgagaaa atggaagctt atggcgcacc aaaagcgatt accagctttg tggttccaac
   214441 gggttattca ttcaacttag atggctcgac attatatcag agcattgcgg ctatcttcat
   214501 tgcacagtta tacggaatcg aattgtctat tgggcaagag attattttgg ttctgacatt
   214561 gatggtgacc tcgaaaggga ttgctggtgt accaggcgtc tccttcgtcg tattactggc
   214621 aacgttgggc agtgtgggta ttccattgga aggtctggcc ttcattgccg gtgttgaccg
   214681 tattctggat atggcccgta ccgcgttgaa tgtggtgggt aatgcattgg cagtattggt
   214741 gatcgccaaa tgggaaaatc agtttgacga taaaaaagct aaggcttatg aaaaaacgtt
   214801 gtttgcggta gagcagacgc cagctaatca aagctaatac tctatgttct tagtgctaca
   214861 gcagcagtat tagcgatagc ctgatgagaa tgtgactcag cgaatagtat ctacccactc
   214921 cccgtcagca tcatactgac ggggagtttt tatttgtcgc caacatttat ttatcgccaa
   214981 cataagtaat aagtagaaaa atcacatact ggcattagac attcaagcct aatcggtatg
   215041 accagtgaat aagttctgcg actttatgta catccaattt tttcatcata ttcagccgat
   215101 gtgtttcgac ggttttttgg ctgatagaaa gttgagcagc aataactcga ttacacgatc
   215161 cctcggtgat aagttttaat atctgccgct cgcgaggtgt cagaaccggg ggcgtattat
   215221 cggatccttg ggtcagtttt attaccatag aggcatcaag ggcggggtca atataacgtt
   215281 tacctattgc gacggtttga atggctgcca tcaggatttg ctggggactt ttcttcagca
   215341 cataacctaa ggctccactg ttgaatgttc tgctggcata gtgttcttca ttgcgggcgg
   215401 ttaacgtcag gatcttcagg gctggccaac ggcgaagcaa ctgaatgata acatcaaggc
   215461 catccatacc gggtaatcct aaatccagaa tgaccatgtc aggttcagtt tggcggcaca
   215521 agttatacac ttcaagtcca ttatccgctt ggcctacaat caggtagcgc ggataggcgg
   215581 ccagcatatt cttgatgcca tgaataatga gttcatgatc gtcgacaatc aataatttag
   215641 tattcattcg tcattctctt tatttaacca taagggactg gccctggctg atgataaacg
   215701 tggattcgca ggtagtgggg ggctgtagca gcacatgaat tatttcatca agttgaatga
   215761 tctcttgctg tgtcagcgtt tcatgagtat cgagagcgtg ttctaattga atgaccgcat
   215821 cttgtaattc aattagccca gcttgcccgg cacagccttt tatggtgtga agcgtatggg
   215881 ataatacggg caagttctca atagcgtctt tggcctgttg aattaatact tgcagtgatt
   215941 gataaagttt cagggacaac gcgctgtccg cgagatccag taatggctga ggctcggaga
   216001 gttgtggtga tagatcgacc ccacgctcaa gctggaattg tgcggtcaga tctaacattt
   216061 cagccaattg gccgagggtg acaggcttgg aaaggtagtg attcatcccc gcctgactgg
   216121 ttttgatttg ctcatccggg ctggcattgg cgctcagggc ggtgatcatg cagtggctat
   216181 caatgttcgc cggatcatga cgccagcgtg ctgtggtggc cagcccgtcc aggacaggca
   216241 ttcgaatatc cattagcact aaatcgaaac ggtgttggcg gccaatcgcc aatgcggttg
   216301 tgccactgtc tgcccgcgtg acctgatgcc ccagttgctg caacatcatt ccggtaatat
   216361 cgcgattagt ttcggagtca tcaaccaata gaatgtgcat ctgccaaggt tgcagcggaa
   216421 ggctctttag cgcttcagtc tcagcacctt gtagatattg tttcagcttg gcgtataacc
   216481 ggccgggtaa gtaacacaat gcgttatcca caaagtgccg tgatggctga ttagctaatt
   216541 ctggctggca ggtcatgccc caggctgata attgggcgtg taagcgttgt ggtgcgaata
   216601 gctcgccatg aaaaggcatt ggcggggtga ttgcattgaa ggggaggcat aatgaaaaac
   216661 agctaccttg acccggttca ctgaatactg tcaggtgccc tcccatcatt ttggccagat
   216721 tatctgcgat agccagcccc aaacccgttc cttgttcatg gtcactggtc tgcataaaag
   216781 gttggaatat tgtttgttgg tgttgcacgt caataccaca accggtgtcc tcaacggtaa
   216841 aacaaagcgt ttggttttga cgcctgaccc tgagttgaat acggccctgt ggtgtgaatt
   216901 taacggcatt acctaataaa ttaaccagaa tctgtcttaa gcgcagtgta tccagctcaa
   216961 gttccagcgg gatattggca ctgataaacg tggacagcgc taatgactta ctcagtgcct
   217021 ggctatgaat ggttaacatc gcctgatcca gtaaaggcag tagggccgtt ttctccagcg
   217081 acagtgtcat ctgccctgat tcaatacgtg aaaaatctaa caggttgtta atgatcgcga
   217141 gcagtgacaa cgaacattgg tgggccgttt ccgctaacct catttggcca gcatccagtg
   217201 gtgtattttg taataattca accgccccca acgccccgtt gagcggtgta cggatttcat
   217261 ggctgatcgt ggtcagatgg tcgcttttac ggcggttagc ctgctcagcc gctcgcttgg
   217321 cttccgccag agccagagtg cgctccttca ctttcatttc taaggtgtca tattgttcgt
   217381 tcaacgtatc cagtaagttg ttataagcgc gggcaatatg ccctaattca tctattcggt
   217441 ttatgggaag tcggggttcc attgcctgtg gcccggtagc gccaatgata ttgatgaaat
   217501 tccacaaagg gatcgccaga taatatcgca gcagcagtga cagtactgac gtgagcaaca
   217561 gtaaaatagc cagagcgaaa gggagttgat ataaggcggg tttcagtgcc tcccaggcaa
   217621 agcccattcg cggataaata actaattgct gccaacccgg ccctttcaat tgggtgcgta
   217681 ataccaaata gtcgggagtt tgctgccagc catcgtgtaa tttactgttt ttgagttggt
   217741 taagaatttc atgcagttga tttgatgatg ttgcttgctg ggaaataggc aataattcac
   217801 cattcttatc caacaataaa ttaatgtctc tttgctcgac agggtgatta taggcgatga
   217861 gatcattcag ttttaaggcg aagccagcta aggtgcccac tttatcacac accgcgacag
   217921 aaacatgcca gccaccttga ggcgtatagg tgggggctcc ccaatagata ttattgtgag
   217981 taggaaattt ggggagcaaa agtaaatctt tgcgccgttg atttaggtaa tcactcgatg
   218041 atttttgggg tgggaataac acaatcccct ctttttgttt gataataaaa ctgtcgagat
   218101 aataagtttg tccggcggtg ccatacgctt gaattatcca cagatcattt ttatgttggt
   218161 taatattaca gctatccaga ttaaagggaa tatagtagct atcataatgt tttatcgata
   218221 tttcaggcaa cggtgaggtg ctctggaggc tttctcgtcg gcttattaac gaggcggcat
   218281 cacgttcagc tccttcaaac tggtgattac ttaagtccgc ccgcatcgat gccatatgtg
   218341 ttaactcatt gattaatatt tgacgtgtat tttcatatga aaagaatgcc gttgttgcga
   218401 ttaatattaa ccaaataaca gttagtgtga cgcccattaa taatgtcaat cgagtgacaa
   218461 gtgatgatgc tttgcccata aagtcacctg atttttttct tcagtacgcc atagctgata
   218521 agggatatca agaattacac tgatataatt actcatcgtt atggattcat ttagttctat
   218581 gaatatgagc gctgatcagg ttatgacctt attgtggctt ccagattgta aaggataatt
   218641 attcaatata ttgatagtcg gtttacgcca aaaaccgtat ttaaatttaa gaaattataa
   218701 gtggatgtcg ctaatctata tcatgagaaa aataacgggt ctgatattac ttttttttgc
   218761 cacattgttg ccttatggga aattttctta tgtaaaagcg attccttggc aaggcgagcc
   218821 tttttttatt tatagccgag gcatgacagt ttctgaatta ttaaaagatt tggggatgaa
   218881 ttacggtatt cctgtggtga tcagttcgga aataaacgag cactttactg gaaagattag
   218941 ggataagaca cctgaaaaaa tcctatcgga gttggctggg cgatataata taacgtggta
   219001 ttacgatggt gaaacactct atttttaccc agttcaatca atcaagcggg agtttatatc
   219061 ccccgatggt ctggctgcca atacgttagt taaatatctc cagcgcggtg acgtgctggc
   219121 ggggaaaaac tgtgccataa aagcgatccc ccaccttgat acccttgagg tcaagggagt
   219181 gcctatctgc atcgaacgcg taaagtcagt aagcaaaatg ctttctgagc aagttcgtca
   219241 ccaaaaccaa aataaagaaa cagtgaaagt tttcccgctg aaatatgctt cagcagcgga
   219301 ttcagattat cagtaccgag atcaaaacgt cagattaccg gggttggtca gtgtgttacg
   219361 tgagttgaac caagggaata atttgccttt ggcgggcggt aaccaaccag atggaaatca
   219421 agcaagctca ccggtgtttt cggctgatcc tcggcaaaat gccgtcatta ttcgcgatcg
   219481 ccaggctaat atgccgattt atcgcagctt gattacccaa ctggatcagc ggccaattca
   219541 gatagaaatt tctgtcacta ttattgatgt tgatgcggga gatatcagcc aactgggtgt
   219601 tgattggtct gcatctgctt ctattggtgg aacgggggtc tcatttaata gcaccttcgc
   219661 caagaataat gctgaaggct tttctaccgt gattggtgat acggggaact ttatggttcg
   219721 tctgaatgcg ttacaaaaaa attcacgagc cagaatttta tctcaacctt cagtggtgac
   219781 cctgaacaat attcaggcgg tactggataa aaacgtgacg ttttatacca agctgcaagg
   219841 tgagaaagtg gccaaacttg aatctgtcac ttcagggtca ttactgcgag tgacgccaag
   219901 aatgatcgag accgaagggg tacaagaggt tttactgaat ctcaatattc aggatggtca
   219961 gcagcaagct tctaccaata gtaatgagcc attacccgaa atacgaaact cagatatttc
   220021 gacgcaggcc acgctacagg ttggacaaag tttactcttg ggcggattta ttcaggacac
   220081 gcagattgag tcacaaaata aaattccttt actgggcgat attccgctat taggtgggtt
   220141 gttccgtagt acagataaac aatctcacag cgtggtcaga ctcttcctga tcaaggccgt
   220201 tccggttaat gcaggggaat aacatgacca ccgtattcaa gcttcgcctg ttaaatggtg
   220261 atctcaatgg tcttgagctg atattaccgg aaggtgaatt tacactgggg gagcaggggt
   220321 gtgatgttct gctgccttta tctgacggca atatagtgac gctatgtgtt aatgaatatc
   220381 aggtaatgat acaggtggcg gaggaggttt ggattaatgg tgcacagcac gatttacaca
   220441 ctccccttcc actgttgcaa tctattgaaa ttgccggatt ggtattcgtt ctgggtgaac
   220501 aaacggatat tttgagtgga attaaagtca ctcaccgtgc gaggttccct ttattggtat
   220561 ggctagctat tgcgatatgt gtccccttat cactgctgtt tgttttttta ttttggttaa
   220621 ccactcagcc tgagacatta cgtgcttcga ttcctgcgga tgtcccgacg caattagccg
   220681 aacgcctgcg cgaacccgct ttacagggaa taaagggaac ctggctagcg gatgggagtg
   220741 tcacattaag tgggcattgt gcctcgtcct caatgatgga accactgcaa cattttttac
   220801 tgcgtaacca tatcgccttt cgtaaccaat tggtgtgtga tgatcgctta atcgcttccg
   220861 ttagcgatct attacatcag catggttacc acgatattga ggtgcgcatc ggtgatgaac
   220921 cgggaaatat tgtgatttat ggtgccgttc aaatgggtga tcagtggtta accgtgcagg
   220981 acacgctggc ggcggtctca gggttgaaag gttggctggt ggttaatgct cattcagggc
   221041 aaatacaaca actggtggag cgcttgagag cggcaggctt attaggattc ttaagcatga
   221101 cggaaagtaa taaagagttg gccatcagtg gtgtgctgtc atctgaacag cagcagcagt
   221161 taaaggagac attggccgct ttatctcagc agcaacccgg ttttccgtca gtcaggtatc
   221221 agaatattcc ggcgtcagac cgaacggatc aatttcttcc ggcaaaggtc gtgagctatg
   221281 gaggaaatac ccagtcggca tttgtgcggt tagccaatgg tgggcgtttg cagcaaggga
   221341 gtgtgttggc aaatggctat aaagtggttt ttattgggga acagggactg acgttattaa
   221401 aagcaaataa tttagtacat atccccatgg atttctaagg ttcaggagta acggaaatgc
   221461 agcatattac tgtgctggag gaggatatta aacatgaccc tacagcgatc aaacaaagaa
   221521 aagagatatt ggcgagagga agacggttaa ttacctgtca gttgtctttg ctgcaaacac
   221581 cagagaatta tcagtctctt aataacatga tgttggcctt gcaacgtgca gaagaaataa
   221641 tagaaatact gacgttgcgc tatgggaata aagaatgaag tgatgtttac tgtctgatta
   221701 ttcagacttc aggtgaatac cggatacgca ttggcagtat tattggtcaa actgcataag
   221761 attaattgtt ccctaaggaa tatcatgaag tcaatacagt ttattttatt tcggcaagag
   221821 ggcgtattac gcagtgatgg cgagcgctat gttatacctg cgggaaaatt agtgattgcc
   221881 gatgagcagg ccagtgcctc tgcgtttgca aacagtgcca tcacctctat attatgttac
   221941 ccaatagatc tttttccgat atatcaggat ttagccagaa gaacattacc gttgaataaa
   222001 ggccatcttc ctcatgcggt aaatgataaa tataaagtgt tgccagcgaa tgttgaaatt
   222061 atacaagccg ctgaagaatt aattaatata gagcgtgttg cctctttgcg atttctttat
   222121 ctttattgtt taggtatcga taacgtttat ttttccaagc tgttggactc cattgtgggt
   222181 acgaataacg aactacttga gtttttcgaa aagaatcggc tcaacccatg gagcgtttca
   222241 cgctatgcca atgaattggg tatttcgacc cggaaattga atttcctgtt ttatgagaaa
   222301 ttcggcatgt cggcgaaaca gtggttactg gatcagcgtt tgaaaaaggg ctgtgagcta
   222361 ttactttcga cccgcttacg ggtggctgat attgccatgg agtgtggttt tagtaatcac
   222421 gcgcatttct cagatagctt tcgtcggcgc tttcaacaat gcccatcgca tatgcgttca
   222481 cttattgaat aggagagttt gatgcagata agtagcccaa tgggccaatt gacaaacgat
   222541 attcagcagg ccagacaggc gtatcagaac caaatggcgg cagtgaatat caatgacccc
   222601 gaacagatgt tgacgtcgca attcaccatg aatcagtatt cggcttttct cgatttcaaa
   222661 agtatcgaga tgaaaatgat caacgatata agaaacagaa tcctgtcccg catatgagct
   222721 tactttcagc ggattgccgt cagttggtgg tcgaggccgc actggcgggt gtcaatcaca
   222781 gcttgctggc cgaagcccac gatatcgtca atgcgttgcc cttattaata ccagatcctc
   222841 aggtacgttt ggtttgtgag gcgatgttgc ggttcgggct gggcgataag gtccaggcgc
   222901 gggctttgct ggcgacatcg ggggaagaag acgcacagat tctgctgggt ttactgcaat
   222961 aaggcgtggt tcaggggctg acaaagtcaa atgacgggaa acgtgctgtt agggtaaccc
   223021 taagacagaa ttaatttttt attaataggc gatgatcaga tgaatatgag tagtgctcag
   223081 gccgttgctg gcttgtttca ggccacagag ccgccagtgg gtaacacaca gcaagtggca
   223141 aagtttaccc agttaatggc gcagccagcg tcaacggaat taatgatgac accagaatca
   223201 ttgctgatgc agcaggctga atggatgcac gcttcactgg cgatagattt aaccgccaaa
   223261 gtggccggtg tgatggggca gaacatcaat aaattggtca acatgcaatg aaatctctgc
   223321 ggcagatgtt agcgatagtc ctaatgacat tatccctttc cggttgtgat atggagctgt
   223381 atagcgggct gtctgagggg gaggccaatc aaatgctggc attgctgatg ctgcaccaaa
   223441 ttaacgccga aaaacagatc gaaaagagcg ggatggtggg gctaacggtc gataagcggc
   223501 aatttattaa tgccgttgag ttgctacgac agaatggttt cccccgacag cgttttatca
   223561 cggtggatga gctgtttcct gctaaccagt tagtgacctc tcccacgcaa gagcaggcca
   223621 agatggtttt tctgaaagaa cagcagttgg aaaacatgtt gagccatatg gatggggtga
   223681 ttcatgccga tgtcacggtg gcaatgccta tgtcggttga cgggaaaaac ccgcttccgc
   223741 ataccgcctc ggtgtttatc aagtattcgc cggaagtcaa tttacaaagc tatcagtcgc
   223801 aaatcaaagg gttggtccgc gatgcggttc ccggtattga ttacgccaag ataagcgtgg
   223861 tgatgcagcc tgcgaactac cgtttcagtg cctcagaggc agagcaacaa caggggccac
   223921 aaaccacggt gcaatggtta ttacgccatg taggaatggt gcagaacatg gtgggagtag
   223981 cgtttatctc acttattgta ttgatgtttg taggctggtt ttactatcga cgtcggtaaa
   224041 gggcgggcgg cgtcggtaaa ggacgggcga cgtaaataaa gagcgggcgt cagcaaaacg
   224101 gtgtctgtca ataaaacggt atccgacagt aaatcagaca tgtcagtacg gtcatacatg
   224161 tcagtaaatc atcgataaaa aagcgaatac ccaacgtaac cagggagggc atgatggcat
   224221 tttcaccgtc catcgacgtg caatatttac accagctagc ttggcgacca gcacagtttg
   224281 cccacccatt atggttggca gcggtgggcg ttaacccaga aaactacggc tatgggcgca
   224341 gccgggcatt ggacagtgcg ttgaatggca tgttgattca acggcgaaaa tttccgcaac
   224401 aacgcctgcc tgcggtatta aaccctcggc aacagcgcca aattgcacag cgccaacgct
   224461 taccggccct gtgtctggcg ctcggggttg tcagtttgca gtgcgatgat tatttgcgtc
   224521 tccgccgcta ccggcaggtg ctgtctccgc tgctaaatga cgatgatatt caacaaatta
   224581 tagggatggg atatcgcggt cagtggcaag ccagtctaag cccacagcag ctacccgatg
   224641 tggcattacg cctggggcaa agccttgcct gccaagttcg cagtaacaat attatttggc
   224701 aggcggtctc catcttgctc ccccctaacc cccgtgcgct atgcctgtca cgttctatgc
   224761 aggcgcaaac agaagcctgg ttaagccggt tggagcgttt attgtgaacc cctttcacct
   224821 cgagattgaa aagtacggtt atccattgcc gcctggcgta gttattccgg cggcttatct
   224881 ggcagaggcc atgcacagcc aggatctctt ggcacaggcc aacgcgcaag cggcagagat
   224941 actgcaagcg gcggagcagg cgcgtgtgtt gttgctcgat caagcggcgg agcaggctga
   225001 tgcactgatc agtcaggcgc gtgagcagat ggaaaccgca ctgctagcac agcatgttcg
   225061 ctggctggtg ggcgcggagc aattggagtc gttactgata acccaagttc gccaccgtat
   225121 tttagccgcc atcacgacag tggtaacgac ctggagcggt gaacaaccga tgagccagat
   225181 tttgatccag cggctggggg atcaagcaga gaaaatggca cagcaaggcg aattaacatt
   225241 acgggttcat ccacagcacc tgccagcggt gaccaccgca ttgggagagc gtctgcgttg
   225301 tgtaggggat acggagatgg ccgcagatca ggcacaactc agctctccaa tgctgcaact
   225361 tacgctttct ctccaccacc atttatctca actggttctg tggctacagc agtcgccaga
   225421 tcttttcgac gaagagaatg tttatgagta agtcagcact ggtgcggggt ttgacgatga
   225481 tcaccgcgcg gcaggatatt tttttagcgg tcatgttgct ggtggcggtc tttatgatga
   225541 tcctgccact gcctacgacg atggtggatt tactgatcgc catcaatctt gccttctccg
   225601 tcattctctt aatgatctcg atctatctgc gcgatccttt ggagttctcc gtcttcccgt
   225661 cattactgtt gatcaccacc ctttatcgat tggcactgac gatcagcacc acgcgactgg
   225721 tgctgttgca acatgatgcc ggtgagattg tcgaggcatt cggtcagttt gtcgtgggcg
   225781 gtaatctggc cgtcgggatg atcattttta ccattatcac ggtggtccaa tttatcgtga
   225841 ttaccaaagg ttcagagcgg gttgctgagg tcagtgcgcg cttctcactt gatggtatgc
   225901 cgggtaagca gatgagcatc gacggcgaca tgcgtgcggg tgcgatcgat tcggtcgaag
   225961 ctaaacggct acgggagcgg gtacaaaaag agagccgctt atttggtgct atggacggtg
   226021 ccatgaagtt tgttaaaggg gatgccatcg ctgggatcat tgtcattctg atcaatatca
   226081 ttggcggtat cactattggt gtgatgcaac acaagatgtc cgcggaagag gcgatgaata
   226141 cctacgcggt attatcgata ggcgatggat tgtgcgccca aatcccttca ttactgatct
   226201 cgattaccgc cgggattatt gttacccggg ttcctggcag caacaaacag agtctggcga
   226261 atgagttggc ggtgcaggtg gggcgtcaac cggatgcgct gtggttagct gccgctattc
   226321 tgacggtgtt cgccctgtta cccggcttcc cgttcctgat ctttatcact ttggcggccg
   226381 cggttgcggc tccggctttt ttactttatc ggaagaaccg gcggatatcg caggatggtc
   226441 gcgcaaatgg aggcagtgaa gagggggggg ccacggggca gcgtatgacg cctggtgccg
   226501 taccgctgat gctgcactgt gcatcaaatt tacatcaccc gcatttaggg cgcgatattg
   226561 atggcctacg ctggcgctgg tttgagcatc tcggtgtgcc attgcctgag gtggagatcc
   226621 gctgtgatcc tacattggca gaaaatacct tatcggtgca ggtgtatcag gagcgggtgc
   226681 tggaggttgt gttaccgccc gacagcttgt tactgacacg gccttgctca tcgttagtaa
   226741 cgaacaatca ggtattgggc gcgaagatgg ggtcatttga ttggctggat gctaaacagg
   226801 ctatgcaagc cagaaccttg ggtatccctt acgtggaggg gcatcagcgg atcatcacct
   226861 gtctgaccag ggtgtttgaa cggtacaccg ccgaatttat cggcgtacag gagactcgct
   226921 acctgatgga tgccatggaa gggcgctatg gtgagttagt gaaagagcta caacggcaga
   226981 tacccgtcgg taaagtggct gaaatattac aacggctggt tgaggaaaat atttccattc
   227041 gcgatttacg gactattttc ggcgcgttgg tggtttgggc accgaaagaa aaagatatcg
   227101 tgatgctcac cgaatatgtc cgtatcgcct tgcgccgtca tttgtgccgt cgctttagtc
   227161 acaataaaac ctggatatca gtattacgcc tcggtgatgg ggtggagcat ctgatccgcg
   227221 actctatccg ccagacatca tcaggcactt actccgcact ggaggagagg caatccctct
   227281 tgatcctcaa caaaataaaa aacgcatttg ctgaaaacca ggatgcggta ttgcttacca
   227341 ccctcgatgt tcgtcgcttt gtccgcaaaa ttattgagcg ggatctcttc gtgctaccgg
   227401 tactttcctg gcaggaactg ggcgatgaaa tgaatctcaa ggtggcgggc accattgaac
   227461 tgattggcga tgaacttgat gaaactgcct gatatcgcgc ggttaacccc ccgcctgcaa
   227521 caacaactca cgcgaccgtc ggcaccaccg gagggcttgc gttaccgtgg gccgattgtg
   227581 gagattgggc cgaccttgtt acgagccagc ctacccaatg tggcgcaggg tgaattatgc
   227641 cgcattgaac cgcaagggat gttagctgaa gtggtatcga ttgagcagga aatggccttg
   227701 ttatccccct ttgcctcttc agatggcctg cgttgtgggc aatgggtgac gccacttgga
   227761 cacatgcacc gggtacaggt gggggctgat ttggccgggc ggatcttgga tggcctaggt
   227821 gctccgatag acggcggccc cccgctgacg gggcagtggc gtgaactgga ttgccccccg
   227881 cctagcccat taacccgcca gccggtagag caaatgctga ccaccggaat ccgcgcgatt
   227941 gatgggatat tgagctgtgg cgagggccag cgtattggta tttttgccgc cgctggcgtt
   228001 gggaaaagta ctttattgag catgttatgt gctgatagtg cggccgatgt gatggtgctg
   228061 gcactgattg gtgagcgtgg gcgggaggtg cgcgaatttc ttgaacaggt gctgactcca
   228121 gaggcgcgtg cgcgcaccgt ggtggtggtg gcgacctctg accggccagc attggagcgg
   228181 ttgaaggggc tgtctactgc caccacggtg gcggagtatt ttcgcgaacg tggattgaag
   228241 gtgttgttac tggcggattc actgacccgc tatgcccgtg ccgcccgtga aattggtctg
   228301 gcggcaggtg agccaccggc tgctggcagt ttccccccaa gtgtttttgc caacttaccc
   228361 cgtctgttgg agcgaacggg taacagtgat cgcggcagca ttacggcttt ttataccgtg
   228421 ctggtggagg gagatgacat gaatgaaccg gtggccgatg aagtgcgttc gctgttggat
   228481 gggcacatcg ttttatcacg acggttggcc ggtgccgggc attatccggc gattgatatt
   228541 gccgccagcg tcagccgtat catgccgcaa atcgttagtg ccgggcagtt ggcgatggca
   228601 caaaaactac ggcgaatgct ggcctgttat caggagatcg agctgttggt gcagattggt
   228661 gaatatcagg caggagaaga cctacaggct gatgaagcct tacaacgcta tccggcaata
   228721 tgcgcctttt tacaacaaga ccacagccta acgcgtgacc cagatactgc tcatcttgat
   228781 accactctgg aacacctggc gcaggttgtc ggttgaatca ctcgcaacag cggacgctac
   228841 aacggctatt ggcgctacgg cagcggcagg aacggcggtt gcgccagcaa ctgggacaac
   228901 tgcggcgtga gcagcagcaa caggagcagc aactggagaa tggccgtcgc cggcatcaac
   228961 aactctgcca gcaactacaa cagcttgcgc agtggtgcgg aatgctgacc ccgcgagagg
   229021 cggatgaaca aaaagtatta cggcaggcgg tgtatcaggc ggaacggcag gcgaaaaaac
   229081 agctaaacgc atgggtggcg caagggcggc aacaggtcag tgccattgag cgacaacaag
   229141 cgcggttacg gcgtaatcag cgtgaacagg aaaaattacg gatgctgaca gaagatgagt
   229201 cgaatcgata ttgaaggcgc gttaccgcca ctaagagaac aaggttattc aaaagagcga
   229261 tcaacacatt gggatcatga gaggcaacgt cagcagtttg ctcgctgttt ctcctctccc
   229321 ttaccccgaa tacaaaacat agcgtgtacc gttgctgggt atgacgataa cggcctgatg
   229381 gagacgcatt atcgtatcgt cagtgggccg ctatgtggga caaaagtcag tgtcagcatg
   229441 acggctcacg ggttacgtat cgtgctcagt aatacagaga gcaaactgat tgaacgctta
   229501 cagcgcatac aaaaccgctg gcagcggcaa ctgcatcagt tagggttccc gtgtttactg
   229561 gaggtcacct gtgctgacga atctgacgcc tgagttacgc gcccttagca ccttgatcgg
   229621 gagtggccgg cagacagcag gggtgtcggt ggccttgacg gagattgacg gtgagggcgt
   229681 ttatctgcca ctgcattatg gcggccaaga gtgtgggttg tggttatcac aatcctgttg
   229741 gcagcactgg ctgaacacga cgttggcaac cgataacccc cagttgttgg ccgcagagtt
   229801 agtgatcgcc atggctaatt gggccgtcac cccattgtta gcgctgttta ccgatctggt
   229861 ggtattggcc gagtcaccac agaagaggtc actaccaaag cagtgggcgg tgacggtggc
   229921 tttcgagctg gagggacagc cgattatcgg tgtgttacag gattggccgc aggcggcatt
   229981 ggccgacact ttgtctcatt ggccgtgcga agcggtcacc gcccctgatt tgctttggca
   230041 atctggattg gtggcgggtt ggtgccactt atcattgcgt caattacagc agttaaggcc
   230101 gggcgagggt ttacgcctct ctatggcggc ggaattggat aaagaagcgt gctggttatg
   230161 gcatcacgca tcgccacaaa tttatatcaa gctagagggt gggaacagaa tgacaattca
   230221 acagattaat gaagcgagtg acccgctggc ctgcggcagt cgcgctgaat caccgcctct
   230281 ggcggcggta caacttgagg atttaccgca aacgctggtg atggaaattg gccgtttgac
   230341 cttgcctctg ggggagataa aacaactcgc ggttggtcag acgctggcgt gccaaaccca
   230401 ctgttatggc gaggtgaata tctgcctgaa tgggcaatcc gttggccgtg gcagtttact
   230461 ccggtgcgat gaaaaactgg tggtcagaat tgcacaatgg ggattacaaa acggcgaaaa
   230521 tatcatggaa tgacaagatt gaggtgaaca cccgataccc ctgaaagggg cgggggacaa
   230581 gactgtccat cttgttttta tgcgaaacag cttacttttt atcttatctg aaacagatga
   230641 cttatatgaa acagatcaca tggaattact gaattcatcc tatcaattga tcgccctgct
   230701 tttcatgctg tccgtgttgc ctttactggt ggtcatgggg accgcattcc ttaagctatc
   230761 cgtggttttt tcgttgttac gcaatgcgct gggtgttcaa caagtgccac cgaatattgc
   230821 catttacggg ctggcgctgg tgctgactat ttttatcatg gcaccggttg gtttagatgt
   230881 tcaggcgcgc ttgcaaaatg aagagctgtc caatgacatc ggcgcattag cgcaccaaat
   230941 tgatcaaaat gcgctggtgc cctaccgcga ttttttacag cgcaataccg atattgagca
   231001 agtcactttt tttaacgaca ttgtgcagaa taagtggcct gagcgttacc gcgatagcgt
   231061 caaacccgat tcactgctga tattaatgcc cgcctttacc ctcagtcagc ttaatgaagc
   231121 gtttaaaatc ggcctgttac tttttttacc gtttgtcgcc atcgatttaa ttgtatccaa
   231181 cattttgctg gcgatgggca tgatgatggt gtcacccatg accctgtcat tgccgtttaa
   231241 actgttggtt ttcgtcctgg tggatggctg gtcattggtt ctcggacagc ttgtaggttc
   231301 ctatttatga acaaccatat gagtagctac cacgagaatg ccatcattgt tcatctggcc
   231361 actgagttgt tatggctggt tttactcctc tctctgcccg tagtcgtggt ggcttcaacg
   231421 gtcgggttgg tgattagcct ggtacaagcc ctgacccaaa tacaggatca aaccctgcaa
   231481 tttttgatta agttgttggc ggtatcagcc acattactga tgacctacca ttggatgggg
   231541 gcgacattgc tgaattatac ccagcagagt tttttgcaga taaccagtat gcggccctga
   231601 gatgactgac gtcctccccg gtctaaccgc actcgcatta gccatgatgc ggccctacgg
   231661 tatcttactg atattaccgc tgtttaccgc ccgcagtttg gggagcagct tattgcgtaa
   231721 tggcttgatt gttgccatcg cgctgccggt cacgccgcta tttttatccg cacccatcat
   231781 caccaatagt agcccggtca cctggattgg ggtgttatgc acggagctac tcattggggt
   231841 ggtgatgggg tttgtcgccg cattgccttt ctgggctatg aatatggcgg gtttcctgat
   231901 cgatacttta cggggggcaa cgatgtccac gttgtttaac cccggtatgg gcgtcgaatc
   231961 ctcccttttt ggtgtgctgt ttacccaaat attaacggta ctgttcctga tttctggcgg
   232021 ttttaatcag gtgttggcgg cgttgtacgg ctcgtacgat agcttaccca tcggccaggg
   232081 tatccagcct gctgcagatc tattgctctt tctgcaaact gagtggcaga tgatgttcga
   232141 gctttgcttg tgctttgccc taccggcact gctggtcatg gtgttggctg atctctcttt
   232201 aggattaatt aaccgctcgg cccggcaact gaatgtcttt tttctggcga tgcccattaa
   232261 aagcgcactg gcgctttttc tcttactgat cagcctgcct tatggcctgc atcactacct
   232321 gtcccgtatg agcgatactg aacagaagat tggtacgttg atcccgttga ttaaaggggg
   232381 gaatgatgtc cactgaaaag aatgaaaaac ccacgcccaa gcgccttaag gaagccaaag
   232441 aaaaagggca ggtagtcaaa agtgttgaga taacctccgg cgtacagttg gtggcgctgg
   232501 ttatctactt tttactgaca ggatatagct tggtcgagca ggctaaagcc cttatccgca
   232561 gttcaatcat acaattacag caaccactta ctctggcttt agcccgtatc ggtgccgagt
   232621 gcatgacggt attgatgcat atcgtggtgg tcttgggcgg ggcgctgatc gtggtcacca
   232681 ttattgccgg tattgctcag gttgggccgt tgttggcgac caaagcggtg tcgtttaaag
   232741 gtgagcgaat taaccccatt caaaatgcta aacaactttt ctcattgcgc agcgtgtttg
   232801 agctgatgaa atcattattg aaagtggggg tgctaacgct gatttttggt tacttattga
   232861 tgcagtatgc gccctctttt ggttatttga cccactgtgg cagtcgctgt gctctcccgg
   232921 tattctcgac attaatgggg tggttattag gctcactgat tgcctgctat ctggtttttt
   232981 cactgatgga ttatgctttt cagcgctaca ccatcatgaa acaactgaaa atgtcccatg
   233041 atgaggtcaa gcgggagtat aaagacagta atggggatcc gcacattaag cagaagcggc
   233101 ggcagctaca gcatgaagta caaagcggta gttttgccac taacgtgcgc cgttccaccg
   233161 cggtagtccg taacccgaca cattttgccg tttgtctgat ttatcaccca gaagagacgc
   233221 cgctaccgat agtgattgaa aaaggtcatg acgagcaggc tgcattgatt gtgagcctcg
   233281 cagagcagag cggtatccct gtggtagaaa acattgcgct ggcgcgcgca ttacaccgtg
   233341 atgttgcttg tggtgacacc atcccggaac aattcttcga gccagttgct gcgctcttac
   233401 gtatggcact ggagttggat tatcagccat caagtgatga tccaccgcgc tagctgaccc
   233461 ccgatatacc ccgtgattca atgatattgg ctatttcaac ccaatatttg aataatatct
   233521 aaattatgta atatcgatct ttattatgtg aataataggc ttattatata agcctcagac
   233581 tgctgacaaa ccccgatgac gcgatcttga acggtgagga taggcagagg agtaaagcgt
   233641 ccgcgccaag gatggcgcgg ctcgagccta catggatgta tttacggcgt ctttacgatc
   233701 tgcctgttct ctccgtcgcg ggcactttgt caataacctc aataggctta ttatataagc
   233761 ctactttccc tgttaccttt tatcccttga tattattaat attatcggta acagcttgct
   233821 tttggaggtg ccggtatgag ctggcccgag tttaaatctc aatatctggt gcgcttttgg
   233881 gcacctttac ctgcggttat tgctgccggt atcttagcga cctattactt tggtttgact
   233941 ggcacgttct gggcggtcac tggtgagttt actcgctggg ggggccatat tatgcaattg
   234001 tttggtgcgc agccacagga gtggggctat tttaaagtga tcggtctgga aggaacgcca
   234061 ctggatcgta tcgatggcat gatgattatc ggtatgttcg ccggttgtat cgctgcggca
   234121 ctctgggcta acaatattaa gttacgtaag ccgcaacaca ctatccgcat tgcacaggcg
   234181 ctggtggggg gcataattgc tggttttggt gcccgtctgg cgatggggtg caatttagcc
   234241 gccttcttta ccggcattcc gcaattttca ctgcacgcgt ggttttttgc actagcgacg
   234301 gcagcgggct cttactttgg ggccaaattt acgctgctcc ccctgttccg cattccgatt
   234361 aaactacaaa aagtgactgc cgcctcacca ctgacgcagc acccagccag agcggcacgc
   234421 cgtttccgtc tgggaatggt ggtcttggtt ctggcgcttg gctggtccct gattgagttg
   234481 ttccgtcagc ctaaattggg gattgccatg ctgtgcggga ttggctttgg gctcctgatt
   234541 gaacgtgctc agatttgctt tacctccgct tttcgtgact tgtggataac cgggcgcacc
   234601 catatggcta aggccattat tctaggaatg gcggtcagta ctctcggcat tttcagctac
   234661 gtccagctgg gcgtcgaacc taaaattctg tgggctgggc caaatgcggt aataggtggt
   234721 ttactgtttg gttttggtat cgtgctggcg ggtggctgtg aaaccggttg gatgtaccgt
   234781 gcggtggaag ggcaaattca ttattggtgg gtgggattgg gcaatattat cggcgcaact
   234841 ctcttggcct actactggga cgatttcgcc cctgcgttgg cgaccaatta cgataaagtt
   234901 aacctgttgg agacgttcgg accgatgggc gggttgctgg tgacttacct aatgttggca
   234961 ctagcatttg ccgccatgct gtggtgggag aagcgtttct ttcgcaaaca aaaagcgaca
   235021 acctcggccc tgattaagga atccttatga gccattctcc atccgtagaa acaccccaac
   235081 tggcagcgcc tattgtgcct gattatcgcc tcgatatggt gggcgagccg tgcccgtatc
   235141 ctgcggttgc aacgctggag gccatgccac aactgaagcc gggcgaaatt ctggaggtga
   235201 tcagcgactg cccgcagtcg atcaataata ttccgctgga tgcccgcaat tacggctata
   235261 ccgtgctgga tattcagcag gatgggccaa ctattcgcta tttgattcag cgctgatatt
   235321 atccgggtcc gcgctttgtc tggcgcggaa acaggctcct tccaactgct tgcagggtga
   235381 gtgtctgtca tcgtcaggat aatgagattt gataatctgc tctccattta tcccatggca
   235441 cgtccattga cagttcatcc aacataaaat caataaaact tcttattttt ggatcgttat
   235501 atttgctagg gtaatataaa gcatataggc catattcttt atctttagca ttataatcca
   235561 gtaaaatagg cactaattta cctgaggtta tatagtcgcc cagcatataa gtaggtagac
   235621 agacaatgcc ctgatgatgc agcgcagcat gtaataaccc caggctgctg ttggcctgca
   235681 cggtattttt tattttcaag gggacgctct caccctctgt acttttatat aaccaggcat
   235741 cggaaacgtt agggtttacc aggcaatcat gttgctcaag atcttcgata gtggctggaa
   235801 caccgcgttt cattagatat tctttactgc cacaataaac ccagttaatg gtacaaattc
   235861 ttcgtatagc aaaattaggc gggggaattg aggtgatacg caaggcaata tcaaaatgtt
   235921 cttcatttaa attcactaac tgatcattta aatccaccga taaacagaca tcgctgttag
   235981 tttctttata ttgactaaat agatgcatta aatgacagac accaaaagcg atagagcagg
   236041 taatcttgag ctgcccctgt gggtggttat aaaaactatg cgtattaacc agtgtttcat
   236101 ccagatccaa aaggagttgg cgcgcctgat gaaacaagta atcgccagca tcggttaaaa
   236161 cgatgctgcg agtggttctt tttaatagta ccacaccgag cttctcctct aattgagcca
   236221 gactacggct agtggaagac ggtgttatat ttaatttatg tgcagcaatg gataggctgt
   236281 tgcattcaac aattttgata aaattctcta aatgcttata aatggcatga ttatttattt
   236341 ttgcgctaaa tgcaaaagtg ttttcatcta ttgacatcat acacctatat tattaatagt
   236401 ttatttagac aatactacac ctgttagttt ttaaaatgaa atattgcttt tttgtagata
   236461 gtcaaacggt tttatttttc gattttacgc caggaaggta gttaacttaa tgtaattaaa
   236521 gtaaaaataa aataagaggg tgaagtatgt ctgaaatctc gtcttcaaaa tctgaattaa
   236581 aaaagctcta taaatcggtt ccctttacac agtatgatgt cggttgggtc atattatgta
   236641 tcgggatggc tatcggatca ggtatcgtat ttatgcctgt acaggttggt attaagggga
   236701 tttgggtctt tattgctgcg gttattattt cgtatcctgc aatttattta ctgcagaatc
   236761 tctatctgcg tacactttct gaatctgata actgtactga ttataccagt gtcattacgc
   236821 aatatttagg taagaactgg ggggtaggtc tcggtattgc ttatttttta atgttattgc
   236881 acgggatgtt ttcttattcc ctggccgtca cctttgatag tgcctcttac atcaaaacat
   236941 ttggattaac tgaaggctta ttatcagatt caatatggta cgggttaatt atcttgacag
   237001 ttttggttgc cattgctgca caaggtgaaa aaattctatt taaagtttcg ggacccatgg
   237061 tttgtgtgaa gtttggcatc attgtggtgt tgggtgttgt aatggttcct tattgggatt
   237121 ttaacaatat ctccgctttt cctgaactct tctccttttt acgcgatgtc ctgttaacac
   237181 taccgttcac attattctct atcttatttg ttcaaattct tagcccaatg aatattgctt
   237241 atcgtaaagt ggaaagcgat aaaagaattg ccacctaccg ggccatcaga gcaaaccgtg
   237301 ttgcttatat cattttggct gttgcagtgc tgttctttgc cttctctttt actttctcga
   237361 ttagccatga gcaggctgtc tcggcgtttg aacaaaatat ctctgccctg gcgattgccg
   237421 ctcaggttat tcccggttcg attgtccgta tcatgactgc attattaaat atttttgcta
   237481 tcttgacggc gttcttgggg atctatttag gatttcagga ggcgattaaa ggtattgtcg
   237541 ttaatattat cagtcgcttt atccctgaag agaatattaa tcagaaagtg ctacacatcg
   237601 gggtctgtgt cggtgtgata ttaacgttat ggctatgggt ctcaacccgg ttctctattc
   237661 ttttcttctt acaacttggc ggcccgttat tcggggtggt ctcttgttta attccttgct
   237721 acctggttta taaagttcct gttttacata aattaaaagg gccaactatt tggtttatca
   237781 gctttttcgg tattcttctt tgtctttccc cattctttaa attctttgag taacgtggct
   237841 aaaaacagga atgaatctgg tttaataaga ggtaggtaat gaataaaaaa gatatttcta
   237901 gttttggtat tagtactcaa ataacacaac tgggtagaaa tccacaagag cagacgggtt
   237961 ttgttaatac accgatctat cgggggtcca cggttatttt taatacggtc gatgacattg
   238021 tcaataatcg tgctgttttt aactatggga cagcaggtac tcccactatt gctaatctag
   238081 agagtgcgtg gaccgcactg gctggggctg caggaaccgt gatttcccct tctggcttgg
   238141 gggtgatcgc gttagcattg ttaacaacgc taaaagcggg tgatcacttg ttgatgccag
   238201 atagtgtgta taaaccgaca aggttactct gtgcgggttt gatcgctcgg atgggggttg
   238261 aaacaacata ttatgaccca ttgatcggtg ctgaaattga aacattaatg aagccgaata
   238321 catcgacgtt atttttggag tctcctggct cacaaagctt cgaaattcag gatattccga
   238381 tgatgacggc aatcactaaa aggcgaggga ttgcgacaat tattgataat acttgggctt
   238441 caccgctatt ttttgccgcc cataaacatg gctgtgattt atcacttgag gcgggtacca
   238501 aatatttggg cgggcactct gacctattaa tggggctggt gtcggcgaac gaacaatggt
   238561 ggcctaaatt aagggagact tatgactcta tggccatgct accgggggct gaggactgtt
   238621 tcttagcatt acgtggctta aggaccctac atctacgaat aaaagaggca gaaaagcgcg
   238681 gacttgaaat ggcgcaatgg ctgaaagagc ggccagaagt gttgcgtgtt ttacatccgg
   238741 cctttcctga ttgccctgga catgagtttt ggaaacgtga ttttaccggg tcatcaggtc
   238801 tattctctat tgtattaaag cccgaattta ctcaaaaagg gttggcggag atgttggaca
   238861 atatgtctat ctttgctatg ggtttctctt gggggggata tgagagcctg gtgatccctt
   238921 ttgattgctc ggaataccgc acggtgacga aatggaaccc aggtggatta accatccgct
   238981 tacaaatcgg tcttgaggat atggaggatc tcaaggagga cttggcgcaa ggttttattc
   239041 ggttagcatc aaatagttaa ttatagcggg gcggatagtt tttatcggca tttccgcccc
   239101 ttgcttcagt tttgcgggtg atctgtttag ttgaccatct gcttagttgg tgctttggaa
   239161 ccgccatagg ctgtttttta gcatagcggt accggtaaaa ttattgccgc agataaatct
   239221 gtggcagggc gctttctggg tgacgcgaaa cgcccaaatc tgcctgatac cattgggtca
   239281 gtgtttcggc attgagcacc tcttccggcg taccacaagc cacgagtttt ccctgcgcca
   239341 gcagcataat acgatcagcg tatagcgccg ccagatttaa atcatgtaac acacagcaga
   239401 cagcgagcgg ctcctgacgg gtcagctgac gcagcaggcg tagcgtgtgc tgttggtgat
   239461 ataaatccaa ggcggatgtg ggttcatcga ggaatagcca gcgtggtgtt ggctgtggtt
   239521 gccaaagctg cgccaaaacg cgcgccagtt gtactcgctg ttgttcgcca ccggataaaa
   239581 cgcgatagtc gcgctgtgcc agtgccagac agtccgtttg cgccattacc tgttgcaatg
   239641 cttgtcgatc ctgtgagcca ccgtaaggtg cgcgacccat ctgaatcact tcactgacgc
   239701 taaaaggaaa agccagttcg ctgtattggc gcatcactgc acgggtacgg gccagtgctt
   239761 tcggttgcca gctattaagg ttttgcccca gcaggtgaca ctcgccgtgg gaaggggaaa
   239821 gatagccagt cagtaaacgt aacagggttg atttccctgc gccatttggg ccgataatag
   239881 ccaccatttc accactggcg atgtgcagcg aaacatcatt aatcagcgct tgctgttgta
   239941 catgataatg gaggtggctg gcctctaata atgcgacggg tgttactgcc atatcaacca
   240001 ctgcgttgct cccgctgacg taaaatcagc cacagaaaat aaggcccacc caacaggctg
   240061 gttaacagac cgacgggcat ttccgccgga gcaaccagtg tgcgagccag tgtatcggcc
   240121 gtcagtagca ggcaggcccc ccccaacgcc gcgccgggta gcaaccaacg atgatccgcg
   240181 ccgatacgca tacggatcag atgtggcacc accaacccga taaagccgat cacgccactg
   240241 accgccaccg cggcaccaat caggatggca ctgagtagca gtaagcgtag tttggcttgc
   240301 cgaacattga cgccaaggta gtgtgcttct tcatccccca actgcaacaa attcagttgg
   240361 cgggcctgta gcagccccaa aatacaggta ggcaggatca gggaggatgc gaccagcagt
   240421 gtcgaccact gcgcttgccc taaactcccc atactccata gcgagaactg gcgtaattgt
   240481 tggtcatcac tgatataggt cagcacccca accgccgcac cgcataaggc attaatcgca
   240541 ataccggcta gcagtagacg agctagattg ccatgccccc aacggctgag ggtaaaaata
   240601 atagtagaaa tagccagact gccgataaag gccccaacca tatggctata cagcgcgagt
   240661 aacggcggta ggctgaaagg catcacgata atcagcccga cgcaaagcgc tgcgccgcta
   240721 ctgatgccca acaaacctgg gtccgccagc gggttacgga ataacccttg cataatggtg
   240781 ccggagaccg ccaatgcaca ccccaccacg acagccaata acacccgtgg caggcggata
   240841 ttcaaccaaa tgtgccacat ggcatcattg gtggaggtgt tccatagcgt gcgaaatgag
   240901 agcgataagg cccccatatt agctgagccc agcgccagaa tgactagcaa tatcagtaag
   240961 aagcccagca tcagtcgtgg ctgaacacga ccattcattg catctgttcc attttttcac
   241021 gtagctgtgc aagcacttgt ggtgtttcca gaccaaagcc aagtaatgcc atatcatcca
   241081 cgaccaacag gcgtttatgt ttgccagccg gagtcagtgc catacccggt aatttccaga
   241141 tattttcact gctacccagc gctttaacgc catccgtggt gatcaataat aaatctggcg
   241201 cactggcgat aaccccttcc tgcgacagcg ggcgataacg gctaaagccc tgcatcgcat
   241261 tactgccacc cgccgcacgg atcatggcat ctgccgccgt attttggccc gcagccatcg
   241321 gtgttaaccc gccatggctc atgacaaaca gcactttcac tggtagtgga gtcttgttca
   241381 cggcggccaa gcgctgttgg tagtcttcga tcagtttctg ccctttctcc gtctgatgaa
   241441 gtgccgtggc aacggcatta atcttcatcg cgacgctttc aggtgtcgtc tggcctggta
   241501 ccgtcactac attcacaccg ctgctggcga tctgcgtcag caccagtgag ggctgagcca
   241561 gttcactaac cagcaacatg gttggcttca tcgccaaaat accttccgcg ttcagcgtgc
   241621 gcatataacc aacatcaggc agcttttgcg ctgcctgagg ctgttgactg gtgctgtcac
   241681 gggccacaat ctcatcacct gcaccgagtg cataggcaat ttctgttaca tctccaccaa
   241741 tagtcacaat acgttctgcc gccaaggtat ttagtggcag cagaggggca cagagcgaca
   241801 gaatgaaggg gagcgacagc aaccggagtc tcatgcggcg atatccttgt tgattaggcg
   241861 ggcaatctgt tcacgccatt ggttttgttc tggctgccct tcggtgcgct ggccgtagag
   241921 ttgggcaagt tgagtaccat cagcagcaaa cagttctagg ctggtgacaa aaccgtcttt
   241981 tgttggtttg cgggtgatcc agctttcggc aatggccgtt tcgatcagat gcagtgtaaa
   242041 gcgctgattg aagacattaa tccattcgtt gtgtggtgtg actttttcaa tcaggccggt
   242101 gaaaatttgt acacagccgc ggttgccgac aaaaatcatg atctcgttct gatcttgctg
   242161 ggcgatgtgc aacagctgag tcagtgagtt gttatcgacc tggtaagcca gatcatcacc
   242221 aacagcgcgg aacgcctgct gacgggtcag attattgcgt ttaagcagtt ggaagaactg
   242281 gtgtacatcg gtcatggcac gccattcgct atccacggtt gcatcatcgg ctgtaggttc
   242341 taccgcttct ggggtgctca aaggttctaa ctgcaatgcc gggttttccg ggatgataaa
   242401 ttgtgccagc aaggcttccc aggcagacat atctgtctgt tctgtcacat acactttgtg
   242461 taatgcatcg ccctgatggt cgaaaaattg gatgctatgg cgcacgccgt ggcgggtctc
   242521 ttcggtcagt gtaaaggcgc ttgcccactg attcaggaat aaccggaggt ccaaggcgcg
   242581 tggattgagg attaaccctg catgaccatt taagtgttgg ttctcatagc ggcccacttg
   242641 ctcatgaact gcataggtgt tgcgggtaat ggctttgact tcgccgacgg attccaatgc
   242701 ggccaataat gcacgagcat cactttgtaa acgttttgca tcatgcccga cgcggctgtg
   242761 ggtcagctct gcttctgaaa tccccatcag ggtggctaaa tcacgggcat atttgccagg
   242821 gtgctctgct ttagcctgta catattgttg gtataatgat gcgttcataa tggcttccta
   242881 attaattggt ttttttgtat gcaggtaatc attgtcaaat gataatccgg caagccacaa
   242941 aatggattac cggatgaatg atttcagact aacttttttt cattagctac cactgataac
   243001 tcacgaaaaa tttcacgtta cggccatctt gtgggatgcc ttgtggcgtg taatactctt
   243061 tttcgaagac attacccaat aacattgttg tggtcatgcc tttgaatgct tcctggcctt
   243121 tatagctcac atagaaatca ttgacgccat aaccggcttg cggtgttgaa ctggaaacgc
   243181 ggctggagcg attagcgaag gtcccaatcc aaccgacgga gaaaccactg ttggcgacag
   243241 gtacatcaac gatactggtg acggtatccg ggttgatggt gtcgagccat tcatcggtat
   243301 tctgattttt accacgggtg cggttatagg ccagatccca gttaaacaag gccgttttat
   243361 agctcatgct ggcatcccaa ccccagattt ttgcctgatc gatattcacc gatgtggtgg
   243421 tcatggcttg catgtcaacg cgggtactga tgtagtcttt agccttggta tcgaagtaac
   243481 tgactttaaa ttgcaggtca tcttcagcca tcagtaaatc actgaaacgt aggccaaaac
   243541 cgtattcctg ggtctcattg gtttctggtt tcagatttgg gttggggacc caatagttgg
   243601 tgagtgtcaa cccaggccgg atagggatcg caaagtgttt ggaatcgtta tacatctcac
   243661 ccatggttgg ggcgcggaaa gcctgagcat aggagccaaa cagcatcagc caatcagttg
   243721 gtgtaatgct gattgcacca cgtgatgacc atttatcggc atcgacatcg gcatagccat
   243781 cgctgctacc actgtaattg tcataacgcg taccggctaa tatggagaca ggcaggtcgc
   243841 gtaaggtgat ttcatcttgt agccagcccg aactaaaccg aattttggcc tgtgggaaac
   243901 tttccgttgc cccaccgggg gtctgttcct gtttataggt ttcagtacca taggtcagca
   243961 agtgggaggc tgggctttcg ataaacagac gggtacggtt ttccagcttc acaccttcgg
   244021 ttgtctgctc gcggccttct tcggctgaac cttgtggacg ggcattgatt tccacttcgg
   244081 agtaataaac ctgtgccgtg gcattcaacc attcttgatc gagaggctta atattatatc
   244141 tgagctgggc atcacgctgg atcgttgaac gattggtcat gacattggta ctggatggtg
   244201 cgctggtttg cggattcttt ggctctattg cactgttgtt gtaataacgc agattggcgc
   244261 ttaacgattg aatcgagtct atctgccaag tgccttttgc caatacatta ctgatagttt
   244321 catcattcgg ggcattaaaa ccgttgcttt gacgaatgtt gccgatatca cgggtaccga
   244381 aagagaggat accatccaga tcatcggtgc ggccaaaggc gctggctccc agaccgaagc
   244441 tgtgatcacc cgttgcggca gagctgtaaa cccgataacc actgttttgg cccggttgca
   244501 gcatgtccgc tgcatccacg gtttcatagg caataacccc gccgagagcg ccactgccgt
   244561 acagcagtgc tgctggccca cggacgattt cgatacgttt gactaacgca ggatcgagga
   244621 aagtggagtt caagtgaccg gtatcggtcc cctgacgaac accatcaacc agtgtcaaca
   244681 cgccttgttt accgtaacct cgcatcacca catcttgacc gttggtacgc ccgctgccag
   244741 tgacggtcag ccctggtact tgtcgcagca tatctgcggc cgtcgcggcg gtttggctgg
   244801 taggggcatt cccttcgatg accgttacca tcattggcgc ttcaaaactg ctacgctcat
   244861 taccggttgc tgtgacgacc atggtgtcgg tgctgtgctt tttactgctg gtttgagtgg
   244921 ttgtggtatc agcagcttga gtagcaaggg gcaaggtaca agcgattgcc aaactgagtg
   244981 aggaccagcg gaaacggtcg gaagtggaac gaagcatgtc ggcaattctc catatttttt
   245041 ttcaaaaaca tatcgatagg ttgctggctg ccttgattcg aaaatctggg tggcttgcag
   245101 taagcgtcat tcataccctt ggtatatctt gggtatataa cgcgagttat tttgtcagta
   245161 taagttttcc agatttggtc tggcgcagtt gatagcattc gccctgatgg acgataaagg
   245221 ctacgccgtg ctctcccagc aactgttcgc tggcgataga caaaggctta cgtgccaccg
   245281 aatattcggc agcaggttcg tcatttaaca ttggcacttt attcaactgt ttatccatat
   245341 ggccaacaac ttaatgataa cgactatcag tgtgataagc attatcaggt atggtttgat
   245401 attacatcaa gacatatttg ttgttaattc atttttacct tacgggctaa tcctggctca
   245461 attaatgcat acgcttggta atatgtcgcg gggtcctcga tcatctggct tatatggtgt
   245521 gcgacatctg cacgcgtgac catgccatgg gcttccgttt gcaggcgtat cgcgttaccg
   245581 gtggcgggct gatccaatag gccacccggc cgaatcaggg tataaatcag gttgctggtt
   245641 tgtaaccaac tctcggccag tgatttctca cgcactgcct gaccaaaagc tgcgcgggcg
   245701 gcaggggaga gggttggcca actatcgcca caaccgatcg atgtaaccaa aagcatacgc
   245761 ttcagcccca gttgctcagc cgtgtcaatg atcagccgat taccctgata gttcgcattg
   245821 ttattaccca gcgtcgaaat gatagcggcg tcctcaccgg ctagttggca ggcttcgcgc
   245881 acactggccg gatcacaagc atcaccgcag accacggtca gacctttgtt gcgcaattcc
   245941 tctgcttgct gctgattacg gatcaacaag gtgacaggac gaggattcga tgcagaatcc
   246001 gcatgttgat ttgctaacgc tagcagatgt gcgcctacgc cacgacctgc accaaatatc
   246061 aaccatggcc tcatggtgtt tcctcttgtt gtgtttgacg agtcttgtta tttaaccagg
   246121 gtcgggtctt caatcaggag ctgttgagcc aattgatgga atgcggcaag gccatcagca
   246181 cgtaattgac gatgttcatc acggccaaca tagactttaa acatcacttc accctgttga
   246241 ttgaaaaact gtactgacgc tgttgccatt cccataaatg ggcgttccag cagggcgatt
   246301 gcctggcaat tttgtgctct gatatggcca ctgaggcctt gtttactgcg taaattgaaa
   246361 tagccatggc ggtgagtccc gctcggtagt gggcctttgt gttccaaaat cacgtcggcg
   246421 gtatggacta aggtcgtgac atccccccac tcggtcatgc tgtcccatat acgatcaaaa
   246481 tgctctgcgc ctaccaagac tcgttcaggt aaggcacgca caacatcaag tacgctgacc
   246541 tggtaatcct gtgcaatctg ttccaaggtg ccatccggtt gggtggcaag gaattcagcc
   246601 agtggcgatc tattcataga ggacgatgta ttcatagagg acgatgtatt tatagacgat
   246661 gacgtattca tgagtggctt tccgctgtga tgagtgaagg aataatattt tgcagtgcct
   246721 gcatgatatt gctggcccaa aaacgcccgc tgtcggttag gcgcaggcag aaactgttat
   246781 ctttcagtag attgctttga taccactggg atatcaatgg catgagaggg tacggatcgg
   246841 caattaactc gctcaggtcc agacgcccaa cttcaatacc actttgtaat ttagcccgcc
   246901 acggatgttc gccgctggct tgcgtcatca tcattaacgg tttctgccca ctatcgatta
   246961 accgatagta gttatccaga ctacggtgct gcatgtaagc gtgcccttgc aaggagcccc
   247021 ctgcaccact gcccaatgcg aggcaatcgg ccccttgctt gattaacagg ttatacagat
   247081 tgcgctcacg ggtggtccgc gcccagtggc tgttgcttaa ctgatgccaa cccgcctgtg
   247141 cgaggctatc tgccccgctg cagtaaaagt cgcattgttg tgccagtgtc ggcagttcca
   247201 cccggttatt ttctaccgat ttagccagcg gtgtggtcgg caacaaattg agagcataca
   247261 gatcaacccc atccagcggg agctgacgca cgatggctaa atcttcctgc cagatttcgg
   247321 gagtttgatg cggtaaaccg aacattagat cacaaacaac agcagcccga tcacgggtcg
   247381 ccaaatcagt cagaaaacga atcgcctgat cgcggtcagc tttgcggccc attcgttgac
   247441 gaatgcgggt gttaaacgtt tgaaccccga tagagaaacg gttagcccct gcttccagac
   247501 aggcatcaat tctctcatca tcaaaattaa aaattcgccc ttcaacggtg atctcacaat
   247561 cgggagctag cggtaaactc ttgcgtaatt ggctgataat actgtgtaat tgttgtgcgg
   247621 aaagtgcact tggtgtaccg ccaccgaagt agatcgcatg aattggcccc ccttgtagca
   247681 gtgggctatc ggcttccatg ctcagctctc gcaagaggta atcggtatag cgttcggtgc
   247741 taccggattg cagcgggttt tggtagaaac cacagaaagt acagtgggta gcacagaatg
   247801 gaatgtgtaa gtaaagtaaa cgcttattgc gaggaagcgc tttttgtaat agtgactgcc
   247861 agctatcctg gagtgactct gcgggtaatg gccggctgtc acgccacggc atcgtagccc
   247921 aacgtttggg aaatggcagt ggccctggtt gggcataata cggcatcaga tcaatattca
   247981 tagcaagctc actaaaccac aggtgcgaaa ttaaatgata atcataagca ttcgatcaat
   248041 agctaatgtg aagtatcttg acctgtatca gtaaatggcg acaaacagtg cataaattag
   248101 acaattgagg gggagcaggc caaaattagg ggcagtggac gagaccgatt tggctccccg
   248161 caaagggtaa cagctatcaa gcaaaagaaa tgggggttga tatagcccca cccatcagag
   248221 tgaggttatt ttggtgtatc atagccatca ggcaatatca caattttaat gacagtctca
   248281 gttctgcgct aatgcaacag aatctttcgg tgtacaattc cttattggaa aattttcttc
   248341 ataacatcaa ctttattcaa agtgaataca tgaagcctct ccctttgatt gagatattct
   248401 ctacagagaa agcgaattat ctcaatcccg atgttttctt tatcttcatt actattgctc
   248461 ttactatttg cgaatttttt aatccacaaa gggtagtcga ttgagttaga tgaagtaaat
   248521 ttttcaataa atgaaaaatt gccaagtggc attatggatg gcgtaaaggg tcgttcttta
   248581 tcaacccagt gactcaggaa atccaatgca ttcgtgttga gtgtcagttg gctgataaac
   248641 tcattaaccc cgagttgata ttttctttca ttccagtcta tttcttcttt tacctctgtg
   248701 gtttccttgt gaaagtcagg gtacaggctg gttttgattc cgatatgttt gtggctacgg
   248761 cgtatcagct caatcaattc aaccccgtaa ttaatggggt tatcttggtc gtacacatgc
   248821 ttgtcaccac gaatcacgaa gaactcacaa atgcctacgt ttatatattt ttctataatc
   248881 tgcattatct ccctttcttt tttattattt attgtaatgt gaggtatcag gggaacatct
   248941 gttttttctc ttaactctat gacagtacga tatgtatcac tccaaacaga ggatccaatt
   249001 tctgtgttga ctgtgtaata aataggatcc agtgtgtcgg taaactcgat aagtttaaat
   249061 atattctcca tttctttttc atttttagct gaattcattt cgaaacttag ttttctttcc
   249121 ataatgttct cttctttgtg tgggtataat ctgtttaatt aatgcaatca cgaataattt
   249181 aaataacatt tatttattgt tgaatgcaaa ttaaatatcg tcgatataaa tctaatggct
   249241 aggaaatttt tattgtttaa tatcatattt agagttcgag gttatctatt gagtaatgct
   249301 atgcggggct cacggcaaga gttgttgata atgatttact ttttctctga caatcgatgg
   249361 cgacagtgcc cccgttgata gggaagcact gtcgatggcg gtgtctagga gggaattgta
   249421 gatttttctt tttacattaa acgctttttt tcccttttgg aggctgactg acagagagca
   249481 ttaactcgct aatgtaggtg ttaacgagta tttccacagc ttcactacgg gttatctcaa
   249541 gctgattaac cactcggtca attttgcgta taacggacat gcgtagggag agtgaaatgg
   249601 atctcttttt ctctttgtcc aaaataacgt ggctggccac cagctcctcg tgtgatttta
   249661 ttatcatatg cgaggcaatg gcatctttaa tgtggcgtag cacttttggc gtcagcgttc
   249721 ctttctcggt caattggtaa ctgtgagtgc ttttgctgta acggatctct gcgttgtagg
   249781 tttcccgcag ttccttgagc gcacgggtga gcgttgggcc tgaacagctc aacttatcgt
   249841 atatgtcatc cgcgtctact ggtttgccac tcgcgaggag cagggccagc gtgtagtgac
   249901 gaaattgctt ggtgctgaga agcatcttta gttagtgccg cctttaatgg gtggaatgat
   249961 tggcaggaaa atagggactg acgatatttt cctctatacc cttcgtactt aaccattact
   250021 ggggttagcg gtacatttta tcccaagtca ctgatggtgt acgctcattg ggatacgcct
   250081 accaataaag ccaaattatt tagggatata acgcgataca tggccagtgc ctccacggga
   250141 taaaactctg tgaaacttat gatcccatca agtttagcct tttagagaac ccttgtctta
   250201 tatgactagg ctgcccacgg tttatcggct aaaagagact caaaaagcgt tctatatatg
   250261 agcgaacagc tttgccaaat tggctatatt cgcgcttatg cccctttgca catggcatgt
   250321 cttatccact ctgatgtttt cttggcgcat cacgaaccgc catcgcagta aaatcaggca
   250381 ttattccgta atattgtgca cgctcaagga ttgccgccgc ccagcgctta tgagtagatg
   250441 gttcacacat cgccccctga gacttgaaaa ctgcctgtgt tgaattgagg atgcgcaatg
   250501 catcagcgtg atcatgagtg tcgaccatta aggcgcgttg aatgacttcg atctggcttg
   250561 gatgaatggc ggttttcccc accagaccat gagcgatatc cagcgccagt tctgtttcca
   250621 gcaactgcgg attatctatt tgctcacaga ccggtgcggt taacgcaaaa ttctttggac
   250681 agaataccga aaccagcatt ttgatcacgt agcccatcgg gccatcgtac agcgtcaact
   250741 tacgcgagcg ccgcatcgaa ataacactca tcagatcatt accaccaatg cgcagcgcaa
   250801 caatgcgttg acgagagggg tgattttcca gctccctggc gagagtactc atcttcgcta
   250861 catcaaagac atcttcagtt tccagcgttg gcatcatgca cagatgagtc tctttcatga
   250921 tctcccacca ggtagtaatg gatgcttggg taaactttgg caacacaaag ccattgatag
   250981 cgctcagatt aaaacgggtg attaatgcta gccccatcgc ttcatgacgt ggacgaacaa
   251041 agatcagcgg ccaatgggca gatccatcgc gttttttctc tacggctagc gtacctaata
   251101 aggtgctgag ttgagagata gccagtggca catcatcttc gctcacggca tcttccaggc
   251161 agattaccag tgagcgcagg ccggaaattt tattatgaat aataatatcg gcaatatcgg
   251221 tacgcgtagc aggcatataa agtgttgccc ccaaagcgta cgcagaaggt gttgatttca
   251281 tcagatgacc tttttaatta tggtgatagc acggtattgg cccagttcat tccccacttc
   251341 ttttattgcg attttcttct gtttggctaa atagaccagc aatgacacgt caggatcgtc
   251401 aatgtgacga accagaacat ggtcaggtac acggcgaaga acggctcggg tcgcttcagc
   251461 aattcccggt ttgatgcgat ttacgctatt aatctcaaac tgttccgcca tctttttcac
   251521 cacttgatgg ctttggatcc gcagggcggc attttgctga taatcccact ccgccgcggg
   251581 tatctgggac agatcaagtt gttggcgaca gtcagcgacg gtattcacca acagttggct
   251641 gcactcaaac tcctgcaaat gctcacagtg aacacaaccg tgtagccctt tttccgacca
   251701 gagggaacgg gagaccagcc ccgagactgg cgcgcccata ataccgaacg ggataagcca
   251761 atcatcatcg gttgcagata accaagaaca gccacaggga tcggccaaca ccaccagacg
   251821 aggcagctcg gggtagcccg gacgcccctg tagggagcgc gtcagttcac cggtgatcgc
   251881 ccctttacct gtccaaccgt cgacgaaaac cagcccttcg gtgccgtgtt tttgctcaat
   251941 atatgacaag gcgacctcat caatcccccg gtcacggatg atactgatac cgtagtgaaa
   252001 agaggttttt cccaatgcgc ggagagtgtg atggagcatc acaccaagtg gtacgcccgc
   252061 gcgtaccaag ctggcgagca cgattggggt atcaccgaaa cggttgatta gggctttcgc
   252121 cagcatcacc acttcacgcg ccatgcgtgt ggccccttga tcgagtgctc gtgcaaacaa
   252181 ggtgaggtga tgctcggtcg gcgctggctc ctgactgagc atgtcagaat aatggcgggc
   252241 ccctgactgg atcagtttct ctttaacctc gaccggtgtc atttcaattt gtattggttt
   252301 gagcagaaat tgaatgtcat ctggcaaata ggagccagaa aaaggcgtaa tgtcatgcat
   252361 cgttatctcc attaacatta tttttattaa atgtcgtgtt atcaaataaa tgcgatgtca
   252421 gggcctgcga gaactgactt ttcgcgggca taccgaacca atgacagtgg cgcataaagc
   252481 tgaagtcgct caggctatcg ccgaaaccca gaaccggaaa cgcgccatgt tcgtggcgta
   252541 atttatcaag cagataagtg gtcgccaggc ctttttcgat acaaaccggt aaccacgcaa
   252601 tattgttgct gttacggtga atataaaatc catcagtgga aaagagggat tccagttggt
   252661 cgttgaaggc atacaactcg gctatctgtg tgctatcacg gtgtttcatc acgaaataaa
   252721 ccggggtgtc gccgtattca taattgattc gacaccaggc attcagaccc cgttcggcca
   252781 tcatgtcatt gatacggctt tccattgcta tcaaacggtc acgatagggc tgcaagttcg
   252841 tcagcaccgt atcctgccag ccggcatcgg gttgtctgtc gggcgtcaga ataacggcac
   252901 catgggtggt gatcgcccat gagctgaaag gaatgttgac gcggctgatc tcttctgttc
   252961 cacgggcggt cacggggata aattctgcgt gctccaagag ccaatccacc aacatggact
   253021 gctcttcggt catgaaactg cggggtgtca ggctgcgatc caacgcccct acccgaaaag
   253081 gaggaaggtc tagctcatcg accattttgc gccgtgtctg gaacagcgta tcgtccagat
   253141 cacacaaaaa aacaggctta ttcataagca ataacctcca cacaaggtgc caccgtgcga
   253201 agctgttcaa tcagtgtggg atcaatagat tcggctggtg tttcgacaca aacgataatg
   253261 cgatcaaaat gctgatgagc gacgttatag aggaaattgg ggatccctag accgtagtta
   253321 tcgctgaacg cgatgattga gttaatagca tggccttgtg caatcggtga gcgggttatc
   253381 gagctaaatt tgacgttagc cccggcatgt tccagcctct cagccaataa gaaaggttgc
   253441 cagacaaact cactggtacc aaggaccagc actttttcac cggccagtac atggacctta
   253501 tggccgatat cagcacgggt ttcatccatg ccgagccggc cccaattttg tttatcggtg
   253561 atggcaacct tgccacgggc agtgacatta caggcgggca tcacgggcac cggggcatca
   253621 gggatgggtg accagttcca ctccccggtg ataagtgaaa cggtggtgac tggcaaaggg
   253681 caccgttccg tcagtgcgct accgctccag tcggtcaggg tgacggcaac caccttttca
   253741 aggccattca gattggcatc acgtaatgcc tgaagaaggt tgataaaggt gttccccgtg
   253801 gtggcctcat cgtcaataag aaccactgaa cgggcgcgtt gcaggcgtgc gcgcaacacg
   253861 gggtcagacg gcaaatagag caggtgatcc gttgcatggc tatggttttc tttgaattcg
   253921 cacagcaaat cgccatcaac cggatgccgg gttgacgtca aaaaaaccgg ttcagcgacc
   253981 gtgccgcgta gctcttgaaa tacaccagca gccagaccta ctgcagtttc agccatgcca
   254041 ataaacagaa cggggcctgg taggtctgcg gggaatctct ccgccaattg gcgatagaca
   254101 ttgcgcatgg tggcagggct aacagggatg tgccgcccca gaactttgct aacaaaaagg
   254161 aaggcgcgct tagggttacg gcgttcggca atatcaaaga gcgaatccag cgggatattg
   254221 ctactgttag gtatcaccgt caacgtgccc cctgacaatt cccggcgata aaccggcggt
   254281 tgggttgtca tcatgactgt cctttttaga aatgagtaag attttgcaat tcagcgggga
   254341 acggcagtgc atcggtcatc gctctcacgc tgacaggctt aaaatgtgca accgcttgcg
   254401 aactcacttc atcttgactc atcagatcca gttgccgcag ggcaaacaag cccggtaaat
   254461 tcacgccgct gtggcgggta tagtcaatac cgcctgaagg gcgaaggtta atttccagta
   254521 acagcggttg cccgtggtga tcgcagcgag tttgaacatt caccagcccg tcagcctgca
   254581 tcagctccgc actggattta gccagttcaa aggcggcacc cgattggtga aggtgctgta
   254641 cgctgccttc tttacggcgt gccacagctg caatgacttt gcctttttca accaacatgt
   254701 caacggagga ttctgggcca ggtagataag gcataagcac catgggctgc attttttcag
   254761 tgcgctcaag agcggccaga tagagatctg ggtgaacaac acgattatcg gtacggtcaa
   254821 agcagtccat tgctgaaatg gattgatcca atttccaaaa ccccatgccg tagatgcctg
   254881 tcacgggttt gatacagagt ttttcagtat caaaaggcgg gttagccagc cattcacgca
   254941 attcatcagg cgaagcgatc tgaattgaag ggacaacggg caaacctttt tgcgccatgt
   255001 aagcggcgta ttcgacttta ttatcagcta aagtaaaggt tgctgggcac tgcgcgccag
   255061 tggtcaattt tacgcccagc ccttcaatgg ctgctcggtg ctgctcaaac cagagacaac
   255121 tgcggccagt atgaatcgct tctatgtcga atgctttcac gatatggcgg ataaacgcca
   255181 ttttggtgtc aagatccgac ggttcgataa aagcaacatc cgctttttca agaatttcat
   255241 agcgatgctg atgatgggag gcgaaaacct gaatagcatt gccatgaagt tcactggtgt
   255301 ttttcacacc ggaaatgatg tccctttggg aagataatcc ccccatgaac caaatatttt
   255361 ttttcatcag tggatgaatc cttatgaaac cgccaaaggg aaggtgttaa ttgtctatga
   255421 atgaaacctt atccttaatc atattatgat tgccatctta ttgcactgat caatttattt
   255481 aaaataaata aaccacattc aatctattgt ttatattgat atttaatgtt ctttacaaat
   255541 cataatatga ttcatgagtt gaatgatgat ggcttcatga tatgattggt gtgatgcggt
   255601 taatgtgact tgttcaataa tttcattcta aaaggaaacg tgatgatatc gttaagcaaa
   255661 aaccaaacta tctcactggc aaaagaaagc agtgccctct ctcgcgtcca gttcggtctg
   255721 ggttgggatc cggttaaaaa gaaaaaaagt tttctgggtg gtttgttcgg tggtggtagc
   255781 gctagcgata gcattgatct ggatgccagc tgtgtgatgt tgagccaggc tggcaaaccc
   255841 gttgataccg tttcttttcg ccatctcacg tccaagtgtc gttctgtgca acatactggc
   255901 gataacctca ctggggaagg tgacggtgat gatgaagtca ttaatgtcga tctgagccgc
   255961 ttgccggctg aagttgaata tctggcattt acggttaaca gttttcgtgg gcagaccttc
   256021 aacgaagttg aaaatgcgtt ctgccgtgta gtcgatcaaa ccggcaaaga gcttgctcgt
   256081 tatgttctca ctgagcaggg gagccacacc ggtatcgtta tttcttctct gcgccgcaac
   256141 aatggtcagt gggactttac cgctcatgga cgtgcatgcc gtggccgcac tatcgaagac
   256201 atgatgtctg aaatcattga gacggtggtg cgctgatgaa tctgatgcct gggggcaatg
   256261 cccctgttgc gtctcagacg ctgacagtac gggttctgtc cggtgcctcc gttgatgttt
   256321 ctgcttttcg gctctatgcc agcggaaaag tccggggcga tacggatatg gtgttttatg
   256381 gtcaaccggt tacggatgat agcaccatcc gtttgtctgg gcagggagta aatactgcgt
   256441 tttcagttaa cctccaggcc atcaatcatg atgtacaaaa gatagcgttc acggccacct
   256501 gcgacggtaa ccaaaccctt tcacagctag gcaacttgtc gatccaggtc gagctgaacg
   256561 gcagtgtgtt gatgaagggc gatgtcgaga cgcaggggcg tcaggaagcg gcgcttattc
   256621 tgggtgaact gtatcgccgt aatactgagt ggaaattccg ctttgttgct cagggtttta
   256681 acggcggtct caagccgctt gccgaacatt ttggtgtggt ggtagaagac gaacccgcgg
   256741 cacctactcc ggttcccact ccggtttcaa cccctgcgcc aaccgcgccg ccagtcgcca
   256801 aaccgatcaa tctgagcaag gtgtctctga caaaagaaaa accggtcatc agcctgacaa
   256861 aacgtgatga tttcggtgag atccgcgtca acctgaattg gcaccgtggc ggaggcgcgc
   256921 ccgcaaaagg tttcttgcag ggcatcttta actcgaacaa agggatcgac ctcgatttag
   256981 gggcttttgt cgccttgaac gatggctccc gtggcgttat tcaggcgtta gggaacaatt
   257041 ttggctccta ccacagtgaa ccttatgttc agttacaagg cgatgatcgt actggcgatg
   257101 tcagcgacgg tgagtggatg cacattaatg ggcgcgagtg gaaacacgtc aaggaagtgc
   257161 tgatttttgc ctttatttat gaaggtgttc cgagttgggg aagtaccgac gggatcgtaa
   257221 ccattaatgt ccccggtcag gccccaatcg agacgcagat gaatgaaggg aatgatcgga
   257281 aaaatatgtg tgcggttgct cgtttggtga atgaatcagg caatatcaaa gttgaacgaa
   257341 ttaaccgcta ttttagcgga cacaaagaaa tggacgaggc ttttggctgg ggattccgct
   257401 ggaaagcggg cagcaaataa gccacgttaa acttttattt ggaggaaata ttatgagctt
   257461 tttcaataaa gtgaaaaatg ccatcagtgc cgggcgcacc gaactgacca atcaggttgg
   257521 ccgctttaaa aaccgtaaat tcatggaagg cactgtcgcc gtctgcgcgc atatctcaat
   257581 ggcgagtaat ggcgcgggtc cggaagaaaa acaaaagatg atcatgttca tcaagcagtc
   257641 gcctgaatta agcgtcttcg ataccaatga agtgatcgag ttctttaaca aactggttac
   257701 cagctatgaa tttgatgctg acattggcaa gggcgaggcg atgaagtaca tcatggcgct
   257761 caaaagtcag ccagaagcgg cacagcttgc tttgcgtgtt ggtattgctg ttgcgaaaag
   257821 cgacggtgtt tttgatgaaa tggaagaagc cgcagcacgt gaaatttgcg tgacgttagg
   257881 ttttgtccct gctgattttc aactgtaata gcgaataatt tgaggaatta tggaatccac
   257941 ccatattggc tttcccattg agacagtagc cgtgttcatc ctgctttctg tcggtgccat
   258001 ttgtatcgat cttttcatgc accgccatga taagccaatc tctctgaaaa gtgcggcgtt
   258061 gtggtctctc ttctgggtcg ccatcgcttt tgtattcgca ggcttccttt acctgcatca
   258121 cggtgctgag gcagccagtt tgtttgttac tgggtatgcg cttgaaaaag tgttatccat
   258181 tgataacctg tttgtcatga tggctatttt ctcttggttt gcggtaccag accgtttgcg
   258241 ctatcgcgta ctgtattggg ggattatcgg ggctatcgtt ttccgtggca ttttcgtcgc
   258301 cattggtacg ggcttgctga tgctagggcc gtgggttgag gttgtcttcg cgatagttgt
   258361 tgcctggacg gcagtaatga tgctgagaaa aggcgatgat gacgacgcca ttgaggatta
   258421 ttcccaacat atcgcctatc gtttagtgaa gcgtttcttc cctatttggc caaaattgag
   258481 aggcaatgcc tttatattga gccagaaaga ggttgatgca gaactggcta aacctgaaaa
   258541 tgcggatgtg caagtaggcc gtaaaggcgg tgttgcacgt tatgccacgc cattgatgct
   258601 ctgtttggcc gtggttgaac tgtcagatgt gatgtttgct tttgactctg taccggcggt
   258661 gattgcggtc agccgcgaac cgttgatcgt ctacagtgcg atgatgttcg caatccttgg
   258721 cttgcgtaca ctgtattttg tacttgaagc gctgaagcag tatctcgtcc atctcgaaaa
   258781 agccgttatt gtgctgttgt tcttcatcgc cgctaagttg ggcctgaatg catctgacca
   258841 ctttttcaat cacggctatg atatctcggc caatgttagc ctgttcgtgg tcattggtgt
   258901 actggcgatc ggtattgttg ccagcttcct gttccctgaa aaggattcaa aggaaggaca
   258961 gcactaacgt agggttttag agacctgatg atgtaaattg aattaatact taactactga
   259021 ggaaatgaaa atgggtgtat ctctttcgaa aggcggtaat gtctccctga gtaaagaagc
   259081 tccaacaatg acgaatgtgc tgattggcct cggctgggat gcccgttcta cagatggtca
   259141 ggatttcgac ctggatgctt cagcttttct tttgactgca aacggcaaag tacgtaacga
   259201 tgcagatttc attttctaca acaatctgaa atcatctgat ggttcagtga tgcacaccgg
   259261 tgataaccgt actggtgaag gcgagggtga cgatgagtcg ctgaaaatca aattgccttt
   259321 gatcccagca gatgtggata agattgtttt cgttgtcact attcatgatg ctcaggcgcg
   259381 ccgtcagagc ttcggtcagg tggctaatgc ctttattcgc ctggtaaacg atgataatgg
   259441 cgttgaaatt gcgcgttacg acctgtctga agatgcgtcc accgaaacag cgatgctgtt
   259501 tggtgagctg tatcgccata atgcggagtg gaaattccgt gcggtaggtc agggctatgc
   259561 gggtggtttg tcgtctgttt gtgctcagta tggcatcaac gcatcttaat cattcccttc
   259621 gtttttgacg ttgcaggggg tagctacgtc agcgtatccg ttgaataaat tcatcggggt
   259681 ttgctggtta cttacctgta acgccaatca ttttgggtgt acagattaac gtattcatat
   259741 attcagggca aaatgctctg aatatttaac acttcagtgt aaggaaagta cgatggcagt
   259801 ttctctggta aaaggtggta acgtatctct gacaaaagaa gctccaacca tgaacattgc
   259861 tgtcgtgggg ctgggttggg atgcacgtgt gaccgatggt tctgaatttg accttgatgc
   259921 ctcggtattt atggtcggtg aaaacggcaa agttttgtct gatcagcact tcatcttctt
   259981 taacaacaaa gtgagtcctt gtggttctgt tgttcatcag ggtgataacc gtaccggtgc
   260041 tggtgacggt gacgatgagc agatcaaaat tgatctgaaa aaagtcccag ctgacgtgaa
   260101 gaaaattatt ttctcagtca ccatttatga tgctgaagcc cgtaagcaaa actttggtat
   260161 ggtcagcaac agcttcatgc gtgtggtcaa cgaagataac agcgcagaaa ttgctcgctt
   260221 tgacctatcc gaggatgcca gtactgaaac cgccatgatc tttggcgagc tataccgcaa
   260281 taatgacgaa tggaaattta aagctgtcgg tcagggtttt gccggtggtc tgtctgcgct
   260341 ggcaagccag catggtgtgt cggtataacg actgcccgtt tcaattaaac cctgctgcat
   260401 cggcagggtt ttttttcgct caattttcct tgtctacacc atctaagcac agttcctgct
   260461 tcgtctgatt gcgcgtagcc aacacacatg aggcttgaag tatgatgggt atactcggcg
   260521 gatagaagag agataatgag ttgaaataca aaaattaaaa cataggtgct caaattttta
   260581 catgaatata atattcaaat ggaatgaatt ttatataccc attataaata tgtgtgtatg
   260641 tttaatattt aaaacttaaa cgaatgtata tgaatataca gccagtttct tgatgaggtt
   260701 aattgttcat taatcattaa attatattaa cttacttttt tatatggatt atttaaggca
   260761 atgaaacaat tggtattaca tagtgtaatt tatgtttaat ttattgtttt tatggcaata
   260821 attcatgggt taatgctgtg gcagtcgtag gtaaatatat tagataagaa taaatccaca
   260881 tccgtgtagg aaatttccta cataaagtgg cgtgcattct gatatacaac taaaataata
   260941 aaacctttaa tcagagccta agtctggggt gtccattatt tttaataata aattaataga
   261001 tgtactcaca ctaagacttt aatcctacat tttattttta tgactcagca ataaacatta
   261061 taatatatca ggagttttaa atgaaaaagc cattgactca aattgcaata ctgtcttctc
   261121 tggttgttag tattagtgcc gctagcgcag cagtaccgac cgcagaatta aaagtcgtcg
   261181 gcactatgac agtaccaagt tgtaccgtcg tttctccgga cgcaggtatc tacgatatag
   261241 gtaaactgtc ttcttctctc gttaagccgg gtactacagt gactgtactg gcgcaaatca
   261301 acaaaacttg gacggtaaac tgtgacgcca atacttatct gaattttacc ccggttgata
   261361 accgtgttgg ttcttcatct gacggttccg ccgccgcctt cggcttgggg aagataaacg
   261421 atacgggtaa aatcggttac tacacggtac aaatgcggaa cgcaactgtt gatggtaaaa
   261481 agtcaggtgt gtttactgct tcatcggcat cattctccca agcggatact tcttacctga
   261541 atagaggcca gcgtaccggc tgggctgcgg gtgctaacac acagaactct ggtaaagtat
   261601 ttgttgctga tctccttgtg acgcctgttc tggcaggtac taatacgatg aatggtgcga
   261661 taacggaaga cgctaagatt gacggttccc taaccatgaa ctttgcattt gggatatagc
   261721 gcgtaacaag cgggtatggc caaggctatt tttgattggc aaaattattt tttgtttaag
   261781 ataaccttgg tcattcttct tattattaag acgtgttttt atgaaaacgt atttctataa
   261841 agatagggtt ttttaaggat atagcatcga tataccattg ttttatttaa ctctagggtg
   261901 atattcgatt tttcaataat caattcacct attagttttt attaataatt aatttttcag
   261961 ggaattttcg tggtcgcccg ttgtattaat ctccagtgta tcgcattctt attctctttt
   262021 tttcctacgc tggctttccc tgtcacagaa gagggtgagg tggtttttga catagaaacg
   262081 ctggagagat taggttattc agctgaattg gcaaaattct tcagcggtca ggatagattt
   262141 ctacccggcc aacatgatgt cactatcatt attaatgcca gcaagaccta ccgtattgca
   262201 gcgaccttcg atagcgaagg gaaactgtgt atggataaag cattactgat ggccttgaaa
   262261 ttacgaaata cagagagtga cggcagttgt gagaatatgg aagcccggtg gccgggtatg
   262321 gttgttaaac tctttcccgg ccagttccgg gtggaaataa cattgccgca agaggcgttt
   262381 gatcccgaaa tggaaggaag tgagtatcag caaggagggc atgcactatt gcttaattac
   262441 aatatctttg gccaacgggt cgaaagtaac aatagccgct ttaatcttgt tcaggggcaa
   262501 tttgaaccgg ggattaattt taaaaattgg gtactgagaa accgaggttc ctacagttat
   262561 aatcaaggag tgagccaata ctataatcag gaaacctctg ctttacgcgc ggttgaatca
   262621 ttgaaatccg tggttcaact gggtgaattt ggtttagtgg gtaacacctt ttctggttta
   262681 cccgtaaccg gcattcagtt gtattccgat aacgcacaac gggatgatac acaattgatc
   262741 gtacccatcg aggggattgc caataccaat gccaccattg aaatccgtca gcgtgggcgg
   262801 gttatttatc gtaccatagt ggcaccaggt cctttttcgt tatccaatat cagtaacttc
   262861 tcaagtggtg ttaacaccga tgtcagtatt atcgaagagg atggcactca acagaatttt
   262921 acggtgacga gcgcccttga tattaacgct gaacaacagg catccatcta ccaactggcc
   262981 gtgggccgtt accgggacat gtttaccggt gaggacaggc cgtcaccgct gctgctttcc
   263041 ggagaaatgt cattcaatcc ggcggctacc ttttatatga cgtcggctgg gttactgtcc
   263101 tctggctatc aaaatatccg tgtgcaaaat ctttacagtg gatgggatca ggcctggttt
   263161 tcagcggcag caagttatgc taataccaaa gatgcaggac agggatacca atttagcgtt
   263221 cagaatcaga tgacgattaa cggtaatttt ggtgtttcat ggtcctcggt ttatggctcg
   263281 gccaattact ggttaccgga tgatgcccta agcagtagca ataatctgaa tgacctgatg
   263341 tttggaaaat taaaaaatgc aacgtcggta gccgtgagct gggtgcaccc acgttggggg
   263401 gcattctcct atgctttatc aaataatatg tattatcagg cttctggtcg tacttaccat
   263461 attttctcaa ttagcgaaca atttggccgg gcgactacca tcttgagttc tcaattaagt
   263521 tcgcaagggc aaaattcgct ctatgttggt atcaatatgc cattgggtaa tgggacgtta
   263581 agtggccggg tgcaacgtaa caatggcaat gtggcacttg gtagtactta tcaagggcga
   263641 tggggtgaca acaaagatta ttcggtaggg atcagcggtg acaataggca acggcgtatc
   263701 aatggttcga tgaatataag gacggcctat tcacaattaa ccggtggggt ttctcaagcg
   263761 acaaacaata gccggtctgc atatctgtca tcgcgtggtt cagtggctta cgtgaataac
   263821 acctttgcca catcgtcgtc atcggttggc gatacttttg cggtggtgaa catacccaac
   263881 caacccggtt tgcgcgtttc atcgccgagc agcggtattg cgattacgga ttatgctggg
   263941 atagccttgc tgccattagt gaggccttac accgcttcga aagtacaaat aagcacgcaa
   264001 acattgccgc tgaatattcg gcttaataac accagtgccg atttgctgat gactcgaggc
   264061 tcggtagcaa cccatcattt tgagacaaca gaaacccgcc aattgctgct aaccatccgt
   264121 ggtagtgatg gtgaaatgct gccgattggt gccaatgtat tggatgaaaa aggtaacttt
   264181 ctggggacga ttatcggtga cggaaacttt atgctggaaa ataaggcgat tggcgtgaca
   264241 ttacgtgtta aggcaaataa ccgcgatgaa tgtcgcgtta actaccgtga acctgaaaaa
   264301 tttgaccccg atgtattgta tgaagttgcc gatgcggtct gtcagtaagt tttacattat
   264361 aaaagcagca atgacaaaaa cagaccaaat gtgaagactt tttgaatata ggatctctta
   264421 tgcaaaattt ccccactcac catcgtgata ttggtgcgac aatcatatac gtaaatagcg
   264481 tcaatcgttt taacatcttc tttgtattta cgttgttgat tttattgagt agttggagcg
   264541 cagtatctta cgcgtcgttt aaattagaaa gcacgacggt aatcttgcaa gaaagtgagg
   264601 ctcgaaccag ttttactatc gataatatct ctagcaatcc aatactgctg gtgactaaat
   264661 taacggattt ggacggcaaa agtttcagta agcagatttt gatttccccc ccggtgaccc
   264721 gtattaatgc agggcaaagc cagcaagtga attttgtctt gaagaagggg agcgtcttga
   264781 acaatgaagt gttgttaaaa gcctcttttg aaggggttga acaggtcccc ggtaatgcgg
   264841 cggttatgcc aattcgtcag gagatcggct ttctgatcca gccgagtgct gtgccacaaa
   264901 ttagaatgcc gtggcaaacg ttagttttct ccatatcggg caataatttg gttattaaga
   264961 atcctggtaa acatgtggtc cgcttagggc ctcagattat tttagtccca agtaatgagg
   265021 tggttgcact gggtaatcct tatattatgc cggagacttc caaactgttt ccgataacgt
   265081 catcacccac tgccgttaaa gtcaccccgc taagccgtta tggttttgtc cagactgaag
   265141 tcacattgcc ggtaacgcgt taaggttatt ttgatgtggg gcgatcatct ttatacagag
   265201 ggcggtattt ttttcccagt agtagaaatt gatatgccgc aagagtttgc cggttctgca
   265261 agagccattg gttatctgat tggctattta ccgtctctgt tcggttacag actttatggt
   265321 tattttctcg atacctacct agggattcaa ggcgttaatt acgtgtttta cattatggcg
   265381 gcgttcagtg caggtcgttt tatctgcgcc gctgtctggg ctaaataagt ataccgttag
   265441 ccgttcgttt aactcagatg tgggatatat atattacttt aattattagt tttcaaattt
   265501 ctcacatcac agcaatatcc atatgaatta aatgtgtatt gggttgtgtt tatataggtg
   265561 ttgatgggat gtgtgtttat gtctcattgc acattgggta aaaaagggag caagggctat
   265621 ttcgttatgc ataggaagcc tttgaatagg ttatttcacg gtaacagctg ctagccactg
   265681 cgtaatccaa caccagggga gtcaccaatg ggcagcgctg ttacttgtga atgccttgtt
   265741 ctataagaat tttacctgat aaagggggtg tccaccttta ggctgtcatc tgctctattt
   265801 ttttctgttc taaatgttat taccttaatc tacatccgcc agtgaattat catcgactta
   265861 cctctcattc ttgaataaaa tatttgtagg aatattcctt caattaatgt cggcattttt
   265921 ttaaatttga ttttcatgaa atttacttat acctttaata atatatggtt atcgcgttta
   265981 ttgtatgaaa tttcttacaa atcaatgtgg cgtgttattt ttttagttac cgtcttggtt
   266041 gtgttttgtt acatttaact cgctggtatt agttagttaa tgtttttaca ctacaagcta
   266101 ttagatttaa tggatatgtt catgtgggta aaaatattgg tcagagacag acggtgtcag
   266161 accatccgat aaatggagcg ggttatctat aaatattatt tactttatac acactgagct
   266221 aatccgtagg tggtgaatgc tgtgccgggt agcgtagatt atttttattc attctctctg
   266281 tggtggattt cctaagtttc ctttctttag tcaggaaagt tgatgtcctc ttcaagcttc
   266341 caaaatgaga tacctaaagc acgcattaac ataaaatggg atctacattt agcgggatgc
   266401 aaaagaaacg ggagctgtca ctgacataag gatgctgtca tgccgcaaca tcaagatgtc
   266461 ttcgttatat gaaatattaa tgtaaaaatt tagcggtggg ctggcgctat atcaggccgg
   266521 tgatgtcgag aaataagttt tgtcagtgat tgatcacttg gaacggcctc tgatacccag
   266581 gcgctatccg cctaacgaat tgattatcat ggaggataat atgatgcata cagaaaacaa
   266641 ttccccctca ggtttgatcc cgttgcccga ttggtatccg gttgcttttt cgcatctgga
   266701 tgcgatggag tacgcgagtg tgacgcggct ttggcaccat gaacccgtgc tgcgtgatct
   266761 ggtagacgag ctggataaac gtaatccggg gctgattacg tttacgcatt gcccacattg
   266821 tcacagtgcc gatatttgcc ccggcacccg cccggaagag taccgctgtc gaacctgcca
   266881 tcggtgcagt tctccgtata cgcatacccc gtttttcgat ttacaccatg cccgacattc
   266941 acggctctat gcggtactgg tgaccctctg gggaacctgg caagtggagg acgctgcctg
   267001 gttaagtgac tgcaaatcca aacagatatg gaagcagtac tgccatcggc taaaacccat
   267061 tctggcgttg atcggcggcc gtgcggtaac ccatacacct cgctacttgc ggggttttac
   267121 accggggcag caggggttgc actgcccagc ctgcgcctcc acgcaattgg tctacagcga
   267181 aaccatgcca gtaggtaatc ccgaggtaca ctgtcaggtt tgccagactg attttgtgat
   267241 gtatcccgac attccaaaag gcatcgaccc gtttgcagtc aatacgccac agtatgacat
   267301 cccgcttccc cgctggttca gccgcttgtt ttctcatgcg agccaggcac agtaccaaca
   267361 tttacgggag gtctggcaac gggaaccggt actgagagag gctgtggatc ggctggatgc
   267421 acaaaatcct gaacagggtg cggtgtatgc ctgcccttac tgccagaata agcacatcag
   267481 cccacgtaaa acagcctcat ctattgaggg gtattattgc cccgcctgtg ataatccatt
   267541 tacggccact accgggacgg tatttacccg gatgcgtcag gagcattttt ggcgtttgta
   267601 tgcggtattg gtgatgctat ggacacagtg gcgaccaaca cagatttttg agctatgtca
   267661 gttacgttca gtgcacccct ttctgactta ccataaacgg ctcgctccgc tactggctga
   267721 gtttgatggt gccccgatca cgccatatcc ccgtaattta ctggggttca cccccgggca
   267781 gcagggggtt tgctgcgtgt attgccaatc gacaaagctg ataacggaag ggataacggt
   267841 catgccactg gataacccct atatctgttg tctggactgt ggacagcgat ttatgctgcg
   267901 ggtctggcga aaacaggtaa aaagtaacga gaaaaaataa atcccaaaga gatggcttgc
   267961 tattttaaaa atgaatttat tattattgat aaaataacaa gccagcaagg gattgaaaag
   268021 tatgttattt gattgtttga ttttttaatc atgctaaaaa atgcaattga tattggtatt
   268081 gttaaataga caatgaaggc ggtaatattc cactgtatca tttgcaaaga aactgcatat
   268141 aacaaacttg atgctatttg atatattctc acttcttttt ttatgagtaa ataagcaact
   268201 aaaaaataaa aagatgcaat gactaatgtg cccattttta taaaattctc atatttatta
   268261 aagtaagagg gttataccat atcacactgt atgtgtagac gatttaaata attgcatgaa
   268321 tcaaatcctc cctttaacgc ctttgtacct acgtgaacgc tcatgcgccg ctatacccgt
   268381 aatactgcaa attgcaggtg cgtgagttgc cttcgttcac ccccagtcac tgacttgtgt
   268441 aaaatcttaa ggattaatga ggcttatccc agaggcttac cctgtgagca gccgttgccg
   268501 ccttcctgca actcggatta ttgtgggtat atgcgtgttt acacaaaaaa taaaaaatgg
   268561 aaaaaccaaa acccaaagag gaaaaatgga tattttgaca atagattcga caggtaagca
   268621 tattattttt atggctaaaa ataatatatt gaacacctga ccttttttgg cactcagcca
   268681 tctaaaaatt gaatttgata taaatgtaac aaaagaaata attagccatg tatatccgtc
   268741 atatttcatg ttgcatatgc cttggccgcc ttcctgcaac tcgaattatt ttgggtatat
   268801 tttctttaaa taatggtcgt gactcgactg aaaattcaca tttcttgagc gggtcccact
   268861 atcgttaatg caaaaaaaat cagaacggct gctttagcgt ataggttagt ttcaggactg
   268921 ttctctgtat atcgacaggg gttaaccgat gaagattatt gataaaaatg tcagtaccta
   268981 tgaaacgtta caaaagggtt ttaatttacg ttggccaccc aacgttgagc agggtgctga
   269041 gaccatttat atctgcacga cacccgatga agtttttgcc gccaccaata ctgcgctagc
   269101 tgcaggaaat cgaatcacgg tacggagtgg ggggcactgt tatgagggtt ttgtttccaa
   269161 caagttatct acagagagat tgtcgatcat tgatttaggc gagatgagcg gcctggacta
   269221 cgatgaagac aaaacgataa cctcactttg ggacgcgaat aaaaatactt atcgcttcaa
   269281 gagtctgacg gggaatcaga attggaatgg ctatgtctca ctctacaaac ggtctggccg
   269341 gacgatcccc ggcgggtcat gttactccgt gggcgtgggt gggcacatca gcggcggtgg
   269401 ctatggatta ctctcacgtc tgcatgggtt aacagtggat tgggtcactg gtgttgatat
   269461 tttggtgccg gtcgggaacg cgcatcggct ggcatttcga catgtgcgcg ctgatagtgt
   269521 gtctgaggta gacagagagc tattaatggc ttgctgtggc gctggcggtg ggaatttcgg
   269581 catcattatc gcctattatt tcgatgatct tcccaaagca cctcagaaag cctattggat
   269641 acccctaacg tacccatggt catctttaaa agcgacattc cccgcctttt taaaagctta
   269701 ttggcaatgg tttgctgaca atgatgttaa tgcgaccagt acgaaggagg gcgtcggtaa
   269761 tggcgggtta tttactttac tgaaattaaa ccatatcgat gcgtccgata atgtcgtgtt
   269821 ggccattcaa tacacgggtc caaatggtca agtcgggggc gcgaatgata ttcctctcaa
   269881 tgactttatc gaaaaaatga atgccgcggc tggcatgaca ccgacgatat atgatgattt
   269941 tattttgcca aacatcccgc cgtttaagca cttgtaccca ggtcgaaaaa tcgggcgtac
   270001 tgtggatgaa agtgcctcca tggattggtt gcatgtgact caaatgatca atgggtcagg
   270061 cagtaatcag cgtggaaaat ataaatctga ctaccaaatc aagcagtttt cagacgagat
   270121 gtgccatgcc ttgctgacac acttgactac cgccacagct gataagcgtt tcaatcagtc
   270181 gctggtacaa attgattcct atggtggggc gatcaacagc cgtggcatcg gggcaacagc
   270241 tgtgtctcaa aggaactcgc tgctcaaagc gcaataccag acttattgga cgaatgaagc
   270301 cgatgaccag acgcacttaa catggatccg caatatttat gcggcagtgc ataatggcaa
   270361 acctgctcct cctgagttcg agggatgcta tatcaattat cccgatatcg acatgaaata
   270421 caccgattca ggtgaggaag atccaaattg gttgaatctg tactatggct gggatacgca
   270481 attgatcaag aggttgattg cgctaaaagc gagaatcgat cctaacaata tttttcacca
   270541 tgaactgtct atcccattag tgacagaatt acctaaagcc ccggttaatc tccacagcac
   270601 ggggcaaacg acaaccagta ttagtctcat gtgggggagc tcgatagggg cattacctgt
   270661 tgccagctat gccatttacc gcgatggtca tgaagtgaaa cttctgaacg gaacccagac
   270721 ttcagcagaa gatgccggtt tgcaaccaaa tacggagtac cgctattttg ttgccgcagg
   270781 cgatgaacat ggcaacctgt cagtgcccag caatgtactg acggtgagca cccaaggcac
   270841 acacccggca tgggtactga atgggagtta cgctgttggt gatgtggtaa gcaatctggg
   270901 taaactctgg cgctgtattc agtcgcacgt agcctatgat ccattatggg ctccggggac
   270961 taacggtggt attacgctat gggcggggta taccgcaggt cgttaatcca acaggaggtg
   271021 ccgagaggca cctcagactg ctgacaaacc ccgatgacgc gatcttgaac ggtgaggata
   271081 ggcagaggag taaagcgtcc gcgccaagga tggcgcggct cgagcctaca tggatgtatt
   271141 tacggcgtct ttacgatctg cctgttctct ccgtcgcggg cactttgtca ataacctcag
   271201 gtgccgagag gcacctccga ctgttgacag cgctgataaa ttaaagggga acgtaccgtt
   271261 ggggtcgtag cggcctgagc cgccggatcc tgtgttcaac cctttacgca ctgcgctata
   271321 aaacgattta cccgctaata taaaacgatt taccagctca cccgtgcacc tatcgtgccg
   271381 ccgacggcat agttgtcact gatattccgt gtagccccca gcagattgac attgccgtaa
   271441 accgcgtagc gaccattctg ccattcatag gtgccacccg cgcctaaccc caccgactga
   271501 cgctcatccc gggtggcgaa ctccacccct gagacctgta ctttgctgcc attgaggaac
   271561 tcattgtgca gatcgagatg actgtaaatg tgtgagcggc gggtggtgcc gtctttcgca
   271621 ctccaggtcg tttccttatt cagtgagaca ccgaggcggc cccgcaggct gtcaccctct
   271681 tgcagcgaga cttcgctatc aaacggatcg cggaaggtat cgaaatcgac ccgcgagtag
   271741 gtcacctgca tctgcggagt cagcgacaag ccgtgactca gtgtgtaacc tttaccggct
   271801 tctatcgccg aggtataccc gcgaccattg ttaccgctgg ccactgcatg ccctgcggta
   271861 cgggagctca ggtcgctgtc aaaccacatc gtctgcaact ggccatccac atacacgccg
   271921 ttattgccat accaggtcag gctggtgcca aggccgtaac ctgcgctgtt gatgcggcca
   271981 tcaccaaaga atgagtggat atccgctttg gcttttccgt aggtgaagtt caccccgccg
   272041 gtcagcagtg aaccgccctg gctctgatac aacggcacat caatgccggt ctgcaacttc
   272101 cacacatcaa tctcacgctg tgaaccgctg gtggatcggg ccgggtcggt gacctggtgg
   272161 ctcccttcaa tacggcccca ggcccattga ttatcgtcaa aattcaggtc tgccagtgcg
   272221 cccggtgccc cgtaacggtt accgacacgc tgttgcagcg tcggcagggt gttcagggcg
   272281 gccagcacct gcggatattg ttcatacagc ggcacgccca cctgatagcg cacgccctcg
   272341 gttagcatca gttctgacga gagataccag ttgcggcctg cggtagcggc ttccccgtcg
   272401 gcctgtaagg tgtaggcata cgccccggcc accaccgcct gatagccatc cgtggtgaca
   272461 taatccccgg ccagcaggaa ggtgtcatcc tgcgccagac cgtccacggt gatcagattg
   272521 atgccattga gggttttatc gcccagaccg cccgcattgt tcacccggac cgaggtggtg
   272581 ccggtggcat cgccgttgat cactaaccgg tcggtggcag aatcgtcatc cccagcaccg
   272641 tatcgagtgc cagccaggcc ccttcaccgg aaccgttatt ttcaccaaaa taagtcccgg
   272701 tcacggtcag ccgatcatcg gtagcggcac cattgccgcc ggtatagtgg tttgacagca
   272761 ggatcccgcc agcgctgatg aggttgccgc tcagaaccga gtcaccgagc gaggacagcg
   272821 cgccgccttc agccagggtt aatgcaccgg tttcggtagc cacccgcgtc gggtcagcgg
   272881 cgatatcggc agcactgagg cggtttactg tggctccagt gagtgcccca gcgtcaggtg
   272941 tcaggcccag cgtggcgtta tccagcacca aaatcccccc ggcgatattg gccgacagga
   273001 aggcattggc gtcaccgtcg gccatattgg cgccggttaa cgtccagatg ctgttgttgg
   273061 ttttggtcag ggtaccgaag ccggtgatcc ggttcgggtc gccatccaga atggcctctt
   273121 cacggttatc aatacgcgtg agatcgaaag cggcgtctcc tgctccgccc agcaccagat
   273181 ggctgtttgc cagatccagc gcggcatcat tgatctccgc ataactgcca gtgaagacca
   273241 gtgcctgtgt aaccccttca agggcatagc cagattgcag ctctaacgtg gccgatgttt
   273301 gaatgttatc aagccgatga atgccgattg cggtgccatt gccgccgtgc accaagccgc
   273361 ccacggtgac ataggtgtct gcggtattgg tttcaatatt aattccgtag ccctgctgcg
   273421 aaaccagcgc gccccgggtg atcagatcaa tggtcgaggt gccgttgtct gcgcctgtgc
   273481 catcatccac gcctgtggcg tagttatcat tatagttata gttatagagg cgtatggcat
   273541 cgtattcact ggcaatatta ttgacgtcaa cgttgaccaa agtgcggcca tcagtggtca
   273601 gtgcattaag ggtaatcccc tctccgtggc tgacgttaat ctggcccgtc acggtgatat
   273661 cggcggttga agtaccttgg ttagcttcgt taatgagaga tattccactg ctcattgcag
   273721 tgatgtcatt gaagtggatg agcgtggtgg catcccccag agaggaatgg gtctggagca
   273781 ttgccccttg tccccattcc gccgtgagat gcccggtcgc ggtaatggca gaaaaagctg
   273841 aacccaaaaa attgtaattg ttgatatcaa gcgattgact gctggaagta atattattca
   273901 cattgatgag catagtagaa ctgccttcac cagccgcgcc catcacttta attccggtac
   273961 cgttttctgc agtaatcgtt cctgaaatat caaggtcatg cagtatattt ccggatcggg
   274021 tatagtcgct aatattgagt gcatcataca aagaataaac gttattcaac ttgatagcgg
   274081 tctcgatgtt tccctcatcc gagtaggcat tggcttgtag agcagatcct gaagtagccg
   274141 taagatcacc cgtcaatata atatcggtta cagcgccatt ttggctgcta ttatcgatat
   274201 aaaggccagt cgatccagtg acattatttg cgcgaaatct aaggctcgca agaccgccat
   274261 tggtataatt gtaaatcctg gctgcttgac tattagctga actgatatcg ccatcaatat
   274321 tgatatcagt tatcactcca cctacataat tggtattttg aatataaaaa ctgttatatt
   274381 ctgtattaat actctttgaa ttgaagttaa ttatgctggt gccaccattg gcagcatttc
   274441 ggatcgagac gcctgaattt tcgacgttaa tatcaccagt aacatcaacg tgggtgatgg
   274501 tcgctccatt ttgtgaatta ttatcgcttt ggatgccagt aacacctgaa atagcgtggg
   274561 tgttcagaat gatagttgaa tcattgcctg ccgatgaaaa gattgaaagg gctggagcgc
   274621 cgctcaggct gctggataag atgccagaga gatctacccg tatggtcgaa tcgtcactgc
   274681 tctggttgtc aatgtaaacg ccactgctaa tggagccgtt gctctgaaca ttaatggatg
   274741 ccgattgctc ggttattaat gtgtcattct taatatacaa agaatatcga ctgtcggtat
   274801 ccagtgcaga actgttggta tcgaggtaac tgatggtacc cgaaccggtt aacgagagcg
   274861 cagaatccgt aatttcatgt tctgttatgc caaaacctgg ccgggtctca acggcgatat
   274921 ccgtgccgaa cagggatatc gcggtgttat tttcaccttc gcaaacatag gttcccaccc
   274981 ccgagctatt gcacgccgcc catgcggttt gtggtaagac gagggtggag aacgcaacaa
   275041 taattgccaa tgtaatcgga ttcatcacgg ctgcaggaac acggctgaag aggtgttgac
   275101 gccctgcatc cggttgagcg ggtgaggtag aaataggctc tctgaattgt atatgcataa
   275161 atgtactcta ttaattgcct gaatttatcg cagacatggc atatcactag gggttgctga
   275221 aattgcataa ttcagacaca ggcagagtat gggaggatag atctctcctt ttgcactatc
   275281 tcaatatgat cagcaaacat gaggagtgac ttaggttctg tcggttgttg agtcactaaa
   275341 atgaaattat tgtttcttaa gatgaatagt aaatgaagga ggataaataa gaataagacc
   275401 cggctaattc tttgtaggaa ttttcttgtt attgtttttt tggggattaa taggtccaat
   275461 ggggggggta atggaagttt ctaacaatta atgttaatta ccatgacatt ttaattactt
   275521 gtaatgagat tggttaatta aatggttgga tttttattgg ttcgcgttaa taatgttgct
   275581 tatcatgatg gtttatcgta acggtaattt atcgtaatga ttgcttattg atgcattacc
   275641 tataatctaa attttacaga taatacggca tttttactta ctggctattt tcttcgccac
   275701 ggacacgttg tcaataacct ctgctattta taaccgctga tatttataat ctctggtatc
   275761 tctaaccaaa tatctgtttt tatcagagca tggcaccctg tatttcccgc tgatttaagc
   275821 cgcctattgc tgttctatta ttggcccctg tctgggggta atcctctgtt gtggctatgg
   275881 taatcagatg tgactgcccg tgtcgccggg tacctattct gcgctacaat agcgttctgt
   275941 ttactaattg cgggggtggc tgttttatcc tcggcaggga gcgtttcgca tgtttatcgg
   276001 cgatgcatca attttaaaac ctatccaatg gtgtgctacc gagcaccctg aacttcctgc
   276061 agacatcgca gactggctga tggagctggg ttcgatgact cgacgctttg agcagcattg
   276121 ccagcgtgtt catgtcgaac cgcaacgtga atgctttatt acgcgtgatg cgctagggga
   276181 agaggctgaa catttgcccg ttagtcaacg ctattggtta cgggaaattg tcttgtttgg
   276241 tgacaatgtg ccttggttac tggggcgcac ggttatcccg gaggagacac tgtctggtcc
   276301 ggatagggcg ctggtggatt taggtacatt accgctaggg cgttacttat tcagtggtga
   276361 tgccctaacc cgggactata ttcacgtcgg gcggcaggat aatctatggg ccaggcggtc
   276421 tttgctacgc ctttcaggca atccactgtt attgactgag gtttttttac cggcatcgcc
   276481 gctttatacc cattgtgact ctatacccaa gtgacttcga ggtgcaggta ggcagcaagt
   276541 gaacggatcc tgatgcgctg gcttaagcca gtgattccgg taggcgaata ccgttgacct
   276601 ccctaccaca ttcaagatga aaagggtata tcaggtttaa gctagctgat tccgtcgtta
   276661 gattctggag actgatcaat tgaagggaag tactgttcat accaaatggc aggcttattg
   276721 ccgtttgatg cgtattgaca aaccgattgg ctcactgctg ctgctgtggc caacattgtg
   276781 ggcattgtgg ttagcaggga gaggcatccc cgaggccaaa atactggtcg tttttgtact
   276841 gggggtcttt ttcatgcgtg cggcagggtg tgtcgtcaat gattatgctg accgccatat
   276901 tgatggtttt gtcaaacgca ccgcatcccg gccactgcct agcggcacta tcagtgagaa
   276961 agagagcaaa attctatttg tggtattgat attgctctct tttggtttgg tattgaccct
   277021 caatagcatg acgatatggc tgtcactggc cgcattggca ctggcttgga tctatccatt
   277081 tatgaagcgg gtgactcatc tgccgcaggt ggtattaggc gcagcatttg gttggtctat
   277141 tccgatgggg tttgccgccg ttagcgaaag cttgccgctg gtctgctggc tactgttgct
   277201 ggcaaatatc tgctggaccg tggcctatga cactcaatac gccatggttg atcgtgacga
   277261 tgacctaaga attggggtta aatctacggc gattctgttt ggtcaacatg acaaattgat
   277321 tatcggcttg ctgcaactgg cgacgttatt attaatggtg gccattggct ggctaatgaa
   277381 tctgggcggt gcattttatt ggtcaatcct tctcgccggt gctctgttta ctcatcaaca
   277441 gaaaatgatc gcccagcgtg agcgtgagcc gtgttttcgt gcgtttttga acaataatta
   277501 cgtggggttg gttttgtttc tcgggatatt gatcagttac tggtaacccg cttttactga
   277561 gggttagcga tgactgagta tgagcgcaga gtcctctcac caagataccg agttctcacc
   277621 aaggtaatgg taaaaaatgg ccggataatg agtccggcca ttgttatggt attcagaaaa
   277681 ccccctgcta ggcagggggc tgttaagcat tgagtacgct aagacattag gattccgttt
   277741 taccctcagg ctctggtgtc tctggagctt ctggctgatt gctggtctcc gctggcatac
   277801 tgacactttc gatagtcagc ttcacttctg gggtcatcaa cgcactcagc atattgtaaa
   277861 cttccagcgt atgttcctga atggcatcac cgctatcact gatatagcct tcttcacgca
   277921 aggtcgcaac cagcgttgag aagaccgctt tatcaaagaa ttccggcgca ttaataccat
   277981 gcagaaccga caagcgctgc gccataatgc ggctctcttt ctccaacgcc ccacggttga
   278041 tactgggggt ggcgctgagg agtgaaagtg tgattgcgta gcgttgcagc gtttcccgca
   278101 cacctgcggc cagcaattgc agtgggcgaa tgcgtgccgg attcaggacc aattcgctgc
   278161 ctttatcaca aattaactgc tgacgagcca gctcatcgat caatgtatcc agagtctctg
   278221 gtagctgctc tttgctgtaa tgcaggaaca gttcagcttt tagcattgga tagatcatgc
   278281 tgattttgtg cagtaactcc gtccgggtaa tccggcggtg gtacatgacc atactggcaa
   278341 tcagcgatgg caatatcagt aagtgctgaa tattattgcg ataataggtc atcagcacgg
   278401 cctgttcccg tggcaggatg atgatgtcac cgatggtgtc tttctccacc tcaaacttat
   278461 tcatattcaa ggcgtgatta agcaactctt ccggtgtttt atccggcacg gtagtatctt
   278521 ttgcataggg tgcattgcgc attaattgca gatagcaatc aagttgctca agtagctgct
   278581 cgcgggttag tgaacgctga cgtgaggcga gtaacgccgt tgaacagaga ttcatggcat
   278641 ttgctgctgc cgcattgttg attcggacca taatctgatt agccaaatca ttcactgccg
   278701 gtgttagcca acttgggcgc tgtgcttcaa tgggatcgat ggcatcccgc cactgtggca
   278761 catgggtatt aaggtaggtc gtcaatggca ggggttcgcc aaagttcaca tagccctggc
   278821 cgagattacg caacttacgt aagccacgta gcatctgtaa caggttctct ttttctttta
   278881 tcgcaccgcg caactctttg gcgtaagtcc ccacttccat aacatgctcg tagccgatgt
   278941 aaatcggcac caacgtgata gggcgggtgc caccacgtaa catggcctga atcgtcatcg
   279001 acaaggtgcc ggttttcggc tccaacaggc ggccagtccg cgaacgcccc ccttcaacaa
   279061 agtattcaac ggaatagcca cgagtaaata gctcacccag atattcgcgg aacaccgttg
   279121 agtagagttt attgccttta aaggtacggc ggataaagaa tgcgcctaaa cggcggaaga
   279181 ttggcccggc aggccagaag ttgaggttaa tccctgcggc gatatgcggt gggaccagcc
   279241 cctgatggta gagcacatag gagagcagca ggtaatccat atggctgcga tgacaaggta
   279301 catagacgat ctcatggcca tcttgtgcca attgccggac ccgctctgca ttatgaacgt
   279361 taatcccctg atacaaacgg ttccacgtcc agctaagtac ccgatcagac aaccgcacgg
   279421 cttcatagga gaaattagcc gcaatctctt ccatcagagt gatggcgttt tgctgtgctt
   279481 tttcatggga gatttttttc gaccgcgcct cgtcagcgac agctttctcg atagccttag
   279541 aggccaagag ttttttaaac agatcctgac gggcaggtaa actcggacct accgcggcca
   279601 aacgttgacg agagaagtgc atccgcgcca cacgtgccag tttatgggcg atggttttat
   279661 cggtaccgtg ttcactggcc attcggcgta gcgatacggt ggtagaaaaa cgcacaaaac
   279721 tgtcgcgccc caaccacaat acagcaaaga atttctgtac accgttaagc acccgcagat
   279781 gtggcgtacc gtggccttcg cgcccagggg aacggccaaa catcacggaa acgggtaaca
   279841 tctgaatatc tagcgccgga ttattacgat gtaaatccag ataatcgtgg aatagcttca
   279901 ccgattcttg tttaggaaca tagtagcgaa agactcttgg cccgttctcg ataaacacat
   279961 ggctgggcaa ttgcacgcca tcgatttcca atggaatcaa tggatcgggc agatcttgcg
   280021 ccaagcactg tgcccgtaac gtcagcaaat cagccttaga attgtaaggt aaaacgtaca
   280081 gaataggacg agaagggtct agccctagct cagagaccgg atctgcaggg ataaccttgc
   280141 tttttaccaa caatttgagt ggtaaattca gtaacttata atatatttta cgccaacctg
   280201 acataacgac ttggagcctc ttgttagcaa ttcgtcgcaa ggataccaga aactggtttt
   280261 gagatctgtg gagatgagac aacagaaaat ggcaaaaatc acgattaaca taagataaag
   280321 gcaaataaac catggcgaat caatcaacag gacttacccg gatctataaa gccgcgggtt
   280381 atacggtgaa agggttaacc gccgcctgga ataatgaagc ggctttccgt caagaaagcg
   280441 ttgctgccgt catcgctatc atactggcct tctggttgga tgtgggtgcc atagcgcgca
   280501 ttttattaat ttgcagcgtt gttttggtgc tcattgttga agtcattaac agtgcgattg
   280561 aagcggtagt tgataggatc ggtagtgaat ttcatgcgct ttctggacgg gcaaaagata
   280621 tggggtctgc tgctgtgttt ttgaccattt tgatggcgct attcgtatgg ataacagtac
   280681 tctggcagca tgtcgctcgc taatgaggct aagggtgctg ttaaaatgag cagttattaa
   280741 tccctgtttt tattcactct ttggttccca acacccgctt agctgtatat actcacagca
   280801 aaactgtata aacaaacagg gggcggaatg aaagcactaa ctaccagaca gcaagaggtt
   280861 tatgacctgg tccgcgatca cctagcgcaa acaggtatgc caccgacccg tgccgagatt
   280921 gcgcagcgtc tggggtttcg ctctcctaac gctgctgaag agcatttaaa agcgctggcc
   280981 cgtaaaggtg tcattgaaat tgtctcagga gcttcccgtg gcattcgttt gctgatggaa
   281041 gaagaagagg gcctgccact gattggccgg gttgccgcag gtgagccatt gctggcacag
   281101 caacatattg aagggcatta caaggttgac ccatccctgt tcaagccagg tgcggatttc
   281161 ctgctgcggg ttaatgggat gtcgatgaga gatatcggta ttctagatgg tgacttgttg
   281221 gcggtacata aaacgcagga tgtgcgtaat gggcaagttg tcgtcgcgcg cattgatgat
   281281 gaagtcacgg taaaacgttt gaaaaaacaa ggtaatatcg tgcatctctt accagaaaac
   281341 agcgagtttc agcctatcgt tgttgatctg cgtgagcaga gttttaccat tgaaggtttg
   281401 gccgtcggag ttatccgtaa cggggactgg atctgatctg agtgattttc ctcccagaat
   281461 aataagccgt gcctgttgag gtacggctct atttcatgat tctctattct gctttttgct
   281521 ttttgctttt tgctttttgc tttttgcttt ttgctttttg ctttttgctg ttctatctca
   281581 tcttaatcac gatacgactt cttattaatc aagatattac ttctttttaa cgacgatgga
   281641 gtggtcatgc tcacaatcat cgtggctttc gcaggcttca actaccccac attcagtaca
   281701 taaaccgtgt gcttccacca cgctatggcg cagtgtaaaa cctgactgtt ttgctaactg
   281761 tgccaatgcc tcttcaatac caacggtagg gcgttctgtc acaatcttgc agcgatcaca
   281821 gataaacaag gcagaagtat gcgtgggttc ttcaaagtgg tggcagagaa catagctatt
   281881 ggctgattca acacggtgaa taaacccttg ctccaataaa aaatccagtg cgcgataaac
   281941 ggtaggcggt ttggcttgtg gctcagcgac tcgtagtaga tccagtagat cataagcgct
   282001 aattgcaccg ggctgttgcg ccattagacg taatacttca agacgttgcg gggtcagccg
   282061 gacgtttcgt tgttggcaca ggctttcagc ttgtgcgagc agcttttcct gattgatagg
   282121 gttcatcata ttcatcccgc agctttagaa ttgaacgtga ttttatcatg tttacctgta
   282181 atcgccgata ggggggaggg aaatggcgct atgagatcac aattttacag gaataacgtg
   282241 acgttactgt ttaacgatca catcagctgt cgtcgcaggg ttctatggta taatcaacgg
   282301 ttccacccct ttgtatcgtt cgctcagtga gcaacatctg ggggaaatta atgcagtaat
   282361 aactgatgaa atcaccgtaa atgcacgaag ctcagacttt ttccagtacg ccggccacca
   282421 agccgcaata ccccctgcaa cgcttctccg tcgcgccgat gctcgattgg acggatcgtc
   282481 attgccgtta ttttcaccgt ctgctcacta agcaagctct gttgtatacc gaaatggtga
   282541 ccaccggcgc gattatccac ggtaaagccg attatctggc ttatagcgag caggaccatc
   282601 cggtcgcttt gcaattaggg ggcagcgatc cacaggcatt ggcgcactgt gccaagctgg
   282661 ctgagcaacg cggttataac gaaatcaatc tgaatgtggg ttgtccgtca gatcgagtac
   282721 aaaatggccg ctttggtgct tgtttgatgg gggaggccga tctggttgcc gattgcatta
   282781 aagctatgcg tgatgcggta gctattccgg tgacggtaaa aacccgtatt gggattgacc
   282841 aactggatag ctatgagttt ctatgcgaat tcgtgcaaac cgtcgcagaa cgtggcgaat
   282901 gcgaaatttt cactattcat gcccgtaaag cctggctctc agggctaagc ccgaaagaga
   282961 atcgtgaagt gccgccactg gattatgagc gtgtttatca gcttaagcgt gatttccctg
   283021 cgttgacgat tgccattaat ggtggggtga aaacattggc tgaagctaaa gagcacctca
   283081 agcaccttga tggcgtgatg atgggccgtg aagcctatca gaatccggga attttgacgc
   283141 aagtagaccg cgagctgttt gatcctaacg cgccagtggt tgatagcgtt aaagccattg
   283201 aggcgctgta tccttatatt gagcaggaat tgtctcaagg ggcctatttg ggccacataa
   283261 cccgccatat tctgggtatt ttccaaggaa tccccggagc gcgccaatgg cgtcggcatt
   283321 taagcgaaaa tgcccataag cccggagcgg gggtttctgt tgtggaggag gctttagcgc
   283381 tggtatcccc ttcgtactac gaatccgtag ggggttagcg gcgttcgtta cttgtcctct
   283441 tctacaaata attattatac acatatgggc ttcacctctg cgaggccgct gtcagccgta
   283501 ttcaaatatg ctttcggcaa attgggcccc cgaattattt actggcgtaa gtgattcggg
   283561 gttcactcat tcacttgcta cctgacgatg acgctaatga cgctaagtat ctgaaagagt
   283621 aaattcgcta aaagttagct aaattgacta tgttcatttt ctttattggt tagctattta
   283681 ttatttttac aataagttca atgaattatt tttacggccg cattggcacg tttcttgtaa
   283741 gaccctccta tataccctaa ataattcgag ttgtaggaag gcggcaagcg agagagttcc
   283801 gatgagttta ctgtagtcag tgattcgggt gattgagcgt agccaacgca cctgcagctt
   283861 gaagtatggc ggctatagag cgtttctttt tttgctaccg tattcggcga tgaaccacca
   283921 ttaaggggac accatgttag aaattttctt tgtgatcggt ttttttatgg tgcttatggt
   283981 cacgggtatt tctttgcttg ggatcttggc tgcactgctg gtagcagcgg tatttatgat
   284041 gctaggcggg ttatttgtga tgatgattaa gctattaccg tggttgattc tggccgtggt
   284101 ggtggcttgg atttggcggt caatgcaaaa accggtgata cggcgttact gataatacgc
   284161 cgcttaatgg ctacgcagag tttgttgagt ctatttttct ttcttgcggc agcgatcaca
   284221 gcctgaaata ttagtcggca gaattatggg ggaaagcgta ttttttcccg gatcggcttg
   284281 ctaggatgct acccgatacc ctttggtatc atatattcat ccctgttaga gataaaaata
   284341 gccgtataaa cggcacgttc atttacgtga acatagctct gacagaatcc ctgctgtacc
   284401 cctacatatg catcaaagaa agtgtaatga cagagggctc cttaatcggg gccctctgtt
   284461 tttcaatcat gtaaactgat tttcaatcat ctaatcttac gggatcagca agctggagcc
   284521 tgtcgtctgg cggccctcga gtgtttcatg ggcgcgttgt gcgtcacgta gcgggaattg
   284581 ctgcgcttga gcaacatcca cattaatcgc cccactggta atcattgaaa agagttgctg
   284641 gctggcgctt tccagttctt gccggttggc gacatagaca ttcagtgaag ggcgggtgac
   284701 atagatcccc cctttttggt ttagaatccc gaggttgaca cccgttaccg gcccagaggc
   284761 attaccaaag ctaaccagca ggccccggcg ctttaagcta tcaagcgagg cttcccaagt
   284821 gcttttccca accgagtcat acacgacgcc tactttctca ccctcggtta gctcggccac
   284881 ccgctgagca atattttctg tccgatagtt gatggtcgcc caagccccgg ccgctttggc
   284941 caactgggct ttctcatcgg atcccaccgt gccgatcaat ttggcaccca gtgctttggc
   285001 ccattggcag gcaatcagcc caacccctcc cgccgcagcg tggaacagga acacttcccc
   285061 cggtttaatc tcgtgggtct ggcgcaacaa ataataggca gtcagccctt tcaaaaacga
   285121 ggctgccgct tgttcaaaag agatctgctc cggcagtaag gcgattttat ccgctggaac
   285181 attatgcact tcgctgtaag caccgagagc ggattgggca tacaccaccc gatcaccgac
   285241 cttcacggaa ctgaccgcag cccccacttt actgacgata ccggccgctt ctgtacctaa
   285301 accactgggc aaatgggcag gaggataaag cccgctgcgg acataagtat cgatataatt
   285361 gataccgata gctttatttt cgacctggac ttcatggggg gcggggtctg agggggtgaa
   285421 ttcaagatat tgcaatacat ctggtccacc cgtggtggta aattgaatat gctttgccat
   285481 gtcagttcct cgaggtatag ccttcttact tgaggttaca agggcgctct gttcactcac
   285541 ctgactcact gacggatatc agcttatcgg gatttgtgcg cggccaccgg ctcgtaacgc
   285601 caatgatttt ggtatggatg gattttcacc ctacagggtt cgtgactcgg tgccaagtca
   285661 tgactcatac caatatgtca tcgggaattc cgtggctata taattacccc ttcggatatc
   285721 atcgcgtata ctaggccgtt atatttttta gtcgcgcttt ttctattcgt cctttttcta
   285781 tttgcaataa taaaggtaaa gaacactctt catggcagcg aaaaaaccaa ccaacaagat
   285841 gaccgagcca cgagaccgcc agatggaagg gctgaagctt ccgccgcatt cgctggaggc
   285901 tgagcagtcc gtgttgggcg gtttgatgct ggataacgaa cgttgggata acgtatcaga
   285961 acgtgtcgcc agcaaggact ttttcagccg cccgcatcgc cggatcttta ctgaaatgca
   286021 gcgcttgttg gaaaacagca agccgatcga cttgatcacc ttgtccgaat cgctagagca
   286081 aaaaggcgat ttagactcgg tggggggctt tgcctatctg gccgaactat ctaaaaacac
   286141 gccaagtgcg gcgaatatcg gtgcttatgc cgatatcgtg cgtgaacgtg ccgtggttcg
   286201 tgaaatgatc tctgtggcga atgagatcgc cgatgccggc tacgatcccc aagggcgcag
   286261 cagtgaagat ctgctggatt tggcggagtc caaagttttc caaatcgcag aaagccgcgc
   286321 cagtaaagat gaaggtccta aaagcgttga tcgcattctg gaagataccg tcgcccgtat
   286381 tgaacaactt tatcagcgcc cacacgatgg cgtcactggt gtttcaacgg gctttactga
   286441 tctcgataaa aagaccgctg ggctacaaaa atccgatctg atcattgtgg cggcccgtcc
   286501 atcaatgggg aaaaccacct ttgcgatgaa cctgtgtgaa aacgcggcga tgatgcagga
   286561 caaaccggtg ttgatcttca gcctggagat gcccggcgat cagatcatga tgcgtatgct
   286621 ggcatccttg tcacatgtcg atcagacccg catccgtacc gggcagttag atgatgagga
   286681 ttgggcgcgt atttccagca ccatgggcat attgatggaa aaacgcaata tgtacattga
   286741 tgactcctcg ggtctgacac caacggaagt ccgctctcgt gcgcggcgta tcttccgtga
   286801 acacgggggg ttgagcctga tcatgatcga ctacctgcaa ttaatgcggg tgccgtcctt
   286861 gtcggataac cgtacgctcg aaatcgcgga aatttcacgc tcactgaaag ccttggcgaa
   286921 agagctgcaa gtgccggtag tcgcgctttc ccagcttaac cgtagtttgg agcagcgtgc
   286981 cgataagcgc ccggttaact ccgacttgcg tgagtccgga tcgattgagc aggatgccga
   287041 cttaatcatg tttatttacc gtgatgaggt ttatcacgaa aacagtgatg agaaagggat
   287101 cgcacaaatt attttgggta aacagcgtaa tggcccgatc ggttccgttc gtctgaaatt
   287161 taacggtcag tggtcacgtt ttgataacta tgcgggtccg caatatgacg acgagtagtg
   287221 aatagcctct tggtatttga tactgccgag gtgagcacgg actacctgca acgccaatca
   287281 tgttgggaat aatatcaatt attaaggata agcaatgaaa gcggcaacag cagtcatcga
   287341 ccgccatgct ctgcgacata acttacaaca aattcggcgt ctggcaccgc aaagccggtt
   287401 ggtggctgtt gtgaaagcaa atgcttatgg ccacgggtta ttagccgcag cacacacatt
   287461 acaggatgct gattgttatg gcgtggcccg tattagcgag gcgctgatgt tgcgagcggg
   287521 tggaatagtt aaacctattt tgctgctgga agggttcttt gatgcagaag acctgccggt
   287581 attggtggct aaccacattg aaaccgccgt tcacagcctg gaacagctcg tggcattgga
   287641 agcggctacg ctttctgcgc cgattaatgt ctggatgaaa ttggatacag ggatgcaccg
   287701 cctgggggtt cgcccagatc aggccgaagc gttttatcag cgtttgagcg catgccgtaa
   287761 cgtcatccag ccggtcaata tcatgagtca ctttagccgt gccgatgaac ctgaagtggc
   287821 ggccacgcaa cagcaactgg cgtgttttga tgcgtttgct gcaggtaaac ctgggaaaca
   287881 atctatcgct gcttcgggcg gtattctgcg gtggccacaa gcgcaccgtg attgggtgcg
   287941 cccagggatt gtgctgtatg gggtttcgcc gtttgatgcg ccctatggcc gtgatttcgg
   288001 tttattgccc gccatgaccc tgaaatccag tctgatcgcg gtgcgtgaac ataaagccgg
   288061 tgaatcggtc gggtatggcg gcacctgggt cagtgagcgc gatacgcgtt taggtgtgat
   288121 cgcgataggc tatggtgatg gctacccacg tagcgccccg tcagggacac cggtatggct
   288181 taatggccgt gaagtgagca tcgttggccg ggtatcgatg gacatgatct ccattgatct
   288241 tggcccggaa agtacagata aggtgggcga tgaagccctg atgtggggag ccgaattacc
   288301 ggttgaacgc gtggctgcct gcaccggtat cagcgcgtat gaattgatca ctaatctgac
   288361 ctcccgcgta gcgatggaat atctagggga ataaggtaag ctgcaagagc gacccatttc
   288421 catatacccg ccatatttca aattgcaggc gtgctggctg tctgcgtccc ccttggtcac
   288481 ttactcatgt aagccctagg agggccgctc cgttgccgcc tttctgcaat tcggatgatt
   288541 gcaggtatag aattattatc aatttaggag agcagcaccg tgttccagaa tgttgacgcc
   288601 tacgcaggtg accccatcct ttcactgatg gaaagtttta aagccgataa ccgggcacat
   288661 aaggtgaatc tgagtattgg gctttattac aatgaacaag gtgaaatccc gcaaatgcag
   288721 gctgtggatg ctgccgaagc gcaattgagt actcaacctc atgggacacc ggtttattta
   288781 ccgatggaag gtctgcaatc ttaccgtact gctatccagc aattattatt tggtcacgac
   288841 catccaatgc tggttcagca acgggtggcg acaatacaga cggtgggcgg ttctggtgcg
   288901 ttgaaagtcg gggctgattt ccttaatcac tatttccctg attcacaggt gtgggtcagc
   288961 gatcctacct gggaaaacca cgtggctatt tttagcggcg caggttttaa agtgaacacc
   289021 tatccgtatt tcgacaatga taagctggcg gtgaagtttg acccgatgct ggcaaccttg
   289081 cagcaattgc ccgccagaag catcgtgttg ttacatcctt gctgccacaa tccaaccggt
   289141 tctgatctga ccaatgccca atgggatcgc ctcattgatg tggtaaaaga gcgtgaactg
   289201 atcccgttcc tggatatagc gtaccaaggc tttggggcag ggctgaatga agatgcttat
   289261 gctatccgcg ctatggccgc agttggattg ccatgcctca tcagcaactc cttctcaaaa
   289321 atcttctcgc tctataacga gcgggtcggt ggtttatctg tggtgtgtga aagtgacgag
   289381 gccgcagggc gtgtattggg ccaattgaaa gcgacagtgc gccgtaacta ttccagcccg
   289441 ccaaactttg gtgcgcaggt cgtttcgaaa gtcctaaatg atacggtatt gcgcgcgcaa
   289501 tggcaggcag aggtggaaca gatgcgccta cggatccttg atatgcgcca cacgctggtg
   289561 gaagccttaa aagcctcgtt accagagcgc aattttgatt atctgttgca acaacgcggc
   289621 atgttcagct acaccggctt tagtgaggca caggtagaga gcttacgtga agagtttggt
   289681 gtgtatctga ttgcgagcgg aagaatgtgt atggcgggag tcaatcacca gaatgttgag
   289741 caggttgcgg tcgcttttgc ggcggtacag taatgttcag cctttaacca cgagcaaacg
   289801 ggtggccaca ataaaataag caggcagtaa aatattgata tcgcccatgg aagggccgct
   289861 atatttttac ggcttgccgg ttcccgccgt cgcgggtact cggtcaataa cctcaaatcg
   289921 atacttttta ttttttaaac tcgtttctgc gaattagtct cttattctcc ctgtttggcc
   289981 cccagttgat ggctgtctat tgattacaaa atatactgat aagtgggggt gatatatgcc
   290041 atattactct ctattgatca cagtaaattc tttataccca aaataattcg agtttcagga
   290101 aggcggccac tgagggcgtt ctcaggaact tacagaggta agtgactggg ggaacgaagt
   290161 cagccaacgc acatgcaact tgaggtatga cggggatata tggccgcaag ttcgccttca
   290221 gcgtatagcg gcatccgatg aaataaactt ttatgcatct tttagctgca tggcgtagct
   290281 tattacagga gataactcaa tgaatcattc ggcattattg gaatactgcc tatctaaacc
   290341 gggggcagag cagtgcgaac atgagcaatg gcagacgaat caaataaaag tcgccgatgt
   290401 gatgtttgca atggtgggga atattggagg gcggccatcg atttcactga aaagcagccc
   290461 caaattggca gaacgtttac gggagcagca cccagagatt gtaccgagtg agcacttgaa
   290521 taaaacgcac tggaacacgg tgtttctgga tggaaagtta cctaattcac agttttatac
   290581 gctgatcgac cattcttacc aattggtctt acaaggatta ccggagcaga ggcggcagga
   290641 tctgtcttcc catctgtaac gtcaatgatt ttagggatga atagtttgat gatcaaaacg
   290701 ctgaatgtca taccctctgg agcaatacat tgattgcccc agagtggttc attaaacggt
   290761 ttgtggctta cgctgcaaca ttggcttaag gaaccgtgcc gtgtgtgatg ccgcgcattc
   290821 cgccaccgtc tctggtgtgc cggagaccaa aatttcaccg ccaccactgc cgccttctgg
   290881 ccccagatcg acaatccaat ccgccgtctt aattacgtcc agattgtgtt caatcactac
   290941 aatggtattg ccctgatccc gtaactgatg caataccgct agcagttgct gaatatcggc
   291001 aaaatgcagg ccggtagtag gctcatccag aatatacaat gtctggccgg tcccgcgttt
   291061 tgacagttcg cgcgatagtt tcactcgctg tgcttcccca ccagataacg ttgtggctga
   291121 ttggcccaga caaatatagg acaggccaac atctatcagg gtttgcagct tacgtgccag
   291181 agcaggtacg gcatcaaaga actcgcgggc ctcttcaata gtcatcgcca gaacttcgtg
   291241 aatactttta cctttatatt ttacttccag cgtttcacgg ttataacgct tacctttaca
   291301 gtgatcgcaa ggaacataaa tatcaggcag aaagtgcatt tctactttta ttaccccatc
   291361 gccctggcag gcttcacagc gcccaccttt gacgttaaaa ctgaaacggc ctggcgtata
   291421 accgcgggtg cgtgattccg gcactccggc aaataactcg cgaatggggg taaagatgcc
   291481 ggtataggtg gctgggttag aacgcggcgt acggccaatc gggctttgat caatgtcgat
   291541 gactttatcg aaatgttcta gcccttggat ctcgcggtat ggtgcgggtt cggtgatggt
   291601 cgcgccgttc agttggcgtt gggcaatact gtataaagta tcgttgatca gcgtcgattt
   291661 ccccgagccg gagaccccgg tgatgcaact gaatagcccg acaggcagcg tcagagtgac
   291721 atctttcagg ttattgcccg tagcccctat cagctttaag actttgctcg gatcagcact
   291781 gacccgtttc tctgggatgg cgatgctccg cttaccgctg aggaactggc ccgtgagtga
   291841 cgccggtgcg gccatgatgt catctaccgt tccttcggcg acaacttcac ctccgtgcac
   291901 gccggcccca gggccgatat caatcacatg atctgcggcc cggatggcat cttcatcatg
   291961 ttccaccaca atcacggtgt tacccagatt acgtaggtga atcaatgtct ccagcaagcg
   292021 ttcgttatcg cgctgatgta aaccgataga cggctcatcc agcacataca taacgccgac
   292081 caaacccgcg ccaatctggc tagccagacg gatacgctgt gcttcgccac cggacagggt
   292141 ttcggcagat cgggataaag acagataatt cagcccgacg ttaaccagga atttcagcct
   292201 atcgccaatt tctttcagta tcttttcagc gatttgtgca cgctgaccac tgagcttcat
   292261 attctggaag aaactcagtg catggccgat gctcagttca gaaatctctg gcagggtggt
   292321 gttttccacg aagacataac gagcctctct gcgcagacgg gtaccgctgc atgacgcaca
   292381 ggagcggttg ctgataaatt tggctaactc ttcgcgcacc gcactggatt ccgtctcttt
   292441 ataacggcgt tccatattgt gcaacacccc ctcaaaaggg tggcggcgaa cggtagtatc
   292501 accgcgatca ttaatgtact tgaactcgat ggtatctttg cctgaaccgt atagcacggc
   292561 ttgctggacg gcgctgtcca gtgagttaaa cggcgcttcg atatcaaatt tataatgctc
   292621 ggccagtgaa cgtagcatct ggaagtaata gaagttacgg cgatcccagc cgcgaatcgc
   292681 tccgccagct aaagagagct cagggtttcg cagcacgcgg tctggatcaa aaaactgctg
   292741 gacacccaag ccatcacacg ttgggcaggc acccgccggg ttgttaaagg agaacaggcg
   292801 tggttccaac tctctcatgc tgtaaccgca aatcgggcag gcaaagttag cggaaaataa
   292861 taactcctcc acatgcggat cgtccatatc ggctaccacg gcggtaccgc cggataacgc
   292921 caatgcggtt tcaaatgatt ctgccaaacg ttgcgccaga tcttcgcgta ccttgaaacg
   292981 gtcaaccacc acttcaatgg tgtgtttctt ttgcagctct aatttgggcg gatcagacag
   293041 atcacaaacc tcgccatcga tccgcgcccg gatgtaacct tgagcggcca gattttccag
   293101 tattttagtg tgttcacctt tgcgatcttt taccaccggt gccaacagca tcagacggcg
   293161 gccttccggc tggcttatca cgttatcaac catttggctg actgtttgcg ccgctaatgg
   293221 gacatcatga tcagggcagc gcggctcgcc gactcgagcg aacagcaagc gcaggtaatc
   293281 atggatttca gtgatagtac cgacagttga ccgtgggtta tgggaggttg atttttgctc
   293341 gatagagata gccggagaca ggccttcaat atggtcaaca tccggttttt ccatcagcga
   293401 cagaaattgg cgtgcatagg cggagagaga ctcaacataa cggcgttgac cttcggcata
   293461 caaggtatca aaagccagtg aggatttgcc tgaacctgat aggccggtga caacaatcag
   293521 tttgtcgcgc gggataatca ggttgatatt cttaagattg tgggtgcgag cgccccgaac
   293581 ttcaatatta tccattcaaa ctcttcccgg attgaactga gcctctcagc gtgccttttt
   293641 ttactcttcg tacttgaagc tgcagggttg ttagctgcgc tcactcaccc gaatcactta
   293701 ctggccgttg accttaaaat aagtagattc atcgggattt gctcgctggc tgcctacctg
   293761 caacgccaat gactttgagt atagttgcct gcttttctta aaaacataag tgccatgagc
   293821 aataaatagg tacactttgc aacaccaaaa aaaggacacc gccagtacga aacgggcaat
   293881 tatgacacaa aaaaacctga atggatatcc agtgtttggt tgtaatttag gtagatgttg
   293941 cgatagaact gcaatatatt tcgcagttat gatcatccgt gttgtttaac agttagcgtg
   294001 ttaaacttac tggtttatac tttataaaat ttatttcatc aggagagttc acatggccag
   294061 cagaggcgta aacaaagtga ttttggtcgg gaatttgggc caagacccgg aagtccgcta
   294121 tatgccgaac ggcggcgctg ttgccaatat caccctggcc acatctgaaa gctggcgtga
   294181 taagcaaacc ggcgagcaaa aagaaaaaac agaatggcac cgcgtggtgt tgttcggaaa
   294241 acttgccgaa gtggctggtg aatatctgcg taaaggctct caggtttata ttgaaggcgc
   294301 actgcaaacc cgtaagtggc aagatcaaag tggccaggaa cgttacacca cagaagttgt
   294361 ggttaacgtg ggtggtacca tgcaaatgct agggggccgt cagggcggtg gtgctcctgc
   294421 aggggggggc gcagcgccac aagacggcgg ggcacaaggc ggttggggtc aacctcagca
   294481 gcctcagggt ggcaatcaat tcagtggcgg tcaggcttca cgtccggcgc agcctgcgcc
   294541 agccgcacca caaggcggta acgagccacc aatggatttc gacgacgaca tcccgttcta
   294601 aggctagttt taaacgtcag attagtctta gacgtcagat tagttttaga tgtcagatta
   294661 gttttagacg tcagattagc tttaaacggc cgcgccacgg atggcgcggt tctagtattc
   294721 aggaatgctc tttttatgca ggggaaatgg tgtctttact ggttgctgtt ctctccgtgg
   294781 cgggcgcttc gtcattaacg ttgttatttc tgttccaggc aagaaacttc atttcaggta
   294841 aaacatttca ttccagataa aatacttcgc gcagagcctg actcacaggg ctgttatccg
   294901 ggtggcttgg catgacatca gccatatgtt gccaccagcg ttgacactcg gcggtttgag
   294961 ccaccgcatt ccagcgttct tctgattcaa tttcgacaac gccaaacagt aaattgcgag
   295021 tctcatcaag gaaaatggaa tagtggtgag cgccatgcgc tttcagcacg ctttccagct
   295081 ctggccagat tggcgtgtgc cgtcgctgat attcagcatg ggcatccgga tttactgcca
   295141 taacaaacgc tttacgtatc atcatattcc ctcgcttaaa gtgcctgtaa gtacagtgtg
   295201 cgaatttgtt cccgatctgc agaacgtggg ttacaaggag cacaagggtc agccagcgct
   295261 ttatctaacc aaccttcaat atcactttcc tcaataccta aggcggagaa cccggcagga
   295321 ataccaactt gcagcgataa ctgacgaatg gccgctatcg cctgatgact tgcttgctca
   295381 tcactcatgt cctgagtgtc tacccccatt gcctgtgcaa ttcgggcaaa acggcgggta
   295441 gcctgcgggc gattatattc ttcaattacc ggcagcaaga tagcattgca gacgccatga
   295501 ggaagattat gtgtggcacc cggttggtgg gccagtgcgt gaaccaaacc tagcccagca
   295561 ctgttaaacg ccatacccgc caaatattgc ccacatgcca tcatttcgcg cgcttgtagg
   295621 tttttgccgt cagcgaccgc taatggcaac cattggctga taagacggat tgattcgagc
   295681 gctgaatggt ccgttaacgt atgtgcacct aacgagacat acgcttcgac agcgtgggta
   295741 agggcatcca tccccgtcgc cgccgtgaca ctggcgggaa tattgagcat tactgaggga
   295801 tcgtcaaccg caatatcagg gatgagattg gtatcgataa tcacctcctt aacttgccgc
   295861 tggctatcaa taatcaccgc attactggtc aattccgctg ccgttcctgc cgtggtattg
   295921 atggctatca acggaacacc cgtttgtttg actttaccta caccggaata agcggtggat
   295981 ggccccggat tggcagtcag tattttgatg gctttggcgg tatcaatggg gctgccgcca
   296041 ccgaaggcaa tcaaatagtc acattgatgc tgggtaaagg cggcaaaacc ggcctggacc
   296101 aactcttctg ttggattagg gaatacctcc ccaaacagcc cgtaaggtaa ctgatactgc
   296161 gccatcgccg cgaataaact gtccaataag ccgagttcaa ccagttgccc gtcagtaaca
   296221 atcagtgctt tcccccactg tttgtcactg agtaatttaa ccatatcgcc gattgcaccc
   296281 gtgccgtgca agctgatttt cggtagtgcc aacatgaaac tcatactgta ctcctcaaat
   296341 aacgcataaa tgattcgccc cgacgttagc cagggcttta atcgagggga ttaggcgtcc
   296401 agcgccgctg ccatcggcgt aacatcaaaa cgagccgcca gcgcgatcag ttgttcacgt
   296461 gaaatggtct gttttttgcc gcccatcgac aggactttca ccatgatttc ggctgatttc
   296521 tcggcggtat caatcaggcc aaaggcgtca tccagtgtgg gcccgctgcc aaaaataccg
   296581 tggaaaggcc aaagcaccag gctgtgttca cgcatttgct ccgccgtttg tgtgccgatc
   296641 ccatcggtgc ccggcaccat ccatggcaca atgccaatcc catcaggaaa taccaccaaa
   296701 cattccgtac tgccttccca taacaggcgc gtgaagctgg cgttctccag tttttgtaca
   296761 taactcaggg caatcagatt ggtggcatgg cagtgcataa tgacccggtt ggtgccgccg
   296821 ctgacctgca tcctgacgat gtgagattgg aagtgtgcgg ccagctccga ggtgggtaac
   296881 cctccctgag ttaggcccca gtgaatgtga taagccatgc catcattgct gacttgcagc
   296941 aacaccagat tttccgctgg gttcaattca acattgcgga aaaacttgcc ggaaccggtg
   297001 acaaggaacc agctatttgc cagttcggga gccggttgcg tgagctccac tttgcggggt
   297061 tgttggtaaa aatcacgacg ataaggttca acctcttcag cgagcagtcg caagctgata
   297121 ttgccgccgt tacgttcatc ccaccctttg tgccacatat cactggtggc tttaatcatt
   297181 ccctgaataa accaggaaga tagaatagct tgcataatta cgagtcctta acgttggctg
   297241 agaatctgtt gttcatattc acgtactgcg tcaagccagc gggcatcaac cggtacgtca
   297301 ttgcgctggc agtaaccttc ccagatggct tgccatggca gggatttttg ttcttccagc
   297361 agcgccagcc gtgcagtgta atcaccgcgt aattccagtt gacgtagcct gtcggtcggc
   297421 tccagtaagg cgcgtaacag ggcctttttc atgttgcggg tgccaataac ccaagcggca
   297481 atccggttaa tggaggcatc aaagaagtcg aggccgatgt gaacccgatc aaacaggttg
   297541 tgacgaataa tttcgctggc gatggcttgg gtttcatcat ccagtaacac cacatggtca
   297601 ctgtcccagc gaaccggacg gctgacatgc aatagcaggc gtgggacata cagcatggcg
   297661 ctggatattt tgtcggaaat cacctcggtt ggatggaagt gacccgcatc cagacacagc
   297721 gccgtttggc ggctggcggc ataacccata taaaactcgt tagagcctac ggtgtaactt
   297781 tcagcaccaa taccaaacaa tttgctctca accgcatcaa tatggtgagc cgggtttaac
   297841 ttctcgctga tgacttcatc cagagccgat agcaggcgct gacggggggc aaggcgatca
   297901 atcggtgtgt ctttcatgcc atcggggatc cagatattca tgaccgacgg cgttcctaac
   297961 tgttcaccaa aataggcaga aacccggcga ctcgcctgac agtgttcaat ccagaactgg
   298021 cggatttccg gatcagcatg agacaaggta aagccgtcag cgctgagtgg gtgagagaag
   298081 caagaggggt taaaatccag ccccaactgg tgttttttgg cccatgcaac ccagtggcta
   298141 aagtggcgcg gctcaatttt attgcgcgca accggcgtgt cagattccag ataaatagca
   298201 tgtaaattga ggcgcttagg gccaggaatt aatgccaaag ccaattcaag gtcagaacgc
   298261 aactcggtcg cattgcgcgc tttgccggga tagtttcctg ttgcctgaat tccgccggtc
   298321 aatacgccat cgggatcctc aaaaccggtg acatcatcgc cttgccagca gtgcatggag
   298381 accggtagcg tatcaagacg ggtgagtgcg gcatcaacat caacgccgac agcggcaaaa
   298441 cgctgtttag ccagatccca ggcctgttca atagagttcg tcatatgcaa agttccttag
   298501 gtaattgact cagtgactgg aattgcagcc aatgggcagc aaagtccgaa ttgtcgtgag
   298561 gggataaatg gtgcaatggg aagttattcg ccacgatacg gcggtaatgg gtgacatcag
   298621 cgacctcacc cagcgagatt aattggctac caatattgcc gagcgtggag gcctcaaccg
   298681 gccccatgct tacattcaag ccacaggcat cggcacacag ttgattcaga aattggttct
   298741 gacagccgcc accgacgata tgcaagtggc tgattgggcg tccgcggagt gttgccaatt
   298801 cttgagccac ttgccggtac aacatggcga ggctatcaaa gatacagcgg gccagttggg
   298861 cggccgtgtt cggcacgggg aactgatgtt cacggcaggc gttttggatc tcacggcaca
   298921 tattgggtgg attaataaaa cggctgtcat tgggattgat cagcgagcgg caagcgggtt
   298981 gtcgtgccgc ttgctcaata agctgcggta aatcgtcaat ctgcaattca tccgtcgccc
   299041 gttgcagtag ccacagaccc ataatatttt tgagtacgcg gtagcggcct tcagcgcccc
   299101 cttcgttggt gatattgctg cactgcgcct gctggtgggt gagtggtgta ccgctttcga
   299161 agcccataag tgaccaggta ccggagctaa gataggcagc atcagcatca ataagcgggg
   299221 cggcaagaac cgcgctagcc gtgtcatggg tggcaacggc caccaccgga acctgctgac
   299281 cgttggcgct gtgccaatag ccgatggtat tgccaggttt gccgggtttg gcaaaccaat
   299341 gggccggtac gccggcatag gccagtaaat cgctatccca atcgccggtt tcgatgttga
   299401 gcaactgggt agtactggca ttggtatatt cccagtttag ctggccggta aggcggtaat
   299461 gcaaatagtc tgggatcaat aataggtggg caacatcggc gagtaagtga ggttgttgtt
   299521 cacttaatgc ccgcagttga tacagcgtat tgaacggcaa gaactgaata ccggtgcggc
   299581 gataaatcgc attgctaccc agcgtctgct gcgcccgcgc catcactccc tgcgtacgac
   299641 tatcacggta agatacgggc tgtccgatcc gtttcccttg cttatcaagc aaaacaaaat
   299701 caactcccca gctatcaata ccgatgctgt ccagcgctat cccttcactg tcgagttggc
   299761 tcagtccctc acggatagat tgttcaatgg catcgatatc ccagacatcg gagccatcaa
   299821 tagatttaat ctggttggta aagcggcaga cttcccgcaa cgtaagctgt tgctgaccgg
   299881 gataataact tgccagcatc acccgtccgc tggacgcgcc aaggtcaata gcaaccatgt
   299941 gccgtgcagc ttttggcgat gtgactgccg atggtgaaca tgtgggttgt gaacatatgg
   300001 gttgtgcata tgtagatggc gaacatgtag atggtgtggg catgataagc ggcctgttgt
   300061 ttctcaatgc caacagtgta gaaatttgcc tgttcgacga ccttctcatc actgccaacc
   300121 gctatggctt gatggcagaa tgacgaaagt gaaagtgaaa cagctcacag tttcgtattt
   300181 aggcggcagc ccattcccct gtgaccccgc gcatactttt caacattgtc atgcctatct
   300241 aaaaaaaatc gctgccaaag tggtttttaa tgtcaaaaat tgaaggttta gtcatcactg
   300301 ctgcttttac tatcgaggac tgaagcaggg cgatttcgcc gtgcctgtcg aaagagggca
   300361 aaagatgact gtattgcaca gtattgattt tttctcttcc agctcagcac ctgtggcgat
   300421 tgaagcgcgt gcgccgcaat cggcatttcc tgagcatcat catgattttt atgaaattgt
   300481 tattgtagaa gagggggctg gcgtacatgt ttttaatggc aatccctaca cattaagtcg
   300541 cggttgcgtc tgttttgtcc gtgaccatga tcgccatttg tttgaatcca cggatgatct
   300601 gttcctcacc aacgtattgt ttcgtgcccc agatgccttt cgctttttat ctggtgtcgg
   300661 gcacttcctg cctcgagaat gtgatggggt ctatccctcc cattggcggg ttaacggcca
   300721 ggttttacag caaataaagt gcttgattgc ttgtctggaa cacgccccga aaagtgatca
   300781 ggttgaggat atcgctctgc atgaaagtgt ttttatgcag ctattggtga aactgtggca
   300841 agggtgtcag acgcaggcag gggatgatca ggaagggcgg ttataccaac tgttggattg
   300901 gctacaaaat aactatagcg aggcggttga atggccggaa ttggcagatc gctttgcatt
   300961 gccattgcgt actctacatc gccagttaaa aaataagacc gggatgacgc cccaacgcta
   301021 tctgacacgt ttgcgcttac tgcaagcccg tcatcaactg tgttacagcg acaatagcgt
   301081 cactgacatt gcttatctgt gtggttttgg cgacagcaac cacttctcaa ctttatttaa
   301141 gcgcgagttt tcacagtctc cccgtgattt gcgtagccag ctttagccgc ttgaattgcc
   301201 ctgcaagaaa gggcgtgaag ggtattacgg taaaaattga agggtatcac ggtaaaaatt
   301261 ggccgtttca agataatgaa caagtcatta attaacctat aacgataagg ctgcacacat
   301321 gcgggcacca ctgctgttag aaagccggga ttatttactc tcggaacaga tgccggtggc
   301381 ggtaaccaat cgatacccgc aggaaacctt cgtagagcat acccatcaat tttgtgaaat
   301441 tgtgattgtc tggcggggaa atggtttaca tgtcctgaat gaccaccctt atcgcattac
   301501 ctgtggggac gttttttata ttcaagccgc agaccatcat agctacgaat ccgtacatga
   301561 tttggtatta gataatatta tctattgccc agagcgactc cacctgaatg cgcaatggca
   301621 taagttactg ccgcctttgg gacctgaaca gaatcagggc tattggcggt taacgacaca
   301681 aggcatggcg caggcacggc ccatcattca acagttagcg caggaatcgc gcaagacgga
   301741 ttcctggtcg atacaactga ctgaagtcct gttattgcaa cttgccattg tgctgaaacg
   301801 ccatcgctat agagctgagc aagctcactt actgcccgat ggcgagcagc ttgatttaat
   301861 catgtctgcg ttgcagcaaa gtctgggagc ctattttgat atggctgatt tctgccataa
   301921 aaatcagttg gttgaacgtt ctctcaagca actgttccgc cagcagaccg gcatgagtat
   301981 cagccactac ctacgccaga ttcgcttgtg tcatgccaag tgtttattac gcggcagtga
   302041 gcatcgtatc agtgatatcg ccgctcgctg tgggtttgag gacagtaact atttctcggc
   302101 tgtttttacc cgtgaagccg gtatgacccc acgagattat cgccagcgct ttatccgctc
   302161 cccggtatta cccgctaaaa atgaaccgtg ataaccacag cgatctcatt tagcattatt
   302221 cttcaccacg attagccata agataacggg caggtttttc aacgctgccc gtcaatatca
   302281 tcatctttaa taatagatag tacttagcaa taatagatag tacgtagcga taacagatat
   302341 tacgcagcca tacccaaacc aacaatattc gcagccaaaa taatcaccag acaaccaata
   302401 cacagcacgg caacaggctt tttggttgaa catttccact ctttgagtag caggccgaca
   302461 ataccgccac acaatacata gaagctcata tgcagcatcc agctcatata atcatactgt
   302521 tgtgggatct tggcgtggcc ccaagcatag aagaagaatt gcagatacca catcaaaccg
   302581 gctaatgccg agaacagaat gttggtgatc agcagtggct tggcaaccga gaagtcggct
   302641 ttgactgaca agtttttaag tgttgccaac cggataaaac aatagctgag gttgatgatc
   302701 gccccgcctc ccataattat gacgtagctt ggtagggcga catacagtga gttgatccct
   302761 aatgcgctgg cggcttcatg catcggtttt gcggcatcca tagcaaatga cataccggcg
   302821 gagaaaatac cgcacatcac ggccaatatt agcccctttt tcaggttgaa ctcttccgcc
   302881 tgaatgccca ttgcccgttc tttcagtaac ccggcataac tgacgatggc aacaccgatc
   302941 agggcgacga acacccctaa aagggtcatt cgcccaccgg gggtaccgag gagcacatca
   303001 aaacgccctt gcagaatagg ggtcatcaac gtgccgataa tgagtgtgat accgatggct
   303061 atccctattc ccatcgacat cccaaggtaa cgcatggtca ggccatagtt gatgttacct
   303121 atcccccaca tagcgccgaa tagaaatacc ggcagtaagg tagcgatgct gaaggaaccg
   303181 taatattgcc aaaaatcagg taataacaga tagctgaccg tccatggaag gataagccag
   303241 gagaccaacc ccccaataga ccacatggtt tcccatgacc atttcttaac ttgtttaaac
   303301 ggcgcgtaga aacacgcggc actggcagca ccgaccagat gccaaattat ccccaatata
   303361 atcgcattat tcatcttatt atccttcgct gtgatggtgc gggtaggcgc agaacatgaa
   303421 gggcgcacaa accgctgatg acgaaggagt ctaaatagtg tgcagccttg tcaccttcgg
   303481 ctgactgcct taggacaagg aaaactggca aaattcagta ggtaagaatg atgatgatca
   303541 caaaatggca ttctggtggc agattgacgg gttttatggc attaacggca gtcagtcagc
   303601 aaaaattgcg ctgcccttgc tcatccctgt cacttagtgt tgttgatctt aaaataaata
   303661 agcgcctggg gattaatgag cttccccatt tgaacagaat caatgctgtt caaaagggtt
   303721 cccgcctact ggcatctcga agtaacttag gtataagcct attaagttag aggtgattta
   303781 atttatgtac tggcctatac tttcggaccg tgcacgaatg aaacttgtcg tgaattactg
   303841 gtgctgctta cgcccttcaa tatcggtatg atcacccgcg atgactgggg tagctatgct
   303901 aggctcgtac cgcaagatag ccatctgact ggcaaaatct ttactcagcg cattgaacgc
   303961 aacaacctga ctttacgtac atacatcaaa aggctcgcgc gcaaaactat ctgcttctca
   304021 cgctctactg agctacatga aaaagttatc gaaacctgca ttgaaaaata catgttctac
   304081 tcattggagg tatcacccaa aaaatcagac aaattgaatc tttttagtcg aatatggctt
   304141 tagaaataac aaaacccgca cattggcggg ttcgttgaca ttaaaaggaa acattcactt
   304201 taatgtcaat gcacggtaaa tttatgtttt tttctatccg ggccaaagca cgaactttcc
   304261 gagatacacg ttgagaatcc aaccagagca tttgctgtaa gtgccctcac aaaactatta
   304321 ttagtccaga catccggagc gtaataaact ctgatacgct taccggttgt ataataatac
   304381 atagcctgat catataacgt gttatatgat gctccccata tggaggtgtc ctttactgaa
   304441 caggctgtta tcgttgttga cggcttgaat gcctcaatgc agaaataagg tttcccatca
   304501 acctggcctg aatgaaattt atttataatc atgcctgaat gcataccttc tacgttatca
   304561 ccagtccatt cagcaaatgc aggattaaga gagacgataa gaaaaacaga cagagataat
   304621 aaataacgca tactttaccc tccaatgaca catgaaaaaa tactgttcta ttattttact
   304681 cattaatttc gttgtaaagt tatttttagc acaaaatgat gaaattgtaa tgattcaata
   304741 agacccgaca ccttgttgtt tatataatta gcaatattaa cgaggtgaga gtgaaacgac
   304801 atacctttac ctccgcgttt aaactggaat aagtcagatc aagtctgatc tactacactc
   304861 atggctacgt tcagtgatgg cagttttttt attgacaaca agacgcctta ttttaatttg
   304921 ttaattatgg gtgaggtatt aattatatat gaagtgctag atatatttca aaataatttt
   304981 ttatatgtaa atatcactaa tgaattacat tggggcttta atctataagt tatgtaattt
   305041 tagtgagggt tatatttatg agacaagtaa cgaaatcaaa gaaaattaaa atcttgccat
   305101 acccagaatg gttagttaag gccgggatgt caaaaggtat agatcatgat aggcaacatt
   305161 taggcattat tcttgctgca ggtgaaatga ttaaagtcag acaagtcaat gctgaatata
   305221 aggaaaaact taaattatat ttactcaatg ataataaaaa tactcaacga tcgataagtt
   305281 ttaatactga ttggatagag ctgagtgtcg atgctatttc agtacccttt attaataccc
   305341 catatagtga tgggattatt cctgagattg tttttgagta tccggatact tctaaattac
   305401 tgccagttta tgaaaaagga gaggatgaga gcatcttctt tgaaagttgg gataaacaga
   305461 atgccgagtt tggcgtggta gaatcagaat atgtaataat tctgatcccg gaagttagta
   305521 aggacaggct aaaatctttc agtacgagtg gcggtattga tacagttttg gggttttatc
   305581 aagatatttt ttctttcaat aattctctgg ctggcttgtc ttttgaaccg caaagatatt
   305641 ctgacggaaa cacacgaaat cgttactttg ctaaagcaga taaagggggc ggtggggcag
   305701 catattattc taataattgg attgcctcat cctctggttc tataaataca ttttggcttt
   305761 ctcccaatgc tactaactgg ggctgcctac atgaaattgc gcatggttat cagggcgggt
   305821 ttattgatga taaatatttt tccacaagag aagtatggaa taatatttat gctgcctgct
   305881 accaagatgt tatgttaggt gctgaaaagt ttaataaagg gtggctatat aatttcggta
   305941 agcaaaaaga ggttgaaaaa agtattttaa ataacattaa taatggtaaa gaagtaaatg
   306001 cttgggggga acgtagcaaa ttatatttta tcatgctgat gctggaaaaa gcgggggtaa
   306061 attgttttac tcatttcaac cagatatatc gtgagcgtaa aaatactgat caaagcgtag
   306121 gctcggtgtt agatatgctc tcaaatagtt tcgcaactgt tgaaaatcga gttgatgtta
   306181 cactattttt acaaatggtt gggggacata tatctaaaaa tcaatatcaa cgtaacttat
   306241 ttagccatgc aaaggcggta tatccattaa atcaactctt gcaaggtgat gaactcactg
   306301 ctgttaagaa aacgctagat ttgaatagtg aactcagtct tgttgatgtg gatagtattg
   306361 aatttacaga tataaaaagt aatttgacat tgcaattttc tatagatgat ttcgctcaga
   306421 tatatggcga agaattgctt atactgaatg gtgacaacta tgtgtataat caatctatta
   306481 tggataaaaa acaaacttta tataatctcc ccgttggtgc ttatacattg cgaattccaa
   306541 caggaagaaa taaaaaatat gcaccacaaa ttaattatct gatagtgaaa aatgaagata
   306601 gccaaacaca agttgatttt gtccacagaa taggatctcc aattgtttca caaaaaattt
   306661 ctttgcaggg actaaatgat tatacatttg caactatatt ttttgatcaa gaaaatgata
   306721 ctgtcagcgt tgatattact aagactaaac cacattatca tttccctggc atgtatgcga
   306781 gaataagaat aaaagacaaa gataataatg agctactcaa tgaagttatt acaggaacta
   306841 atcaatcgct gagtaaaaat gattttccac tatcttcttg ttatgttatt gatatctttc
   306901 acaaagagcc tggtagggta aagctaactc cggcatataa aggtgtgatt gataataaat
   306961 ccagttacaa tgaatttatt atcacgcctt atggtttgca aaacatcaaa ttgaataatg
   307021 atccaaaggt ttttttattg gaaaatataa aatcggcagc agaaatgctg cgtagtcacc
   307081 ctataatgtg gcatgcgaat ttttcagaag ctaaagataa tatatatttg gcaatcgata
   307141 tctttcctag cccacaaaag gaaggtttac tagagcaata tgctgattgt atttcttcct
   307201 actatgaaaa gccaaatgaa gacttgggta atgcatttag ttttatcttt aaaggaatta
   307261 atgaccgaga atttttgaca actaagctta atttagtgac aaaaaaactt gaagttaaaa
   307321 ttgtaagtgg tactccacat agtggattca aaaggactta cgctgtacta cgttatttta
   307381 attctgatgg aaatgaactc cttaatctgg atattattgg tagtaaaaaa caggctggac
   307441 aagaatgggt attccctata tcaggttatg gtggagaaaa actctatctt caacatgtgg
   307501 aacctaaaaa tagattagtg attaccaata ttatgcaagg aatcagatta tcatcgcgca
   307561 caagcataca aacctatgaa atagaatctt tggggttgag tcgttgcacc tgaccctaag
   307621 cgacatttct catcgcataa gccacaaccg tcgatatggc agatttacgt tggccttaat
   307681 ggggagctgc gatgagtttc attgtgttta aatcagttat gcccttgtgt tgtctggtga
   307741 tagctgcgtt tacgtcacga tcatgttcaa caccatgcgc atagtataat ctaaggcaaa
   307801 cgatacaacc cgaatcacct ccgtcattta ctgaccagat atgttcacca ttgaggtttg
   307861 tatttatcgc tctgaagacg attaccaaag gtttatctgc aagggtaatc ctccgatttt
   307921 caacggaggt cttaaataga atcaggcaac ctgtttaata tgttgcatcg gcggggaatt
   307981 ggaccggaaa tagaccagaa tccagatacg aaaaagcccc gctttgcagc gaggccttat
   308041 aaataatggt gcccggactc ggaatcgaac caaggacacg gggattttca atcccctgct
   308101 ctaccgactg agctatccgg gcaacggggc gcattaaacc gtattggctg ctgatcgtca
   308161 acgaatttat aacctaaaac cgctaaaact atgttgatcg ctctcttttc aggcaaaagt
   308221 aggaaaaatc gcccggcgct tgccgtaaag tttacgctag aaagactcag cttaaggcac
   308281 catttttacg gcattgggcc actgttaata tgtcttccgc taaacatttg gcaacctcaa
   308341 catctgccaa ctgacgctta atcagtaatt tgctcaggca accctccaga atcaactcca
   308401 tctgctgtgc gaccatatcg gcatcgtcag catccatctc ttgcagcaag gcttttgtat
   308461 agtgcagcga ggcctgtttc tgctgttcag ccaattggtg aatagggtgc tcagtatcag
   308521 gatagaaact gcaggcagca ataaacaagc agccggggta gcgctggttt tgcacttgct
   308581 cgctcagtgt ttgatagcgt gccagtagct tttgctgcgg tgatagggtc tcgtccagct
   308641 gtagctgccg ccgccaggta tcaatctgtt ggctgtgata gcgcaggcaa tcgtagagca
   308701 atgcctcacg atctggccaa aagcgtgtca ggtcactgac ttcaactgac agcgctttgg
   308761 cgagcatttc tagcgtggta tttgccaacc cttgctgttc taacagattg agtgcgttac
   308821 ttaaaacttg ttcacgttgc acgttactct cctccaacct ctttatctgg caagtgtggt
   308881 tgaccgctgc ttattctgca aatgatccat tttttgccaa tagccctatc tttacgggca
   308941 ccccgttgtc ggttgacgtt gtaccttacc acgagtgcgg tgggattttc ctatcatcag
   309001 ggggagaaag ccaatctctg caatattctc tccagaacct catttgggta tttatctaag
   309061 aggctcaccc tttttatcga tttgcattgg cggccatgtt cgctctagca attatattct
   309121 ttcgctctaa aaattaattg taatgaaaca acactataac cattatgttt ataaggttaa
   309181 ttatgggata agcattgtga cgagttgttg caaataataa ctatttatcc ggcaatggca
   309241 tgacttctgg gaagaaatat aatgaatcca tttattgttg ctgacgctga gagctgtatt
   309301 ggttgtcgga gttgtgaagt ggcttgtgtg gtcgcccatc atgagggcca gtttcctgat
   309361 aaaccggaat atttcacccc acgggtgaaa gtattcaaag gcgatcaatg tgcgacggca
   309421 gtattttgcc atcattgtga agatgcccct tgtgccagca cctgcccgaa tggtgccatt
   309481 gttgaattga ataatcgtgt tcaggtgatt caggaaaaat gtattggctg taaaacctgt
   309541 atgatcgcct gcccgtttgg catgatgacc gtagtcaccg aaacggttca acccgccagc
   309601 caccgcttag cggatgtcta tcggcgtaca gaagcacaaa aatgtgacct ttgtcttgat
   309661 cagcctgatg gccctgcctg tattaaaacc tgccctacgc aggctctgac cttggtggac
   309721 caacaatatt tactgcatca acagcagcaa aagcgccaac acatggcgct gaatgagcac
   309781 aatggccgct tgttcagtcg cgcggtggta caggcggcca gtgcatcgtc aaataaaagc
   309841 atccgcgacg caacaccggt taacctcttg cagcggccac gggcaccacg tctggagccg
   309901 aaaaaaattc cgttggcaga gcgtaaaacg ggttttgctg aaatctatct gccatttacc
   309961 gaaagccaaa tccatgaaca ggctgaacgc tgcctggaat gcggtgataa aaccatatgt
   310021 cagtggacat gcccactgca taacgccatc ccgaaatgga tctcgctggc ccatcagggg
   310081 cggatccatg aagcagcaga attatcccat caaaccagca gcttgcccga agtgtgtggc
   310141 cgggtatgcc cgcaagatcg cttatgtgag cagtcctgta cgctgaatga ccacgatggc
   310201 gcggtcacta tcgggcagat tgagcggcat atcacggaaa cggcactggc gaccggctgg
   310261 cggcctgatc tgtcacaggt gaaacccagc ggtaaacggg tcgctattat tggcgctggc
   310321 ccagcaggtt tgggctgtgc ggatattctg gtacgtaatg gcatcacgcc agtggtgttt
   310381 gatcgttatc ccgaaattgg cggtttgctg acatttggta ttccggcttt caagctggaa
   310441 aaatcggtga tgactcggcg gagagaaatt ttcaccgaga tgggcgtgga gttttgcctg
   310501 aatacagaaa ttggccgcga tatcaccatg gaaaacctgc tccacgactt cgatgctctg
   310561 ttcctcgggg ttgggaccta ccgttccatg cgctcaggat tagaaaatga ggatgctcag
   310621 ggcgtttacg atgccttgcc attcctgatc ggtaacaccc agcatttgat gggttacacc
   310681 gccaatggcg ctcaccctta tgtcagtatg caggaccaac gcgtggtggt gttggggggc
   310741 ggtgataccg ccatggattg tgttcgaacc tccctgcgtc agggggcaag ccgcgtagtg
   310801 tgcgcgtatc ggcgtgatga gaagaatatg cctggttcta aacgtgaggt gaaaaatgcg
   310861 cgtgaggagg gggctgaatt tatgttcaac ctccagccga tgagcattgt ggtcgatgaa
   310921 tcgggacagg tgacgggtat caagatggtt cgcactgaaa tgggacaggc agatgcccaa
   310981 gggcggcgac aagccctgcc tatcaccggt tccgagcatc ttattcctgc tgatgccgtg
   311041 atcatggcct ttggtttcag cccgcaccgg atgtcatggc tggcagaaca taacgtggtg
   311101 ctggataaac aggggcgcgt ggttgcgccg actatctccg gctatcccta tcaaaccagt
   311161 aatcccaaaa tttttgccgg tggcgacatt gtgcgaggag ctgacttgat tgtgaccgcc
   311221 atcgcggagg ggcgcaaagc ggcagagagt attgcgtatt atttgaacgt tttataacgc
   311281 ctgcggccag gagagaaaga tgaaccgttt tgttatcgct gatatgactc agtgcattgg
   311341 ctgccggacc tgtgaaatcg cctgtgtggt ggcgcatagc gcagataata aggtcagtac
   311401 ccttatgccg gagcagtttc acccacgcct gagcgtcatg aaaagctttg cggtcagcac
   311461 accgatactc tgccatcaat gtgaagatgc gccgtgcgaa aacgcctgcc caaacggggc
   311521 gattatcacg gggtcccatg gtgtgcaact gctggcgtcg cggtgtatcg gctgtaaaac
   311581 ctgcatgttg gtgtgcccgt ttggtgccat gagcattatt gagcggccag ccgatggtca
   311641 acaggcggca gacagtcaac cggtgatggc gagtggatca gggcgagcac aggcgcataa
   311701 atgcgattta tgccatcagc gggaatccgg cccagcttgt attgaggtct gcccgactaa
   311761 tgcattgaaa ctggtgacgc caggggtatt ggaagcccta cagcgcgaaa aacagttgcg
   311821 ggccgcacga ggcagcgcac caggtatcgc ccgttaacct acgatcataa ggataaaaaa
   311881 tgaaaaagat cctcacggtc tgcccctatt gcggctcggg atgtaagtta aatttattgg
   311941 tcgaagacgg cgagattgtc ggtgccgaac ccgctgatgg tgtcactaat cagggagcgt
   312001 tgtgtctgaa agggtactac ggctgggatt ttcttaacga tacccgcttg ttgacgccac
   312061 ggttgaccac gcccttattg cggcgtcagc gaggcgaggc gtttcagccc gtgagttggg
   312121 aggcggcgat tgcgtttatc acggctaaac ttagcgccat aaaagaacgt catgggcctg
   312181 atgccatcat gatgacgggc tcttcccgtg ggccaggtaa cgaagccaat tatgtgatgc
   312241 aaaaatttgc tcgtgcggcg atcggtacca acaatattga ttgctgcgcc cgcctgtgcc
   312301 atggcccgtc agtggctgga ttgcagcaaa cgctgggtaa cggcgcgatg agcaactcta
   312361 tcggtgaaat tgagaatact gactgcattt tggtctttgg ttataacgcg gcggattctc
   312421 accccattgt tgccagacgt attctgaaag ccaaaaataa gggggctaaa cttattgtct
   312481 gtgatccacg gcatatcgaa accgcccgta tcgccgatca atggttgccg ctgaaaaatg
   312541 gtgccaacat ggcactggtc aatgcattta ttcatgttct gattgaagaa aaactctacg
   312601 acgcaaatta tgtccgcgac catacccgtg gctttgatga actgaaagca ggcgttgccg
   312661 cataccgccc agaggatgtt gaaccgatta cggggctgtc tgccaaagcg gtgcgtcagg
   312721 ccatgcgcac ttatgctgcg gcccctgcgg ccacccttct atgggggatg ggcgtgaccc
   312781 aatggggcca ggcggttgat gtggtgaaag ggctctcttc gttagcgtta ttaaccggta
   312841 atctggggcg accaaatgtg ggcgtcgggc cagtacgagg tcagaataat gtacagggcg
   312901 cgtgtgatat gggcgtgttg ccgaatacct tccccggcta tgaaaaagtg accgacagtg
   312961 aggccagagc gcgttttgct cacgcctggg gggtcgctga actgcccgcg catgttgggt
   313021 attcgattac tgatgtgccg cataaagtgg cagaagggaa gcttaaggcc tactacgtat
   313081 ttggtgaaga tccaatccag accgagccag atttagcggc gatgcgtgcg gcttttgccg
   313141 cactggatct ggtcgtggtg caggatatct ttatgaccaa aacggcagaa ctggcggatg
   313201 tcgtactgcc tgcaacatcc tggggggagc atgaaggggt ctataccagt gctgaccggg
   313261 ggttccagca ctttaataaa gccattgaac cgaaagggga tgtgaaaccg gactgggaga
   313321 ttatcagcct gatatcaacc gccatgggtt acccgatggc ataccaaaat acgcagcaaa
   313381 tctgggatga gatgcgtggc ctgtgcccgc cattcgctgg ggtcacctat gagaaactgg
   313441 caggattggg ctacgtgcaa tggccttgcc caaccgaaga tcaccctgga acaccttatc
   313501 tctataccga taaccaattc gcgacggctg acggcaaagg tttgctcagt tgcgcgccgt
   313561 ggcagccgcc tcatgagcag accgacagtg attatcctct ggccctctgt accgtgcgtg
   313621 aagtggggca ttacagttgc cgctcaatga ccggtaactg cggcacgcta aaaatcttgg
   313681 cggatgagcc gggctatgtg caaatccatc ctgaggatgc cagctatttg ggggttatcg
   313741 atcaggcgct gatctggatt tcatcacgac gcgggaaagt gatcgcccgt gccagtgtga
   313801 ccgaacgggc taatcgtggt gcggtgtata tgacctatca gtggtggatt ggggcctgta
   313861 atgaactgac tgtggaccat gttgatcccg tgtcaaaaac accggaattt aaacattgtg
   313921 cggttaaggt cgaggcgatt agcgatcaaa ctgcggcaga gcaatatgtt gagcaacaat
   313981 acagccagtt gaaaaaacgg ttatcagacg ccgcagttgt accatgactt gtcgtgattg
   314041 agcgttgatt atgccacggc gagacctact cgccgtggcg acagctattt attttgtaac
   314101 cgcgggggtg ttttgtaaat gctgtaagaa ttgcgcagcg tccataaacc cggtgacccg
   314161 tgcggcagtg atctcgttgc cctgagaatc aaaaaacaga atagtgggta aacctaacac
   314221 gttaaatttc ttcaataatg tggcatgttc agcattgttg gcggtgacat ccgcttgcag
   314281 caacagggta ttggctaact ggcgctggac cttatcatca ctgaaagtgt atttctcaaa
   314341 ctctttacag gccacacacc agtctgcata cagatcgagc atcaccggtt taccctgcgc
   314401 ctgcgctaat acggcttgca attggggtaa attagccact ggttgaaagt ttatatgctt
   314461 gactgcgttc tgctgcgtgt tgccgttaaa ggcccaatct tgcaaggggc gagccacgat
   314521 caacagtgcg gccaagagca ataactggca gacccgcacc caaccagcgt gcgctttcag
   314581 gctcaataca aacgcccagc caaagaacgc gacggccagc aggctccata aacgtaaacc
   314641 ccagacatcc cccagcaccc tttccagtaa aaacacgggc agcgccagga tcacaaaacc
   314701 aaaagcctct ttgacatatt gcatccacgg accgctgcgt ggaatgagct tgttgccgaa
   314761 cagggtgaca accactagcg ggatccccat cccaagcgca tataggtaca aggtcccacc
   314821 accggccagc atattaccgc tttgggcaat atagagcagg atcgcgctca gcggtgcggt
   314881 agtgcaggga gaacaaatca gacccgccag tgcacccatc gcaaatacac cggccagtga
   314941 gccgccacgt tggctattac tccactgtgt caggcgggtc tgtaacgatg aaggtaattg
   315001 caatgaatac aggccgaaca ttgataatgc caacagcacg aataataccg acaagccaat
   315061 caacacataa ggatgctgta gcgcggcctg gaactgtaaa cctgctgccg caaccactaa
   315121 ccctagcaag gtataggtca gcgccatccc ttgtacgtac accaccgcta atatcagtat
   315181 tcgccgttgg ctgtgtggtt tttcacggcc aagaatgacg gctgaaatca atggatacat
   315241 cggtaaaaca cagggggtaa acgcaatccc gataccgatt agcagcgccc acaagggaga
   315301 gaagggtaac gtagacggta ctggtgtggc atcgccctct ggctgtgttg tcgctggtgg
   315361 attgacggta gcggacgaat tgacggcagc agtgcctgaa gccgtggaag cagcaacgac
   315421 cacatcaagt gggatcaccc gcgtttctgg tggataacag aagccggctt ccgcacagcc
   315481 ctgataggtc acactgacgc tagcctgttc agccgcctgc gtaatgggga ttttcagggt
[truncated: 5,322,300 more chars]
