# Supplementary material for: Dynamics of Genome Rearrangement in Bacterial Populations
Source: PLoS Genet. 2008 Jul 18;4(7):e1000128. doi: 10.1371/journal.pgen.1000128 (PMC2483231; doi:10.1371/journal.pgen.1000128)
Supplement: Dataset S1 — Genome alignment and genome arrangement data. File - 8way_600from400.badger: A signed gene-order permutation matrix describing the order and orientation of locally collinear blocks (LCBs) as they occur in each of the eight genomes. File - mavvers_8way_600_from_400_perms.600.lcbs: contains the left-end and right-end coordinate of each LCB in the main chromosome of each genome. File - mavvers_8way_600_from_400_aligned.xmfa: contains an XMFA format genome alignment of the eight yersinia that can be viewed in the Mauve viewer. Ensure that the source genbank files (also included in the zip) are located in the same directory to load annotation data. Remaining files: source genome sequence and annotation data. (39.59 MB ZIP) [file pgen.1000128.s001.zip › Ypt31758_new.gbk]

LOCUS       AAKT02000001         4723306 bp    DNA     linear   BCT 09-NOV-2006
DEFINITION  Yersinia pseudotuberculosis IP 31758 gcontig_1103358660533, whole
            genome shotgun sequence.
ACCESSION   AAKT02000001 AAKT02000000 <http://www.ncbi.nlm.nih.gov/entrez/query.fcgi?db=Nucleotide&cmd=Search&term=AAKT02000000>
VERSION     AAKT02000001.1  GI:117667408
KEYWORDS    WGS.
SOURCE      Yersinia pseudotuberculosis IP 31758
  ORGANISM  Yersinia pseudotuberculosis IP 31758 <http://www.ncbi.nlm.nih.gov/Taxonomy/Browser/wwwtax.cgi?id=349747>
            Bacteria; Proteobacteria; Gammaproteobacteria; Enterobacteriales;
            Enterobacteriaceae; Yersinia.
REFERENCE   1  (bases 1 to 4723306)
  AUTHORS   Carniel,E., Rasko,D.A., Rahalison,L., Rosovitz,M.J., Lindler,L. and
            Ravel,J.
  TITLE     Direct Submission
  JOURNAL   Submitted (11-OCT-2005) The Institute for Genomic Research, 9712
            Medical Center Drive, Rockville, MD 20850, USA
REFERENCE   2  (bases 1 to 4723306)
  AUTHORS   Carniel,E., Rasko,D.A., Rahalison,L., Rosovitz,M.J., Lindler,L. and
            Ravel,J.
  TITLE     Direct Submission
  JOURNAL   Submitted (02-NOV-2006) The Institute for Genomic Research, 9712
            Medical Center Drive, Rockville, MD 20850, USA
COMMENT     Yersinia pseudotuberculosis strain IP31758 (serotype 1b) was
            isolated in 1966 from the stools of a  patient presenting with
            scarlet like fever in the Primorski region of the former USSR. The
            strain was sent  to the Institut Pasteur by Dr. Timofeeva
            (Antiplague Institute, Irkoutsk).  Two libraries were constructed
            - a small insert library (4-5 kb) and a large insert library (10-12
            kb) from which 11,818 and 49,665  reads were sequenced
            respectively. PLEASE NOTE THIS IS A WHOLE GENOME SHOTGUN SEQUENCING
             PROJECT UNDERGOING CLOSURE AT THE INSTITUTE FOR GENOMIC RESEARCH,
            AND USE OF THIS SEQUENCE SHOULD BE WITH THE UNDERSTANDING THAT THE
            SEQUENCE IS NOT COMPLETE AND MAY CONTAIN ERRORS.
FEATURES             Location/Qualifiers
     source          1..4723306
                     /organism="Yersinia pseudotuberculosis IP 31758"
                     /mol_type="genomic DNA"
                     /strain="IP 31758"
                     /db_xref="taxon:349747 <http://www.ncbi.nlm.nih.gov/Taxonomy/Browser/wwwtax.cgi?id=349747>"
ORIGIN      
        1 tcgcgcgatc tttgagctaa ttagagtaaa ttaatccaat ctttgaccca aatctctgct
       61 ggatcctctg gtatttcatg ttggatgacg tcaatttcta atatttcacc caaccgttga
      121 gcaccttgtg cgatcaattg ttgatccagt tttatgattg caccgcagaa agtgtcatat
      181 tctgagctgc ctaaaccaac cgccccaaag cgtacttggg ataaatcagg cttttgttgt
      241 tcgatctgtt ctaataatgg ctgcaagtta tcaggtagat ccccggcacc atgagtggat
      301 gtcacgatta accacaggcc attcagcgta agttcgtcca actctgggcc atgaagtatt
      361 tctgtagaaa acccagcttc ttctaattta tccgctaaat gttcagcaac atattcagca
      421 ctaccaagcg tactgccact tatcaacgtt atgtcagcca ttcaagaacc caactgaagt
      481 aaagagctgg cattgtactc tgtgaatcag ctgggatcta gctgtggata atgtgggtat
      541 agttatttta gggttaagga acgatcgtac gcatgatagg gttttgcagt gatattagtg
      601 tctcggttga ctggatctca tcaatagtct ggattttgtt gataagtacc tgctgcaatg
      661 catcaatgga tttacacatc actttaataa atatgctgta gtggccagtg gtgtaatagg
      721 cctcaaccac ttcttctaag ctttccaatt ttttcaaggc ggaagggtaa tctttggcac
      781 ttttcaagat tatgccaata aagcagcaaa cgtcgtaacc cagttgtttt gggttaacgt
      841 gtacacaagc tgcggtaatg atccctgctt gccgcatctt ttctactctt acatgaatag
      901 ttccggggct aacagcgagg tttttggcta attcagcata gggtgtgcgt gcattttcca
      961 ttaatgcttt caggatgctg cgatcgagat tatcgatctg ataaatttca ctcatatttc
     1021 ccccgttttt ttatcgatat ctcaattata gtgccatata aattcattat taaaaccata
     1081 atggctatat ttgttattgg atattgaatt taaccctcat tctgttgctt aatcgatgac
     1141 aagccagtag gcataactaa acataacgaa ttgagaaaac agcaatgaaa aaacaattta
     1201 tccaaaaaca acaacaaatc agcttcgtaa aatcattctt ttcccgccaa ttagagcaac
     1261 aacttggctt gatcgaagtc caggctccta ttttgagccg tgtgggtgat ggaacccaag
     1321 ataacctttc tggttctgag aaagcggtac aggtaaaagt taagtcattg ccggattcaa
     1381 cttttgaagt tgtacattca ttagcgaagt ggaaacgtaa aaccttaggg cgttttgatt
     1441 ttggtgctga ccaaggggtg tatacccata tgaaagcatt gcgcccagat gaagatcgcc
     1501 tgagtgctat tcattctgta tatgtagatc agtgggattg ggaacgggtt atgggggacg
     1561 gtgaacgtaa cctggcttac ctgaaatcga ctgttaacaa gatttatgca gcgattaaag
     1621 aaactgaagc ggcgatcagt gctgagtttg gtgtgaagcc tttcctgccg gatcatattc
     1681 agtttatcca cagtgaaagc ctgcgggcca gattccctga tttagatgct aaaggccgtg
     1741 aacgtgcaat tgccaaagag ttaggtgctg tcttccttat agggattggt ggcaaattgg
     1801 cagatggtca atcccatgat gttcgtgcgc cagattatga tgattggacc tctccgagtg
     1861 cggaaggttt ctctggatta aacggcgaca ttattgtctg gaacccaata ttggaagatg
     1921 cctttgagat atcttctatg ggaattcgtg ttgatgccga agctcttaag cgtcagttag
     1981 ccctgactgg cgatgaagac cgcttggaac tggaatggca tcaatcactg ttgcgcggtg
     2041 aaatgccaca aactatcggg ggaggtattg gtcagtcccg cttagtgatg ttattgctgc
     2101 agaaacaaca tattggtcag gtgcaatgtg gtgtttgggg ccctgaaatc agcgagaaag
     2161 ttgatggcct gctgtaaaat ctagtcatta tccccctatg ctaactcgcg ataacggtat
     2221 cagtcatcgc gggtttttaa ctttatcagt ctgtaggcgg catcactatg ggggattatc
     2281 gtttccagcg gcgtatcaaa cggcttttta aacttgtatc aaaacgccag atatgatcaa
     2341 aaatacgcat gatccctggt ttgccataag cggacatggc aacagcatgg aaacggtgct
     2401 ggtgggcctg ctgctggatt tttatctttc tgactaactc ttctggcaaa cgctgggcga
     2461 taaagtctga aatgatcacc gcgtctgcgt cataccattc tctgtcttcc attttattta
     2521 acgtgttggc taagcatgcc gccagatccg taccaccacg aaaatgttgg ttgaggaaac
     2581 gtatggcttg ctcaatacca ttgtcagctg atagctcgta gtgaattatt tcagtagcaa
     2641 ataacatgat gtaacagcgg cgattatcgg ctaacgcgat acggagtaag gccagacaaa
     2701 atgctttggc gcattgctcg ttgaagcctc ccatcgagcc tgaggtatcg acgcagacaa
     2761 taaatggccc acggggttgc tcatcatttt gtttaaggct gacgggtctc tgttgcgttt
     2821 tttcctgcca gttgtctcct tgtaatcggt atgtgagcaa acgccgttcc agtaagcggc
     2881 gataaaactc aaactccaac tcactcatcc ctaacatcac caattcagta ggcaataatc
     2941 gcaggatgtc attactctga tgaataccac tgacctcctc aggcaccgaa tctggctggc
     3001 gtaccataac ggtgtaaggc tcatagcggg cgtcaggtgc cggttgtgct ttggctgagc
     3061 ggctgcggcc gagctgttcg gctaaacgta ttaattcagg ttgctgttgc agaaagtcgc
     3121 catattgcag caataattga taatcgccac gttgcaaatg cccctgactc atatcccaaa
     3181 gacgcccagc ggcattgtca ttggtggtga gaatgggttc cagtgcacca ctgagcgcta
     3241 atcttcgctg tagctcagct aagagctgtt cccgttcttg ttctaacaac tgatgatgaa
     3301 ttgtgatggt ttgtaggatc agactgacac gccaacgttg taaaaagagc gtttgcaggc
     3361 tatctccgcc tggcgggttt tttgccaggt ctgcggtttg cactaatgtt ttagcctgcg
     3421 ttgcaaacgg ggaatgtaaa tcttgtaact gagccacgat atcgggcaga tgcgcataaa
     3481 actgtgggct atcctccaac agactctgtt gatataagga aaattcattc gccagccctg
     3541 gcggaacgct agcttcacgg atccgttgtt gcaaattttg tttccagccg ggaatatctt
     3601 tcattaatgc ccgtttaatc cgcgggaatt tttcaaaaaa aatcgccaac tgaggtgctg
     3661 ccagtaaacc taccaccatc tcttcgataa gttcaccttc acttatcgac agcagcatat
     3721 ccagtgttgc cagactgagc atcggtcagt gtccactgtg tttttgttgt tgaaattgac
     3781 gttgttgaaa ttgaatttgt tgaaattgaa gttgctccac cacctgtagc aggctggcct
     3841 ctatttttgc cagccaagat gatggggtaa ataaacaagg ctgatgttgg ctaaataagc
     3901 gccgttgttc tgccagcgta ctttccagtt tggtgagtgc cagcagcagt tctggtggca
     3961 cgctagtggt tgtggcaccc ggaagagaca aggttgatgg ctggcggctc acatccagta
     4021 tgattatatg taactgatca tcaatttccg catcgataga ttgtgcatag ccaacaccat
     4081 ttaatttggc tcgtaaagcg ccacctttat tcagccattg agcaagggcc tctttatcaa
     4141 cctgcagatg attgacctga atatcatgta agttaagcgg tttttgcagt aatagcgtca
     4201 aggtactgtc tgtcagatta tccggcagag catattgcgc tttacggctg aacatgccgc
     4261 tttgcttaac cacagtgagt gcctggtggt cactttgctg ctgttggtgt tgcaaccatt
     4321 tgctattaat atcttgtagc ttcattaata agctttgctg ttgataccct tgttccgtca
     4381 acaattgttc cagttgctgt tgcagtaatt tgaacgagtt aaggtcatgc cataggcaat
     4441 ctttcagtaa aatcagatca ataggggtta tttcatcacg gccactgaag aatgcactgg
     4501 cttgtagtag acgtaatgcc ttcttccagc ggcggtcaga gacataagga gcgtgttcca
     4561 gagcgctgag tcgttgacgt agctgaaaaa taagctcaaa gcagtgatct ggtaatgtga
     4621 ttttgtcaat caagggctgc cactggtgga attcttcatc agtgatactg aggttttctg
     4681 ctaccgggtt gtgattttca ttttgtctgc tgatcagcag tgagcggaaa ttctgttttt
     4741 cttgtacccg gtctagccac aggcggatca gcatccggtc ataaagtgct tccaggctgc
     4801 tgtctgcgtc tggcaactca ttggacgcgg ttaccagcaa gcgcatcggg atactgtctt
     4861 ccctatcacc atttcgaaag cgccgttcat taatggcggt cagtagagta ttaaggatag
     4921 ccgggcccgc cttccagatt tcatcgagga agacaatttc agcttctggt agataacccc
     4981 cggtcattcg ttggtaacgc ccttcttctt ttaatgcctg tatggacagc gggccaaaaa
     5041 cctcttccgg tgtagaaaag cgggtcatca ggtattcaaa tgcccgagca tggcggaaag
     5101 caaatttcaa gcggcgggca atcaggcttt tggcaattcc cggaggacca agcagaaata
     5161 cactttcacc gctgagtgct gccagtaagc acaaacggat ggcttcctgt ctttcataca
     5221 gcccactttc aagggcatga cttaagcgag atattctttc tgccaattgc gatgattgcg
     5281 ccataattgt tctacatgtt cctctgatga gttaattttt acctgataaa acggaataaa
     5341 tcctcttttt cttaatagga tagcttgttg attagtgaaa ttttcatatc atcaattatt
     5401 tgtttttgat taaatatcgt tctttttctg ctctaattta agagtaggca atccatttaa
     5461 ataatgcata ctgaacgcct ttcgtgggcg tgaaaggaca caggatcttc tgtcatgggg
     5521 cctaaacgca tacatcagct tatggatgtt ctagcaaatg agcacagagc ataaacaatc
     5581 tttatccgcg gtgactttgg ctgcaatcgg ggtcgtttac ggtgatattg gcaccagccc
     5641 actctatacc ttgagagagt gtttttctgg tcattatggt tttgatgtcc gacccgatgt
     5701 ggtgtttggt tttttatcgc tgattttctg gatgctaatt ctagtcgtct cggttaaata
     5761 tctgacctat gtgatgcggg ctgataacgc gggtgaagga gggattttaa cgttgatgtc
     5821 tttggcaggg cgtaatacct cttccagagc gacgtctatc ttggtggtcc ttgggctaat
     5881 tggtggcagc ttcttttatg gtgaagtggt cattaccccg gcaatctcgg tgatgtcagc
     5941 tattgaaggg ttggaaatcg ccgcacccgc ccttgatccc tacattgttc cctgctccat
     6001 tgccgtatta acgctacttt ttgtgattca aaagcatggc actggcagtg ttggtaaact
     6061 tttcgccccg gtgatgctgg tgtggttcct gacgttagcc ttacttggtc tgcgcagtat
     6121 tattgctaac ccagaagttt tggccgcgct gaatcccaaa tgggcaataa gcttttttgt
     6181 tgaatataag tctgtttcgt tttttgccct tggtgcggta gttctggcga ttactggcgt
     6241 tgaggcgttg tatgcggata tggggcattt tggtaagttt cctatccggc tcgcttggtt
     6301 tactgtggtc ttaccgtcgt tggtgctgaa ttattttggt cagggggcgt tattactgaa
     6361 aaaccctgaa gccatcaaaa accccttctt tctgctagcc cccgactggg cactgattcc
     6421 attacttatt ctggcgacgc tagccactgt tattgcctca caggcggtga tttctggcgt
     6481 attttcactt actcgacagg ctgttcgttt agggtattta ccacccatgc gaattattca
     6541 tacttcagag atggaatctg gccagatata tatcccggtg atcaattgga ccctctattt
     6601 agcggtggtg ttagtgatta tcggttttga acgctccagt aatttggcgg cggcttatgg
     6661 aatagcggtt accgggacta tggttatcac cagtattctg ttttgtaccg tggcatggaa
     6721 aaactggcat tggaatcgct ttctcgtcgc atttttactg atggtattgt tgattatcga
     6781 tatcccgatg ttttctgcca atgtgcttaa attattctca gggggttggt tgccactgtc
     6841 tttaggtttg gtgatgttta ttattatgac cacctggaaa agtgagcgtt tcagtttact
     6901 gcgccgtatg catgaacaca gtaattcact ggaagcgatg attgcttcac tagagaagtc
     6961 accgccagta cgggtacccg gtacggcggt gtatatgtcg cgagcaatga atgtcattcc
     7021 atttgcatta ttacataacc ttaaacataa caaagtgtta catgagcgtg ttgtgttgct
     7081 aacgatgcgg actgacgatg tgccttatgt acataatgtg gagcgggtta ccatcgagca
     7141 actttctcca accttctggc gggtggttgc cagatacggt tggcgtgaaa cacctaatgt
     7201 ggcggaaatt ttccaccgtt gtggtttgga aggtttgtct tgccagatga tggaaacgtc
     7261 gttctttatg tcacatgaat cgctaatcct gactaagcgg ccatggcact tatttttacg
     7321 tggtaagtta tttattgcac ttagccgtaa tgcattacgc gcaccagatc aatttgagat
     7381 cccacccaat agggttattg aacttgggac acaagtggaa atttaattga gaggccgtta
     7441 atcataacgg cctcttctat catcattcac actattatca tcatccacac tatcaccgct
     7501 aaaatccttc ttcttatatc gctagcaaag cgtttcggtg gcgatcacaa tttcactaaa
     7561 tgaggtttgt cttctactgc cgtttttcta aactccttgt tagcgaaacg tttcgctctt
     7621 ggagtagatc atgaaaaaag gtgtattact gaacgctgat atttccgcgg ttatctcccg
     7681 tctgggccat accgatcaga ttgtgatcgg tgacgcaggg ctaccgatac cggcaaccac
     7741 cacacgaatc gatttggcgt taacacgagg cgtgccagga tttctgcagg ttgtcgatgt
     7801 agtcacgcaa gaaatgcagg ttgagaatgc ttaccttgca gaagaaatcg ttaaaaataa
     7861 tccgcaactt catgaagcat tactcgtgct gctcacacag cttgagcaac ggcaggaaaa
     7921 ccaaattgct ttgcgttata tcagccatga ggcgtttaaa gagcaaacta aacaaagccg
     7981 ggcggtgata cgcagcggag agtgttctcc ctttgctaat atcattctcg gctccggcgt
     8041 aaccttctaa ggcctttatg caacctttac taaaatttca aggacaaagg aataaataag
     8101 atggaaacag gtaagctggt ggtgttgggc agtatcaatg ccgaccatat tctgaatatt
     8161 gagcagtttc cacgtccggg tgaaacggtg atcgggcagc agtataacgt tgctttcgga
     8221 ggtaaagggg ctaatcaagc ggttgctgct ggccgtagcg gtgcggatat cgcatttatt
     8281 gcctgtgtgg gtgacgatga tattggtgaa cgggtgcgtc agcaactcac tgccgataag
     8341 attgatactc agcctatcga ggctattaag ggggcaacta ccggtgtggc attgatcttc
     8401 gtgaatagcg atggcgaaaa tgtgattggt attaatgcgg gggctaactc agcggtgaca
     8461 ccagagtatc ttcgccgcta ccaacaacaa gtgatcgatg ctgatgcact cttaatgcaa
     8521 ctggagtcgc cgctcgacac tgttattgcg gccgctaaac tggcgaagca gcatcaaact
     8581 caggttatcc tcaatccggc acccgcccgt aaattacccg atgaattatt aactctggtc
     8641 gatatgatta cgcctaatga aacggaagcc gagcgtttga ccggcattca tattgagcag
     8701 gatgatgatg ccgcgaaagc agcgcaaatt ttgcatgata aaggcattgc taccgtgatc
     8761 atcaccttag gtagccgtgg cgtatggctc agtgaacaag gtaaaggtaa attagtggcg
     8821 gggttcaagg taaatgccgt agataccatt gctgccggtg atacgtttaa cggtgcatta
     8881 ttgacagcgt tattagaagg ccagtctatg gatgtcgcag tgcgttttgc tcatgccgcg
     8941 gcggctattg cggtcactcg gcctggagca cagccgtcca ttccatggcg tgccgaaatt
     9001 gatagcttct tacaagaacg agtgtaaaac gtggccacaa tgaaagatgt cgcccgtctg
     9061 gcaggggtat cgtcaggcaa tggcacgtgc aggtttgcca attattgccg ggtatgaagt
     9121 tgtcagtgat tttgaatttg gtggtggcct ggttgccctg aagcaacgac taaataatcc
     9181 agaagctgag ccacaagttc tgcccctgac tcccgagcta atagaacgcg gttcggtctc
     9241 ccttcgttaa acattatttt tcacctgtgg ggctactttt ttcacattac ggccctgaat
     9301 taaattgtct ccatccctgg gtttgagtaa caagaacacc agagatgata gcaatgtcac
     9361 tattcccatg gtgataaagg tgtagtggaa gtgatccaca ttaccgccta acgacaaccc
     9421 atcataaaaa cgcaacacag tcgcactgat agcaatccca aagcttatcg ataattgttg
     9481 ggttaccgcc agaacactgt taccggagct ggcattgtta tccgtcaaat cagccagtgt
     9541 aattgtattc atcgcagtaa attgggtcga catcgctata cctaatataa atagcggcaa
     9601 tatcatcatc catgccgaca tccccggtga ttgcaatgca aaggaggcaa tcagtacccc
     9661 gataattaag gttataccga ctaacacttt acgatagccc agtgagcgca gcacctgtgt
     9721 gacggctgat tttgccatga tggatccaat cgcggtggga gccatcatac aaccggcgat
     9781 aagtgcggaa taaccgaatc caacttgtaa catcaacggc attaaaaaag gtacacagcc
     9841 cgtccctaag cgggaggcca cgttaccggc aatccccacg gagaatgtcc gggtcttaaa
     9901 taatggcaaa ccaatgagtg gattaggatg gcctttggca tgaaatatat agaaaaccag
     9961 cattaatagg ccgcctagca gagttgcggc tggtaaataa tctgcgattt ctggccgccc
    10021 cataatctcc aggctggtgg atatcatgac taaactgata ccaaatagta ggaaaccaac
    10081 aaaatcaaaa gtgcgcttag gcatcgtgaa attaggcata tatttgcggg cataaaaaat
    10141 acccaacaag ccaataggaa tattaaggat aaaaatccaa tgccaagtgg tataagtcac
    10201 caacaacccg cccaacaatg gccccatgac tggcccgact aaccctggaa tagtgacaaa
    10261 atttaaaacc ggcaataact cactgcgtgg ataagcccgg atgagcgcca gcctggctac
    10321 cggcatcatc atcgccccac cgatcccttg aataacccga gaagccacta agaaagccag
    10381 tgagcctgaa agtgcacaga gcagtgatcc gaaggtaaat aaagaaaccg ccaggataaa
    10441 aattcgtcgg gtaccaaaac gatcggccag ccaaccacta actggaatca acatcgcgac
    10501 ggtcagggta tagctaataa tggctgattg cattgtcagc ggagaacggt taaggctttc
    10561 ggcgattgaa gggagagccg tattcagtat ggtggcatcc aaagcctgca taaagaaagc
    10621 catagccgct atccaaggaa ggcctgccat actgcgcgca gattttatca ttatccgtcc
    10681 tggtgattta tatggggggc gataattttc tcttctttat atagatagca tgtggctgat
    10741 cgtgctgtcg tcagtctacc gtttttaata gcacctgaca ggcgaataaa gcaccttgat
    10801 tatcacctgc cagaatagta tctacaatgt tctgatgatg ttgtagctta atcacttcat
    10861 caccagtaat agcacgaaag tagctgtaat aaaccgaact gaataagtta gcaaaagaga
    10921 ttaaaaatgg attgccgctg gcttcataaa ttaatttatg aaactgggta tccacctgaa
    10981 tccattgctc acgattaaag ttgctatgca gtgcacgcat ttctgcaact agtgatgcta
    11041 acagctctcg ctgtttctca ttggcgtgtg tggcagccag ataacaggct tgtggttcca
    11101 acgatgttct tagtataagg aagtgttgca tgacctgatc aaaattctcc ttggtcatcc
    11161 accacgttaa taattcctga tcaaggtagt tccaattcgt ctgtggcata acacgagtgc
    11221 caatacgcgg gcgcggtaat agcatcccct tcgctgccag catttttact gcttcacgta
    11281 ctgcggtgcg acttacacca aattgttcac ccaactctat ttcgccgggc agtatactgc
    11341 ccgcttcata ttctcctgcg agaatacgct gaccaatctt ttcagccagt aagtaggaaa
    11401 gatttcgctg ggcggcttgc tgttgggtat ttagttgcat ggtgatttgt cctatcagtc
    11461 ttcttatatt tctattttac tctactgttt cgcttcggta ttggatgttt agcttaataa
    11521 ttgtttaagg attgtccttt ttctctgttt ttgctgaaaa aaaacacggt tgaaaagttt
    11581 tttgaaatta ggggttgcag gctgtcagga actccctata atgcgcctcc actgaccggg
    11641 aacaacgaaa cacacttcgc cgggtcagga agagaaaagc aaacttgaat ttcgaaagaa
    11701 ataaaagaaa accttgactc ttcagcggga aagcgtatta tctgcctccc gcgttaccgt
    11761 aagattcgcc gcaaggtaaa cgggtaacga acgctcttta acaatttatc agacaatctg
    11821 tgtgggcact cgcaagacga tatcgacgcc tgtttcggca ggcagaaata atatcaagtc
    11881 ttgaagagtg accaaagcag taaacatttt gactccggtc aggatgcata tttgcagaaa
    11941 gtaatctttg agcaccgctg cttttacgca agtaaaagtc agcaaatcaa acaaatctta
    12001 aattgaagag tttgatcatg gctcagattg aacgctggcg gcaggcctaa cacatgcaag
    12061 tcgagcggca gcgggaagta gtttactact ttgccggcga gcggcggacg ggtgagtaat
    12121 gtctggggat ctgcctgatg gagggggata actactggaa acggtggcta ataccgcatg
    12181 acctcgcaag agcaaagtgg gggaccttag ggcctcacgc catcggatga acccagatgg
    12241 gattagctag taggtggggt aatggctcac ctaggcgacg atccctagct ggtctgagag
    12301 gatgaccagc cacactggaa ctgagacacg gtccagactc ctacgggagg cagcagtggg
    12361 gaatattgca caatgggcgc aagcctgatg cagccatgcc gcgtgtgtga agaaggcctt
    12421 cgggttgtaa agcactttca gcgaggagga aggggttgag tttaatacgc tcaatcattg
    12481 acgttactcg cagaagaagc accggctaac tccgtgccag cagccgcggt aatacggagg
    12541 gtgcaagcgt taatcggaat tactgggcgt aaagcgcacg caggcggttt gttaagtcag
    12601 atgtgaaatc cccgcgctta acgtgggaac tgcatttgaa actggcaagc tagagtcttg
    12661 tagagggggg tagaattcca ggtgtagcgg tgaaatgcgt agagatctgg aggaataccg
    12721 gtggcgaagg cggccccctg gacaaagact gacgctcagg tgcgaaagcg tggggagcaa
    12781 acaggattag ataccctggt agtccacgct gtaaacgatg tcgacttgga ggttgtgccc
    12841 ttgaggcgtg gcttccggag ctaacgcgtt aagtcgaccg cctggggagt acggccgcaa
    12901 ggttaaaact caaatgaatt gacgggggcc cgcacaagcg gtggagcatg tggtttaatt
    12961 cgatgcaacg cgaagaacct tacctactct tgacatccac ggaatttagc agagatgctt
    13021 tagtgccttc gggaaccgtg agacaggtgc tgcatggctg tcgtcagctc gtgttgtgaa
    13081 atgttgggtt aagtcccgca acgagcgcaa cccttatcct ttgttgccag cacgtaatgg
    13141 tgggaactca agggagactg ccggtgacaa accggaggaa ggtggggatg acgtcaagtc
    13201 atcatggccc ttacgagtag ggctacacac gtgctacaat ggcagataca aagtgaagcg
    13261 aactcgcgag agccagcgga ccacataaag tctgtcgtag tccggattgg agtctgcaac
    13321 tcgactccat gaagtcggaa tcgctagtaa tcgtagatca gaatgctacg gtgaatacgt
    13381 tcccgggcct tgtacacacc gcccgtcaca ccatgggagt gggttgcaaa agaagtaggt
    13441 agcttaacct tcgggagggc gcttaccact ttgtgattca tgactggggt gaagtcgtaa
    13501 caaggtaacc gtaggggaac ctgcggttgg atcacctcct tacctaacga tacgcattgc
    13561 gcagtgccca cacagattgt ctgatgaatg taaacgagca agagcacctg ttgatgttat
    13621 gagtttcgac tcatgctgat acgaaacggt tgaatttcgg tttgatcggt attttcgtgt
    13681 ccccatcgtc tagaggccta ggacactgcc ctttcacggc tgtaacaggg gttcgaatcc
    13741 ccttggggac gccaatccga taatgagtga aagacattat caccggttct ttatgaactg
    13801 aaaaataacg taaagatgac tttaccaagt cgtgtttacg atattgctct ttaacaatct
    13861 ggaacaagct gaaaattgaa acattacagc tgaaatttac cccgccgtag atgtattggg
    13921 gtaaaaagta acctgtaata gagtctctca aataatcgca acacaagatg tactgtcagc
    13981 aatgacaaga caccttcggg ttgtgaggtt aagcgactaa gcgtacacgg tggatgccta
    14041 ggcagtcaga ggcgatgaag ggcgtgctaa tctgcgaaaa gcgtcggtaa gctgatatga
    14101 agcgttataa ccgacgatac ccgaatgggg aaacccagtg caatacgttg cactatcgtt
    14161 agatgaatac atagtctaac gaggcgaacc gggggaactg aaacatctaa gtaccccgag
    14221 gaaaagaaat caaccgagat tcccccagta gcggcgagcg aacggggagg agcccagagt
    14281 ctgaatcagt ttgtgtgtta gtggaagcgt ctggaaagtc gcacggtaca gggtgatagt
    14341 cccgtacacc aaaatgcaca ggctgtgaac tcgatgagta gggcgggaca cgtgacatcc
    14401 tgtctgaata tggggggacc atcctccaag gctaaatact cctgactgac cgatagtgaa
    14461 ccagtaccgt gagggaaagg cgaaaagaac cccggcgagg ggagtgaaat agaacctgaa
    14521 accgtgtacg tacaagcagt gggagcacct tcgtggtgtg actgcgtacc ttttgtataa
    14581 tgggtcagcg acttatattt tgtagcaagg ttaaccgaat aggggagccg tagggaaacc
    14641 gagtcttaac tgggcgtcta gttgcaaggt atagacccga aacccggtga tctagccatg
    14701 ggcaggttga aggttgggta acactaactg gaggaccgaa ccgactaatg ttgaaaaatt
    14761 agcggatgac ttgtggctgg gggtgaaagg ccaatcaaac cgggagatag ctggttctcc
    14821 ccgaaagcta tttaggtagc gcctcgtgaa ctcatcttcg ggggtagagc actgtttcgg
    14881 ctagggggcc atcccggctt accaaaccga tgcaaactcc gaataccgaa gaatgttatc
    14941 acgggagaca cacggcgggt gctaacgtcc gtcgtgaaga gggaaacaac ccagaccgcc
    15001 agctaaggtc ccaaagtcat ggttaagtgg gaaacgatgt gggaaggcac agacagccag
    15061 gatgttggct tagaagcagc catcatttaa agaaagcgta atagctcact ggtcgagtcg
    15121 gcctgcgcgg aagatgtaac ggggctaaac catgcaccga agctgcggca gcgacactta
    15181 ggtgttgttg ggtaggggag cgttctgtaa gccgttgaag gtgacctgtg agggttgctg
    15241 gaggtatcag aagtgcgaat gctgacataa gtaacgataa tgcgggtgaa aaacccgcac
    15301 gccggaagac caagggttcc tgtccaacgt taatcggggc agggtgagtc gacccctaag
    15361 gcgaggctga aaagcgtagt cgatgggaaa caggttaata ttcctgtact tggtgttact
    15421 gcgaaggggg gacggagaag gctaggctgg ccgggcgacg gttgtcccgg tttaagcgtg
    15481 tagggggagt gaccaggtaa atccggttgc ttatcaaccc tgaggcgtga tgacgatgca
    15541 ccacggtgca gaagcagttg atgccatgct tccaggaaaa gcctctaagc atcaggtaac
    15601 attaaatcgt accccaaacc gacacaggtg gtcaggtaga gaatactcag gcgcttgaga
    15661 gaactcgggt gaaggaacta ggcaaaatgg tgccgtaact tcgggagaag gcacgctggc
    15721 gttaggtgaa aggactagct cctggagctg aagccagtcg cagataccag ctggctgcaa
    15781 ctgtttaata aaaacacagc actgtgcaaa cacgaaagtg gacgtatacg gtgtgacgcc
    15841 tgcccggtgc tggaaggtta attgatgggg tcagccgcaa ggcgaagctc ttgatcgaag
    15901 ccccagtaaa cggcggccgt aactataacg gtcctaaggt agcgaaattc cttgtcgggt
    15961 aagttccgac ctgcacgaat ggcgtaatga tggccaggct gtctccaccc gagactcagt
    16021 gaaattgaac tcgctgtgaa gatgcagtgt acccgcggca agacggaaag accccgtgaa
    16081 cctttactat agcttgacac tgaacattga gccttgatgt gtaggatagg tgggaggcct
    16141 tgaagtgtgg acgccagtct gcatggagcc aaccttgaaa taccaccctt taatgtttga
    16201 tgttctaact cggccccatg atctggggtg aggacagtgt ctggtgggta gtttgactgg
    16261 ggcggtctcc tcccaaagag taacggagga gcacgaaggt tagctaatca cggtcggaca
    16321 tcgtgaggtt agtgcaaagg cataagctag cttgactgcg agagtgacgg ctcgagcagg
    16381 tacgaaagta ggtcttagtg atccggtggt tctgaatgga agggccatcg ctcaacggat
    16441 aaaaggtact ccggggataa caggctgata ccgcccaaga gttcatatcg acggcggtgt
    16501 ttggcacctc gatgtcggct catcacatcc tggggctgaa gtaggtccca agggtatggc
    16561 tgttcgccat ttaaagtggt acgcgagctg ggtttagaac gtcgtgagac agttcggtcc
    16621 ctatctgccg tgggcgttgg aagattgaga ggggctgctc ctagtacgag aggaccggag
    16681 tggacgaatc actggtgttc gggttgtcat gccaatggca ttgcccggta gctaaattcg
    16741 gaagagataa ccgctgaaag catctaagcg ggaaacttgc ctcgagatga gtcttccctg
    16801 gggcttaaag ccccctgaag gaacgttaaa gactatgacg ttgataggct gggtgtgtaa
    16861 gtgcagcgat gtattgagct aaccagtact aatgatccgt gaggcttaac cttacaacac
    16921 cgaaggtgtt ttgaattgag agagattttc agcgtcgttc cgagattgtg ttgactggct
    16981 gacaagtgtt gcttgtttgc gggttaattg aaacagaatt tgcctggcgg ccatagcgcg
    17041 gtggtcccac ctgatcccat gccgaactca gaagtgaaac gccgtagcgc cgatggtagt
    17101 gtggggtctc cccatgcgag agtaggacac tgccaggcat caaataaagc caagacccca
    17161 tgcccaaagc gtggggtttt tgctgtgcgc gaaacacaga aattacgcgt tgtaatgatg
    17221 attaaaatgg tgaggataag gtaggttagc aacgtgtcca caccaatgat ggcgtagctc
    17281 gagcctatat ggagcaggaa aaatggtatt tttactggct gcctattctc ttcgccgcgg
    17341 gcatttggtc atcaacctca gaaacttcac tttttgtgat agatattctc ttctccctac
    17401 tgttttgttc gtcgtgggcc ctaagtgaag agactgtggg tataatcgat taccgggaga
    17461 agcggtatgg cggcgtatgg ctatggtcca gcacgattaa ttcataccac tacgattaaa
    17521 ttaatactat atcggtaaat attattaatt atggatagtg ccttttgtag agactgtaaa
    17581 caatattgtg taattgcctg tttttgatat cttcactcca acaacggaga caggcaaatt
    17641 atggacgaaa agaaacttaa agcacttgcg gctgaactgg ctaaaggtct taaaaccgaa
    17701 gccgacctta atgcattttc tcgtatgctg acaaagctta ccgtcgaaac agcgttaaat
    17761 gcagagctta ccgaacacct cgggcacgag aaaaataccc ctaaatcagg ctcgaatacc
    17821 cgcaacgact attcgtccaa aacactgcta tgcgacgacg gcgaaatcga gctgaatacg
    17881 ccacgcgacc gcgaaaacac ctttgaaccg cagctgataa agaaaaatca gacgcgtatc
    17941 acacagatgg acagccagat tttgtccctg tacgccaaag gcatgaccac ccgcgaaatc
    18001 gtcgccacct tcaaagagat gtatgacgcc gatgtgtctc ccacgctgat atctaaagtc
    18061 accgatgccg taaaagagca ggttgctgaa tggcaaaacc gccaactgga tgctctgtat
    18121 cccattgttt atatggactg cattgtcgta aaagtccgcc agaacggtag cgtgataaac
    18181 aaagcagtgt tcctagcgct gggcatcaac actgaaggtc agaaagagct gctgggcatg
    18241 tggctggcag aaaatgaagg tgcgaagttc tggctaagtg tgctgacaga gctgaaaaat
    18301 cgcggtcttc aggacattct gattgcctgc gtggatggcc tgaaggggtt cccggatgcg
    18361 ataaacagtg tttatccgca gactcacatc cagctgtgca tcatccatat ggtacgcaac
    18421 agcctgaaat atgtgtcatg gaaggactat aaagccgtca ccagcggttt gaaaatggtg
    18481 tatcaggctc cgacagaaga ggcggcgctg atggcgctgg ataagtttgc ggaggcctgg
    18541 gacgacaaat acccgcaaat tagcaaaagt tggcgtacgc actgggaaaa tctcaataca
    18601 ttcttcggct atccgcccga tatccgcaag gctatctaca ccacgaatgc catcgaatcg
    18661 gtgaacagcg tgatccgtgc agccattaaa aagcgcaaag tgttcccgac agacgactca
    18721 gtgcggaagg ttgtttattt ggcgatcaag gatgcatcaa aaaaatggag tatgccgatc
    18781 cagaactggc ggttagcgat gagccgtttt attatcgagt tcggtgaccg cctgagcgat
    18841 cacctttaat acggtggcag ttacacagaa ttatggacag gctcattttg tatgactacc
    18901 cccgcattac cttacttcaa aactaatatt ttctaaccag gtgcagataa actccgtaat
    18961 ctgttcgggc tgattaatat ccaattgttt taccgtcgtc tctattggct tatcacttgc
    19021 cagagcaata acgtgtttat cgatcaaacc agagaaaggt ttaccgatgg attctctata
    19081 gagtgcaatt ttattgattg gctcatgctt aaagccttca actaatatta agtctatcgt
    19141 agaggcatct aatcggctgg caagataatg aagatttaac ggctgttgtt ctggggtttc
    19201 tgtcattagt gcccaacggc aatcactggc gaccagtgtt tgtagcgctc cagccttacg
    19261 taattcgtag ctatctttgc ctggggtatc gatttccata ttatggtgag tatgtttgat
    19321 taagccgact cgaacttgtc gctgttgcag tagaggaata agacttttta ataaagtcgt
    19381 ttttcctgta ccactataag ccgctattcc taatagcggc ggtgacttgt agttcatcat
    19441 tggcctcttc tcttttgttc ccataaatca caatctgctg gggtatttag gttgctgaat
    19501 aaatcagcct tcccgctaaa ttttacacgt tgagcattaa tagagtctaa aaataacata
    19561 agcttacggt caccccttat cagatagtca gctaattgtg tttttaggct gatatgcatc
    19621 aatgcgaaag tgggatgtgc tctttcatca tcgttagcat aagccgcaag tgcctgtttt
    19681 ttaccttgcc aaagctgaga aactaaatcg gaaggcagtg cgggaacgtc gcagggagca
    19741 aaaacgaccc actcggtaga cgcatagctt aatccggcat gcatccccgc cagtgggcct
    19801 acaaagccag taatgatatc gtcaatgact gggattccac tttccttata taacccttgg
    19861 ttgcgattag cattaatcaa taaatcactc acttggggtt tgaatctgtc tataacatac
    19921 tgaaatagcg gttttccatt aagaggaata agtcccttat cattaccgcc cattctggac
    19981 gaacggcccc ctgcgagaat aacacctgta atattgggtt gcatttctat cgctccgctg
    20041 catcctattg acacagggat tgtatctgta aataacatag gggttcagga tttactttta
    20101 ttgacaatag gctctctttc cctacgtgag tatccctgct actttgtcag catctttttg
    20161 aagaggataa atttgctatg aaatgccatc gtgttaatga attgattgag cttttacatc
    20221 cagcttggca gcaggagcct gatttaaact tggtacaatt tttacaaaaa ttggcggcag
    20281 aagcgggttt taagggtgat ttttcggatt taacggacga tgttcttatc tatcatctga
    20341 aaatgcgggg cgcagcctca accgaggtga tccctggcct gaaaaaagat tatgaagaag
    20401 attttaaaac agcactgttg cgtgctcgtg gcattattaa agattagtca tactcctgtc
    20461 tgcggagata ggggctttaa tgatattatt tattattctc agcgcgctgc tgtcacttat
    20521 atagactaaa tgttgttatg aacaactctg cttttaattt tcagaccttg tctcctgacc
    20581 tgattatgga tgcccttgag ggggcaggat tacgggtaga ttcggggtta accgcgctga
    20641 atagttacga aaaccgtgtc taccagttta tggatgaaga gagtaaacgg tatgtggtga
    20701 agttttatcg ccccgagcgt tggagtagtg aacaaattac agaggagcac cagttttctc
    20761 tggatttggc ggagtcagaa attccggtga ttgccccatt gcgactcaat ggcaagactt
    20821 tgcatactca ctgtggattt ttcttcgctg tttttcctag cgttggtggg cgtcagtatg
    20881 aaattgataa tcttgaccaa ttggagtggg ttgggcgttt tcttggcaga atccatcagg
    20941 ccgctcgtaa tagccttttc gttgcccgcc caacaatggg tatagaagag tatttgacag
    21001 agccgcgtca gctactcgcc aattgtgatt tagtaccagt aaaacaacgg gataaatttc
    21061 tggcagcggc agatttgctc attacaacga ttaagcagta ttggcataca gaatggcagc
    21121 ctttacggct acatggtgat tgccatccag gaaatatttt gtggcgtgat ggtccgatgt
    21181 tcgttgattt agatgatgcg aggaatggcc cggctatcca agatttatgg atgctattac
    21241 acggtgatcg ccgtgaccaa tctatgcagt tggatatatt gctggaagct tatagtgagt
    21301 ttgctgattt tgatcagcgt gaattagcac taattgaacc cttgcgcgcg atgcggatgg
    21361 tttactacct tgcatgggtc gccagacgtt ggcaagaccc tgcatttccg aaaagttttc
    21421 cgtggatggc tgaatctgat ttttggctcc agcagacagc atcattcact gagcaggtta
    21481 agctgttgca ggaaccccct ttgcagctga tgccaatgta ctaaagctaa gataatggag
    21541 attgttatag tatgaaaaat gtatggttag cactcgttgg tatcgtgatg gcgttcagtg
    21601 tgacggctgc acaattcacc gatgggaagc agtatctaac gttagataag ccagtaacgg
    21661 gtgaacctca ggttctagag tttttctctt tctattgccc acattgttac cagtttgaag
    21721 aggtttatca ggtacctaaa gcagtaaaaa aagcgctacc tgaagggaca aaaatgaccc
    21781 gttaccacgt tgaatttctt ggtcctctcg gcaagcaact gacgcaagcg tgggctgtcg
    21841 ctatggcatt gggggttgaa gaaaaaatta ccccactgat gtttgaaggt gtgcagaaga
    21901 cacaaactgt acagactcct ggcgatattc gtaatgtctt tatcaaggcg ggtatcagtg
    21961 gtgaagacta cgacgctgca ttgaatagtt ttgtggttaa atcattagtt gctcagcaac
    22021 aaaaagcggc tgaagattta caactacgtg gtgttcctgc gatgtttgtt aatggaaaat
    22081 atatgattaa gaatgatggt atggatacca gctcaatgga taattatgtt aaacagtatg
    22141 cggatgttgt tacattcctg ctgactcaaa aataatttag tacataaaga gggggctttt
    22201 gttgcccctt tttttattta tttttatgct gtttagcttg ggtttatcta ttttagggag
    22261 caatagatat caatattcgt gggactaaaa atagatattg tcggttatga gtaataaaaa
    22321 agacagtcgc tattgagtac tcataaggca agttaattgg ccttgttgtt gtaatggaat
    22381 aagtaatatc cacaattgat ataaataaat cattacagag aaaaaagata cgaataaacc
    22441 taacattatg atttatatgg ttttaaatat aaccatcggc atgattccat aacagaaata
    22501 attcacacat acttttattc acaagattat ccacaggtta gatctttagg atctctgtgc
    22561 ggtaatgttc actttcgcac aatattggac gctaaaattc gtctcttgct gtcagctatg
    22621 gcattcttag cgtcagactt tgctgaatac agatgaagaa actctatggc tcagattgca
    22681 gaaaacccat tgatccttgt tgacggttcc tcttacctct accgtgctta ccatgctttc
    22741 ccaccactga ctaatggtag cggggagcca accggtgcga tgtatggcgt tctgaacatg
    22801 ctacgcagtc tgctgctgca atatcgacca agtcatgttg cagtagtttt tgatgcaaaa
    22861 ggtaaaacgt tccgtgatga actttttgct gaatataaat cccaccgacc gccaatgccg
    22921 gatgatttac gggtgcaaat tgaacctctt catcagatgg ttaaagcgat gggattgcct
    22981 ttattggtcg tttctggcgt cgaagctgat gatgttattg gcaccctagc tcgggaagcc
    23041 gaaaaagcag gccattcggt attaatcagt actggtgata aagacatggc gcaattagtt
    23101 acgccgaata tcactttgat caataccatg aataacacta ttttagggcc gcaggatgtt
    23161 tgcgataaat atggtgtccc tcccgaactg atcattgatt ttctcgctct gatgggtgac
    23221 tcctccgata atattccggg agtacctggt gttggcgaaa aaacagcaca ggctttattg
    23281 caaggtttgg gtgggttgga tacgttattc agtaatctgg ataaaatatc aaccttgacg
    23341 ttccgtggtg cgaaaacaat gtcggccaag ctagagcaaa ataaagacgt tgcttatctc
    23401 tcctataaat tggctactat caagacagac gttgagttag atgtaacctg tgatgagcta
    23461 accgtttctc ctcccgatga taaacagtta catcagttat tcagtcgtta tgaatttaag
    23521 cgttggctgg ctgatgtcga agccggcaaa tggttggaca gtaaaaaaga tcggccaaca
    23581 gggcaaacaa gcagtcaatc ttttgttgcc gcagatacgg cccctactgc tgaagtcacc
    23641 gcagtgcttt cacaagagaa ttaccagact attttagatg agaaagcatt gtctgattgg
    23701 attgagcgcc ttaaagccgc tgaagttttt gcttttgata ctgaaactga tggccttgat
    23761 acccttagct gtaacttaat tgggatgtct tttgctgtcg ctccaggtga agcggcttat
    23821 ctgcctctgg ctcatgatta cctggatgcc ccgccccaac ttgaccgtga ctgggttctg
    23881 gcgaccctga aaccacttct ggaagacgat aaggcgctta aagttgggca gaacctcaag
    23941 ttcgataaaa gtatgctggc tcgttatggt atcgatctaa aaggtattgc tttcgatacc
    24001 atgctggagt cttatgtttt ggatagtgtt gcgggccgtc atgatatgga cagcttggcg
    24061 gagcgctacc tcaatcataa aacgattacg tttgaagaga ttgccggtaa aggtaaaaat
    24121 cagctaacgt ttaatcagat tgcgttggag caagctggcc cgtatgccgc agaggatgcc
    24181 gatgttaccc ttcaattaca tttggtctta tggccaaaat tacagcaaag tgaaggcctc
    24241 aagcgggtat tccaagaaat tgagatgccg ttattgccga tcttgtctcg tattgagcgg
    24301 actggcgtat tgattgacca aaatatatta gcggcacact caaaagagct caccatccgt
    24361 ttggatgagc tggaaaagca ggcccatgaa ttggctgaag agccattcaa cctggcatca
    24421 cctaaacagc tacaggctat tctttatgaa aagcaaaaat tgcctatctt gaagaaaaca
    24481 cctggaggcg cggcgtcaac gaatgaggaa gtgctggctg agttggctct ggattatcct
    24541 ttgccgaagg tgattctgga atatcgtggt ctggcgaaac taaaaagcac ttacaccgac
    24601 aaattgccgc taatgattaa ccccgtctcc ggtcgggtac acacttccta tcatcaggca
    24661 gtgacagcaa ccgggcgctt gtcttcccgc gatcctaacc tacaaaatat ccctgtacgt
    24721 aatgaagagg ggcgacgtat tcgccaggcc tttattgcac cgaagggcta ctgcattatg
    24781 gcggccgact attcgcaaat tgaactgcgt attatggcgc atttgtcgca ggataacggg
    24841 ctgttagctg catttgctgc tgggcaggat attcaccggg caaccgccgc ggaagtattt
    24901 ggttcgccat tggaaaaagt gacgacggag cagcgtcgta gcgcaaaagc gattaatttt
    24961 ggtttgattt atggcatgag tgcttttggc ttggcacgcc agttggggat ccctcgtgga
    25021 gaggctcaac gttatatgga tctctatttt gagcgttatc cgggggtgtt ggagtatatg
    25081 gagcgtactc gtaaacaggc tgctgagcag ggctatgtca cgacactgga tggtcgccgc
    25141 ctctatctgc cggatattca ctcacggaat gcaaaccgtc gaaaagcggc tgaacgtgag
    25201 gcgattaatg cccctatgca aggtacggct gcggatatta tcaagcgggc gatgattgcg
    25261 gtggatggtt ggttacagca agagccagaa ccgttggtgc gtgtcatcat gcaagtacac
    25321 gatgaattgg tctttgaagt gcatgaaagt gttttgcaaa gtgctgagca gaaaatccgt
    25381 gagttgatgg agcaaagtat gcaactggct gtgccattga aggtggatgt cggtgttggc
    25441 gctaactggg atcaagctca ttagtgatgt gggtaagtgg cgataaacaa agcgtttttt
    25501 gtaattaagc tacatttatg ggctaattta cctgaaatag ctctgctgaa tcgtgacaat
    25561 ttgtgtaact aaacaacaaa aatttctttt gccctgcgaa aaaatgatgt agagttatag
    25621 acgtagggta cagaggtaag atgttctatc tttcagacct tttacttcac gtaatcggat
    25681 ttggctgtat attagccgcc ccagtcattt attgactggg gcgtttttta tggggatttt
    25741 gctgacatta ttggcgtaac tgctgggctg gtaggtgctc atcaggcggg taactgtgca
    25801 ggaaatggta agtcttataa tgcagggcga cattaatcat cgcccttgtc tgggctgctt
    25861 tttacaataa attactcgcc ttcgccgtca aactcttcag ccataacttc tggtgggatc
    25921 tcactaaacc aggtgtccag tttttcccgt aacttatcga caccaatctt tttcagtgat
    25981 gagaatgcct cgacctgaat atcacccata aatgggatga tagcttctcg caccagattt
    26041 aattgtgctt tacgcgcacc ggatgccagc ttatccgctt tggtcaacag caaaagaacc
    26101 ggtgtaccga ccgcgaccgc ccaggtaatc atctgctgat ccaaatcttt caatggatga
    26161 cgaatatcca tcagcacaac taatcctttc agacaattac gtttctgcaa atattcaccc
    26221 agcgcacgtt gccacttgag tttcatctcc tcaggcactt cggcatagcc ataacctggt
    26281 aagtccacta gacggacacc atcaaccact tcaaacaggt taattagctg agttcgcccc
    26341 ggtgttttac tggttctggc taaacctttt tggttagtta atgtattgag tgcactggat
    26401 ttacccgcgt ttgagcggcc cgcgaatgcg acttcaatac cttcatcccg tggtaggtga
    26461 cgaatatccg gagcactgat gacgaagtga gtcatatgat agttatagtt tctgatggtc
    26521 aaaatttgtc gtctccgtta gagattactt atatagggcg attataactg catcaggtag
    26581 aaaaaagggg gtttatcttt tggctccgtt tttaattgtt tctttaagtg aaattatagt
    26641 tttgtgagtc gtcggtcatt gtggacggcg ataatgtctt atcatttagc tactgttaag
    26701 aaatacttga taaaaaatgg gctattatgc acagctctct gattggtttt aattgagttt
    26761 gttgaacaaa agcaatcagc tagtcaattt gttattggta cggatacacc atgcaaggag
    26821 cgcagttact caggatgagt ggcttatgtt taaggaacgt aatggatata caaggaacgt
    26881 aatggatgta cgggagccaa ggacgctata aacggagcta atgtaaaggg atgttaggac
    26941 actggccgga gcgccgggcg aatcgccttc agggtttgag gggtggcaag gatcgcgtat
    27001 tgcaggaggg agaaaccggg acgttatcta agtgcaggga gtgcgctgta aggatatcct
    27061 tccgcagaag gtgcgaaaaa aggcgacagg ttaacctgcc gccttttttc tttctcttct
    27121 ttctgctaga ttccggccca atcctatacc caatagattt taagatgcag gaaggcggca
    27181 aacgagagcg gccaacacat ctgcaacttg gacggtggcg ggtatatact aaatccgatc
    27241 ccatactcat ttaagagcac aggttatgaa gcagccaaat aaagcaccac gcgcgaatat
    27301 tgcggccccg aagggtacag caacaccaaa acgtagaaga aagacccgtg atgagctgga
    27361 tgctgaagca cgtgaccgta aacgtcagaa gaaacacagt ggcaatcgct caggtgcgag
    27421 aaccaatgtt gagggcagca ataagaaagg gcatagccag actcaagaga aagatccgcg
    27481 tgtcggtagt aaagtgcctg taccgctggt cattgagagc caggtcaaag ccaagtcaat
    27541 gcctaagcct gtagagaaaa atgtggttaa gccacgcctg acgccggaag aagagctagc
    27601 caagctggag aatgacgaac gtctggatgc gctgcttgat cgtctggata atgacgaagt
    27661 attgaacaaa gaagaccagg cctatgtcga tctgacatta gaccgtattg atgccctgat
    27721 ggagcaatta ggcatcgaac tgggtgatga cgaagatgat gttgagcgag aagagaagca
    27781 ggaagatatc ttgcagctac tgaaacgtgg taatccaaaa gatacatttt aagtcatgaa
    27841 ctgggtggtc ccactaatag ccctactact cacgtgttat ctattgtggt tattaggtaa
    27901 actatggcgg ctgtcgcaac gcaaatcacg gttgcgcagt gctactgcgg tcagacaaca
    27961 aaaacatctg ccctctaacc gacccggtag gcgaaaatat cggaaggagt gaacatgtct
    28021 gagcacgcta tagtttggga tctatccctg attcaaaaat ataattattc agggccgcgt
    28081 tatacctcgt atccaacggc tcttgagttt agtgaagatt acaatgagtc tgctttccag
    28141 caggcggtga aacgttatcc gcaacggcca ttgtcgctgt atgtgcatat tccgttttgc
    28201 cacaaacttt gctacttctg tggctgcaat aaactggtga cgcgtcagca acataaagct
    28261 gatgaatatc tggtggtgtt ggaaaaagag atccgccagc gggccgcctt gtttaccggg
    28321 cgtcaggtca gccagatgca ctgggggggg ggtacgccaa cctatctgaa taaaacgcaa
    28381 atcagccatt taatgacggt gctgcgtgaa cactttgatt ttctgcccga tgcggagcag
    28441 tcaatcgaag ttgacccccg tgaaattgaa ttagatgtgc ttgatcacct gcgtgctgaa
    28501 gggtttaatc gcctgagcat gggggtgcag gatttcaata aagaggtgca gcggctggtt
    28561 aaccgcgagc aagatgaaga ttttatcttc gctttaattg cccgagctaa agcgcttgga
    28621 tttaactcaa ccaatattga tttgatttat ggcttgccca agcagacacc agaaagtttt
    28681 gctttcacct taaaacgggt tgctgagctg aacccagatc gcttaagcgt gtttaattac
    28741 gcccatctgc caagcctgtt tgccgcccaa cgtaaaatca aagacgctga tctgccaacg
    28801 gcggagcaac ggttggatat tttgcagcac accatccgtt tcttaacgga gtctggctat
    28861 caattcattg ggatggatca ttttgcgcgt ccggatgatg aactggcaat tgctcagcag
    28921 gaaggaacat tacaccgcaa ctttcaaggg tataccacgc agggtgagag cgatctcctt
    28981 gggttggggg tttctgctat cagcatgtta ggtgacagct acgctcagaa tgaaaaagat
    29041 ctggaaacat attacgcctg tgtagagcaa cggggtaatg cgttgtggcg cggcctgact
    29101 atgaccgaag acgattgttt acgccgagat gtgattaaaa cgctgatttg tcatttccaa
    29161 ctcagttacc agccgattga gcagcgttat ggtattcggt ttgccgatta ttttgccgaa
    29221 gattttgagc tgcttgcacc ttttgaacag gatgggctgg tggagcgaaa tgaaacaggg
    29281 cttcgcgtga ccccccgtgg gcgcttactc attcgtaata tttgtatgtg tttcgatatc
    29341 tatttacgta aacaggcgcg caagcagcaa ttctcacgtg taatctgacg atatcaccct
    29401 cagtgcggtt atcgctcttg agggtgacca tctggcggga actactccat ccccaactct
    29461 ttcaacttcc gcgttaatgt attacggccc cagcccagca ggcgtgctgc ttcctgctta
    29521 tggccttggg tatggcgtaa tgcggtggtt aacagcgtgc gctccatttc tggttgtgct
    29581 tcagacagta aatcctgatg accagaacgc aacgcacgat ccgcccattg cgctaacagc
    29641 gttgaccaac tgtcgggggc tcgttggccg gatgcatcgg gcatatgagt ttcaaataat
    29701 tcagacggca gatcctgaac gaggacttcc tgcccagcgg ccatgacggt cagccaacga
    29761 caggtattct ccagttggcg cacgttccca ggccaaggta agcgggttag cgccgcttcg
    29821 gtctctggat gcagattttt gctttccacg cccaactctt tagccgctac gtgtaaaaag
    29881 tagcgagcca aacgcggaat atcctcactg cgttcacgta gtggaggtaa atgtactcgg
    29941 atcacattca gacgatggaa tagatcctca cggaattttc cttcttgaac acgcaactcc
    30001 agattctggt gagttgccgc aatgatccgc acatcgactt taacgggtgc atagcccccg
    30061 acccgataga actggccatc agccaatacc cgtaacaggc gggtttgcac atccagtggc
    30121 atatcaccaa tttcatctaa aaaaagtgtg ccggtgtcag cttgttcaaa gcgcccctgc
    30181 cgtacctgat tggccccggt aaatgcccct ttttcgtgac cgaacagttc cgactcaatt
    30241 aaatctttcg ggatagccgc catgttcagt gcgataaagg gggctttagc ccgtgggctg
    30301 tggcgatgta atgcgtgtgc gaccagctct ttaccggtac cggattcacc attaatcagt
    30361 acgctaattg aggagcgtga caagcggcca atgatacgaa aaacatcctg catcgccggt
    30421 gcttcgccga taatatcggc tgtcggccca ctgacgggtt ggctacgggc gggttgttgt
    30481 tgctcctgat aatggctaat agcccgttca accagagcca cggcctcgtc gatatcaaac
    30541 ggtttgggca aatagtcaaa ggccccttgc tgatacgcac tgacggcggc atctaaatct
    30601 gaatgggccg tcattatgat gaccgggagc atcggatggc gttgcttaat ttgtttgagt
    30661 aatgccaagc catccattcc tggcatacgg atatctgata acaacacatc tggagttcgc
    30721 gtagccagtg catccaatac ctgattgccg ctatcgaatg cgacacagtt tagacccgct
    30781 ccagtcagtg cgcgctcaag cacccagcgg atggaactat cgtcatcgac gatccagact
    30841 atccctcgtt gcatagaaac ctcactggcg aataggcagg taaaccgaaa actcggtgtg
    30901 tcctggccaa ctgttaaatt caattttacc cgaatgctga tcgataagat tacgggcgat
    30961 agataaacca agacccgtac cgccctcgcg gccactgacc atcggataga atacggtatc
    31021 ttgtaattgc gttggtacac cgggaccgtc atcttcaata tcaatccgag cggctaaacg
    31081 gtagcgcatg ccatgtagcg tcacttggaa agcggttcgg gtgcgaagtg taattgtgcc
    31141 gccagtctcc ccgagagcct gtaatgcgtt acgggtgata ttcagcagca cttgttctat
    31201 ttggtctgga tcatgggcaa gctcagggag gcttggatca tagtcgcgga ttaacgtgac
    31261 gttatctggt ttttccaatg agactaattg gcaaactcgc tcagcaacct gatgaatact
    31321 ctgtgtaata tgttggccag gccgctgtgg gcctaacaag cgatcaacta aattacgtag
    31381 gcgatccgcc tgttcaataa tcacttgggt atattccagc aacgctggat cgggtaacgc
    31441 tttagctaat aattgcgcag cgccccgtag gcctccgagt gggtttttaa tctcgtgagc
    31501 caatccgcgc actaaatcac gtgcggcaac ttgttgagcg tgttgcaatt gctcttggct
    31561 taaccggcgc tgattatcca tcggggctaa ttctagcaga ataaaccctt ccgctaggga
    31621 ctgtgcggtc agcgataaaa tatgtgcccg gccatcaaca actaatgtca cttcgttatc
    31681 agtaaaccct tgcccggctt gcaaactctc tcgcatcaac acgatattca gtgaaaaata
    31741 gcctaataaa tcaggcagag gtgtaccaaa aagtttacgg gagctttgcg ccagaagttg
    31801 ctgggctgcg gggttggcat aatgaatagc caaatcatca tctaacagca gaatgctatt
    31861 aatgagagta ttgaggatct gcccagcatc gggcagcgtg cctgttgcca taatgcagac
    31921 tcctgcacag tttcggtgca tttataccct tcatctgtag ggtatgtttc tattcggtcc
    31981 atcctattgg ttccgttgca atagaatcaa ggggatgatg acgaaaacga aaagtggaga
    32041 aaaaagccca tcctaagatg ggccaaaagt ttccacggca acaacctttc atctttcaag
    32101 ttgtcggtgt gttggctgct ttcgctcgcc gctttcctac accttgaaat ctattaggta
    32161 aatttaaacg ctgtaataca gttcgaactc aacaggatgc ggagtcatac gcacgcgatc
    32221 catttcttct ctacgtagct cgatatacgc atcgatagca tcatcggtga acacgccacc
    32281 acgagtcagg aactcgcgat cttcgttcaa tgcggccatg gcttcgtcca gtgaaccggc
    32341 aacttttgga atctcagctt cttcttccgg cggcaagtca tacaggtttt tgtccatcgc
    32401 atcacctggg tgaattttgt tgatgatgcc atcaaggcca gccatcaaca gcgcggcgaa
    32461 gcacaggtac gggttagccg caggatcggg gaaacgcgct tcaatacggc gagctttcgg
    32521 gctggcaaca acaggaatac ggatagaagc tgaacggtta cgggctgaat atgccagcat
    32581 gaccggtgct tcataacctg ggaccagacg cttgtaggag ttggtggtcg ggttagccaa
    32641 ggcattaatg gctttcgcat gtttgatgat accgccgatg tagaacaggg cgatttcaga
    32701 caggccgccg tatttgtcgc cagcgaacag gttattaccg ttcttggaca aagacatatg
    32761 gcagtgcata cctgagccgt tatcgccgaa catcggtttt ggcataaagg tcgctgtttt
    32821 accaaatgcg tgcgccacgt tgtgcacgac gtatttgtaa atctggatct catctgcttt
    32881 cttggtcatg gtattgaagc gggtagccac ttcgttttga cccgcggtag ccacttcgtg
    32941 gtggtgtgct tctaccacca agcccatctc ttccatcgtc agacacatgg cagaacggag
    33001 gtcttgcgca gagtcgaccg gaggaacagg gaagtaaccg ccttttactg caggacggtg
    33061 gcctttgttg ccgccttcgt atttggtgct ggagttccat gcgccttcga cgtcatcgat
    33121 ggatacgtgt gacccattga tgctgctacc aaaacggata tcgtcaaaca ggaagaattc
    33181 tggttctggc ccgaacaaca cggtatcagc gatacctgaa gatttcagga agtcttcagc
    33241 acgtttggag atagaacgtg ggtcgcggtc atagccctgc atggtgcctg gctcaagaat
    33301 gtcacaacgg ataatcagtg ttgaatctgc gaagaacggg tccataacgg cagtgctggc
    33361 gtctggcatc agtaccatgt cggattcgtt aatgcctttc cagccaccaa tcgaggagcc
    33421 atcaaacatt ttgccttctt cgaagaagtc agcgttgact tgatgagcag ggatcgtgat
    33481 gtgctgctct ttccctttgg tatcagtgaa acgtaaatca acaaatttca cttcgtgctc
    33541 attcagcatc gtcaaaacat gttcagcgga catacttata tctcccggat ttgtcatagt
    33601 cgtcgtcgtg gaacgattac cgtgtgttac tgcatttatg gtgttcaggc attttgccgg
    33661 taaaaagctc tttcaaaaaa ggccacttca aaaacgtttt acctggaacg atgccgccat
    33721 aaaaatcatc aggccataaa tcgtgtcgcg ctaaatactc atctcaggat ccatgccaaa
    33781 gattcaagcg agcgatccat gctaaagcga ttcgtgataa agctattcat gataaaatac
    33841 gttgcgaaat ctatgccaac tttccaaacc ccccatttat gccatatcat gggggtctgc
    33901 tgataatcag tatgcaccag gatagttata ttgcactatt ttggtgcctc atttgcgccg
    33961 ttgggcacta ttttggtgca gggatgggcc gaaaggctat ttttgcaccg tgaaagggat
    34021 cacaaacaca ccgccgtcag gttgtttata agagaatttt gtgatcttgt ttagtccctc
    34081 gcttaatacg tgtacaatag cgcgctattt ctaaatgcct gaggcaaaaa agctgtgatc
    34141 gagaatctgc gtaacatcgc cattattgcg cacgttgacc atgggaaaac taccctggtt
    34201 gataagttgc tacaacaatc tggtactttc ggtgaacgta ctgaagcaac tgaacgtgta
    34261 atggactcca acgatttgga gaaagagcgt gggataacca tcctcgcaaa aaatactgcc
    34321 attaattgga aagactaccg catcaacatc gttgataccc cagggcacgc cgatttcggc
    34381 ggtgaggttg agcgtgtaat gtctatggtt gactctgtgc tgttggtcgt cgacgcaatg
    34441 gatggcccaa tgccgcagac ccgtttcgtg accaaaaaag cctttgctca tggtctgaaa
    34501 cctatcgtgg ttatcaacaa agttgaccgt cctggcgcgc gccctgactg ggttgtggat
    34561 caggtgtttg acctgttcgt taacctggat gcgaccgacg aacaactgga cttccctatc
    34621 atctatgcat ctgcattgat gggtatcgcg ggtgaagacc acaatgatat ggcagaggat
    34681 atgaccccgc tgtatcaggc gattattgac catgttcctg ctcctgatgt agacagttct
    34741 ggtccgttgc agatgcaaat ctcccaactg gattacaaca actacgtggg tgtcatcggt
    34801 atcggccgga tcaaacgtgg tattgttaag cctaatcagc aagttactgt tatcgatagc
    34861 gaaggtaaga cccgcaacgg taaagtgggc aaagtactgg gccatatggg tctggaacga
    34921 atcgaaacta ctcaggcaga agctggcgac atcgttgcta tcaccggcct gggcgagttg
    34981 aacatctctg acactatctg tgatgtgaat gcggttgaag cattgccacc actgtctgtt
    35041 gatgaaccaa cggtaaccat gtatttctgc gttaacacct ctccgttctg tggtaaagaa
    35101 ggtaagtatg tgacttcacg tcagattctt gaccgtctga acaaagagtt gatccataac
    35161 gtagctctac gtgttgaaga aacggaagat gctgatgcat tccgtgtatc aggccgtggt
    35221 gaacttcacc tgtcagttct gatcgaaaac atgcgtcgtg aaggtttcga gctggctgtt
    35281 tctcgtccta aagttatcaa ccgtattatc gacggtcgca atcaagaacc ttttgaaagc
    35341 gtaacgctgg atatcgaaga gcagcaccag ggcgcagtaa tgcaagccat gggtgagcgt
    35401 aaaggtgacg tgaaggacat gatcccagac ggcaaaggtc gtattcgtct ggattatatg
    35461 atcccaagcc gtggcctgat tggcttccgt actgaattca tgaccatgac ttctggtacc
    35521 ggcctgctgt actccacatt cagtcattat gatgatgtgc gtccaggtga tatcggccaa
    35581 cgccaaaacg gtgtgctgat ctctaatggt cagggtaaag cggttgcgtt cgccttgtac
    35641 aaactgcaag accgcggcaa gctgttcatc ggtcacggta cagaagtgta tgaaggccag
    35701 atcatcggta ttcactcacg ttctaatgac ctgacggtaa actgcctgac aggtaagcag
    35761 ctgactaaca tgcgtgcatc cggtactgac gaagcaacca ctttggttcc tttcctcaag
    35821 aaaacgttgg aacaggcact ggaattcatc gatgacgatg aattggtaga agttaccccg
    35881 caatcaatcc gtatccgtaa gcgtcacctg acggaaaacg atcgtaagcg tgctggacgt
    35941 ggtccaagag aaggttaatt cttctttgca ttgttgatac ttagggcgct caaggcgccc
    36001 tgagttctta ctcctcctat cctctgcgtc cttgaagttg taacggtatt aatttcactg
    36061 acccactgac gtatataaac tcatcggcgt tttgttcact tgctgcagct gcaattttag
    36121 gtgacggcga caaatgcctt tgaaaagact tcctgttttt tttgccatta ctgtaaaaaa
    36181 tattattttt cctgcctgaa ccctcctttt tatccctctc cctattcagt cttatctttt
    36241 cccgctacag tgaaactcac catctaattg ggagagcgtt atgctgtata tctttgatct
    36301 agggaatgtg attgttgata tcgacttcaa acgtgtttta ggtgtttgga gcaaattaag
    36361 cagtgttccg ttggctacat tgaacgagcg ttttacgatg ggagaggtat ttcagcaaca
    36421 tgagcgtggt gaaatcagcg acgaggattt tgcccaccag ctcagtgatg aaatggggat
    36481 atccttgagt ttcgagcagt tcgctgaggg ttggcaggcg atattcgtcg ctttgcggcc
    36541 agaagttatt gatataatga ataaattgcg tcgtgaaggg aatcgtgttg ttgtgttatc
    36601 gaataccaac cgcttacatt gttattactg gccagagcac tatcctgaag tcgctgctgc
    36661 tgctgattac atgtatttgt cacaggattt gggaatgcgt aaaccggagg ccagaattta
    36721 tcagcatgta ctgagtgctg aaaatgtacc ggcagagcag gccgtgttct ttgacgatgt
    36781 cgaagcgaat gtactcgccg ccaaggctgt tggtataaat gctattcacg tcaccgatag
    36841 acaaattatt cctacttatt tttccttata atttcgtgct ctaatcatta atgggttagc
    36901 cttagtcgtg ctaaccctta tcacgctggc ccaccccgag ctttatcgtg ttgacagaga
    36961 gacgaatatg gcaagtttcc ggcgttttcg cttactttcc cccttaaaac cctgtgtcac
    37021 ttttgggcgg atgctgtaca cccgaattga taaagatggt ctgacgatgc tggctgggca
    37081 tttggcctat gtttcgttgc tctctttggt ccccttgatt acggtgattt ttgcgttatt
    37141 cgctgctttc ccgatgtttg ctgagatcag cataaagtta aaagccttta tatttgctaa
    37201 ctttatgcct gccacgggtg acatcatcca aaattatctt gagcagtttg tcgccaactc
    37261 caatcgtatg accgtggtag gcacctgtgg tctgatcgtc accgcgttat tactgattta
    37321 ctccgtcgat agtgtgctca atattatttg gcgcagtaaa attcagcgct cactggtctt
    37381 ttcatttgca gtttattgga tggtattgac gctggggccg atcctggtgg gggccagcat
    37441 ggttatcagt tcgtatttac tgtcactaca ctggctggca cacgccaggg tagatagcat
    37501 gatcgatgag atattacggg tatttccgtt attgatctcc tgggtttctt tttggctatt
    37561 gtatagcgtg gtgcccacgg tacgggtgcc tgctcgagat gcgcttatcg gcgcactggt
    37621 agctgcatta ctctttgagt tgggtaagaa agggttcgcg atgtatatca cgctgtttcc
    37681 ctcttatcag ttgatttatg gggtattagc ggtcattccc attttattcc tctgggtgta
    37741 ctggagttgg tgcattgtgt tattaggtgc ggaaatcacc gtgacattgg gtgaataccg
    37801 cgccgagcgc catcacgcga agagcgtcat cacccagagt ccggagatgt aaggcattat
    37861 gattgcgttg attcaacggg cgcttagcgc cagtgtcgtg gtcgaaggga atatcgtggg
    37921 tgaaattggc cctggcctac tggtattact cggcgttgag caaggagata ctgagcaaaa
    37981 agcacagcgt ttatgtgagc gggtactggg gtatcggatt tttagcgatg agaatgacaa
    38041 aatgaatctc aacgtccagc aagctggggg cagtgtgctg gtggtttcgc aatttacctt
    38101 ggttgctgat actcaaaagg gcatgagacc cagtttttct cgtggtgcga tcccgcaaga
    38161 agctgaccgg ctttatcagt attttgttgc tcagtgccgt gagcgtggtg taaaaacgga
    38221 aacagggctt tttgcagcag atatgaaagt tagcttggta aacgatggtc cggtaacttt
    38281 ctggttgcaa gtctagagat gaacaccgct caatacaggg gggttctcct cctgctcgat
    38341 atcgcatgtt gtgagtgaca cgtctgaatg acagaggtga gccagttcgt cggaattcgc
    38401 ttgtttcccc gttggctaca atgctaataa ctttgggtat cacatggttt ttattgataa
    38461 ttttaaagag agaacgctcc tatgtatcac ttgcgtgtgc ccataacaga acaagaactc
    38521 aaagattatt atcaattccg ttgggaaatg ttacgcaagc cactgcatca accaattggc
    38581 tcagaaaaag atgcctacga tgcaatggcc catcatcaaa tggttgtgga tgagcagggt
    38641 aaagcggtcg ccattgggcg cttatatatc aatgccgata atgaagcggc aatccgtttc
    38701 ttggcggtgg ctccgtcagt acgcaacaaa gggttaggga cgctagtcgc catgacatta
    38761 gagtcagtgg cgcgtcagga gggggtcaaa cgtgtggtgt gtagcgcacg tgaggatgcc
    38821 gtagattttt ttgccaaact gggttttgtt tgtcagggag agataacggc accgcaaacg
    38881 acacctgtac gccatttctt aatgatcaaa cccgtggcga cgatggatga tattttacat
    38941 cggcccgatt ggtgtggtca gttgcagcaa gcttggtacg accatatccc tctgagcgaa
    39001 aaaatggggg tacgtatcag ccagtatacc ggccagcgtt ttgttaccac catgcccgaa
    39061 gcggggaatc aaaaccctca ccatacgtta ttcgccggta gccttttctc attggcaacg
    39121 ttgaccggat gggggttgat ttggctattg ctgcgagaac gccatttagg tggcacgatt
    39181 attctcgccg atgcacatat tcgctacagt gctcccgtga cggggcggcc aagagcggtt
    39241 gctgagttga gttctctgag tggggatctg gatcggctgg cgcgtggtcg ccgggccaga
    39301 gtgcagctaa acgttaattt gttcggcgat gaaaatcagg gggctgtttt tgaaggaact
    39361 tatatggtgc tgcctgtcgc tgcaggcgat gacatggcta attaatcctc tggtaccctt
    39421 aaaatcactg acatgagcca gtgatttgcc gtcggatgat gacgaacccg agtattatta
    39481 gccagcccgc tattgcaagg caggacgttg gatagcagaa tttacctaat taaccgccct
    39541 tattgctctg ctgtgccctg cacgacccca tgtaataccg tttgattgat ttgttgcccg
    39601 ttgctgtcta ttgcctgtag agagccgtta agggtgggtt tcaatggtgc gtcggctgtc
    39661 agattgccct ttatctgcaa tttcaagtta cccagccctt gcaacggtaa tgctggccat
    39721 ccccagttct gtaaaaaatt aaggtcaata gaacggcctg tcagcgagag ggataatgct
    39781 ctgtctgggg tttgatcaat actggcagtg gcttctagca acccctcttt ggtaaacgca
    39841 cttaaatcac tgaacgtgat ctgttgttca ttggcgttca gcgccagtga aggacgtcgg
    39901 atatcgtttt tattgaatgt tgcattaccg gcattcaaaa ccagtgaacc ggaccatacg
    39961 ccccattggt ggttttttgc cagtaatagg ttgctgcctg ttgcatctaa tgaggttatt
    40021 tggaatggaa aatctggact gatatcaatg agtaaattac ggttagcact gagtttaccg
    40081 acatacacct cagacagcca gtcgggtaat gtttgttgcc actgctgctt ccaatcgttt
    40141 ggtagagtgt aaaccagtgc aacaacagtc aactcaccca gttgtaaccg atgcgtagca
    40201 cgggaccaac tcccctgcgt tcttaacaga ccatcttgcc aacgagtagt gaattggtta
    40261 atcgtcacgc cctcaggcga taaggtaaaa gtcgcgattg ggtcaatcag atgaatattt
    40321 cctttaataa tatcactggc attgaacacc agttcgccat catcactttg ccaatcccct
    40381 tgtttaaagg tgatgttttt tagcgtcaga tcgacatcat tcacagccca gccgtcccct
    40441 tcaactcgcg catcaatcaa atcaaaccgt ttgagggtga caggaggtaa ctgtaaaacg
    40501 ttattccaga catcttttaa gctggccgtt gtttgcaagc ggatattact cagacgtagg
    40561 cgatcaacca gccaactgcc atcagcagac tgacgggcat tgccggtcaa ttccccttgg
    40621 gcgatattgg ccccgaaatt ggtcagggtc aggatatctt tctgtattga gccttgcaga
    40681 taaatctgtt gggctgatat gtcattaatc gtcaggaagc cagcactgaa atggaattgg
    40741 gtattttccc caaagctgtt gcctggtatt ggttgccaag gcactagccc cccgttgaca
    40801 tgctgacctg caattttcca ctggctggtc gcgttttttg attcaaccgt ggtattcagc
    40861 gtcatgtcgg ttaactgtaa ggtatcagcc tgcaacggga gtgacggtgt gctgttattg
    40921 agggttaagc taccattttg taattgcaga ctgagaaaat gcttaggatc agtcagttga
    40981 cgccaactca ggccaaaaat gacctgctga gcggttagga acgggggctg atcggcacgt
    41041 gctagtgtga catcactaaa actgatttgc cccggttggg accatcgatg atcgatcccc
    41101 cttagagaga ggtgataacc actgttattg ctgacccaac gactaagcca gcccgcggcc
    41161 caactggtct gaagcactgc gtagcacagc acgatagaca gcgcaaacag cagcaataac
    41221 gttagcagcg ttttcccgag aaatttcatc tggccaatcc acgtctgtca gtatgaggaa
    41281 cactgtttat gccgcaattt ttccattagc tcaatagata atcagctatc ggaccataaa
    41341 aaaatggccg gcatcattaa tgaccgacca tttcagtgat gtgttagcgt aaagactatt
    41401 tttcttgtgg gaagagtaag ttaagtacga tggcagtaat accgccagcg gcaatcccag
    41461 aagagaacag cgttttgatc cagtcaggcg caaattgcaa aatcaatggc tgctgtgcga
    41521 cacccatacc aaccgctaat gataaggcca ttatcataat cgcccggcga ttcagggtct
    41581 cgcgtgacac aatacgcact ccagacgctg cgatagtccc gaacatcacg agagttgctc
    41641 cacccagtac cggctcagga atatgctgca caaacccagc gacagcaggg aacaggccca
    41701 gaatgatgag cattattgcc acaacaaaac cgacataacg gctggcaacg ccggtcaatt
    41761 ggatcacgcc attattctga ccgaagcagg agttggggaa ggtattgaat atagcggaca
    41821 gcatcgagtt caaaccattg gccagtacac cgccttttag gcgtttcata tataacgggc
    41881 cgcgaaccgg ttgctctgat acatcagatg ttgcggtaat atcgcctatg gtttccagtg
    41941 aggtcaccat aaagatcagc atcagaggaa tcagtaagtt ccagtcgaag gacagcccat
    42001 agtacaacgg cgttggaata gtaatcagcg cggtatctac aactgggcgg ctctcaggca
    42061 acatccccaa tgcccaggcg agcagataac ccacggccat agcgataacc aaagaggcaa
    42121 cacgtaaata cgggttacgc tggcggttaa gcagaatgat cacccccaat acggcaccgg
    42181 ctaataataa gtttttcggt gcaccaaagg tgttatcgct catcgcacca taaccaccac
    42241 caatagatgt cagcccaact tgaatcaatg acaggccgat aatcatcacc acaataccgg
    42301 ataccagcgg ggtgataata cggcgtgcca gatgcagcac acgtgagagt aagatctcgg
    42361 tgcaggacgc aaccattaac gtaccgaaca gcgccgccat catcgttggg atatccgccc
    42421 caccgttttt tagcgccagc ccccccataa tcaacggaga aacaaagtta aaactggtgc
    42481 cttgaatgga taacaggcct gaacccacgg ggccccaagt tttaatctgc agtaaagacg
    42541 ctaggcccga agcaaataac gacatactaa taatgcgttg agtatcttct gcgggtaacc
    42601 ccaaagcctg acaaatcaat aaaccggggg tgattaccgc aacaaacatc gccaagagat
    42661 gctggcaagc ggcaaacagt gtttgtggga gtggcggtcg gtcttctagg tggtagatca
    42721 attcgctggg gcgagccggt gatggctgtg cagtatcaag ttcggcagat tgcgtagaca
    42781 tggcgtggta tttccagatc ggcaaagggg gcattttaat gatccggctc acaaaagcaa
    42841 tcgtttgcgc tgggttttta tattatttct atttttttgc taactcacat tttttataac
    42901 taaacttgta ttcttcacca tttttttttc taatcctctc ttctattact ttggcgtttt
    42961 ttaaggaact gtctaacgtc atatttttat tcgatatttt attgcatgga gtaccaagat
    43021 gtttcatctc gatacctatg gcacgctagt tgcggcctgt ctggttttac tgttaggccg
    43081 aaaacttgta caaaccgtcc ctttcctaaa gaaatacact atccctgaac ccgtagccgg
    43141 tggtttgctg gtggctttta tgatgcttct ggtacagaag acgctgggtt gggaagtcag
    43201 ttttgatatg tctctgaaag accctctgat gctagccttc tttgccacga taggtttgaa
    43261 cgccaacttg gccagtttac gggctggagg taaggctctg agcatatttg tctttatcgt
    43321 tgttggctta ctgctggtgc aaaacacgat tgggattgtg ctggctaaat tgatggggct
    43381 ggatccctta atgggtctct tggctgggtc catcacatta tcgggtgggc acggcactgg
    43441 tgctgcgtgg agtaaattat tctctgagcg ttacggattt gaaaacgcaa cagaagttgc
    43501 catggcttgt gcaacctttg gtttggtatt gggtgggttg attggtggcc cggtcgctcg
    43561 ttatctggtg aagcactctt ccacgccaga gggtacccca gatgatagcg ccgtcccctc
    43621 tgcttttgag aagccctctg ctggccgtat gatcacatca ctggtgttga tagaaaccat
    43681 cgccatgatc tctatttgcc tgatggccgg taatctgatt gcaggttggt tgcaagggac
    43741 gatgttcgag ttaccgatct ttgtttgcgt actatttgtc ggagtaatcc ttagcaatac
    43801 gctgtcagcc agcggcttct atagagtctt tgaccgtgcg gtatccgtgt tggggaatgt
    43861 cagtttatca ttgttcctgg ccatggcgct gatgagcctg aagctgtggg agctggcttc
    43921 attagcatta ccgatgttgg tgattttgtc ggtacaggcg ttggccatgg cactgtacgc
    43981 gatatttgtc acctaccgta tcatgggcaa aaactatgat gcagcggtat tagcggcagg
    44041 acactgtggc ttcggtttgg gggctacgcc aaccgcgatt gccaatatgc aagccatcac
    44101 cgaccggttt ggcccatctc atttggcgtt cttggtggtt ccgatggttg gcgcgttctt
    44161 tattgatatc gtcaatgcga ttgtgatcaa gctttatctg ttgttgccaa tatttccagc
    44221 cgtaacgggg tgatagctcc gtcatgctgc gggtagcata tacgttagtt accctcgctc
    44281 acaccagtta ctttcttatg tgagtggctg ggaattaaga agcctcatga atgaggctga
    44341 ggttattgac aaagtgcccg cgacggagag aacaggcaga tcgtaaagac gccgtaaata
    44401 catccatgta ggctcgagcc gcgccctccc tggcgcggac gctttactct tctgcctatc
    44461 ctcaccgttc aagagtgagt catcggggtt tgtcagcagt ctgagcctca tgaatgaggc
    44521 tgaggttgat gagcacgaat tttgaggata ttagggctga cagagcgggt tttttatcgg
    44581 ccctgccatt tgcacccttt acgcattggt ataccgtacc cgctccggca accagcgttc
    44641 tatcaatgcc ttggcatgtt cagggtactg ttgatgcaga tgacgggcga cccgctgaac
    44701 ttctgggatc atcgcttgat cacgaagtag gtcggcaacc ttaaactctg cgctacctgt
    44761 ttgccgtgtg cccaatagct caccggggcc acggatttct agatctcgct gtgcaatcac
    44821 aaaaccatca ttgctatcac gtaatacctg caaccgcatt tgagcggttt tacttaatgg
    44881 cgttttatag agtaatacgc agtgggaagc gacagcaccg cgcccgacac gcccacgtaa
    44941 ctgatgtaac tgcgccagcc ccaaccgttc aggattatcg ataatcatca agctggcatt
    45001 gggcacatca actcccactt caatcaccgt ggttgcgacc aataactgta gctcaccttg
    45061 tttaaaggcc agcataatcg cctgtttttc ggggcctttc atccgcccat gaaccaagcc
    45121 aactttaatt tccggtaagg caattttcag ctcttcgcac gttacctctg cagcctgagc
    45181 ctccagcaac tctgattctt caatcaaggt acatacccaa tatgcttgcc taccctcttc
    45241 caggcacgca tttttaaccc gctgaataac atcactacgg cgagtatccg ggattgccac
    45301 cgttgtcacg ggggttctgc ctggcggtaa ttcatcaatc acggaggtat cgagatctgc
    45361 ataggcagtc atggctaatg ttcttgggat cggggttgcc gtcatgatta attgatgtgg
    45421 atggaagcct tgctcctcac ctttttccca taacgcgagg cgctggtgaa caccgaaacg
    45481 atgctgctca tcaataatta ccagtgctaa ccccgagaat tgcacctgtt cttgaaacat
    45541 ggcgtgagta ccgatcacca tggagacctg accgctggca acggcctctt gttgtgctaa
    45601 ccgcgctttc cccttttgct tgcctgccaa ccagccgaca ctaaacccaa gaggctccag
    45661 ccattgacgg aaagtagtgg cgtgctgttc tgccagcagt tcggtcggtg ccatcagggc
    45721 aacctgctta ccgtgagcga tggcccgtag cgcggccagt gcggctacca gtgttttacc
    45781 ggaaccgaca tccccctgaa tcagtcgcat catcgggaaa ctttgggtca tatcccgttc
    45841 aatttcggcg acgacccgtt gctgggcttg agtaggcgta aaaggtaggg cggccagaaa
    45901 acgttgttta agctgctctt cggccattaa tggcaatgct cggtagcttt gtgcacccgc
    45961 cctgactgcc aacatactga ggttatgagc cagcaactct tccatgatca gacgccgttg
    46021 agcggggtgc ttcccttgtt ctaaatcagc taattgaata tctgccggag ggcgatgcag
    46081 agtatgaatc gcttcaggca ggctgatgag agaacggctc aattcaattg gcagtaactc
    46141 agcaataaca caggtgtcca gcattgccag tgcctgatcg ataagtttgc gcagagttgc
    46201 ctgacgaatg ccctcggtcg tgggatagac tggtgtcagc gattcctgta attcaacgcc
    46261 aatattctcg ccatgaaccc gatattcagg gtgaatgatt tctggcccgt tattgcctcg
    46321 tttggcttcg ccataagcaa tgacatgttt gcctactgac agactgtttt tcattgctgc
    46381 attgaagtta aaaaagcgca gggtgagaac gccgctacca tcgctgattt gacaggtcat
    46441 catacggcgg cgaccaaagc taatatcaga gcgtagaact tcaccttcaa ccgtgaccga
    46501 aagaccgggc agcagatcac caatacgata tagacgagta cgatcctcat aacgtagcgg
    46561 aaggtgcagc agcaggtcct gaatggtttc caaacctatc ttggcgagtt ttccagcctg
    46621 acttgcgcca actccggaaa gtgtactgag gggtacggcg tccagtaggc ggcctttcat
    46681 ttaagactcc gtggcttgca tggccgacca ccattgcgca tcggcaatga tttggccttg
    46741 ttcatcaata tgaggttggg ggagcccttt acgtttggca acgtgtgcca ataccgggta
    46801 acccccttca aacaatagcc gttgctgctc actctctgcc agaacgctgt gtgtccgttt
    46861 atacatcccg gcattctgcc gttgccgctg tgcttcatat aaaattagcg cggaagcgac
    46921 ggaaacattc agcgactgta ccatgccgat cattggaatg atgatgtctt gatcggccag
    46981 tgccagcgct tctggtgaaa taccggtttt ttcctgaccc attaaaatac aggtagggcg
    47041 ggtataatcg atttcacgaa aatcaacagc cttatcagac agatgtgtcg ccagaatttg
    47101 catatcttgt gattttagat aagcaatggc atcagcaata tggggatgcg ttttgacttg
    47161 cacccagcta ttactgcctg cggcggcgga cagccgagta tacatttgcg ttgttggcca
    47221 gatggcatga acttgatgga tgcccacggc atcggcagtt cgaataatgg cggagacatt
    47281 atgaggtttg tggacttgct ccagacagac cgttaaatcg ggttgcctgg tggcaagcat
    47341 gtcacaaatc cgcgcatagc gttgaggatt cataggcgtt aattgcgatt acggctaact
    47401 ttaaccacat ctggcatgat acggatttta cgcataatgt tagccagatg gacccggttc
    47461 cgagtggtca ggcgaataaa ggcgctgtat acccggccat ctttttcttc tgtattcaaa
    47521 ctctgaatat tggattcggc ggcgttaatc gcggcggtca gattggcaag cgcaccttgt
    47581 tggttaaaca tatcgacttt aatttcggca ataaactctt gttcagtctc ttggtcccat
    47641 tctacagcca taaatttctc aggctctttc tggtaaccac ggatattccg acaagattcg
    47701 tgatgaataa ccaacccttt acctgggctg atatgagcga taatagggtc accagggatt
    47761 ggacggcagc acttggcaaa cgtgataagt acgccatcgg cacctttgat cggtaacttg
    47821 cgggtaccag aagcagaggt gcccagtgtt gatggatcgc ccaataggtt tttagccacc
    47881 actacgctca tggcattacc taaaccaatt tctgccagca agtcatctac cgtagccagt
    47941 ttcattctat ccaactcgtg tttgatattt tcttcagaaa tatcagagag tttacgccca
    48001 tttcctaatg catgattcag taaccggcga ccaaggctga ccgattcatc acgtttaaga
    48061 tttttcagta attgacgtat tttggctcgc gcttttgaac tgacgacaaa attcagccag
    48121 gcagcatttg gtctggctcc tggagcggta ataatctcaa ccgtctggcc actactcagt
    48181 ggctgagaga gcgggtacgg ctgacgatca acgcgggcac ctacgcaggc atggccgata
    48241 tcggtatgca caacataggc aaaatcgacc ggtgtggcac cagccggtaa ttccacaatg
    48301 cgcccttccg gggtgaaaac gtagatctca tcagggaata aatcagattt cacgctttca
    48361 ataaattcaa atgagctacc cgcgctttgt tgtaactcca gcaagctttg catccaccgc
    48421 tgagcacgga tttgagccgt ggtaccggac tcaccttgtt ctttataagc ccagtgtgca
    48481 gcaaccccca tttcggccat ctggtccata tcttcagtac ggatttgtac ttctaccggt
    48541 acgccatggg gaccgattaa tgacgtatgt aatgattggt agccgttggc tttagggata
    48601 gcaatatagt cttttacgcg cccagggcgg ggtttataca ggctatgagc ctgccccaac
    48661 acgcggtagc aagtatcgac ttctttgacg ataacccgaa aagcatagat atccatgatg
    48721 gaatggaagc gctgttcttt caggtgcatc ttgcagtaga tggaatacag atgcttctca
    48781 cggccactga cccggcaagg aatgccagcc tcggtcaagc gcccttcaat ctccgcgagg
    48841 atcttctgaa tcatctcttt gcggttaccg cgcgcggctt ttaccacttc tttaatgacg
    48901 cggtaacgat tgggatagag tgcttcaaaa cccagctctt ccagctcggt ttttaaatga
    48961 tgaataccca gccggtgggc gagtgggctg tatatctcaa gggtttcgcg agcaatgcgc
    49021 cgacgtttat ccgggcgcaa agagcccagt gtgcgcatat tgtgtgtacg gtcagccagt
    49081 ttgatcaaaa tgacgcggat gtcttgcacc attgccatga tcattttgcg gaagttttcc
    49141 gcctgggctt ctttcttgtc acggaagttc agtttatcga gtttagatac accctcgact
    49201 aactcggcta cgcttttccc aaacagctgt tccatatctt gatatgtagc aggtgtatct
    49261 tcaatgacgt catgtaatag cgccgccatt aaggtttcgt agtcgagccg catctccgcg
    49321 agaatacagg ccacagcaac cgggtgagtg atataaggct caccgctgga gcgtgtctgc
    49381 ccctcgtgag catcacgtgc gacaagatat gcctgtttga ggcgcttaat ctgctcctct
    49441 ggcaggtaac gttgaatcag cagattcagg ctttcaaaca ggtacaaagg cagactcgca
    49501 gtctaattaa cgacgacctt cagcaatggc ggtaaccgct tggatctctg cggcttcctg
    49561 ctcttgctgc tcttggcgct cacgaacatc gagaatctga ttggtgatca ggccttcttc
    49621 gatctcacgt aacgcgatta cagtaacttt atcgttctct tctggaacca gtgcgtcttt
    49681 accgccggac tggatttgac gtgcccgacg agcagcgacc aacaccaggt caaaacggtt
    49741 accaattttc tctacagcgt cttgaacagt tacgcgtgcc ataattctgc tactccacag
    49801 gtgacgaaat gactgggcat gatactgaaa ctctgttcag tccgccaata atttgctgat
    49861 taaagcgtca tgccgctgtt tctggcggcc taaacgcagt cgttctgcgc gaataatggt
    49921 tttcagatca gacaaagcca gattgaaatc atcatttacg attaaataat catactctgc
    49981 gtaatgggcc atctctgcga cagcttgctc catacgctta gcgataactt cttcgctatc
    50041 ctgcccacga ccgcgtaaac ggcgatccaa ttctgttttg gatggcggca agatgaaaat
    50101 actgcgagcg gttggcattt ttgcgcgaat ctgttgcgct ccttgccagt caatatctaa
    50161 aaagacatca accccggttg caagaacctg ctcaatagcc agacgtgagg taccgtagta
    50221 attttcaaat actttggcat gctcaagaaa agcatcatca tcaatcatct ggcaaaactc
    50281 tttttcagaa acaaagaagt aatgctcgcc gtgattctcc cctggacgtt tagcacgcgt
    50341 ggtatgggaa attgaaacct gcgtgtcgta cagcggttgt gtttttaaca aagcctgaat
    50401 caggcttgat ttccctgccc cgctgggcgc ggaaactatg tatagcgtac cttgaaccat
    50461 gatgacgttt cagttgatta ggttgatata cccttcttac cttgaggttg cagcagtgtt
    50521 agcagctctt tctcgaatga ctggctctag ccaactcacc ggaactcgct cgttgcctac
    50581 ccgcaactcc aattactttg ggtgtatata gaaagcagaa gtgtgaatct ccgcacagta
    50641 tacacgggtg tcacacgtca tgcagcgtta caacacattt cacctgaatg ttttgcttat
    50701 aaacagcctg attttcttat tttgcgagga atattgtgtc atttcggttt gttgcagcaa
    50761 tcacgaaagt atttttcagc actgtacgca ttttactctt ttaggcttcg acgggtagct
    50821 tatttcgcgt tttacttccg atcacaacgg aaggaggctt atgaacatac tgaatctaaa
    50881 gataataatg ttcctattaa tatctaacat catagtggtg ggcggtgctt gggctacatc
    50941 aacatgccct gattggcctg caaccagaat agcggttgag attaacgcgt tggagcaaca
    51001 gttgaataag tggtcggccg cttaccatca gcaaggtcat agcccggtca cggatgacat
    51061 ttatgatcaa ttacaggaca aattacgtgt gtggcaatcc tgtagggggt tacctgataa
    51121 gacggaaagc cagccgatcc ccggcaaagg gcaatttctt cacccagttg cccataccgg
    51181 gttaaaaaaa ctcaaagatg aaaccgccct cacaaggtgg atggcggggc ggaaaaatct
    51241 ctgggtacaa cccaaggtcg acggtgtggc agtgacactg gtttatcacg gggggaaatt
    51301 ggtgcaactt cttagtcgag gaaatggagt aaaaggtcaa aactggacag aaaaagcgcc
    51361 atttatttct gctattcctc aatatattgc aaatgcgcct gcactattaa cgttgcaagg
    51421 ggagttgttt ctactgatgg atggccacca gcaagcaaaa tcgggtgggg tgaatgccag
    51481 atcaacggtg gcaggtgcac tgatgcgcaa atctccgtct ccgctattag ctcaagttgg
    51541 ggtctttatt tgggcatggc ctgatggccc aacaaccatg aaagagaagg tggcactatt
    51601 acaggtaatg ggttttcctt ttacagctaa atacagcgag cccgtcatgt cgcatcttga
    51661 tgttgtgcaa tggcgtcagt tctggtttca agcaccactg ccgtttgtca ccgatggtgt
    51721 tgtggtcagg caagaggagg agccagccgg tcgttattgg caggcaacac cggggcagtg
    51781 gtctatggcg tggaagtatc cgcctttgca acacattgcc gaagtaaaag atattcattt
    51841 tacccttgga cgaacgggta aaggcacggt ggtattagag gttttaccga taaaaattga
    51901 tgataaatgg attcgtcgag tgaatattgg ttcggtcacc cgttggaaac aatgggacat
    51961 cgctcctggt gatcacatta cattggcact tgccgggcat ggtatccctc ggctagataa
    52021 cgttgtctgg cgagtacacc aacggaatac tattacggca cccaattggg ataaattcca
    52081 tcagctcagt tgctttcaac gcttaccaca tggctgtgaa cctcagtttt tatcccgctt
    52141 gatatggctt agtggcccag gggggctaga tattggcggc atcggtggcg gcttttggca
    52201 agagcttatt caccatgagt taattaatga tttggtcgga tggttattac taacaccaga
    52261 gcaaattgca agtatccctg gaattggaaa tgcgcgggct gaaaaaattt atcaacagtt
    52321 tcaacgggca aagcagcaac ccttttctcg ttggttgctg gcattggggt tcccgcaggt
    52381 tgtttccgtt gacgcgcagt ggcaggttgt attgcgccgg agtctatctg aatgggccac
    52441 catggccggg attgggcaaa tgagagcaaa acaaattaag cattttttgg atcaccccga
    52501 cgtacaagca ctggctgatt tcttatctac tcagaaagtt gttgggttcg agctcacaga
    52561 gtaaatcctc ctagggctat aacttaatgg tctgagtgct catatttgaa tacaggcagg
    52621 ccaagccgga atcgtaaggc gagtaatcta gcgctaagcc cggtgatgag cgtaatgata
    52681 atgacccaat tatgggacag cggcgtgtat tgcagagcaa tgtaaatcca agctgccgca
    52741 aatgagatgc ctgcataaat ttctttctga aacactaagg gaatgcagtt gcagagcata
    52801 tcgcgtagta cgccaccaaa gacaccagta atcacggcgg caatagcggc aataatagta
    52861 ctgtggccca tatcgagagc aatttgtgcg ccaataattg agaaaacaat cagcccaatg
    52921 gcatcaagca ctaaaaatag atggcgtaaa tgtttcatca atggagccat ccaggtggtg
    52981 acgatcgctg cgatggcgac gatcacaatg tattcaggat gcttaaccca accaagtgga
    53041 tagtggccta aaagcatatc tctaaccgag ccaccgccaa ttgcggtcgc tgaggcaata
    53101 ataataacgc caaacatatc catttggcgg cgacccgcag ccagagcccc ggtcatggct
    53161 tcagcggtga taccaataat ataaagaaca ctgagtagca taatgaatca aatgttggag
    53221 acaatgaaag gccgcagagt aatcacaaag ccatatcaac gcgactgaga ttttctaagt
    53281 gatactatca gtgttagtta atctaattta aaatcaggcc attcatttga tttatttaaa
    53341 taaaaaaacc acattcttat tgtcttacat aagtaaatct atggggtagt aatcatattg
    53401 ggccttatag agatactatt ggctcttttc gcggttatct tgaactcagt attaaccatt
    53461 attaatgtta atgaatgtgg cagtagtatg ggaaatatca cggcgttcat cacattgcct
    53521 taatttaagg tgagggcgac agctacgtca taactccgtg atacacgaac tgaagttctt
    53581 tggctgtttc tctggctttt gataaaaata attcggcata tgaatcaatc atcattgcgt
    53641 aggcttttcc tgcgaaccag caagcccgca gattagcgag cttgctagtt ttttgtgttc
    53701 tggtgatagc ttatgaaaga ttactcgatg ttggatctgt ttgtagagta ggtggctcta
    53761 tgtcttgtgg tatatgggtt tgtgataatg cgatttttca ttaggtacac ccatgtgtac
    53821 acgataaaac agagtgctcc gtgatggcgt atgtttttta atcaaagcgt ataaccgtaa
    53881 cacctctact catattctta ttgtaggata gatgtatccc acattaagga atccaccagc
    53941 catgagaatg accagccgca aaaaagagat attgagtttc tacgaaccgg ataacctcga
    54001 atgggtaacg ggtgagattg gcgcacctcc acttgatgtt tccggtgtgg cctatttgat
    54061 taatggcatg gaatcattcg ataagcgcta ccagctcgaa tcaacccggc gaacgctaga
    54121 atcaatggtt aaagcgggct tgctggaaaa gataacgagt tatgagcagc ggcaggacac
    54181 gacacaatca ggcggtgggc gcggcgtgtg gtgtaacgta tcgcgctatg ctttgcctgg
    54241 ctcctgcgtg gttacgcgtg acgatggcgg gaagcgtgaa gccattgagg gggaagtggt
    54301 acggattgat taggtgccgc ctttggtggc tacctgcgag gtgctggctt cgtccactgg
    54361 taagctggcg cactcatcct ctggcggtag cgttccttgg ctgccagtgt cgccgctacc
    54421 ttagtgcgta tatccagcaa atccttgttg tccagatcca ccccttgccg cttggctgcg
    54481 ttgataaggg tcatttcaat agcgttatgg ctcaacataa taacctcacc cggcttaatc
    54541 atttatcgtc gcctctgtgg gtttaccaat attagcccat cattttacgg taggcttcgg
    54601 cggcttcatc cggggttagg tttgacgttt ggatcgggcc accgttcggg ccggtcaatt
    54661 cggctttctt cggtgcttcc catccgcaca tttcagccag ttgcttgatg gcggctttcg
    54721 gatcatgcag cttaattttt agtccgtctt tgccagtgga taattcagcg acagcggcca
    54781 ggtgttcggg cttaatattc ttggagtcct taaatttcca tgacgcctga aagaccggtt
    54841 gcccttcctc gtcctcgcca atctgataat tgccaaatgt ggcgatgtca tgaattgtcg
    54901 tgcgccccat caacgtgagt cgctctaatg cttcggtgta ggtcatgatg gcctcgttaa
    54961 ctgtttcgtg ctgtacggac tggaggaagg cttgaacgtt actatttgtt actaactggt
    55021 tggctttgga acgctcacca tcacctttag ctttaccgcc agctcttcgg tatgcctcgg
    55081 tttgattggc accctctagc agcgctgtaa cgaatctgcg ctgtaattgc gtcagggcat
    55141 cgaaaagcgc cttctgttct tctgtaagcg tcatttcgcc cccttaaggt ttaaccggta
    55201 taacattttc tcattaacac gatagcgagt aaaccttacc atttcttacc atcgattaac
    55261 gtgtgaccgc cagccaatga aagggcttga accttatggc gtgggccttt ctgagcaaaa
    55321 tagtcaatat gctatttatt tagagcgtcc tgatttagtt tatttatgag ctgaagaact
    55381 tgttcatata gttgcttatc gtcaagttca tattcctctc tgtctgagtc gggattatag
    55441 agatcggcca aacaaaatat gcttgataaa cattcgctca atttttcatc gtctttaaga
    55501 gagatatgct ggtcacgctc tatcctccaa agctcaatat aagcattcgc aaaaacctgc
    55561 gctgacactc tttcattaat aaatgattta gcgaattcta aaataactat gcccatcgta
    55621 gaactcctgt ctaacaagct ggctgctcta ccaagcctca attactcatg tgagtcaatt
    55681 tcgtttagcc agcaattaaa gtcttctttt tcatataaat actccctgtc agttgtaggt
    55741 aaatctgccc cccccaagca ttgaagtatc ttccaaacaa cctgatcgct tactcgaatg
    55801 tgatcatcat caattatttc aaacgcccat tcagaggcgc ttgcccggtc aagttcccct
    55861 gatattaact gaacgatttt ttctctaata tttgctcttg atggctggtc tactgacatt
    55921 ttatcttctc ccttgataat taccgtttgt atcaaaaata cggtgattct tgtcattgac
    55981 tactggttta ggggcaacgc tccttatatt tccagaatga tctaccgtct cataccatgt
    56041 tcttgtctga cctgacttag ggtcccattc tctaacaagt ctagcacctg ccatttctcc
    56101 actagttctt gctggtgtca ttgtgccata aaacctaaaa cgtccatttt ctaattcttt
    56161 gataccacct tgcccatact tttcagcctg tcggtaataa tcgtttagct ttgaactttg
    56221 caaagaacta gtagcactat gcctaccgat actttccctt tttttcgcag aaatactctt
    56281 tagtttttcc agtttagata ctggattacc tctcttggca ccaagtaaaa tacccgcaac
    56341 gagcatagcg ccagcagtgt tttcattcag cacctgatca aacccttttg ccgcatcgcc
    56401 acccagtttt ttagcggtat cagcgaacat ttcagggttc tggttataca caccacccgc
    56461 agcaagcaga cgacccgcag ccttgctatt gattggcccg aatgctttcg gtaccggcag
    56521 ctcggataca gaaggcctca ccttcattgg cgacttcgtt ggccgtggct ttccacccgt
    56581 tcgctgatag ttccgacatt tcaccgaatc gtcaaatgcc ttgataatct ttgcagcacc
    56641 ctcgaaacgg aaagcatggg gatcggcaga catcaactga ccttcaccat tgatatagaa
    56701 cagccgggcg gggccgtaca tatcacttaa catcaccacg tcacccgaaa aaaccagttt
    56761 ttccagtttc tctttttcac gtatccctcc tggacgtggc tgatctggag atgagcgctg
    56821 ttcacgctcc cgcatattga taaggtaacg gcgggtattg tgactgtcgt caaattcata
    56881 ttcgcggcag atacgcgccc aggcagcgtg cgggctgatt atccgctcgt attcttcagg
    56941 ggctaaatta tctcttgaaa ggtaatacaa atacattccg ggcaggttga agctcatatc
    57001 ccattccttg tggagttagt cgcaccggca ttaccttaca tttcttaggg ggttgtcgtc
    57061 cagtcacagg atatcgacga aaaaccaccc gccaaaagaa agatttaaaa tcaattaagt
    57121 aggtaacttg agactttaat cgtattaaat ttaaccatca atttaacagt taattatgga
    57181 tttgagtggg tagttttttg tatatataag caaaagtatg ttggttcagt tggttcagtt
    57241 ggttcaattt gtaaagacga ttgtttttaa aagaaaaaat atgaatctct gaaccaacaa
    57301 atgccctttt tgaaccaaca aacgctattt tcgtgttggt tcagtgggtg cgctgtataa
    57361 ttcttagcca gtcagtgaag acctctcaca gtttttagtc tcaaatgttg gttcaaaagc
    57421 cccgtttgtt ggttcagtgt tggttcaaaa tggaaattaa attccttata aaacaaacat
    57481 ctttacgtat tgaaccaact gaactaactg aaccaacata aaaacctcgc atgtgataaa
    57541 taattattcg tctggctggc tgctttccgg catgtgctgg atcacgtaga cattgatctg
    57601 acggccatca atgcgcggtg acttacgctg ataacctcgt ccgcttgccg gtggggttag
    57661 ccacactatc agggtcagcg ccttgcccta cctcatccag tggcatcagg ccgtcattgt
    57721 gtgcggcggc ttcattggca atacccagcg ccgtcccgaa ccaggtcaaa cgcagggcat
    57781 ccggttcacc gtataggctg ctggcaatat tggccgtagt ggttttccct gagctggatt
    57841 gttcgtagaa gtgaataccg aacccatcag caccggcaag gccaattagc ggcgcggcaa
    57901 gtgcggcacc aatccccgcc atcatggacg gattaccccg cgccaacctt gccaccgaat
    57961 cacgccaact ttccggtgta cccttcacta catacccggc agcggcggca ctgcgaccat
    58021 tgaacagaac cggtttttca ggtgtcccga tgatttcacc gtctggcatg atgtacgcgc
    58081 cacactgcca gccggtagcc tgagccacac gccatatctc aagagagccg ctacgttgta
    58141 gccagtcggc cagtatcgcc ctgagtgtgc ttttagtggt cacgttcacc ccacccgcct
    58201 ttagcgtgcg ccagccctca cgctcaccaa tatcagccac ggcctcagac atgcttttgt
    58261 ggtcttcaca ggccgcaaca cggttcttgc gccaatccat cagtgcggcg ctgtattcct
    58321 ctggagctac acggcgaagg cgctcttcac agtcgatgaa ataacgacgg gcagccttgc
    58381 cttgctcgtt gcgttcaacc atcgacaatt ctttacccat atccaagctg agaacgtaat
    58441 catgctcgac ctgttggcga gattttgcgc tccccgaaac gggggtgctc aaatcttcaa
    58501 caattacgta atccacgccc tctttaaatc cgtattgctt aatacgggct tttatccatg
    58561 ttgtgaaatc acggccaacc ttcaaaaata catgcagctt tcgaccactg accgactgaa
    58621 tatctttgtt accaatattg cttatcgata caggaatgcg ttctgcaaaa tcactgctgg
    58681 aaatatcact ctggctggat tcaggctgag tttggatact gccagccagg ggaaaggctt
    58741 gtttctggct gtccactgga gttgtgagta tcatcccacc acctccacac gcagaccttt
    58801 agctgtgtag ccctgaacct gcttaccatt cacacgaacc cgctttttag tcagtaaacg
    58861 gatgtggtcg ccgtatacat gaagtaactt tccatctaca gcaacctcgt tataaccata
    58921 tcgaggcttg tgtgacacct gcacaaatgg ctctgaggcc ttgtgtggtg cggctccttc
    58981 cgggcatacc tcttgtttac cgcgagaaat acgcttaact acatcagaat aacttgcatc
    59041 cattaggggt tgcttctctg ccgccgataa tcctttttct gctgaacgat aaatccagaa
    59101 agcctccttt cgtccggtaa ttttgcgggt tcggattttc acgtaaccca accggcccat
    59161 cagacggcta aactcagcat cgttcttaac cagcaacgat agctcatgcg ctgattcaca
    59221 tacccagccc aaacgctgat attccttcac cgtcgagcta ttacgcaccg tattaatcac
    59281 tgtgtattta tctggctgcg ccgggctgcg ataaatgccc caatcgtcaa aggcttcctg
    59341 acgctcatta gtgagtacct gaacggcgaa agtagaaaga gccttaccat cacgccgatg
    59401 ccagtactca atccatgacg ggctgctggt gaggatattc aggcaataac catcaacttt
    59461 atgagagtga acgccacgga tgaaaccctt gttatctgct ggacgtgatg gacatagcga
    59521 ctcatggtac tcatgggata ccttcgcttt accactgaac ccagtatcgc tatccgcctc
    59581 acggactggc acaccagaac gcagccatac aagcccctga ccgttatgac gcaagcctaa
    59641 atccgttaat gtgcaaacac gattattaac ggctgaccag tcaccacaaa taacgttacg
    59701 acgaatttcg ttaataccgt tcgccatgtt ttgggcgtag gggtatccgt cacggctatt
    59761 tgccatgttt tgaatagtca tatttttatg ctccgttatg cggcgactgg tgtgtccggg
    59821 tataaatata agatgtcgtt aatttcgttc ttggttaatt gctggtggcc gttatataag
    59881 gcgttgtaat taactaactg aataacgagc aggacgtcat ggcggcttgc caagcgataa
    59941 cggaagtgac tcccaatatt atcagggttg cgctcgtcaa tgcgttccag gcgaatattg
    60001 agaaggcgct caagttcagt cgcataatta cggccagatg ataaacgcgc atatttgaga
    60061 atatcgtttt ctgtccagcc ctcaatgccg gtgcgcatca tgtagcagcg tgcgcggtgc
    60121 ttcttcggcg gtggcttaat gtgatgagta gcggtattat cgttggcgct aacctgtccg
    60181 ataatgcccg cctctgcgcg ggttttcttt tgcattaagc agcctccccg ctttgcgctg
    60241 ccagccagct attaatctct actgcgctga atgctgtgat tttctcgccc agcttaatag
    60301 gtcgtggtag cgatccatct ttaactttgc ggtctattgt tgaaacgcta acgcctagca
    60361 tttctgcaag gcgaaagcgc cggatatacc cagattgggg aatggtagct tgtgctgctt
    60421 gttctatttt catatggccc gtaacctttt gttgatggtt tatgcgtcgt tacgggcaag
    60481 attaattctg taaacatgaa agcataaggg agagttaact cactgtaccc ttacaataag
    60541 ttaactctac cctttcccat taacggctgt tcgtaagtgt tttagaatta cttcttcatt
    60601 tgtgatcatt aatggaggaa cttcattttt tcgcttaagt aagcagtctc gccatttctc
    60661 agggctaatc tcctttcttt caccacggca ttcttcagga taatgactta gtatatatat
    60721 ggcagactta agtaagcttt ctctattcgc cgcgtgtctt tctgatcttt tgtttacctg
    60781 taggctgaca acattagcgg gctctgactt gagtttttcg ctcgtattgt cttcagcatc
    60841 tatatttttc ccaccagtag aaagtaaacc tagctcatag ctggttatat acatatccct
    60901 acgatttatt tcataccaac catcaatata aaaatcgcca actaggtatt cgggatcatg
    60961 ggataccata tcgcatcgag gtgggtatag ttcacagatg gaaatatccc aatcatccca
    61021 tagcgatagc tcttgttctt catgttcaat aaattcttgt ggaatagcca acatgccact
    61081 ccattcttct atatctttct ctctcttatt aacttcatat ctctcagtaa tagaaaaata
    61141 atcagattta tatgagaatc taagccaatg gatgtcggga atcttgtctt tatttgtttt
    61201 ttcttgttgt aactcgactt catttatcaa caatatacta gttgactcta cttttagtaa
    61261 ttctggatca gcatcttctt cacccttatc tttcaggtta aaaaagaaat caatcatagg
    61321 catttttata cagatttgca ggacaccaat agcggcaaaa tgaattaggt ctgatacatt
    61381 acaccctaca gtctttgccg ctttttctaa tgtgtaatat ctatgttctg gtaatttcac
    61441 agcgtcacct tttgcgctat accttaaata gtagattgag ccaggcggta aggctttccg
    61501 cttttcgccc cgtcaggcta ggctcaatct gttcttttat gctgttttgt gcgtcttgtt
    61561 gataggagta acattgtaat cctcacccct ctctagcgcc accagcaagc ccacccactg
    61621 cgccagcgcc gctttacgtt cgtcaaagta ttggtgccgg ttgtaaatgc cctcaacacc
    61681 ctttatccgg tgatttaggc agcgttcagc tactacaggg tcaacaccta gtgcggctaa
    61741 atgtgtacgg gcagtgcgtc ggaagtcgtg aatagtgata ttttcaacgt ctggcatttc
    61801 tgcccgaacc ttagctaacg ccacgggtaa tgtgctttct tggatgtggg gaatcattct
    61861 gttttgcatt tttctggctg gcagtaccca cgcactgttg catgagaatg tatgaagctc
    61921 tttaagccac tcaaccgctg gtggtggtaa tggaatatcg atagcgtcac catttttact
    61981 acgctctgct ggtaaatgcc atatagcagc gtcgagatcg aattcttccc aacgggcggc
    62041 gcatagctcc atttttcgca cgcatagagc caacaataac ttaaatgtta tttcattctg
    62101 acggctgaat cctttagcca tgcgcatagc ctgaaataac cggattaatt catcacgagt
    62161 tagccagcga tcgcggctca cttcttttcc accagcgtct gccacctcaa aggctgaaca
    62221 tgggttgact tctaatgcgt ggcgcttgat accgtaatcg aatatgcgac gtgtccagcg
    62281 tagaacatcc gtggctatag ttggtgctcc acggtcaact atggccttta gcatgtcgtc
    62341 aatgttacgc ggcttcacat cctctaattt catactgccg atatgcggat taatatcttt
    62401 atctatgcgc ctgcggagta tatcggggtg cttccagcga ggtaggatct ggcgctcaaa
    62461 gtattcagcg gcaagctctg aaacgcgcat ggcgttcttt tcggcttcca tcttctccag
    62521 tgcttcggct ttccgttcct gcttctctcc ggcaacgtca tagccaagcg atacacgtgc
    62581 tgatagctct tttactatgt cacgggcttt ggacagtgat atctcagaat atgaaccaat
    62641 gagcatgatg cgggacttac cagagaactt atagcggaaa cgccagcttg gtgatctgtc
    62701 agcttccctg tgtcgcagat acagcccatt gccatctgcc cggccttcaa atcgttctcc
    62761 ggccttgatc caagcccgga tctgcatgtc tgtgagtttt gccataacga ccacctgaac
    62821 attgaataga agggtgtacc caaagtgatg tacacaaaac tcattgggta cacctttgtg
    62881 tacacggcaa tcatgcgctt taatgcgtct ttatgatagc tcatgataat aaaaaagccc
    62941 gtctatatgc gggctttgct ggctttttgc gttctagtga tggcttgtga agacttactc
    63001 aatattttgg atctgttcgc gcatctgctc aatcaacacc tttaactcga tggcggagtt
    63061 agtgacctcg gcattgatgg attttgatgc cagcgtattc gactcgcggt tgaattcttg
    63121 catcataaaa tcaaggcggc ggccaacggc ttctttcttc ttcagaatgt tgtatgtttc
    63181 tttgacgtgc gcttccaaac gatctagctc ttcggccaca tcgatacgtt gtgccattag
    63241 cactaactcc tgctccaaac gagtattttc caactgaact tgcgcttctt ccagtttgtt
    63301 cagtaagcgc tcacgttgcc actgcaagat atttggcata tgtgcgcgga ctttaaccac
    63361 ttcagcgctg accccctcta aacgctgctc gataagcgtt ttcagtgctg ccccttcagt
    63421 ttctcgggaa acaataaaat cgtctagggc ggtatctagc gcctgcatta actcggtgct
    63481 aatcgcatcc aaatcttgtt cctcagcaga cattacccct ggccagcgca ggatatctac
    63541 tgggttaatt tcgccttcat cactttgcat cttgacccaa ttaccggctt caactaactg
    63601 cttcgccagt ttttcattga ggatcaaaga gctttgtgcg ttggcatcca actcaaaacg
    63661 taaatgacat tcaatctttc cccgtgtcag acggctgcga atacgttcgc ggatcaccgg
    63721 ttccagactc cggaattgtt ctggtaagcg aatgtacgtt tctaaatagc gttggttaac
    63781 ggaacgcagc tcccaggctg cgttgcccca ttcaccctta atatcacgtc gagcgtaggc
    63841 ggtcatgctg cggatcatcg ttgcgtaccc gttttaaaga aaagatgggg ggattatagc
    63901 ttcgcaggtg cgggcaggat aggcattaca tcactaaggc cgtataatgc gcgaccaata
    63961 tagatttcaa gccggagaaa gcccatgcgt ccagcagacc gagcagctca acaagttcgc
    64021 ccactgactt tgacccgtaa ttacacgaaa cacgctgaag gttcagtgtt ggttgaattc
    64081 ggcgatacca aagtattgtg taccgccaca gttgaagaag gtgttccacg ctttctgaaa
    64141 ggccagggcc aagggtggat aacggcagaa tatggcatgt tgcctcgttc gacccatagc
    64201 cgtaatgcgc gcgaagccgc aaaaggtaaa caaggtgggc gtactcttga aatccaacgt
    64261 ctgatcgccc gttctttacg tgcagcggtc gatttgaaaa agttgggtga atttaccatc
    64321 accttagact gcgatgtatt gcaagcggat ggtggcaccc gtaccgcctc aatcagtggt
    64381 gcttgtgtag cattggctga cgcgctgaac aaactggttg ctagtggtaa attgaaagct
    64441 aacccgatga agggcctggt tgctgctgtg tctgtcggga tcgttaaagg cgaggctctt
    64501 tgcgatctgg aatacgtaga agattctgcg gcagaaacag atatgaatgt ggtgatgatg
    64561 gaagatggcc ggatgattga ggtgcaaggc accgctgaag gtgagccgtt cagtcacgaa
    64621 gaattattgg cgttgctgga tctggcccgc ggagggatag aaaccatctt ccaggcgcag
    64681 aaggcggcat tggaatcata aatttattag gcgacggata gtcgcctttt tttacccgct
    64741 aacctggaat gccaagtgtt cgcgcattta cctcagttat aaatcacgtt agccatcggg
    64801 taataaacca aattaacaca taacgttatt aaccaaagca gtcacaatct ggagaggaga
    64861 cgtaccaatg aaagcctatc agcgcgagtt tatcgagttt gcgcttaaca agcaggtgtt
    64921 gaaatttggt gaatttaccc tgaagtctgg gcgcattagc ccttacttct tcaatgccgg
    64981 gttgtttaac accgggctgg atctggcgaa actgggccgc ttttatgctg ctgcattaat
    65041 ggattgtggc gtcgagttcg atctcctgtt tgggcccgcc tacaaaggta tccctattgc
    65101 gacaacaacc gccgtggcat tggcagagca tcatgagcgc gacgtgcctt actgttttaa
    65161 ccgtaaagaa gcgaaaactc acggtgaagg tggcaatctt gtcggtagcc cattacaagg
    65221 gcgggtgatg ctagtggatg atgtgataac cgccggtacc gctattcgtg aatcaatgga
    65281 gattatcaat gcgcagggcg cgaccctcgc aggtgtgatg atttcactgg atcgccagga
    65341 gcgtgggcgt ggtgagattt cggcgattca ggaagttgaa cgtgattatc actgtaaggt
    65401 cattgctatc gtgacgctga atgatgtgat tcgctatctg gaagataagc cagagatggc
    65461 tgagcatttg gtggcagtgc ggcagtatcg cgagcaatat ggggttaccc tttagctgta
    65521 acgctaataa catggggtaa tcccgaatca agctacgcca agagggccgt ttgccctttt
    65581 tgcgtagctt gattcgctgt tctctctatg tcttacggag aagaggaaag agaaagttga
    65641 tcctgggttt tattgcaact gggcgacaat caatggccag cgggaatcaa actcttgtgt
    65701 tgggcagtaa cggaattcag aacgaacgaa gcgtgaaagc atcccttcgc aaaatgccaa
    65761 caactgggtg gccagtaacg cttcatcatg gataaagcct tgtccatcac gcagcttttt
    65821 ctcacgaagg acttggcgta actgcatttc aattcgttca aatagctggt taatccgccc
    65881 ttgtaagcga tcctgctcaa acatgagcgc atgcccggtc atgattcggg tcagcccagg
    65941 gttgcgctct gcaaacccta ataccaacag caggattaag cggaggcgat taaacgtctc
    66001 tttttcatct tgtagaatca aattaatgcg ggacatcaga ctatcttcaa taaactcgat
    66061 caggctatca aacatccgcg ttttactggg gaaatgccga taaagcgctg cttcagaaac
    66121 ccccacatta gcggcgagtt tcgcggtagt aatgcgttgg ctgccgtcgc tggattccag
    66181 catctgcgct aaagcctgca atatttcctc gcgcctgttc cttttcgtat tttctttttc
    66241 tgccatgtcc gagtagaccc ttgctaaaaa tgacttaata acaaaaaccc aaacaccggc
    66301 cgctctggga acaatgccca ggcggcttat gtgatagctt ttttacggta ttggggtcta
    66361 gggttggtta ttggcgtcca gaatggccaa aaccaccggt accacgttca ctgtcggtaa
    66421 agtcttcaac cagattgaac tctgcttgta ccacaggaac aaataccatc tgagcgatac
    66481 gctcaccggg ttcgatggtg aaaggctgct ggccacggtt ccatacggat accatcaact
    66541 gcccctgata gtcggagtct ataaggccca ctaaattacc taatacgatc ccgtgtttat
    66601 gccccagacc tgaacgcggc aaaataaccg cggcgagggc actgtcacca atgtgaatgg
    66661 ctaaaccggt tggtaacaag gttgtttgtc caggctgtag ttctactgcg tgatctaaac
    66721 aagcacgtaa atccagcccg gcagaacctt cggtggcata cgtgggtaat ggaaattcgt
    66781 tgccaacacg tgggtccaga attttaatgt cgattttttt catcataacg gctgacaatc
    66841 tcgtctatta aacgttgact gagaagatat ttatcactga gtggtaaatg tttctctcca
    66901 gtcgaccaaa aaaggtgcaa ggcattggta tcactgttaa aaccatgctc tgcgagtgat
    66961 acatcattag cgcaaatcag atctaaattt tttcgcgcca acttttgtcg cgcgtattct
    67021 tccacattct gggtttcagc cgcaaatcca acaacaaatg gacgattttt agccattgaa
    67081 gccacaccag caacaatatc gggatttttc accaacttaa gtgtgatttc gtcaccttgt
    67141 ttttttattt tctcgtcaga aacgtgttcc gcgcggtaat ccgctactgc ggcacaagaa
    67201 ataaaaatgt tctgctgctg tgctattttt tgaacagcct gctgcatctc aagagctgta
    67261 atcacatcaa tacgttttac accttcaggt gtcgataaat tcacggggcc agcgattagc
    67321 gtgacgttag atcctcttgc agccaatgct tgggcaatcg cgaagcccat cttgcccgaa
    67381 ctttgattgc tgataaagcg tacaggatca agtggttcgc gtgttggccc ggcggtaatc
    67441 atgacactca aatgttgcag atcttgcttt gcagagaaat gattgtacgc taaagccacg
    67501 atttcttgtg ggtctaacat tctaccaggg ccgatatcgc cacaagcctg gctaccgcta
    67561 tctggccccc acagcaagac accccattta gacaaggttt gtaaattctc ctgtgtggct
    67621 ggcgcacggt acatttgctg attcatggcc ggtactgcgg caataggcgc agcggttgcc
    67681 agacaaacgg tggtcagtag gtcattggcc attccggctg ccattctggc cagtaaatcc
    67741 gccgtagcgg gggcaataat gactaagtca gcccatttgc ccagttcaat atgccccata
    67801 gcggcttctg ccgcaggatc gagcaaatca tcagaaacgg gatagcccga gactgcctgt
    67861 agcgtgagtg gtgctatgaa cgctttagcg gcgtgggtca tcactacacg cacatctgca
    67921 cctttgtcgc gcaaacggcg tacgagctca ggagatttat atgcggcaat gcctccgctt
    67981 atcccgagca caatatgctt gccggaaagt cccgtcatca tgattgtccg aatgaaagct
    68041 gtaagaggcg atattttagc ataaccattg aacagattag ctatcagggc gctctctgaa
    68101 gcgaccaatc gtaaaatttg cgagacgtca cgcatgctat caagcgtgag gtcgtggtgc
    68161 gttaagccct atgtcatgct attcacgtag ttcaggaata acaggagcta aggaatggat
    68221 gagtggtatg ggcaggtggc cccaagagag aaattactga agtatggtgc tgcggtactg
    68281 actgatgctg aactactcgc tatttttttg cgtacgggta ttcctgggat gcatgtaatg
    68341 aagatggctg agtatttaat tgagacattt ggctcactgc atgggttgat atctgcagat
    68401 tatcaaacgt tatgtgccca taaagggatt ggtgcatcca aatatagtca gattcaggct
    68461 atcggtgagc tggcctgtcg ttgtttttca tctcatctga tgcgggaaag tgttctgctt
    68521 aaccccggta tcacacaaaa atttctgcaa aatatactgt ctcaccgtga acgagagatt
    68581 tttttagtcg tatttttgga taaccagcat cgtgttattc gccatgaaga gatgtttact
    68641 ggtaccatca gcagcgtaga ggtccatccg agagaaattg tgcgtgaagc gctgaaggtt
    68701 aatgccgccg cgctgatttt ggcgcataat catccctctg gtaaggctga accgagccaa
    68761 gctgaccgtt tgataacgac gcaggtgata aaagcctgtt cattattaga tattcgggtg
    68821 ctcgatcatt tagtagttgg ccggggtgaa tgtgtctcat ttgctgaacg aggatggctt
    68881 tagagcaata tttattgatc ctttcgggat ctttagctgt tcgggacttg agcacttacg
    68941 cttcagagcg tatactacgc cacctttgag aatcttgggt ttggcgtgaa gagcctatct
    69001 cagcaggttt ttgcctggtg acaggggttt ctgacctgat gacagtgagt cttctcagtg
    69061 aatttgctga gatgggctct aaagcctgac gaggcggcca taccctatac gaagctcgag
    69121 ctgatttgat ttttggagaa tagacatgtc ccgagtctgc caagttactg gcaagcgccc
    69181 gatgagcggt aacaaccgtt ctcacgcaat gaacgcgacc aaacgccgtt ttctgccgaa
    69241 cctgcactct caccgttttt gggttgaggg cgagaagcgc tttgtaactc tgcgtgtatc
    69301 tgctaaaggt atgcgtgtta ttgataaaaa gggtattgaa acggtcttgg ccgaaattcg
    69361 tgcccgcggt gagaagtatt aaggaactga atcatggcta aaggtgttcg cgagaagatt
    69421 aagctggttt cttctgctgg tactggtcac ttctatacca ctacgaagaa caagcgtact
    69481 aagccggaaa aattggaatt gaagaaattt gatccagttg tccgtcaaca cgtactctat
    69541 aaagaagcta aaattaagta attttagcgg actaagaaaa acccggcctt ggccgggttt
    69601 tttattatat aaagtacagt gagatacgtt gaaaggaggt taaatgcctg aattaccaga
    69661 agttgaaacc agccgccgcg ggatcgaacc ttatcttgtc ggccagacaa tcctttatgc
    69721 tgtggtcaga aatgcccgtt tacgctggcc ggtatccgat gaaattctaa cacttagcga
    69781 tcaacccgta ctgagtgtcc aacgccgggc gaagtattta ctgctagagc tgcctaaagg
    69841 ctggatcatc atacatttag gtatgtcagg tagcctgcgc gtattatctg aagagactgc
    69901 agcggaaaag cacgatcatg tcgatttggt ggtcagtaac ggaaaaatat tgcgttatac
    69961 cgacccacga cgttttggtg cctggttgtg ggcgaaagac cttgagacca gtaatgtatt
    70021 agcccattta gggccagaac cactaagtga tgaatttact gcgcaatatc tgttcgataa
    70081 atcacgtaat aaacgcacat tgattaaacc gtggttgatg gataacaaag tggtcgtcgg
    70141 agtgggtaac atttatgcga gcgaatcact gtttgctgct gggattttgc cagatcgtgc
    70201 cgcaggctca ttgactgacg ctgaatccgt attgctggta gcaacgataa aagccgtgtt
    70261 attgcattcg attgagcagg gcggcaccac attacgtgat tttctgcagt cggatggtaa
    70321 accagggtat ttcgcgcaag agttgcaggt ctatgggcgt gcgggtgaac catgtcggca
    70381 gtgtgggcat cccattgaaa tagcgaaaca cgggcagcgc agcacgttct tttgccgcca
    70441 ctgccagcat tgagaggttt aggccaattt ggccaataat gctttggtaa ccggtttggg
    70501 caggaatggc gtgatatccc caccgtggcg cgccacttct ttcactaatg aggaagagat
    70561 aaacgaccat ttctctgatg gcatcagaaa tacgctttcc aatttgggca ttaagtggcg
    70621 gttcatattg gccagttgcc actcatattc aaaatctgat actgaacgca aaccccgtac
    70681 caaaatattc gcattgtgct ttttggcaaa ctcagccatc agttcactga atcccagaac
    70741 ctcaacattc tttagcggcg cagtcacctt tttagcgagt gcgacacgct catccaacgt
    70801 aaacattggc tttttgctgg aactgtccgc aatagccaag atcacatgac tgaacatcgc
    70861 ggatgcgcgc gtcactaaat ccaaatgccc attagtaatg ggatcaaatg tccccggata
    70921 gatggctttg gtgatcatga tttctcgctt ttctgatact ggtggctcaa tgcccacaga
    70981 gcggcatatt tattaaaagt atattgcgcg ttgactaccg ccagtaatag cccttgctta
    71041 ccatcaagga agccagcacg taataaccac gttttactga atgccccaag agtatggctg
    71101 agaatggcaa aataactgca acttttgcct tgctgatgac gttggatggc ccatgcttcg
    71161 gcataactaa gctgtttacg ttgaaaggca aaaaagtcgc ggcaagtcag atgcaataaa
    71221 tcaccagcca gtgggataac ttttgctgag ccgctatcga gtgattcatg gactaaatta
    71281 tcgttgtagc gatattggtg atgaggatat aaccgagtca ccctatctgg ataccagccg
    71341 ctgtggcgca taaaacgccc taaaaagagg ttccggcgtg aacagctata aacagcaccc
    71401 tcttctggtg ctagcagaac agattcaatc gcgattttaa gctctggggt cacccgctca
    71461 tcagcatcta acatcaaaat atagtcgccg ctggcatatt gttgagcgag ttgccgctgt
    71521 ttaccgtaac cgggccaatt gatgttgctg taaacttttg ccccgaattg ctgagctaat
    71581 gcccgtgttt catcttcact gcctgaatct aatacgatta tttcatcagc ccaggccacg
    71641 gatgccaaac agtccgtcag cagagaggct tcattcttgg ttatcatcac caccgacaga
    71701 cgttttttgg tacccattta gtggctccgt tgtggcagat aaggctccaa caaatgtaat
    71761 aaccgttgta atgcgccctg attttcatgt aagacatcaa ccgcgtggcg gccatagtag
    71821 aggcggcaat cttcatcagt cagtaacacc gtgatttctt ttaccagcga tagagtatca
    71881 gtcacggtaa ttaacccttc agcctgctcc agcttggcgc aaatatcttt aaagttaaag
    71941 gtatgtgggc ccatcaacac gggaatagca tgagccgctg cttccagtgg gttatgaccg
    72001 ccacgttcaa ccaaactacc gccaacaaag gccaggtcgg caataccgta cagcagcatc
    72061 agctcaccca tcgtgtcgcc gataacgact tgggtgctac tcgagggcac ttcaccttta
    72121 ctacgtaatg tataactcaa gcctatcttt tgtgttaatt caacggcctt tccgaagcgt
    72181 tcaggatggc gaggtaccag gatcagtagc aatgttggga actgttgtaa tagctgccga
    72241 tgggcttcca acaagatagt ttcttcaccg tcatgtgtgc tagtcgcaat ccaaacgggg
    72301 cggtgcggtg cccattggcg gcgtaatgtc accgctctgg ctgccaactc cggtgtgaca
    72361 gaaatatcaa acttcagact acccgtcacg gtgagctggg aacgtttaag ccccagttcg
    72421 atgaagcggt caccatcctc ttggttctgt gccgcaatca acgtgatccg ttgcagtata
    72481 gtgcggataa aactaccgat cttcttgtaa cctgccgcag agcgggcaga aagacgtgca
    72541 ttggcaataa ccagtgggat cttacggcga tgcagagtgt tgatcaggtt aggccaaagt
    72601 tcagtttcca tgatgataac cagtttggga ttgacctggt caaggaaacg gttcacagag
    72661 ccggggagat cataaggtaa ataaacgtgg tgaacatctt taccaaaagc agactggacg
    72721 cgctctgagc cggtaggcgt catcgtggtc accgtgatag gcagcgacgg gtaacggtgg
    72781 cgtaatgctc tgaccaatgg gattgcagcc agtgtttccc cgactgaaac ggaatgcagc
    72841 atgataccgc cagcaacgac tttaccggca caaaaaccat agcgttcccc ccaacgcttg
    72901 cgataagcgg gggctttacg gctacgtaat agtaaacgca gccaaatcag aggttgaata
    72961 aggtagagta atacctggta taaacgcagc agcattctat caatttcatt tatatggatt
    73021 attaagaata ataccatatc tgggcaaaaa aggctctttc cggctaggag ggcggagcac
    73081 cacattgagc cgtggttatt cataggaaga atataatatc ttgctctgag tgataaaaga
    73141 gaggctattt attgattttt tattacaaaa tgagaatcat tttcattgtc tattgcacta
    73201 gataaaaact ggcctggtat gggattaaaa gagttaatta tgctgtgtta aatggataag
    73261 taaattttct ctgaaatctt atcgttagag ctgttgggtg ctatttattt gaataatatt
    73321 tctcaatttc atcgaccctg ataattacca gaatcgatga aagttttata tcggatgttt
    73381 atgaactcac tctttcagag acaataaagc agcgctatga aatgagtgtt tctaatcgtg
    73441 ccataatagt gggcgcagag aggctatcca tctttttttg ctcggaaatc acggcaattt
    73501 ggtttttccc gtagccgccg attaaaccgg ggtcagtggg gccaaacagc gtaatgtttg
    73561 ggcgatccag ggcggcggtc agatggctga ggccagtatc gacagagact acggcttttg
    73621 cacccgccag aacctcggcg acctgctgaa gactgagctt aggcagaacc tctacgtgtg
    73681 ggaaatgttc cgctaatcgt aaagcgcgct gatgctcatg ttctgcgccc cacggtagtt
    73741 tgatttttaa acctgtgggt tgcactaact caatcaattg tacccaatgg ctctcgggcc
    73801 agtgcttgtt gtcacgggtc gtcgcatgta ggaaaaccaa gtactgacct gcatcggccg
    73861 gtaactgatt taaaaagcgt tgtgcgatgg catagtcgcc ataactttcc ggtttatcat
    73921 agccgaggct tttagcaaac agttgacgta tacgttctac ggcatgttgt ttggtatcaa
    73981 tttcatggcg gcagttataa aaccaactgg caaacggctc acgggcactt ttacaatccg
    74041 gcccgtgctt cgtgcctttc gcaatccggg ttatcagcgc ggcgctttta atcaaccctt
    74101 gggcatcaat gacccgatca taactgcgtt gttgtaccac acgcttaaaa tcacagcgtt
    74161 cctgccgggt atcactacca aaccagtttt tacgccaacg gcggatggcc accgggatca
    74221 ctttatccac cgccggatgc caactgggga tttggctgaa cccttcttct accacccaat
    74281 cgaagcgaat accgggtatg gcattcatgg catccgtcag cgcgggtaag gtatgtaaaa
    74341 catcgcccat tgacgaggtt ttaacgatta atacgtgcat taatcgcccc ctttgactga
    74401 gcattcttgc gtagccaatt gcttctcaag cgcggccatc acgtgttcgg gttggatatc
    74461 aatcaaactt tgatgatagc cctgtgcaga atcgcccttg cggactttgt gatagccggt
    74521 aatcagacgg atcaccgtgg ctttctctga cagtggtggc gtgaagtctg ggctgctcgg
    74581 gccatacaat gccactaatg gcttgttgag tgccgccgcg acatgcatta aaccagagtc
    74641 gttactcacg acggcactac aggcggcgat gagaacgacc gcttgttcca gtgaggtctg
    74701 ccctgccaga ttgaggcaat attcacgatc tgtatcgctg agagcctgac ggatatcttc
    74761 accagcttca ttgtctttcg cagaaccgaa taagacgacc tgatagccat catcaatcaa
    74821 tttctgcgcc agcgtggcgt agtggtaatg cggccaacgt ttcgctggcc caaattctgc
    74881 gccagggcag aatccaataa tgggccggtt atcggtcaga ttgaatgagg ccgttgtctc
    74941 tgcaatttct tcatcgcgta cttgcaattg cggccacaac aacggttgtg gtaaatctgc
    75001 cgctgaacgg atgcgttctt tatcataggc cagcgcaacg tagcgctgga ccatcattgg
    75061 aaaggcttgc ttatccagaa tacggaggtc attgagcagg aaataacgca tttcgccacg
    75121 ccagccaata cgtcgtttga tccctgaaaa gtaaggtatc agcgcggatt taaatgagtt
    75181 gggcaacacg taagcacgat catactcggt ttcacgtaag gccaatccca aacggcgacg
    75241 ctcctcaaaa gcaaatgccc catggcctaa cggcattgga attgcgtgac ggacttccgg
    75301 cattctggcc agaagcggac ggcaccatgc gggtgccatc acatcaatgt ctgctgccgg
    75361 atattcggcc ttcagggtac ggtaaagact ttgcgacatc atcatatcgc caacccatga
    75421 agggccgatg accagtattt tcataccgtt tatcaattcc ttgcagcaag tgatttagac
    75481 tgagcgattg agccaggcca gatattcttt aacgccttca gcgaccgttt taaacggttt
    75541 accataaccg gcagcccgta atttagtgag atcggcttgt gtatatgcct gatagcggcc
    75601 tttcagtttt tcagggaact cgatgtattc gactggccca ctttggtgat aatccaccac
    75661 tgcatcagcg acagcctgga aagactctgc ccggccagta ccgcagttga aaataccgga
    75721 tacgccgttt tgccagaacc acagattaac gtcagcaaca tcacccacat aaatgaaatc
    75781 acgtttaaag ttttcgctac ccgcgaataa cttaggcctt tcacctgcat taatttggtt
    75841 attcagatgg aaagcgacgc tggccatgct gcccttatgg ccttcacgtg gaccataaac
    75901 gttgaaataa cggaatccac aaatttgcga atcggcttgt ggcagaattt cacgcacata
    75961 ctgatcaaac aagaatttgg aatagccata aacgttaagt ggctgttcgt actgacgatc
    76021 ttcaataaag ttgtcagtgc gcccaccgta agtggcggca gaagaggcgt ataagaaagg
    76081 aatactacgg tccagacaga agtgaaggat atctttagaa tactgatagt tgttatccat
    76141 catgtacttg ccatcccact cggtggtgga agaacacgcg ccttcgtgga aaatagcatc
    76201 gatatcgccc atgtcatcac ccgcaacaat actggcgaca aaatcttctt tatccatgta
    76261 atcagcgata tccagatcaa ccagattgac gaatttagtg ccgtctttga ggttatcaac
    76321 caccagaata tctttgtagc caatattatt cagagcctta actatattgc tgccaatgaa
    76381 acctgcgccg cctgtaacga taatcatcgt attcaccctt gctaattttc ttggttgggt
    76441 accacacccc accccctatt tggcactatc ataacatttc ataggatagc gcacagcggg
    76501 aaggggggga atctcttggt ttctcggtcg ctttaggata gttcgccgtg atatatgcta
    76561 cattttcgac aatataagat aaggtttctc gtcagtttgc ccaccaagca gtaaaatatt
    76621 gtgtgcaatt gccaatcctg gagataaccg aaatgtccct accttgtaac aagcccccct
    76681 tttatcagca attagaacaa caactcgaca cgactcgtac cgaagggttg tataaaaacg
    76741 aacgcgttat tacttccgca cagcaagcga atatcgctgt tgctgatggc agccgggtga
    76801 ttaacttttg cgccaataac tatctagggc tggcaaatca tccaaaactt attgcagccg
    76861 ctaaagccgg catggattcc catgggtttg gcatggcttc agtccgcttt atctgtggta
    76921 cccaagacat acataaagag ctcgaacata agctcgccag tttcctcggg atggaagacg
    76981 ctatcctgta ctcctcttgc tttgatgcta acggcggcct atttgaaacc ctgttagggc
    77041 ctgaagatgc cattatttcc gatgcgttga atcatgcctc aatcattgat ggcgtacggt
    77101 tatgtaaagc caagcgttat cgttatgcca acaatgatat gacagagctg gaagcgcagc
    77161 taaaacaagc gaaagcggag ggggctcgcc atatcatgat tgccaccgat ggcgtgttct
    77221 ccatggatgg tgtgattgct aacttaaaaa gggtgtgtga ccttgctgat gaatatcagg
    77281 cgctggttat ggtcgatgat tcacatgcgg tgggggtgat tggtgcgaat gggcggggga
    77341 ctcatgaata ctgcgaagtg atggatcgcg ttgatatcat cactggtacc ttgggcaaag
    77401 cactcggcgg tgcatctggc ggttatactg ccgggcgcaa agagttggtc gagtggctgc
    77461 gccagcgttc acggccttat ctattttcaa actcactggc tccagcgatt gtcgccgcgt
    77521 ctattgaagt cttgtcactg ctggaagagg gaggggcatt gcgtgatcgt ctatgggcga
    77581 atgcgcgttt attccgtgag aaaatgagcg cggctggttt cactttggcg ggtgctgatc
    77641 atgccattat tcctgtcatg ttgggtgagg ctaaactggc gcaggatttt gccaatgcct
    77701 tgctgaaaga aggcatttat gtcactggct tcttcttccc tgtcgtgccg aagggccagg
    77761 cccgtattcg tacccagatg tctgcaggcc ataccactga gcaagttgaa cgtgccatcg
    77821 aggcatttgt gcgtattggt aagcaactta acgttattgc gtaagggatt ttcatgaaag
    77881 cactttctaa actgaaagca gaagaaggca tttggatgac cgatgtgcca cagccagagc
    77941 tgggtcacaa cgatatcatg atcaaaattc gcaaaacggc tatctgtggt actgacgtac
    78001 atatttataa ttgggatgaa tggtcacaaa aaaccatccc cgtacccatg gtcgttggcc
    78061 atgaatatgt cggtgaagtg gtggccattg ggcaggaagt taaagggttt aatattggtg
    78121 accgggtgtc tggtgaaggc catattacct gtggtcactg ccgtaactgc cgtggtggtc
    78181 gtacccacct ttgtcgtaat acggtgggtg ttggcgtgaa tcgccctggt tcgtttgccg
    78241 aatatttggt gatccctgct tttaacgcgt tcaagatccc agacaatatt tctgatgagc
    78301 ttgcggctat ttttgacccc ttcggcaatg cagttcatac cgcgttatct tttgatttag
    78361 tcggcgagga tgtgttggtc tccggggctg gcccaattgg tattatggcc gccgcagtct
    78421 gtaagcatgt gggtgctcgt catgttgtca tcactgatgt gaatgaatat cgcctggatc
    78481 tggcccgtaa aatgggcgtg acccgtgccg ttaacgtcag caaagagaac ctaaatgacg
    78541 ttatgacgga attgggcatg accgaagggt ttgatgtggg cttggagatg tcaggtgctc
    78601 ccccggcttt ccgttcatta cttaattcaa tgaatcatgg tggtcgtata gcgatgctgg
    78661 gaataccgcc gtctgatatg tcgatcgact ggaatcaggt tatctttaag gggctgttta
    78721 taaaggggat ttatggccgt gagatgttcg aaacctggta caaaatggcc gcgttgattc
    78781 aatctggttt ggacttaact ccgatcatta cccaccgttt ccctattgat gaattccagc
    78841 aagggtttga cgccatgcgt tcgggtaaat caggcaaagt ggtattaagc tgggattagt
    78901 ttatcccctt cgggcttggt gttgcaaaac tacccgctgc gataccaagc ccttgtcagg
    78961 atttacgttt tttgcggtgg ccgccttacc gcaatttgat attaatatca gcgattaaaa
    79021 taaagcgagt tcccgattat tgtgccgcct tcttgggtgg caatttctct gtattttcaa
    79081 tcgctttctg ttcatcaata ggtgttgccg gcggcgctgg cgtaaaatat tgttgccaat
    79141 gttgctgaat aaatatgacc gccgggtttt gcatcaagct ctcacccaat aagataaaca
    79201 gcttatcagc gtagattttc tcaggcacat agctggcttt cgctttacat tgcttgatag
    79261 cgggcagacg ttggcctttc accggttcac gtggttttgt tttgtccgga gagagacttt
    79321 gtaccggttc atttagcagc gcactgggtc tgactaagac gatgtcggca ggcaactgag
    79381 gcaacatttg ttgcaatact ttaatggtcg cagggtgagg gtgcccgata gcaatcgctg
    79441 agccattgcg gcgtgccagt gctactgccc ggttaaattg ttgacggata gctgcttcat
    79501 tttgtgagtc atctaaaaag attttccgct tgatcacttt gacaccagtg ccttcggcgg
    79561 ctttgctcgc ctggctatta ccaatagtca cactgtcgag aaaatagagc tggtaactcc
    79621 ccagtgcctg catcactttc tgcatacctg gcaaactggc ggtcatcgca ctgcccatat
    79681 ggttattcat gcctttcgca taagggacgt tattcgcggc ctggcggatg atgcgctgga
    79741 tttcctcgct gctcattgaa ggctgcaagg tatcacgctc cagtggctgt ttactctgtg
    79801 gggccatcgg caagtgaatc aggatttcac gcccctgatt atgggctttg gttgccatct
    79861 ctctggcgta aggagcatta ggcagaatgg ccactgaaat gggcaggggc atctgtaaaa
    79921 tcttattttc gttttggggg cgataaccaa aatcgtcaat aacaatagag agtttgccgg
    79981 cctgtgctgt gctggcgatg aatagcgtgc ttacgatgat aaattggcgt gtgttgaagt
    80041 agcgcaatac gagttcccta acgttgttcc ctatcttcct aaccagggct gtgggttaac
    80101 ggcttgtccc tgacggcgga tttcgaaata gagcgatggc tcgccctgcc caccgctggt
    80161 acccacaagt gcgataggct ggcccgcttt aacctgagcg ccaacattga ccaaggcact
    80221 ttggttgtag ccatacaaac tcatatcccc tttcccatgc tcgataacga ccaccaagcc
    80281 ataaccttgt aaccagtcag ccagtaaaac acggccatcg gcgatggctt tgacttcgct
    80341 gccttcaggt gcggtgataa ccatcccttt ccagcgtagt tcaccttgta ggggttcacc
    80401 gaaacggtgg gacacgttac cacgaacggg ccatagggct tgaccgccag gacggcccaa
    80461 gccgccggtg cgcgccatca atgagcgctc actttcactt ggtttataac tgctaccggt
    80521 cttcttcgct tgctgctctt tgacttttac ctgttcacgc acacgggccg cttctttggc
    80581 ctcccgttca gcccgagctt tggcttcccg ttctgctttg gcgatttggt cacgtaaacg
    80641 gctttcgttc aactttaact ccgccaaact ctgctgatct ttctccagcg aggcttccag
    80701 cgatgtcagg gttttttggc gggcaatacg cgcttgttcc agcttctgtt gttgcgcttt
    80761 ctgttcatcc agcaatgcct tgtgttgatt ctgtttttgc tccagcattt ttttctctgc
    80821 agacagcgtg gtacgtgtct gcttcaactc ttcaatggct ttttgccgag cttcattcag
    80881 gtaactgaaa taagccaaaa tacgctcact gcgctggctc tcttcgccac ttaaaataag
    80941 ttgtaagcta ctgtgtttgc cttgtttaaa cgccgctgca agttgtttag acagaatact
    81001 ttgctgttgc gactgttgat tttgcagttt ttcaatcgag gtcgtgaggc tggcaacatc
    81061 tttactcagt tcagccaggg tcgcttgggt ctcgcgcagg ctgcggctgg tctgagcaat
    81121 tgtattttct tgctgtttta gttgatccag caatgaactg cgttgttttt tttgttgctg
    81181 aacacttttt tctttttcag cgatatcctg ttggagggtt ttgagttggt ttttattctc
    81241 tgatgctttg gccgcgacag ggggttcgac agcctgacca gaaaatggca ataacagtac
    81301 gccagcacaa aaaacgctgg catagagtgt tgaccacggc agacgactca acttatctga
    81361 cagcagagag ggagactctc taccgtcaga gacggcatct ttcgtagtta ttgatttcgc
    81421 caataactct ctatccttca taacgaagga ttattccacg atgaacagcg gcttaccagt
    81481 catctcttgt gggatttcca tttccatcag tgacaacatg gttggtgcga tatcagaaag
    81541 cttgccacct tcaacagctt taacggcttt gttacctacg taaatcaggg gcactggcag
    81601 gctggtatgg gcggtgtgtg cctggccagt tgccgggtca cgcatttgct cagcgttgcc
    81661 gtggtcagcg gtgatcaaca attgaccatc ggctgctttc actgctgcaa ccacttgttc
    81721 gatgcagtta tccagtgttt caaccgcttt cactgccgca tcgtaatcac cggtatgacc
    81781 gaccatgtcg ccgttcggat agttacaaat gatcacatca tatttgccgc taccgatggc
    81841 gctgaccagt ttttccgtca gttctgctga actcatctcg ggttgcaggt cataggtggc
    81901 cactttaggc gagttgatca gaatgcggtc ttcaccttta aatggctctt caacgccgcc
    81961 gttatagaag aaggtgacgt gagcatattt ctcagtttcg gaaatgcgta actgggtttt
    82021 atcatgcttc atcaaccatt caccgaaagt gtttgtcagt gaggcgggtg gataagcaca
    82081 ggcgacttta atatccgcgg catattcggt tagcatgatg aaatcgccga agttaaccac
    82141 tttatctcgc ttgaaaccgt caaagtcggc attaacaaag gtgcgggtaa tttggcggac
    82201 gcggtcagca cggaaattca taaagattaa tgtatcaccc tcgttcatgg ccgcatcggc
    82261 ttcgccagtt gcttgaatca cggttggttt aacaaactca tcattttcac cacgggcata
    82321 ggccgcttgc aggcccgcaa ctgcgttatc tgcagtaaat tcgcctttcg cttgagtcag
    82381 taaatcgtat gccagttgca cgcgatccca acgattatca cggtccatgg catagtaacg
    82441 gccaataatc gacgcgatac ggccattacc cagttcagca aacttggctg tgaatcgttt
    82501 cagtgatgac tcggcactgc gtggtggggt atcacgtcca tcgaggaagg catgcagata
    82561 aatagcggtt gcaccgcgtt tagccgccag ctcaaccatc gccataatat ggtcttcatg
    82621 gctgtgtaca ccaccggcag ataacaaccc catgatatga acggccttac ccgttttaac
    82681 cgcgttatca acggcagccg tcagggttgg attcgtgaag aagtcaccgt ctttgatctc
    82741 tttgtcgagg cgggtcagat cctgataaac aatgcgccca gcacccagat tgacgtgacc
    82801 gacttcagag ttacccattt gcccatcagg caggcctaca tccagacccg acgcggcgat
    82861 caacgtgtga ggctgttgct gccataacac gtccattacc ggggttttgg cattcaaaat
    82921 agcattatcc tgctgttctt cacggtgacc gtaaccatca agaatcgtca ggaccagtgg
    82981 ttttttcgtg ctcgacattg cataacctct ttcttataag tccaagtgtt aaatagcagc
    83041 gaacatcacc ctgtaaagga gggagaatga tatgcgcggc tatgtacact cggtatcccc
    83101 tttgtacttg atgtgacaac attgtacttg acgtgacaac attgcaggga catcaatgac
    83161 tttagggata tgtaccgagg cggtaattta ctacagaacg ggttaaaaat agcccaggga
    83221 gatcaacatt ggagtggggt tttgcgcaat tgacatcatt taatcaacaa aacttcccga
    83281 gattgttcgc agtttctgca atagcacttg cttattggct gtatttgccg caacgcgcag
    83341 gtatactctg tgaccttgaa tattatcccc taactaacgg gagtttttac ccccatgttg
    83401 caagaaatta tgcaattcat tagccagcat ccaattttga gtctggcttg ggtgttgttg
    83461 ttcggtgctg tagttttcac cagcttcaaa aattctcttt ctaaagttaa agaggtcacc
    83521 cgtggtgaag cgacgcgtct aattaataaa gaagatgcgg ttgtggttga tatccgcaca
    83581 cgtgaagatt atcgcaaggg ccatatcgct aactcaatta acctgatccc gagtgacatt
    83641 aaaaatggta atttgggtga gttggaaaag cataaaacac agcctattat tgtggtctgt
    83701 gcaatgggca caacgtcccg tgcctcggca gatatgctga gcaaagcggg ttttgagcgg
    83761 gtattcaccc tgaaagaggg tatttccggc tggagtggtg agaacttacc actggcgcgc
    83821 ggtaaataag cataaaagct tgtgcggcta ttatatcgat attccgtata tcggtattta
    83881 gttgtataag tgtttgttat aaaaactcgc tatatcaata gattgtaaat ttaactgagg
    83941 tgtatccatg gcgaagattg agatgtatac caaagcaaca tgcccgttct gtcaccgtgc
    84001 taaagcactg ctgaacgcca agggtgctgc tttccatgaa atcgcaatag ataatgatcc
    84061 ggccaaacgc gaagagatga ttgctcgtag tgggcggacg acggtgcctc agatatttat
    84121 tgatgggcag catatcggtg gctgtgatga tttacacgcc ctggatgcgc gcggtgggct
    84181 agacccactg ctttaactcg tcagtgggcc ccgatattaa tgggaaaagc ccacgacgga
    84241 agagctgttt aataaggacg tctaactaag ggtatctata cacatgtcag aacaaaacaa
    84301 caccgagatg gctttccaga tccaacgtat ctacaccaaa gatatctcct tcgaagcccc
    84361 taatgctccg caggtttttc agcaggattg gcagccagaa gttaaacttg atctagatac
    84421 ggcttctagc caactggcgg aagatgtgta tgaagtggta ctgcgtgtga ctgtaacggc
    84481 ctctttgggt gaagaaaccg cgttcctgtg tgaagttcaa caaggtggca tcttctccgt
    84541 tgcgggtatc gaaggcactc aactggcgca ttgtttaggc gcatattgtc cgaatattct
    84601 gttcccgtat gcgcgcgaat gtatcaccag cctggtctct cgcggtactt tcccacagct
    84661 gaatttggca cctgttaact ttgatgctct gttcatgaat tatctgcaac agcaggctga
    84721 aggtgaagtt gaaggtgttg aacaacgtca ggatgcctga tgaacaccaa ccctgcttca
    84781 atggctgtta tcggtgccgg atcttacggc accgcattag ctatcacact ggcgcgtaat
    84841 ggccatcaag tcgtgttatg gggccatgac cctaaacata ttcaacagct gcaacaagac
    84901 cgctgtaacc gcgctttcct acctgatgct gctttccccg atacgttgcg attggaaacc
    84961 gacttagcat gtgcgttggc tgccagccgc gatgtgttgg tcgtcgtgcc cagccatgtc
    85021 tttggtgctg ttttacatca gttgaagcct catctacgta aagatgcacg tatcgtctgg
    85081 gcaaccaaag ggctagaagc tgaaaccggc cgtctgctac aggatgtggc ccgcgaagtc
    85141 ttgggcgagg ctatcccgct tgccgtgatt tctggtccaa cgtttgccaa agaattggcc
    85201 gcgggtttgc ctacggcgat tgcgttggca tcgaccgatg tgcaatttag cgaagatctg
    85261 caacagttat tgcactgtgg aaaaagcttt cgagtttaca gtaatcctga ttttatcggg
    85321 gtacagcttg gtggcgcagt gaaaaacgtg attgccatcg gtgcaggtat gtccgatggc
    85381 atcggttttg gtgcgaatgc ccgtaccgct ctaataaccc gcgggttagc ggagatgacg
    85441 cgcttaggga cagcattagg tgccgatcct tccaccttta tgggcatggc agggttaggc
    85501 gatttggtgc taacctgcac agataaccaa tcccgtaacc gccgatttgg cattatgctg
    85561 ggtcaggggt tgggggtgaa ggaggcgcag gacaacattg gtcaagtggt agaaggttac
    85621 cgtaatacca aggaagttct ggcattagca cagcgtcatg gcgtcgaaat gccaataact
    85681 gaacaaattt atcaagtgtt gtattgtcat aagaatgctc gtgaggcggc tctgacgttg
    85741 ttggggcgga ccaaaaaaga tgaaaaaatc ggcatttgat agattagaag agtaggtcag
    85801 ctagctgaaa taaaataatc gctacgtgcc caacgtcatt ggagttgcag caaggcagca
    85861 aacgagccta tcccgatgaa ctgatccacg tcagtgattc gggggggcga gagccgctaa
    85921 cgttaattat aaccaaatca atagtaacca taattaatcg taacagtgct acagcttgaa
    85981 ggaataaggg catagccgct tcggtcgttc cccggagtga tttgtttatg ggcaggggta
    86041 catgatgtcg tcagaagagt tagaacaggt ctggagcaac ataaaatcag aagcaagggc
    86101 actggctgaa tgtgaaccga tgctggctag cttttttcat gcaacactct tgaagcatga
    86161 gaatttgggc agtgcgctga gttatattct cgcgaataag ttggctaatc ctatcatgcc
    86221 agcgattgct atccgtgaag tggttgaaga agcttatcgt tcagatgcgc atatgatcgt
    86281 ttccgctgcc cgcgatattc tggccgtccg gttacgcgat ccagccgttg ataaatactc
    86341 cacaccgtta ctgtatctca aaggttttca tgctttgcag gcttatcgta ttggccattg
    86401 gttgtgggcg caggatcgta aagcgctggc gatttatctg caaaatcaag tctctgtcgc
    86461 atttggtgtg gatatccacc ctgcggcaac cattggttgt ggcatcatgc tggaccacgc
    86521 taccggtatc gttattggtg aaacggctgt ggttgagaat gacgtgtcta ttctgcaatc
    86581 tgtcacgctt ggggggacgg gcaaaaccag tggcgaccgc catccaaaaa tccgtgaagg
    86641 tgtcatgatt ggcgcaggcg cgaaaattct cggcaatatc gaggtgggcc gtggtgcgaa
    86701 gattggtgcc ggttcagttg tactacaatc ggtacccgct cacacgacgg ctgccggtgt
    86761 acctgcccgt atcgttggta aaccagagag tgataaaccc tcgttggata tggatcagca
    86821 tttcaatggc agcattcagg gctttgaata tggcgatggt atttaaccgt atacccttcc
    86881 tgttttgctt gctgcaacgc cagcgccaac tgttttggat atgcccctaa tatggggcag
    86941 attagccact ctgattgtgg ctgacacgtt ctctctgcgt aagaaaaatc actctttcag
    87001 taatgcacct ggatagccca gttgacgcca ggcctcatac accacgactg aaacggcatt
    87061 cgatagattc atgctccggc tatcggcttg catggggatt ctgattttct gctgagcggg
    87121 taacgcatcc agaatatagg ccggtaagcc acgggtttct gggccaaata acaggtaatc
    87181 attcgcctga tagctcaccg cactgtgagc cggcgtcccc ttggtcgtca acgcaaataa
    87241 gcgagccggt tgtgtgctat cgagtttttc actgtccagg aaggcttgat aatcatggtg
    87301 atgtttgatg tcggcaaact catggtaatc aaggcccgca cggcgtaagc gtttatcgtc
    87361 ccaagtaaaa cccaaaggtt taatcagatg aagctggcag ccggtattcg cacataaccg
    87421 gataatattg ccggtatttg gcggaatttc gggttcaaat aaaacaatgt taagcatatg
    87481 tcccccaata atgaggggcg caggatacca gaaacccttg ttcagtgcag cggttgccag
    87541 tagcggcggt gtaaaacaaa aatttaaaag caaggagcgg agtgtgtgac cagtggcatc
    87601 ttttatatgc tggttggcac agttaagagt aatggggtat ttatcatgac atcagtgggg
    87661 tattcatgaa taacgtaaaa gaccctcgct gggccgcgat tatcaatcgg gataaaaccg
    87721 ccgatggtca gtttgtgtat gcggtaaaaa cgacgggcat atattgccgc ccctcttgcc
    87781 catctcgtcg agccaaagca gaacacattg aattctttat cgataatacg gcagcagagc
    87841 aagccggtta tcggccttgt aagcgttgcc agccaactca attatcgcgg gcgcagcaac
    87901 aggtagaaaa aatcagtcag gcatgtcggt tgattgaact ggcagaaact ccccttaagc
    87961 tgaatgaatt ggcagctcaa ctggggctta gcacttttta ttttcatcgg ttgtttaaag
    88021 ccatcaccgg gctgacgccc aaaggatatg ctaacgcgac ccgcagtgag cgtattcgtg
    88081 cacaactgtc tcatggcggt tcggtcactg acgctatctt tgaggccggt tataactcga
    88141 gtagtcgatt ttatgcgcaa tcacagcagt tgctgggaat gacaccaacc cgttaccgca
    88201 aagggggctg tgatgccagg ttgcattttg ccgttgggga gagttctctg ggcgcgattt
    88261 tagtggcaaa aagtgagttg ggcgtctgtg ctattttgct gggtgatgac cctgtgcagt
    88321 tagtgcagca actacaggat aaatttccac aggcaaattt agtcggcggt gatgccgagt
    88381 ttgaacaatg ggtggcgcag gttgtggggt gcgttgaggc acccaaactt gggttgggcc
    88441 taccgttgga tatccgtggc actgcattcc agcagcgggt atggcaggct ttgcgggaga
    88501 taccgatagg tgaaaccgcc agttatgcag atatcgcgag ccgaatcggt tcacccacag
    88561 cggtacgtgc tgtcgcaggc gcttgtgctg ctaacatatt ggcagttgct atcccctgtc
    88621 atcgagtcat tcgtcaggat ggggcattat cgggttaccg ttggggcgtg gagcgcaaga
    88681 ggcttttgct ggaaagagag ggtgtggaaa aagaggcgga agaccactga ttctcaatat
    88741 ctgcccgaac cacattgatc gggcagatag acattgatcg ggcagataga cggcagatta
    88801 agatttaagc ggatgcagcg gtagccagac aatcaggcgt aagccaccta atgggctatc
    88861 ttcggctttt acccaccctc gatgctgact caccgcggtt tcaacaattg ccaggcccaa
    88921 tcctgttcct cccgacgccc gatctcgggc ttcatcagta cgataaaatg gccggaatat
    88981 ttgttcacgg tcctctgggc tgacgcctgg accatcatca tcaacaatga tagtgacgcc
    89041 ttgattatct atgctgaatg ccaccgcaat atgatgatgg gagtaacgca gtgcgttacg
    89101 cacgatattc tccagcgcac tgtcaagggc cgcaggatta caaaataagg gccatggccc
    89161 cggaggtgcc gtgactacca gcgttttacc catttgctca gcctcgaact gtgcattctc
    89221 cagcacatcg gaccaaagct catcagcttt aatgggttcg cggtgtaatt catttttatg
    89281 ctggctacgc gataacacta gcaagtcatt aatcatgcta tctaagcgct gtgcttccat
    89341 ttcgatacgc tctaattctt tcccttcacc atgacggcgg cgcatcagcg cggtggccag
    89401 ttgcagccgg gtaagtggtg tgcgtaactc atgggaaata tctgaaatca gccgttgttg
    89461 agcgacgacc attctgtcta acgaactgat catctggttg aaactggcac ctgtggctaa
    89521 aaattcctgt ggaccagatt ccagttccgg atgctgtttc aggttacctc gggccacatc
    89581 atcagccgca tttttcagct tgcgggcggg tttcgccagg ctccatgcca accaaagtag
    89641 cagcggtgca ctgatcaaca tggtcgcaat caagagcagc agcgggcggt caaacatcag
    89701 attaataaaa tcagattgcg gactattggc ggggcgtatt agataaagct gatagttatc
    89761 ttcgccgtcc ctgatggaaa agggaccgac catttctacc cggccatact ttttcttttt
    89821 cggctgatcg gcgttatccg attggccgat aaagttacgc accatttgca cttcttgacg
    89881 ctgtacgcca atgatacggc cctcagacgt caccaaaatc aaatgttgcc caggcggagc
    89941 ccatttctca atggcgcggt gtagcctacg ccaccacatg aggtcattgg caggatcatt
    90001 ggccagttca gcttcaatat gttgttccag catcgttccc tgacgctgtt cactgtcgag
    90061 taaaacagtg agttgacgcg aatcaagctt tggcaccatc agcactagca tgagcactaa
    90121 cgctaaagta aaccagaaaa tagcaaaaat tcgcgtcgtt aaactgttta tcatgtttct
    90181 gataccatca agtagccgcg gccacgcaac gttttaaacc acggtagccc gtctttgcgg
    90241 tccggtaact tacggcgtaa gttcgagatg tgcatatcaa tcgcgcggtc aaagggggtc
    90301 aatcgtttcc ccagaacctc ttggctaaga tgctcccgcg acaccacttg gccaaggtgc
    90361 tgagccagca gatagagcag ggtgaactca gtgccggtta attccagagg ttggccttca
    90421 aaactggctt cctgacgacc cggattcaat tgcaggcaat caacttccag tgtaggcgcg
    90481 ccttgctcgg cattttgttg ctgttcactc caattggagc ggcgtaaaat cgcgcggata
    90541 cgagcaacca gctcgcgatc attaaacggt tttgccagat aatcatcggc ccctaattcc
    90601 aggccaagca cccgatccaa ctcactacca cgggcagtca gcataatcac cggggtctga
    90661 tggtgttggc gtaattcttt caaggtttcg ataccgtttt tacgcggcat cataatatca
    90721 agcaataaca agtcgataga gctatctagc tggcttaacg cttgttcgcc atcataggcg
    90781 accacaacat tgaaaccctc catttccaac aattctttca acagcgacgt cagttcacgg
    90841 tcatcatcaa ctaataggat tttatgcatg gttatttctc ctctctgacg caaaatacgt
    90901 tatcaactgc cggtattcca tgactttact cagctttaca tgccctgacc ccagttttac
    90961 atccactgac gcttgtttgc aggcaggccg atagaatgcc tcccattgaa tcacatagca
    91021 tattgaactt taggagttaa cgatgcgtaa agttacaaca ttagttatgg cgtcaatgtt
    91081 cgttcttggt tcttcagccg cctttgctgc cgacaacact aaagtcactg agggttacca
    91141 cggtgacggt aagatgatga tgaacaagaa aggcgaccgc ggtcaccata acatgtttga
    91201 tggcatcaac ctcactgaac agcagcgtca gcaaatgcgt gacttgatgc gccagtctca
    91261 ccaaagtcag ccgcgccttg atcttgaaga tcgcgaggca atgcacaaat tgattactgc
    91321 cgataaattc gacgaagctg ctgtaagagc gcaggctgag aaaatgtctc agaaccagat
    91381 tgagcgccat gtcgaaatgg ccaaagttcg taaccaaatg tataacttgc tcacaccaga
    91441 gcaaaaggaa gcattgaaca aaaagcatca ggaacgtatt gagaaattgc agcaaaaacc
    91501 agcagcacaa ccttcttctg cccagaagta agtagtagta ctagtaacac cctgttttcc
    91561 ttgccataga caccatccct gtctttcgcc ctccatgatg gagggctttt tttgcttatt
    91621 gagaaacgat agctttaaaa atagtcagtt acaaatttca caaaaggcgg tgttatctcc
    91681 aaatgcgctt aagtgtggac actttgtgga cgcgtttcgg cagctaatcc accctttaat
    91741 ggggtaagta taacggtgtt ttgaaggtaa tcaggtgcca gatgcgcgta ggccattgtt
    91801 ggctgaatgt tagcgtgtct gagtatttgc tggagtgcaa tgatgttcct gctattcatc
    91861 ataaaatggc tggcacaagt gtgacgtaac acatggggta cctaaccatg tggtaggtct
    91921 ggttttacgt ttcgctgcgt ttcaccgaat tttccgtaat ccatgttgaa aagtttccca
    91981 ctggcatttg ccttcacttc ttgcttcaac gctgcagata tcgccgttat atgagtgcat
    92041 caacgtactg accgatgccg taacaataaa taatcaagag actgatattc agcaattggt
    92101 ggcatgcaag cactaccgtg tggcgttaat gcgtacccat gctgccccta agtcgcctca
    92161 ataaccgact gtttttacgg gaaaaaggtt gtcctaaagt gggaccgagt gattgctcag
    92221 gaggatgctc atgattatca tcgcccgatg aaaacaaccc ctacccccca cgacgctctc
    92281 tttaagaatt ttatgaccca gcccgccacg gcgtgtgacc tgctggagtt tcacttgccg
    92341 cctgaattgc ggcaactttg tgacctgagc acgctgcggc tggaatccgg cagtttcatt
    92401 gaaaacaacc tgcgtgcctg ttactcggac gtgctctatt cgctaaaaac gacggtggga
    92461 gacggttatg tttacgctct cattgagcat caaagctccc ctgataaaca tatggctttt
    92521 cgcctgatgc gctacgctat tgcagccatg cagagccatc tggaggcggg gtacgataag
    92581 ttgccgctgg tgatccccat cctcttctat catggaatgg tcacgccgta cccgtacccg
    92641 atgagctggc tgcacgcctt taaccagcca gaactcgctg gacagttgta ttgcggaaac
    92701 ttcccgttgg ttgatgtgac ggtgatcccc gatcatgaaa tcatgaccca tcggcgcatt
    92761 gccctgctgg aactgttgca aaaacatatt cgccagcgtg atttatctga attattggat
    92821 caactggtca tactgatagc gagcggttac actacggaag atcagctaaa atctgcgata
    92881 aattacatca tacaggttgg cgaaacggcc gaaccggaag tgttcatccg tagcctggcc
    92941 caccgcttac cggagcatga ggagtcactg atgacgattg cacaaaaact ggaacaaaaa
    93001 ggtgaagcca gaggtattgt aaaaggccgt gtagaaggcc gagtcgaagg ggcgcaagag
    93061 acggctctga aaattgctcg tactatgctg gctaatggtc ttgaccgcgc cacagtaatg
    93121 aaaatgaccg gtctgagcga agaagaattg actcagattc accattgatc tgcacaggca
    93181 atatcatgaa cctgtccacc cgataattcg aaatgaaccg aaagcccata actgtctacc
    93241 gcgagatgag tttttgtcga gttaccccgc gatgcttctt tattgactca tcactttctg
    93301 ataccgctcc cgttccatgc tgatgagtac gaataatatt gtcatcaata aaaatcaatt
    93361 ataaatcagc atgttaatgc aagtatttaa aaggtttctg taaagtaccc tttttagacc
    93421 atagtgaaaa cggcggaata cggtattcca cagaccagaa attctctggg agatcagccc
    93481 gttcgcatcc tatcaagtat cctttccagg gtcatccgat gttcactttt gttatacaca
    93541 cgaccacttt tcagcatcag gctgtgtagc ctgtaccact gttcatctgt taacattatt
    93601 ctcggcatgg tggtttgttt tttttgattt gtggtgaatc caattatacc ggctcaccat
    93661 gccgctcaat taataatctc aaaagatcaa cagaccctaa tagcccttaa atataatttg
    93721 ggatgagtta tggatccaca atatgcgcgt tgggttaaag ccgctgcgct cagtgctacc
    93781 gcattagcat caatcttact gatcattaaa atttttgcct ggtggcatac aggttcggtg
    93841 agtttgttgg cggcgttagt tgactctttg gtggatctgg cagcctctct gacaaactta
    93901 tttgtcgtgc gttactctct gcaacctgct gatgaagaac atacttttgg tcatggtaag
    93961 gcggagtcat tggcggctct ggcccaaagt atgtttattt ccggctccgc tttatttctt
    94021 ttcctgaccg gttttcggca tttggcctca ccggagccat tgcaagatcc tagtataggc
    94081 atcggggtaa cgttagtcgc attgttcagt acactgatat tagtcacatt tcagcgttgg
    94141 gtagtacgaa aaacacacag tcaggtgatt cgtgccgata tgttgcacta tcaatctgac
    94201 gtcttgatga atggtgctat tcttattgcg ttggcattga gttggtatgg ttttcgccgg
    94261 gcggatgcat tgttcgcgtt gggtatcggt gtttatattc tttatagcgc gttacgtatg
    94321 ggctatgaag cggtgcagtc cttgctagac cgtgcgctgc ctgatgatga gcggcagcag
    94381 attatcgata ttgtgacgtc atggccgggg gtgatcgggg cacatgactt acgtacccgc
    94441 cggtcagggc aaacacgttt tattcagctc catctggaga tggaggatat gatgccgtta
    94501 atggaggcgc atgtgttagc tgaacaagtt gaacatgcct tactgtaccg tttcccaggg
    94561 gcagatgtgc ttattcatca agacccatgt tctgttgtcc ctaaagagcg tcatgcgcac
    94621 tgggaattat aattgcttca ccaatagccg atatattgtg atgacgttta tggtaaggca
    94681 gtgaaaaata ccgcaaaatg gctgacttga atcaattcag cttggcgttt ttgctataat
    94741 atccgatatt aatcccataa agctgatttt ctgtacggtc tcttccgtgc aaagataatc
    94801 ggcagataaa gaattctaca aaatcgcatt tacaagttca gaggtagtca tggttaagaa
    94861 aattggtgtc ctaacaagtg gtggtgatgc acccggtatg aatgctgcta ttcgcggggt
    94921 tgttcgtgcc gctttgtcag cagggttaga cgttttcggt attgaagatg gctatcttgg
    94981 cttatatgaa aatcgtatga agaagctgga tcgctatagc gtgtcagata tgattaaccg
    95041 tggcggtact ttcctcggat ctgctcgttt cccagaattc cgtgatccgg aagtgcgtaa
    95101 agttgccctc aagaatatgc atgagcgtgg cattgatggc ttggttgtta tcggtggtga
    95161 tggttcttat gctggtgcgg acctgctgac aaaagaaggg ggaattcact gtgttggttt
    95221 accgggcact atcgataacg atgtggcggg tactgactac accatcggtt ttttcaccgc
    95281 actggaaacg gtagtggaag ccattgaccg cttacgcgat acctcttctt cccaccaacg
    95341 tatctctatc gtggaagtga tgggccgcta ttgcggtgat ttaacgttgg cagccgcgat
    95401 tgccggtggt tgtgagttta ttgcgatccc tgaagttgaa tttaaacgtg atgatctggt
    95461 tgctgaaatc aaagcgggca tcgcgaaagg taaaaagcac gcgattgttg ctattactga
    95521 aaagctggat gatatcgatt cattggctaa gtacattgag aaagagacgg gccgtgaaac
    95581 tcgtggcacc gtgttaggcc atatccaacg tggtggtgct ccggtggctt atgaccgcat
    95641 ccttgcttcc cgtatggggg cttatgctgt cgatctgctg ttacaggacc acgattacaa
    95701 aaaaggtggt ttctgcgtcg gtgtgcagaa tgagaagatg gtgcatgaat taatttctgt
    95761 gtgtatcgcg ccagagaata agaaaagtaa atttaaagaa gattggtacg atacagcgaa
    95821 gaaactgttc taaaacggca actcgctcgt tcggcaagcc ctcgaaattg aactgatccc
    95881 aaaaagttgg gcagttcaca ttgcgagggc tttttacttt cagccactca tatatttcgt
    95941 attgatataa tcaaaagttt tttattcttt aataggatgg aaagtttctg gcacgctctg
    96001 tatcaagcca accaattagg ttgattacaa taattttttt gaggagtggg tcaatgcgta
    96061 aatggggtgt aggtctgtca ttactcgtgc tggcatcagg tgccatggca aaagacattc
    96121 aattattgaa tgtgtcttat gatccgacgc gagaatttta tcaggaatat aaccaggcat
    96181 tcagtaagta ttggcaacag caaactgggg ataaggtaac agtacgtcaa tcccatggcg
    96241 gctctggcaa gcaggcgacc tcggtgatta atggtattga agctgatgtg gtgacattag
    96301 cgttggctta tgatgtcgat gctattgctg agcgaggtcg aattgataaa aactggatta
    96361 agcgcctgcc agataactcg gcaccttata cttcaacaat tgtttttctg gtgcgtaaag
    96421 gtaatccaaa acagatccat gactggtctg atttagtaaa accaggcacg tctgttatca
    96481 cccccaatcc taaaacctcc ggtggggcgc gttggaatta tttggcggcc tgggggtatg
    96541 cgttagagca taataataac gatcaggcca aggcgcagga gttcgtgaat gctctgtata
    96601 agaatgtaga agtattggac tccggcgctc gcggtgcgac taatactttt gttgaacgtg
    96661 gaattggtga tgtgttgatt gcctgggaaa acgaagcgct gttggctgtg aatgaagtgg
    96721 gtaatggtca atttgatatt gtgacgccca gtgtgtctat tctggcagaa ccaacggtat
    96781 cggtggttga taaagtggtc gataaacgcg gaacccgtga cgttgccgat gcttatttga
    96841 agtacctgta ttcaccagaa ggccagacta ttgcggctaa aaattactat cgcccacgtg
    96901 acccagcagt tgcggctaaa tttgccaaag aattcccgca actgaaactg tttactatcg
    96961 atgaagtttt tggtggttgg actcaagcac agaaaacaca ttttgccacc ggcggggtgt
    97021 ttgatgagat cagtaaacgc taaattaacg ttctgatcgt tgccgctaat tctgcgccta
    97081 tacctgcgaa catcatcccc aaagggttgc ctgaggacgg atggtaaagc aggtagttac
    97141 agcaaatact gggactacca accgctttat cgccaacacc acatcgttgt atgttgtggt
    97201 gttgaacgtt tatcgctacc gcgctgcttg caacagcgct catagcaaaa cgagtaaata
    97261 gcaaaactga ggtcgaaagc tcaattttac gttcagatcg gctccatgcc attcttgatt
    97321 ttagcctctg tagccgcagg cgatgcaagg aagtccagta ataccttaat ggctttttgc
    97381 tgattggttt taagggggac ccctgctgaa aaatgagtca ttatctgaat atccgtgggc
    97441 aaaggcccaa gtatgataat gccttttaaa tgaagcagtt cactgagttg ctggaatcca
    97501 agttcaactt cacccttggc taccagagaa ccgacaggga ctcctggtgg gacttttaca
    97561 atgcgatctt tgatttgttc ggcaatgccc cagcgctcga aaacctcagt caggtacacg
    97621 ccgctagggc ctgttgagta agcgatcgta ttggccgcta aaacagcctg ttttaccgtt
    97681 tcctcgctgc taacatccat tatctgtgcc ccttctttca ccgcgatagc cacgcctgac
    97741 ttaaccaggt caatgcgact attgggtaaa atcttacctg aatcaatcag tttatcgatt
    97801 gcattggcag acaggatcac cacgtcaaaa gcttcgccag cttctacgcg tttagcggca
    97861 tccactcctc ccactgactc gagctcgacc tggtattttg attgttgcgc aaattgcgcg
    97921 ataacctcgg tcaagaactg tcgagtggcc atcgacgaaa tgatccgtag ggtcactggc
    97981 tcgtcggatg aaacctctgt tggtgctgct gttgccaggc tgaccatact catacacagg
    98041 cccgatacaa tcacgttaga atatttcatt aatatatctc cgctattata ttgcgccaaa
    98101 agacaggcca ccgaaaacag gatgaccttg tcttcagtgg ctaagcgacg tttaaattag
    98161 ctgaataaat agattggtca gcaatattac ttaacaaaac ccaggaattg ccaccaaaca
    98221 taaccaacag tcattgtcac aataaaacat accgtcgcga tgaccgctcc agaagcccac
    98281 cactgtttta cgttgttata accggcacca aagatgatgg gggctgaacc accgccataa
    98341 tgtgtcaacg caccaccgta ggagttcgtc gcggccaaga cgagtgcaag ggccatgggg
    98401 tcggcacccg caactttccc tacggtaaga aaaacaggaa gcatagcaat ggcatacgaa
    98461 cttgcagatg caaagaaata acgaatgata atactgagga agccgataat ggttaacgct
    98521 atgaatggat tgtgcccaaa gtcgacattg ttctgtatca aattcgccag ccaatcaaac
    98581 actttttctt tactcagtgc acttgccagc ccaatgatgc ccccaaacca aagcaacgta
    98641 ttccaagccc ctttgttttg aagaacatca tcccacttga taacacccag taaaatacac
    98701 agtgccattg ccattattgc aaccgctgtc gcatcgattt tgagtgtgat gccaaataat
    98761 tgcccaagta gagaaggcag tgcccaaccc agaagagctg aaataaatat accgactaaa
    98821 agcttttcat tgcgcgttat tggccccaat tcagccaaac cttcatccgc aatttttttg
    98881 ttatctactt tttttagttc tggtttatca agataataac caacggcggg aacaatcagc
    98941 agtaacagca aaccgggaac aaccatggcc agagcccaaa cgccccagtc aagatgaatg
    99001 cccagaattt tggcagcgaa atcagcagcc agtagatttg gcgccatcgc agtgataaac
    99061 ataaaactgc tgaccttcat gacaaagtaa atattggaca tcaaataaga gcccgctttc
    99121 tttgccgtat caccgggttc tgatcccagc gcttttacta ccgacaggat aataggaaat
    99181 acaattcccc cacttcgcgc cgtatttgag ggggtcacag gagaaataac aaattctaaa
    99241 aatgcggtca catatccaag cctaagcgtg gtactgccgc agaagcgaat catgtgaaat
    99301 gcaatgcgtc gccctaaccc ggttttaaca aaagagatac taataccaaa tgccgcaaac
    99361 actaaccaaa ccgttgatgt tgcatatccg accaggattt ggctggtgtt attaaggaag
    99421 aaacccgcaa aaccgactac gcctaacaaa acaacggctt cagaaaacgg ttttaaaata
    99481 aggccacaaa tagcagccag atagaacccg gacagacgcc atgataattc tgtcaatcct
    99541 tcaggtggtg gaataaacca gatgacaagc ggtatcatta ctaagataca caacttccat
    99601 atcttatttt tcatgctgta gtttcccttt tctaaggtgt tgtaatactg aaacttactg
    99661 gcaagaggaa tatttattct tatgacttta acgcgttgag actattgacg taacgcagcc
    99721 cttttttcgc cagaggggca cgcatttgat agatatccag cccgagctcg ccattagcca
    99781 gacgctgacg tttgctcgtt tcaagatcta cccgtgtctg tgccgcatca gcaatcgcgg
    99841 tggcttgttc tcttggcaca atgactacgc catcatcgtc tgccaccaca atatcgccgg
    99901 ggttgaccaa ctgacccgcg cagatcaccg gcacattgac cgagccaagc gaggctttca
    99961 ccgtaccttg tgcccaaacc gcacgcgacc acacagggaa attcatttcg cgcagcgtct
   100021 ggctatctcg gatcccgata tctccaacca atgccaccac gccgcgcgcc agcagtgagg
   100081 tcgcgagcag gtcaccaaaa aagccatcat ggcattcgga ggtcggcgca acgagcaaca
   100141 catcgccagg ctgacactgc tctacggcaa catggaacat ccagttatct ccgggtgtaa
   100201 ccaataccgt caccgcattg ccagcaatac agcgcccttg ctgaataggt ttaattcgct
   100261 catccaatag tccctgccgc agttgagctt catgcactgt tgccacgcca tattcagcga
   100321 aacgttgtaa cagggctagt tcagctcgtt caatgtttgt gaccacgacc cctttcatat
   100381 taaccaggct catgacagat cctctgtgac gcgagggaag aggctttgat aaccttcgcc
   100441 atgaataatg gtcttggtac tggcaatgcc gatgttgcgt tttgcttgta ccccacgttg
   100501 taacgccact cgcgtgtagt attcccacaa atgttcctga ccggccatgc attgaatagc
   100561 cgcatatttt ttctcccata ctgatgtgat atccagtaat acgtcaggct tccagccaca
   100621 ctgttcaggc tgatgcggct cgaagcagta cacgggtggt gcaccaatga tggcttctcc
   100681 cggtcgatac ccttctgcct gagcgataat gcgagcttct tgagccaggt tagccgctag
   100741 gggatggtca tagttgtagg gatcggccag cgaatgggtg agaacaaaat ggggctgtat
   100801 gcggcggaag acgtctgcca gacggaacag gctttcttta tctgcgcgta acggatagtc
   100861 acccatatcg aaaaactcaa tactggcacc aagaacattt gccgccgctt gcgcttcggt
   100921 gtggcggctt gcttttactc tttcttccgt catgtcgcct ttacgccaca atttggcgga
   100981 ttcaccacgt tcgccgtaag agaggcagac aatatgaact tgataccctt gttcgacatg
   101041 taaagcgata gccccacctg cgcgccagac aaaatctgcc gaatgggcgc tgacgactaa
   101101 ggcggttttt tgtggaatca ttgccatatc tttttccttt ttttgctgct ttaactgtct
   101161 aggattctgg catggcttaa ttaatgggaa atagtgagtt ttattgccca agcgacaagt
   101221 tttatttaag ctgaaaaaat taaataaaat aacgcggcga aatatgcgaa aaaagaatga
   101281 tcgtaactca ataaaaatta tgcaaataag agcattttgc atgacggctg aacagggggc
   101341 cgcttcctta gcggcgctca atttatttcg cactcagtca gcgattactc gttcgattcg
   101401 tgatcttgaa cacactttag ccatctcgtt atttgaacgc cacgccaagg gcatgctgtt
   101461 aaccgatttg ggcaacgtta ttctcccacg agctcgttct gccatggagg agttgactcg
   101521 gatcccggca ctgttgcgtc ggttacaaca acgcgacgat gagggtattg aagaccttga
   101581 acccacatgg ttattcaatg aacggcggct acagattttc ctctcgctct atcgccagca
   101641 gcacgcgttg catgtcgctc aggcactgga tatcacccag tcggcggtaa gcgccgcgtt
   101701 gaaggttttg gagaaggggg cgggtatgta tctgttccat cgaacaccaa aagggatgtt
   101761 gccgacccct gccggtcatg aaattgcgcc ctgtatcagc cgggcattga atgcgctcca
   101821 ccatattccg gaagagatca ccgcacatag aggggatttg accggctcgg tacgtgttgg
   101881 cgctctgcca ttaagccgtg cacgcctgct accacaggca atgatcaagc tgatttctcg
   101941 ccaccctggc ataaaaatag tcactaatga gagtggattt accgccctga tagctgaact
   102001 gcgcgccggt gatatagatt tcattatcgg tgcactgcgc aatgagcaaa tgcttttaga
   102061 tatccatagc gaaatattat ttgaagaaga gctgatttta ttggcgcgac ccaaccatcc
   102121 cctgtctgat cgcagggtaa aaaaccaaga actaaaagat attcaatggg ttttaccccg
   102181 aaatcacgcc ccatcacgcc acctgctgga agtcgcattc tgcaaaatgg gactcgcatc
   102241 gccccagcca gtagtcgaaa gcggtgatcc cgccgtggta cgtgcgctat tgcttggttc
   102301 tgatatggtg gcggcagttt cctcccatca acttgatttt gaagtttcag aagggatcct
   102361 tataccgctg caggtcaacc ttacaggtac gcgacgcgag ataggcctga tgactcgcca
   102421 gaaagccttg aattcacccg ctacagatgc cctgatcaat tgcgttcgcg aagttattca
   102481 atcgagtaac gataaatagg caactttaga taaatgagtt aaccatctaa tttatttttt
   102541 gattgataag aatacttttg tcagaaaaat aaaaaactcc attttagact ggcacagata
   102601 aaagaaggaa ggtcaagtgg ggggagtcaa ctggatgaat ctacttgaat tatttggggt
   102661 atataaaaac cggcgctttt atttacgccg gtttttgtgt tgtacccaga attagcttaa
   102721 agcgtggatt aggctttttt agctttagcg gctgctttca cgataactgc gaaagcgtct
   102781 gctttcagtg atgcaccgcc aaccagtgcg ccatcaatat ctggctgagt gaacaattct
   102841 gctgcgtttt tatcgttaac agaaccgccg tactgaatga tcacttgtgc tgcaactgct
   102901 gcgtcttgct tggcgatatg gtcacggata aatttgtgaa cagcctgagc ctgcgctgga
   102961 gttgctgatt taccggtacc gatagcccag attggctcat aagcgataac cgcaccttcg
   103021 aacgctttca cgcctagggt attcagcacg gcgtccagtt gtttggcgca tactgcttca
   103081 gtttggcccg cttcgttttc tgcttcggac tcaccgatac acaatactgg gatcaagccg
   103141 atctctttca gtacgccaaa tttcttcgcg atcaattcat cactttcttg gtgataagta
   103201 cggcgctcag agtggccgat aataatgtat tgcgcaccga tatctttcag catttcagca
   103261 gatgtttcac cggtaaatgc gccggagagg ttcacatcga cgttttgagc acccagagca
   103321 atacggctac cagcaagctc atgttttgcc tgatttagat agatcgccgg tggggcaatg
   103381 gcaacgccac aaccatcaac ggtgctcaat tctttacgca ggccagcgat aagctcgtta
   103441 accatatgag tactaccgtt cagcttccag ttacccataa ctaatggatg tcgcatgttt
   103501 cttcctccaa ctagggaacg cgagggtcaa taataatgac tgcctgacag gcagtttacc
   103561 tgtccaacag tatagagatg attagtcgtc atggctttgc ttttcgtcat taattgcagt
   103621 gagattatgc ttcagatagc gacagcttaa tcggttcaac tgcgaaggta agcccttttt
   103681 ctccgttatc tgccaccaca tagcggattg cgccaatagt atgggcatag aaaggcgagc
   103741 ctttgccttc tgtcagcagc ttttgcacgt tggcgagact ttgcgctact gacaatgtcg
   103801 gctcaaactg acgcatcagg gctgccatgt agttgattgc aagcagttta gcggttttct
   103861 cttcattacc tttaattggt aagtaggtaa tttgtaaggt ttttatctta cctgtgcctt
   103921 tctccagtgc ggttgaggca taaagatttt cattaatttt actggcagcc cgtgtcagtg
   103981 gcggtgaatc ttcttttacc gtgatggcat gaaattcgtt gattggcagc gttggattgg
   104041 cgcgattata actttcgcgg aatttaacca aggtcaaatc aaacgttgga gcgttgaaaa
   104101 gcaggtaggg cgcaattggc ggagcccctt cctttggcgg gctactgtca ttggtaggat
   104161 cggcatgagc gtggttgatc gttgttatca acataaatgt tattaataac aatgctgcca
   104221 gcaacaatat tatccgcatt gagacgattt cttttctcat gacttaggcc gccgttagaa
   104281 gtgtatagag aggattaaag cggtaatcag tagtcattgt caaaattcac cgcaaagatt
   104341 attggttagt tgcgaccttg aggtacactt tgccgaaatt atgttgggta aatggatctg
   104401 ttcatcaatg acaatacagc agtggtgttt ctcatttaaa ggccgcatcg ggcggcgaga
   104461 attttggatc tggatggggc tgtggctact ggcaatgctg gttattttta cgttggcggg
   104521 gaaggagtgg ctcccgattc agtcagcctc gtttgcgctt gttttcttac tgtggccaac
   104581 ggccgccgtc gtcgtcaagc ggctacatga tcgtaataaa gcaggctggt gggcattgtt
   104641 ggcggtgcta gcctggatgc tgatggctgg aaattggcag atgctgacgc ctatttggca
   104701 atggggggtt gggcgattta tccctacgct tatttttgtc atgatgttta tcgactgcgg
   104761 tgcttttctt gggacggaag gtgataaccg ctttggccca gaagcggtgc cagtgaaatt
   104821 tttcgctgat aaggcgaagt gacgttttta ggttaatggc caaattgaag ttaataacta
   104881 aattgaagtt aatagctaaa ttgaagttaa taacccaata ttcgcagcaa agagcaggca
   104941 gtgcgtaatt gtaaaacaag cgccctatcg gcttgaaccg cactgctgcg gtgtgggtgc
   105001 tttacgcttc tgtctattct cacggctcac tatcgagtca tcaatattgt gtcattgggg
   105061 gccagccgct tgggcgagca gtaacgtttt ttctttaaaa aacattttgt taatgatatt
   105121 tatcatccac tgcaaatact gtcatccact gcaaatactg tcatccacta caaatactgt
   105181 cattcactac aaatactacc gcccatcacg aatactcccc atcgcccata ctgtctgtca
   105241 ccaatactgc tcgctggtca tatgccccgg tttacggcgc agatgtttac gcatttcgcg
   105301 ctgttctttc agtaattgct gggtatcacg caccatttgt gggttaccac acagcatgac
   105361 atggctgtct ttcgcatcaa tttttaggcc aactgccgct tccaaagcac cattttcgat
   105421 cagcgccggt acccgcccag ttaaagaacc gggtgattct tcgcggctca cgacggtttg
   105481 gatgcgcagc ttgccgttat agcgttgctc aagctgttgc atcagcggta ggtagctgag
   105541 gtcatgggca aagcgtgcgg cgtgtaccag taccaaatgc ttgaaacgct ccaaatcttg
   105601 cccttcctgt aaaatcgaca aataagggcc aatggcggta ccggttgcca gcatccacaa
   105661 ggtatcgcag tcgggaattt cttccagtac gaaaaaacct gcggcttgct tggtgatcat
   105721 cacttccccc cccacggata gttgatccag gcgtgggctg agttttcctt ccggtaccgt
   105781 gaccagataa aactccagat tatggtcgct cggggcattc acgtaagagt aggcacgctg
   105841 tacacgctca ccattaatat ccaacgccag tttggcgaac tgcccggcgg taaacggatc
   105901 cacgggtgca ttaacctgga gactaaacag cgcgtcagtc cagtgctcga tgtgagtaat
   105961 tttgccacta acccattcag ccataattat aattcccgtt atttacatgc ttgtttctat
   106021 ttacatactt gcttttattt acagacttgt ttgaagttat ctccgaatca tctaactgat
   106081 gtaaacttta cggcgctttt acgagcgccg tgcagaataa aaatgattgc tagccggttt
   106141 acagtaagaa ctcgtgcaat gccgggtctt tgcgatccag gaaatgggtc gagcggatgc
   106201 ggcggatagt gcgtgattta ccccggatca gcagtgtttc agtggtcgcc atattccctt
   106261 tacgatagat accttctagc aggtcacctt tagtaatgcc agtggcagag aagataacat
   106321 tatcattacg ggccatatca ccgagctgca gcacgttgcc tgcttcaata cccattgatt
   106381 tacaacgtaa taactcttgt tcgccgatgc ggcggttatc ttcactgtcg cccttcactt
   106441 gatggcgcgg taacaagcgg ccttgcatat cgccatctag cgcacggatc actgcagcag
   106501 aaatcacccc ttcaggtgcg ccaccaatgc agtacatcac gtccacttcg ctttctggca
   106561 tacaagtcaa aattgacgca gcaacgtcac cgtctggaat ggcgaacact tttacaccca
   106621 gttgctgcat tgcggcgatg atgccgtcat gacgcggttt agccaaggtg atcacggtca
   106681 aatcagccag cggtttattg agtgcggtgg cgatattgca caggttctgt tccaacggca
   106741 gattcaggtc gatagccccc ttggctgccg ggccaaccac cagtttttcc atatacatat
   106801 caggggcatg taagaatgtg ccttggtctc cgaccgccag tactgccagt gcattggctt
   106861 ggcccatggc cgtcatccgg gtcccttcaa ttgggtcaac cgcgatatct accgcatcac
   106921 cttgacccgt accgacatgc tcgccaataa acagcattgg ggcttcgtcg atctcgcctt
   106981 caccaataac aatccgccca tcaatattga cttgattgag catgatgcgc attgcctgca
   107041 ccgcagcacc gtcggcagca tttttatcgc cccgacccag ccacttataa cctgccaatg
   107101 cggcggcttc agtcactcgg gaaaactcga tggctaattc acgtttcatg gttagacctg
   107161 ttgattgcgg aatagaaaaa ctgaatatag gcaagaattc tatcaccttt ctaacttgaa
   107221 gccgcaaagg tgttagctgt actcttttta cccgcatgac tgccggtcat gtttctcaca
   107281 acgaaaaacg cgccatcggg gggatagcgc gttgtgtttg gtttaaaaca ggcttagttt
   107341 aaaataggct cagtttaaaa taggcttagt ttaaaaccgg ttctgtttaa aacggactgg
   107401 ctaaaactgg cgggctatta ctcgtcgtgc tcttcccaat cccgggcgcg ggccactgct
   107461 tttttccagc ccttgtaacg gatatcacgc tctgtggttt caatccctgg acggaattcg
   107521 cgttcaatgc ttgctttact cttcacctca tcgaggtcat cccagaagcc cgtcgccaga
   107581 cctgccagga atgcagcacc caatgctgta ctttcacgaa tagcagggcg ctcaacacgg
   107641 gtacccagaa tatcggcctg gaactgcatc aggaagttat tagctactgc accgccatca
   107701 acacgcagtg atttcagccg tgcgccggag tcagcttgca tggcatccaa gacatcgcgg
   107761 gtctgataag ctatggattc gagcgttgca cggataatgt ggttgctgtt aacaccacgg
   107821 gtcaggccga aaatcgcacc acgggcatac gggtcccagt aaggagcgcc cagaccggtg
   107881 aaagccggta ccacatacac accattactg tttttcactt tggtcgcgaa atactcagaa
   107941 tcggtggcat cgcctatcaa cttcaattca tcacgtagcc attgaatgga ggcaccacca
   108001 ataaatacag ccccttccag tgcataattc acttcaccgc gtgggccaca ggcaatggtg
   108061 gtcaacaggc catgagtaga ttgaaccgct tcttcaccgg tgttcatcag caggaagcaa
   108121 cccgtaccgt aggtattttt tgccatgccc ggctgtacac aaagctgacc aaacagagcg
   108181 gcttgctggt caccggcaat cccggcgatt ggaatacgcg tgccaccttt gccaccgata
   108241 ttggttttgc cgtagatttc ggaggatggg cgaacttccg gtagcatggc gcgtggaata
   108301 ttcagcgctt tcagcatacg gtcgtcccac tccttggtac ggatgttaaa catcatggtc
   108361 cgtgatgcgt tggtatagtc ggtgacgtgc acacggcctt gcgtcatatt ccacaccagc
   108421 caggtatcta cggtaccaaa cagtaactca ccgcgttcag cgcgctcgcg agcgccctcg
   108481 acgttatcga ggatccattt cacttttgtg ccagagaagt agggatctac caccaaaccg
   108541 gtgttgtggc ggatatactc ttccagccct tcttttttca gtttttcgca aatatccgca
   108601 gtacggcggc attgccagac aatggcgtta tacaccggct taccggtcac tttatcccaa
   108661 acaatcgtgg tttcgcgctg attggtaata ccgatacccg cgatttcatc agagttgata
   108721 ccggctttgg ccaggacttc aatcagtgta gagctttggg tcgcccagat ctccattggg
   108781 tcatgctcaa cccagccagc ctttgggtaa atctgagtga attcacgctg agaaacactc
   108841 acgatatttg cattgtgatc cagtactacc gccctggagc tggttgttcc ctgatcaagt
   108901 gcgacaatgt attttttttg agtagtattt tcagttgtca taataagcct acttttaagt
   108961 tgccatttat ccccttcgta cttgaagccg cagggggata gttactctga ttactcggcc
   109021 tctgtaggcg cgttcaaaac ggtttataac ccatttgttg tgcgtttgct gcctacatgc
   109081 gactccaatg acttgtgtat atttcagtat ctattattta tgctttacgt tctgtggtta
   109141 tcgttgtgga ttcttcatcc tcaagggtac acacatcaca gggcaggtgg cggccaatta
   109201 aggcccgata accaaatgca cccaacaaag caccgacgat aggcccgaag atcggcacca
   109261 ggaaataagg aatatcgcgc ccaccagtga aggcaatatc accccagcct gccagataag
   109321 agaatgcttt tggaccaagg tcacgtgctg ggttgagtgc gaacccggtc agtggcccca
   109381 ttgaagcacc aataactgcg atcagaatac cgatcagtag gggggccagc gggccgcgtg
   109441 gaatgccgtt accatcatca gtcagtgcca gaatcagaca catcagaatg gcggtaatga
   109501 ctgtttcaac caagaaagct tgaacgacag aaatatgtgg atttgggtaa gtagagaaga
   109561 tacctgccag ttggaggctc tcggtgctgc cacgcaccat ctggtgagtt tgttcaaaat
   109621 cgacgaacag gctgtaatac aggccgtata ctaacgccgc ggcacaaaat gcgccggcaa
   109681 cctgtgccac gatgtaaggg agaactttac ggcgttcgaa acaggcgaat aaccacaatg
   109741 cgatggtgac ggccggatta agatgcgcgc ctgaaatggc tgccgtcaaa taaatggcca
   109801 tagcaacacc caggccccaa atgatactga tttcccactg cccaaaactg gcccctgcca
   109861 acttcaaagc agcaacacaa cctgcaccaa aaaatatcaa tagcccagta ccgagaaact
   109921 ccgcaataca ttggcctttt aaggtagaac tagcggtttg gctcataata atgtcctaca
   109981 gacagagatt tatagggtat ttcttgtttt tgcccttcga gcagtgaagg ggataatgta
   110041 aatttatcgt taacgagcga aaacgagaag tagcgaaatc aaaatatgtg ttattcgtca
   110101 tgaaatgagc gttttcgcgt aattttaggg cgttaaggga ctttaaaagt gtgatcggac
   110161 cagtgatttt ttgtgaaaat gttaaagggg tgtatcgcat caaaggggcg gtcatagata
   110221 tttttcagtc tttgctgata gtcacatgca ggaaattgct acagagtgtg gtttgcactg
   110281 gtatggagct agacagggcg ggattggcta catacaatcg gtttcataga gcaccggttt
   110341 tatagagcac cggtttcata gagcaccggt ttcatagagc accggtttca tagagcaccg
   110401 gtttcataga gcaccggttt catagagcac cggtttcgtc gggcaccatt tttatgacgt
   110461 attgttttta cgaagttatc gttttcatca agcagtatca cctttataaa ggtgcgtatt
   110521 agaacaccgc gcttatcacc gtcgttcgat gagtatatag cgcagtaagt attcgcagca
   110581 gtttcatccg ccagtggtta cgatgagttt ttggcaagta atgatgactg cgcccaagag
   110641 atgtacgcct tgctaccata agaggaccaa agaatgtcat ttgaagtatt tgagaaattg
   110701 gaagttaaag ttcagcaggc gattgatacc atcacgttat tgcagatgga aattgaagag
   110761 ctgaaagaga aaaataacac actgacccag gaagttcagg atgctgctgg tagccgtgag
   110821 gcattagtgc gcgaaaatga gcaactgaaa caagaacaac atgtctggca ggatcgtttg
   110881 cgagcactgt tgggtaagat ggaagaagtc tgagttccga ttgacttccg ttgccactag
   110941 aaatcgctaa cgcgtttttg atcaaggttg gttgctgagc atagcgaggc tagccttaag
   111001 tcagcggaaa taaagtaaag ggcgatatca gtatcgccct tttctgtggg tgcgccgatg
   111061 ctcgcggagc ggggagcaat atcacaaatg ttattgcagg atcaggcgcc ttatttacaa
   111121 ggccaatgcc aatattttcc tattcgtgcc ccactcagtc gcgcaacgct gaaaattccg
   111181 ttatggctaa atcatccctc atccctttgc ctgtcattat gtaaataaat cattacgata
   111241 cgttttgttt ttccagatta ataatacgct gggcactggc tatcgttgaa ggacgatggg
   111301 cgataaaaat acgggtgatc ttcagtgagg ctatcgcatt attgatatgt gcttcgtttg
   111361 ctaagtccag atgacttgtt gcctcgtcca gaaacagtaa actaggttga cgatacaacg
   111421 ctctggcaat caataaacgt tgcttctgcc cgcccgataa actgcctcca agctcactaa
   111481 tcaacgtttc ataacccatc ggcatatgca taatttcttt atgtatattg caatgattag
   111541 cacaggaaag aatacgctgc tcatctttgt tgacatcaaa actggcaatg ttgtcagcga
   111601 tggaacctgc gaacagcttg tcatcctgga gcacgcaggc aatgcaatca cgataattat
   111661 tcaggccgac cgtcgttata tccagcccat caatcagaat atgcccctgt gaaggtgtca
   111721 gcagcccggc tatcactttc atcaacgtgg tttttcctat acccgatggg ccagtaatcg
   111781 ccacactctc acccgcttca acgtgaatgt tcaaatcaga aaaaataggt tttgacagat
   111841 tgtcatattg aaaagcaatg tttcgagctt caaagaccgc aggttgattg ggtgaaagca
   111901 gttgtctggg ggtctgttct ttttcggttt cggtgaaaac aatgtcggca atacgctcac
   111961 tgtgcaaggc aagcatacgg agttgcaaca ccatattgat caagttggtt gcccgatcag
   112021 aaaattgtcc ccgataagca ttaaaggcaa caaacatacc taatgtcatt tgcccatcaa
   112081 tcaccatcga cgcgcctagc cataagatga caacttgatc gatggtgccg atcagtgtgt
   112141 ttacgccgcc aaaaaacata tctaacttag tcagtcggat attggcattg gtcgtgtcta
   112201 tgtttagatt gagccaaaat tgtgagcgtg ttgctgccag ccccagggcc ttaagcgtac
   112261 tgatgccata aagtgtttcc ataaaatgag agctggcttt ggcatttttt acaatttgct
   112321 cttcggaagc ctgacggtat tgattataag tggcaaggcg caggatcatg tacatggcgg
   112381 taaaaccaag taccacccaa accagccagc caccatacaa aaacatcatg ataaacacgc
   112441 caatagacat tagaccgtca atgatgccgt tgaccacatt gttggttaat gttgaacgta
   112501 tgatatcgag ggagccaaac cgtgactgaa tatcgcccag tttacgtttt tcaaaataag
   112561 ccaaaggtaa tttgagtaga tgatcaaata aacccgcctt ccattgcaca tcaactaaag
   112621 accccataac cagcgatgtc cacgatcgca acatacttaa aaacgtgcgg aacagaataa
   112681 agaaaagcag gccgatacaa atcaatgcta ataggtcatg gtcctcggca atgatcacat
   112741 ggtccatgac caactgagtt cctaccggta gcagtaggtt aatggcctcg accattaacg
   112801 ataagcaaaa tatttttgtc agaaagccag gtaagccgct gatattacgc atcagtgata
   112861 ataggcttaa acgggtacgg cttttttggc gggtaaattc actgtcaggc cataattcca
   112921 gtgcgacacc ggtaaaatgc tgtgacatct cacttaggct gacagtacgc cggccaaatg
   112981 ccgggtcgtg aataataaac cgggtgccct tcactgcaac aaggacgaca aaatggctca
   113041 tatcccaatg caatatacag ggtgttttta attggcgtaa ctcatctaaa tccagtgata
   113101 aagcacgggt tttaaactta agttgtgctg atatattaat taatagcgct aatgttgcgc
   113161 catgagaaga aataccaaaa cgttggcgta aattaaataa atctatatcc atcccatggt
   113221 agcggcatgc cattaccaga caggcaagtc cgcattctgc tgcttcggtt tgaagcacct
   113281 gtgggacttt acgacgaaag ctaaaattca gacggttttt tatctcgtta aaatgcgtat
   113341 cattcattta caggccccgt tacacttttc ttgatgtcat agaatggaga tagcatccat
   113401 tgataaagag gccttttttc aaggaataac gtgacattag ctttaaggcc attggatagc
   113461 attaaaggtt tagactgata acgaaaatga atatcgtcta gtgccacgat gactttatag
   113521 taaggctcaa tgagtccacc gttcgggagc cgcggtgcaa tgttgtatga ggctatttct
   113581 tgttgtgaaa cggggacatt agagatagag attatacgcc caggaaattg accaaacttt
   113641 tcaaagggga aagcgtcata gcgtatattg actttgtctc cagtatttat ataagggacg
   113701 ctattgtttg gtacccaaag cacaagacaa taatagggat tatcagaagg cgtcaattgg
   113761 accaaactgt catttacgtt gaccatctgt ccttgggtca cactcatatt ttcaatcttg
   113821 ccatcgcttg gcgaattaat gagtaacatg ccactcgcat caacttcagc caattgacgc
   113881 tttaaatcac ctttttgaaa taaatactga gagatatcat tatcaaaatc tgatgctcgc
   113941 gtagagattt cactttcaag ttttgctatc tgtaagcttt cttgtatcag ttgagtattc
   114001 aggctttgaa aggcattctg ttgttgataa aagagggaac gctgattggt taattgatct
   114061 ttagtaatta gaccctgacg ttggtaagta ccataactgg ccattgtacg ccgcatatca
   114121 tccattcctt tgcctgcgtt atcgaccagc tcttgggatt tcttatgtgc cttttggtat
   114181 tgtgcgagct gctgacgtaa attaagtagc gtaagttctt tatttttctg tgtattattg
   114241 atgatgctat caatttgaga aagttggtta tttattgctt ctaaagagtt aaggctaaca
   114301 ttacctgaaa aggtcgttcg actgacatca atttgatata agtgctgacc tttacggaca
   114361 atatcaccca cttccaccca ttttttggta atgaatcctt gttggggaga aaaaatgttt
   114421 atggggtgag gctgagaaat aacctcacca ttaacgttta ttctacgggt gtatgttcca
   114481 taaatgataa gagtaattaa taacaccaaa aagatagcac ataaagcagc tatgaacgtt
   114541 gtggaataac ccgaagttaa cagcgccttc cccaaccatt ttgttctaat atactctacc
   114601 gcgtcccggc ggaatatctg attgctgctc attcctcgct ccgttatacc catcatttca
   114661 aatcaacata tcacaaaaaa tagaaggttt aattgaatca ttttcacgta actctatttc
   114721 ggtatattta attatttacg aattgcagtt tgatttttta ttattttgct attacatttt
   114781 tgttgagcgc ttttatgctc accatgaaga actaacttaa ttttatctat ataggagtct
   114841 ttctgtgaaa gaacttacac aaacggaagt gatggaagtt tcgggcgcgg gtattgtttc
   114901 tgatgcaggt aaagtgctgg gttctggctt tggtgctctg attgacgcgg gtgcatctat
   114961 ctttggtatt aagccaaatg ctagcgcaac aatcggtaaa atcggcgaaa gcatcggttc
   115021 tgcttttgat gcgggtattt ccggagttaa acaattcttt ggtttatcag caccacagca
   115081 gtaataagta aatatgccag cgtgaaagcg ctggcatatt aattgaaagg gatctggaca
   115141 gtacgcatta ttaagtagtc atgtttgtag ggtgtttaaa aacagattat tcctatttta
   115201 agcgatggga taagtagcgt aatgaaattt taaatgcaga attatcctat ttaaatagat
   115261 gaaaattgct tatcgaacaa tacgctttat aaatttatgg atatatgctg ttttctacag
   115321 tgagtttttt gggttcgaac tgtcacatta tctttccact gccgatatga ttttttttgg
   115381 tgattatgag tttattttat atcactaatg actttagttt aaaaaatcag tgtcctaatt
   115441 aaacacatca aatttctccc ttcttttatt tttcagtgct ggtatctata tcaataaaat
   115501 actaaggata ggtgttctca tgccatgaaa aatttcagat aaacatcttt tttatggatt
   115561 agcgaacaac tcgcaaggcg cgccaaatgg gtaatagcac ggtggtggcg ggtataaacg
   115621 tattatcgtg gatttattat tttcacggcc cgatacccac agtgattatc tatttactga
   115681 cttaattcat tcacatcttg atgaggtttt ttgatgcaaa gaggctgctg ttttctccgt
   115741 agtacaacta ccgctggagt ggctttgatc gttgccatga cgctatcggt atcggcatgg
   115801 gcaatttcag aacaggcaaa gtcagaacag gccacgaccg taccaaataa tgatatcgtc
   115861 tgtcatgtgg ctcacctcaa cgcccgtttt gacgataaag aggggctatt cgaaggtgca
   115921 tcacaaagcg gtactttgct gatattacgt aatattagcg ctcgagcctg ccaggttaat
   115981 gcaatgccag tgatcagttt cgaaggcgca gttggccagc agttggccgt ctttcgcaaa
   116041 gtaccgcgtg ggatgcggca ggagccggta ctctcacccg tcactgttgc ggcgggagct
   116101 gaagtcgcgg tgcaattgcg ttgggtggcc agtgacgcgt tcgatgggaa taactgtgta
   116161 acacctgaga aagtggtggt gaccctgcta ggggggacat tgcgtttacc tttcggccga
   116221 cagatgtgtg cggcatctgg tgatactgaa ttcttcagtc aggcaccagt aggcccagcg
   116281 accaatgagg tgcaatgagt atcgggaggg ggcaatatta cgccaggatc gcaatcacag
   116341 tggataggag aagaagggga accttctcct atctgtgcac taatccccgt cagacagata
   116401 ttatttaggg tatgttattc aatatccagg ggatcttccg ataagataat accggtgtta
   116461 tcggcataaa gatggtcacc tgagaagaac gttacaccgc caaaattaac acggatatcg
   116521 ctctcaccca caccctcatc agcagccccg acgggtattg cggccattgc ctgaatgcca
   116581 atgtccaact cggccaagtc atcgacctga cgcacggcac cgtaaacaac aatgccttcc
   116641 cactcgtttt tcaaggctaa ttcggctagc tcagcattga ttaatgcacg gcgcactgaa
   116701 ccaccgccat caacgaccaa gacacggcca agaccattct cttcaagcag gtcaaacaac
   116761 aagccgttat cttcgaaaca ttttacggta gtaatcttgc caccaaatga agtgcgccca
   116821 ccaaaattgg agaacagtgg ttctaccacg tttacctctt catgatagat gtcacagaga
   116881 tcggaagtat catatttcat aggattaacg tctggttgcg gctgggagat tgagtatatc
   116941 cttttctggc cgctgttggc aaaatcatca attgttaaat ttattcaagt taccttgagc
   117001 cgctaatggc ccggagacct ttctatgata aacaagccgt attaactgaa taccaggccc
   117061 acagcaaaca ggatattggt cagtaaagcg gctttcacca tctgctcgag catagggcgc
   117121 atacctgcgg cggtagggtc ccgtaaaaca aacagcgcat gttttcccag taatgggatc
   117181 gctaataaaa agatccaacc gtgccaactg tgcagatgga gaatgctgaa gagtgccagg
   117241 cagaagatgg cggcaccaat taacagcgca tgataatagc gtgctacgac aggccctaga
   117301 cggactgcca gcgtattttt gccatttgct ttatcatttt cgatatcgcg taagttatta
   117361 atatttaata ccgccgtggc cagtaaacca caggccgtgg ccggcagcat gacgatgcta
   117421 tcaaagtggc cagcttgaag ataataggtc cctgcgacgc ttaaccaacc gaagaatacc
   117481 aataccgaaa tatcacccaa tcccatataa ccatagggtt ttctccccac ggtgtaagta
   117541 atggcagcaa caatcgccat cagaccaagc agtaaaaatc caagaatatc gctgggtttt
   117601 tcacaggcga cggcaatgag ggcgatacct gaaatgattg ttaagatcac ggtgataatt
   117661 agcgccactt tcatttgctg gtggctaatt atcccttttt gcataccgcg taatggcccg
   117721 atacgttctt cggtatcgct gcctttcacc gcatcgccat agtcgttagc cagattggat
   117781 agaatttgca gtagaccggc agttaatagg gctaatagtg ccacggcggg tttaaaacta
   117841 tcgagccaga cagccagggc tgaaccggta acgatagagg cgaacgccaa tggtagggtg
   117901 cgtggtcgta ggctttccag ccaagcctgg gtttggttgg tgttgattga taggctcatt
   117961 tttcgcttca ttcaatagga gtctggtccg ccttaatctc ggcgtgtaag aaaacgggat
   118021 catgccaaat ggaaataatg ttaataaaat tatcatgtca aaaaattatg acgttatcaa
   118081 aatcataata cgataaaaac aggagtggga ggcgatgcct cccactcggg atactccata
   118141 tggatgattt tatccagcct aggcggataa agcgaattat aggataaaac ggctcaagtc
   118201 ttcatccgca accagctcat ctaagtgctt accgacgtat tccgcgtcaa tagtgataga
   118261 ttgaccactg ctttcgctgg cgtcatagga aatatcttcc atcagacgct ctaacactgt
   118321 gtgtaaacgg cgggcaccaa tattttcggt acgttcgttc acctgccatg ccgcttcagc
   118381 aattttacgg ataccctcgc gagtaaactc gatggtaacg ccttcggtcg ccatcagcgc
   118441 tttatactgt tcggttaatg aagcacttgg ctcggtcaag atgcgttcaa agtcatctgt
   118501 tgtcagcgct tgtaactcta cgcggattgg caaacggcct tgcaactccg ggatcaagtc
   118561 tgatggactg gaaacctgga atgcgccaga tgcaataaac agaatatggt cagtcttcac
   118621 catgccgtgc ttggttgaga cggtacaacc ttcaaccagt ggcagtaagt cacgctgtac
   118681 cccttcacgg gagacatctg ggccggaagt ctggccgcgt ttacagattt tatcgatctc
   118741 atcaataaac acgataccgt gttgttcaac cgcatcaatc gcttgctgtt tcagctcttc
   118801 tggattaacc agttttgctg cttcttcttc aatcagtagc ttaagtgctt ctttgatttt
   118861 gattttgcgc ggtttctgtt tctggccagc aatattctgg aacatggatt gtaactgatt
   118921 ggtcatctct tccatgccag ggggggccat aatttcaacc cccatcgggg ccgcagccag
   118981 atctatctca atctctttat catccagttg gccttcgcgc agcttcttac ggaaagtctg
   119041 acgggtggca gaaggctcct gtgattcatc cggtacgccc cagttgtttt tggcgggtgg
   119101 gatgagcaca tccaaaatgc gttcttcggc caactcttcc gcccgatagc gcattttctc
   119161 gatagactga tggcgaacca tttttacggc tgcatcggtt agatcgcgaa tgatagaatc
   119221 cacttcttta ccaacataac ccacttcggt gaattttgtg gcttcaactt tgatgaacgg
   119281 ggcattggcc aatttagcca gacggcgggc aatttcagtt ttacccacac cggttggccc
   119341 gatcatcaga atatttttag gtgtcacttc gtggcgcagc tcttcgttaa gctgcatacg
   119401 acgccagcgg ttacgcaggg cgatagccac cgcacgcttg gctttgtctt ggccgatgat
   119461 atggctatca agttcgctaa ctatttcgcg tggggtcatt tcagacatat tattctatcc
   119521 ttacgctctg tacgttaatt atgtactgta cattaattat gcagtgcgtt aattacgttt
   119581 agtatgttaa ttcttcaatg gtttggaagc ggttggtgta gatacaaata tcccccgcaa
   119641 tactcagtga tttctcaacg atatcccgcg cacctaattc agtattttct aacaacgcac
   119701 gtgctgccga ttgggcataa ggcccaccgg agccaatggc aatcagatca tcttcaggtt
   119761 gaaccacgtc accgttacca gtaatgatca gtgaagcggt ctcatcggca accgccagta
   119821 acgcttcaag cttgcgcagc atacggtcgg tgcgccagtc tttggctagt tcaacagccg
   119881 ctttcgtcag gtggccttga tgcatttcca gcttgcgttc aaataactcg aacagagtaa
   119941 aggcatcagc agtccccccc gcaaagccag caataacctt gttgttataa agacggcgga
   120001 cttttttggc attacctttc atcacggtat tgcccaaagt gacttggcca tcgccaccaa
   120061 taacgacatg accatcacgg cgtacactta caattgttgt cacgagcgga ccctcgttgc
   120121 agactgaatg agtccccgta ctgcctgtta aaaaacagta cggagtatat tgagattata
   120181 aatgggggag gattaagact tttcaacccc caacagagag gggaatgcat cctgattgac
   120241 ctgcaccttg taaacgctgc aaggctttat ctgcggcagc cttactattg taggggccaa
   120301 gcaccacgcg attccagcca ccgcccgagg taatacggct ttcgataccc gcaaatgcca
   120361 attgagcgcg gatagattct gcctgatcaa cggctttgaa tgagccacat tgcaccatcc
   120421 agcgttgtgt tttttctttc tctttttcca ctttaggcgg tgtaacggcc tgagtcactg
   120481 gcgcggcggg cggtgtacgc acgggggccg gtgcttgagg ttgtacagga atagtggttt
   120541 gacgcggcgg agttaccggt tgcggctgta cactggtggc cggtggtttg atggttaccg
   120601 ctgagcgtgg tacctgctgc ataccttggt tatagggaac ctcagaaagt tgcgtcggtt
   120661 gttgacgcat atctgcctgc atctgctcca gtaactgacg ttgttcattg gtcaactctg
   120721 ttttggcgtt tacttcaccc cctgcagagg gttctgttgg catgggtacg ccaatctgac
   120781 gattttccaa ctctttaata taacgccagc gttcttccgg ttttggcggt agcccattcc
   120841 cggtacgtgg gtcatgattt ggcaatagcg gaagttcacc cggtttattg tgggtgataa
   120901 aatagaggcc gccaacaaac accactaata gcgcgacagc cagtgccatc acggttttag
   120961 atactattgg agcactgcgt tttttccggc tggtgctttt gcgccgcgct cctgagcgcc
   121021 ctcggcttac ataatctctt tgtgccacaa tcgtttcgct gcgtcgtaat gatggaataa
   121081 gtccgtcatg ttactgaacc cttgaatatt tgcctagtgt ttaggcgcag cagtactttc
   121141 cctgatgatt aattcggtat ctaacaagcg ggagccactt tgtactgaat gcccttgcag
   121201 ttgctccagt aagagtaaca tggcttgctg gccaatctgg taacggggtt gtgcgacggt
   121261 agttaatggg gggtcacaaa actgtgacag cttcaagtcg tcaaagccaa ccagcgagac
   121321 atcctgcggg atgcgtaacc ctaattgctt cgcctgccag atagccccta ctgccatgac
   121381 atcattgtga gaaaatattg cagtgggggg gtggggcagc tccataagag ccgcaaagct
   121441 ttgggccccc gcttcgtagc tgaaatcccc gcgtataata tagtcattat cgacagtaat
   121501 accattacga cgcagtgcct gaatataacc ttgtaaccga taatggctca gcggcaggct
   121561 ttctggcccg gcgatacagg cgatgcgttt atggcccaac tcatgcaaat agttaacggc
   121621 ttcataagcg gcggtcaggt tatcgatatg tacggtcggc agctccaact caggagcaaa
   121681 ctcattcgcc atgaccatcg ggggtaaatt tcgctgctct tctttactgg catcaaaagg
   121741 caggttagag cctaatagca gcatgccatc gatctgtttg gtgataatca gattaacaaa
   121801 tgtgcgctct tgctgggttt gttgtgcgca atcaccaatt aatatcagat agccttgctg
   121861 ggcggctgcg tgttcaatgc cctgaatgac atcggcaaaa aatgggtcac tgatatcggg
   121921 tacgatcacc agaatcgtac gtgattcatt acgcttaata ttacgggata aagcatgagg
   121981 agaataacca acagccaaaa cggcttgttc cactttttgt cgggtcacgg ttgaaacctt
   122041 ttcagggttc atcaacgcgc gagacacggt tgctgttgat acacctgcca tttcagcaac
   122101 atctttcatc gtggtcattg tgaattcttt cttattttcc aacgcccttc tccttactct
   122161 agctccgagc cagtaagcgc gctcatagac ttttatggcc gtgttgtttc ggttaaatac
   122221 tgacttgccg tcattctata cagatagtgg gggtaatttg ttacctaatt tgcataaaaa
   122281 atgtgacgta agtaggtttt ttcgaactgg ctcgcagaaa ggagggtaaa cgattgcttc
   122341 gtggtgacga tcagacaata aaagatcggg cgaacccctt tttcttgacg ctgcaagggg
   122401 ttcgccatat cccctcacct gaatcacttt cgtgtcagtt catcgggatt tattcgctgt
   122461 tcacctaccg tgttaatgat tttgggtata gatatcaact atcgatagga tcgacatcta
   122521 ttgtccattt cactttgcgt gcctgaggta aggtactgat taatggctga gaggttttaa
   122581 tcagccgttg cagcagttgc cgtgagggat gttgtagcaa taactgccag cgaaagcgcc
   122641 caccccgttt ggcttgtaac gccggaactg gccccataat ccataacgcc tcatctttga
   122701 gggggctggc ctccagcaaa ttacgtaatt gttgcaggaa gagggctgat tgttggttat
   122761 cgtgatcttc actgcgcacg ataatatggc tggtataggg cggtaaaaac acgcttttac
   122821 gctcttctag cgcttgtttg gcaaacgcat cgtagccctg ctgtaacaga atttgcagca
   122881 ggggatgctc ggggtggtga gtttgtaaaa tcacttcccc ttgcttgcct gcccgcccgg
   122941 cccggcctga gacctgcgta taaagctggg caaagcgctc ggctgagcgg aaatccgctg
   123001 aaaacagcgc gccatcaaca tccagtagcg ccaccaaggt gacgtcaggg aagtggtgcc
   123061 ctttggccaa catttgtgta ccaatcaaaa tgcgtgcacc accttggtga acatccgcca
   123121 gatattgctc cagcgatcct ttacggctgg tcgtatcgcg gtcaatgcgg gttattggtg
   123181 tctcaggaaa taacggtgcc agttcatttt ccaactgttc cgtccccacg ccaacggaga
   123241 ccagatgagt cgatccgcat ttagggcatt gctgaggcac aggccgttgg ctgtcacagt
   123301 ggtggcaacg taactgacgg tggttttgat gcagcgtgta atagtggtcg cagcgctgac
   123361 attcggcaat ccagccacat tcgtgacaca acagggcagg tgcatagcca cggcggttga
   123421 ggaataaaat cacctgatta cccgcttgca ggtgcgtttt catccgtttc agcaggggtt
   123481 gagagaggcc gactttcaat ggcaggcctt ttagatccag caaatgttgt gccgcaggtt
   123541 tggcactccc tgcgcgtttg gtcagggtta gctggcggta tttacccatt tggacgttat
   123601 gcagagtctc aagcgcggga gttgccgtcc ccatgacgat aggaataccc tcttcgcggg
   123661 cgcgaaatac cgctaaatcc ctggcatgat aacgccaacc ttcctgctgt ttataagagc
   123721 tgtcatgctc ttcatcaata atgatgacgc caaggcgtga aaacggcgta aacaaggctg
   123781 agcgggtccc aatcacaatc gccgcctcac cactacgtgc ccgcaaccag acggataagc
   123841 gctcactgtc gttcaagcct gaatggagaa cctcaaccgg tgcgttaaac cgttcacgaa
   123901 aacgggcgat ggtttgtggg gtcaggccaa tttcaggcac cagaattagg gcctgacggc
   123961 cctgcgctag aatgttttcc agcacgctca ggtaaacttc ggttttacct gaacccgtaa
   124021 cacctgccag caaccaagcg gcaaattggt tatcttcgct acgaatagcc ccgacggcgg
   124081 tggcctgttc agtattaagc cgtaggcgtt cccccagtac cgaaaaactg tgacgccagt
   124141 cggtggttgt ggcttcctgc gcccgtagat caatcaaccc tttactgcgt aatgcctgta
   124201 atgcactttc agttaatgcc atttcattaa cctgatggcg ataaaccggt ttctgcaata
   124261 atgcggcaag cgcttgctgc tgcttgggcg cgcgttttaa gctttctggt ggtgtagcgc
   124321 ggccttgctc ggtgacaaac cattgccata agggcgctga ttgggcgggt ctcccctgac
   124381 gtaacaagat cggcagtgca tgaaacagca cttcacctat cggataatgg taatactcgg
   124441 ttgcccagca gagaatgcgc cacaggctag gggggaataa gctgtgatta tctaaaatgg
   124501 catcaatggt tttgagttgt tcaagcggaa aggtgctggt atcactgaga cccacgacga
   124561 taccaatcgc tttgcgttta ccgaatggca cactgacacg ggcccctacg acagggcagg
   124621 ccatggcact gtctaagcgg taatcgaagg tacgggccag cggtacgggt aatgccactt
   124681 gaacaactga catatgatgt catcctgaat aaagagattg gcctgaataa aaaaagattg
   124741 aacagtttac accgcatact tcacaatgtg cggattcgat tgcgcggttt cgtcaaattc
   124801 tgtatgattc gccgcctttg atataatttg atatcaaatc ctgttaacca tcgttgctta
   124861 ttttatcaac gatggttatt tatcaatcgt gtggtgtctg gcggaacagg gctggatagc
   124921 gacacggcct aatatagagg tttccatgaa acaaggtatc caccctaaat acgaacaagt
   124981 tactgcttct tgctcttgcg gtaacgttat caagatcaac tctactgttg gtcatgatct
   125041 gaacctggac gtgtgcggcg aatgccaccc gttctacact ggcaagcagc gtgatgttgc
   125101 ttctggtggc cgtgttgacc gctttaacaa acgtttcagc gtgccgggtg cgaagaagta
   125161 attatcgccc gtcagataaa aaggcgcctt gggcgccttt tttgttgcca ctctaaccac
   125221 cttttacgga agtcgtgatc gttttatggc gatgatgatt attttatggg gatgattgtt
   125281 ttatggggat gattgtttta tggcgatgat tgttcgtcgc atcaggtcgt ctataacccc
   125341 cattcagcac ccaacttagc ctactcgtta tcacgtcgcc aattttccct ctgcctgaat
   125401 ccatgagatg attaggcata aataataaat aaatttaata agttaataat gacgtggacc
   125461 atttggtgag tttgacacga gagataatag gttagcgacg tctaattgtt attattaaat
   125521 tttatgacac atacttcgat gattattttg tgcgtaaaga aaaaatggct aagcacaatt
   125581 gttatgctga accatttttt gtagtgaaag cgttaattat agtgaaaacg ttaactgcag
   125641 taaaaatatt aactgcagtg aaaaggttaa ttgtagcgaa aaggttaatc ttcagctttc
   125701 aattgatctc ttactttttt gaacaatgaa gcagattcag tatctgaaga cattgcactg
   125761 tcgcgggtat tcttttgtac ggcaatagca ccaaacaggg tcataaagaa cgtcacccca
   125821 taaaagcctt tttcactcag tgctaaagtg gcattccata ggccgataca cagcaacaga
   125881 acggcgacga taaaagcaac ccaacataaa ccgtaataaa ttgaagtgat tgccaggcct
   125941 tctagcttgt cacggacggt tttttgcaaa gaaacggcgg agaacaggcc gagtatcaat
   126001 accgcgaaat aataacctcg ctcgtttaat tgcatatctg cattccacag accaatcagg
   126061 aagataacaa aaccacctaa tagcgctgac caagaggctg cggtaaaagc ggcggaaggt
   126121 ttcgcataat ttgggttcat atttaagtcc attcattaaa ttagacatca aattttttaa
   126181 tggaaagtga gtgatctcta accatttaaa aactggttat atcccaataa tccgtagcag
   126241 taaaataata attgataata tgctttttta tcgagatata catggaggga tggtatatga
   126301 gaatattctt atacaatatg tcgatatagc taagactatt cttgagttat gagtaaatat
   126361 aaagaaggga aatacagata actaccacag ataatacatt tttatcaaaa ccaaggcgct
   126421 tagcgtgctt ttgtgtattc tgccacctgg attcacggtg attcatgaac ccaggtggta
   126481 gctggaaatc aatattccca ggtgtcaggg tcaacaccca attcacgcat taaaattttc
   126541 gcggcttccg ggatctcatc actgcgttct ttacgcaggt cttcatcatt cggtagcggc
   126601 tggccagtaa atgcatgcaa aaaggcctca cacaacaatt cactgttggt agcatggcgc
   126661 aggttattca cctgacggcg ggtccgctca tcggtgagga tttttaacac tttcaacgga
   126721 atggataccg tgattttttt gacctgctcg cttttcttgc cgtgttcagc gtaagggctg
   126781 acatactcgc cgttccactc agccatggga taccttaaat ttgtcggaaa aacacaatgt
   126841 tctgaaaacc ggctaattat gcccgatttt cactgttctc actaaataaa tgtcgatttt
   126901 actggatcaa catcaccgaa atacccttag tgcttacgtt gttgctgctc ttactcgctc
   126961 gaatcactga cttgagccag ttcactcgtt gctatgctac aacgctaatg acgttggata
   127021 taaaaaccta ctttaaatac aaagcctcta taattttagc ggttattatt ccattgctca
   127081 atctatacgc aaagaagttt agatgtccag atgtattgac gtccgtaatt tgtgcgtcta
   127141 ctctggcgta acattttctc gatcccggct ggtggaaatc aatatgacgc gtaaacaggc
   127201 aacaatagca gtccgtagcg ggttgaatga tgacgagcaa tacggctgcg ttgtcccccc
   127261 gattcacctt tccagtactt acaattttat tgattttaat cagccgcgca cgcatgacta
   127321 ttcacgtcgt ggtaatccaa cgcgtgatgt tgtccaacgg gcgctggcgg aattggaagg
   127381 gggggccggt gccgtcatga ccagcagcgg gatgtcggcg attcatttgg tttgcactac
   127441 attcttacag ccgggcgatc tgttggtcgc tccgcatgac tgttacggtg gcagttaccg
   127501 tttatttgac agcttgagca agcgtggtgc gtatcgggtg ttgtttgttg atcagggcga
   127561 tgaagcggca ctgaaccgcg cattggcgga gaaaccgaag ttggtcttga ttgaaacacc
   127621 gagtaatcca ttgctacggg ttgttgatat tgccgccatc tgccaagccg cccgtgctgc
   127681 gggcgcactg acggtttgtg ataacacctt cctcagcccc gccttacagc agcctctctc
   127741 tctcggggcc gatttagtgg tgcactcctg taccaaatat ctcaatggtc actctgatgt
   127801 ggtggctggt gctgttattg cgaaagatcc agaactggtt gttgagctgg catggtgggc
   127861 aaataatatt ggtgtaaccg gtgctgcgtt tgacagctat ctactccttc gtggtttacg
   127921 cacgttatca ccacgcatgg ctcaacagca gcgtaacgcg gatgacattg tgcgttattt
   127981 acagcaacag cctttagtga aaaagctgta tcatccttcc ctgccacaac atcccggcca
   128041 cgaaatagcc tgccgccagc aatcaggttt tggtgcaatg ctcagttttg agctggatgg
   128101 tgatgaacag gtcatgcgcc gtttcctttc tgcccttgag ctatttacct tggcagagtc
   128161 tttggggggg gtagaaagcc tgatctccca tgcagcgacc atgacccacg cgggtatggc
   128221 ggcagaggcg cgtattgccg caggcattac tgatagtttg ttgcgtattt ccgtgggtat
   128281 tgaagacagt gaagatttga ttgctgattt ggaccacgcg ttccaattgg cagtaacgag
   128341 gtaagcatga atgcaacagc ggtagcagcg gcggcaacgg gccgtcaact gcataaattt
   128401 ggtggcagta gccttgcgga tgtgaagtgt tatctacggg tggctaatat tatggccaac
   128461 tacagtcacc ccggcgatct catggtggtg tctgctgccg ggagcacgac aaaccagttg
   128521 atcagttggt tgaaactcag tcaaaacgac cgtctttctg ctcatcaggt acagcaaagt
   128581 ctgcgtcgtt atcaacacga tctgatcaat ggcttattgc ctccagaaat ggcagagcca
   128641 ttaatcagtg agtttattca tgatttagag cgcctggcgg gcttgctgga taataaaatt
   128701 gatgatgtga tttatgctga agtggttggt catggtgaaa tttggtcagc ccgcttgatg
   128761 tctgcgctac tgaataagtt ggatatggat gccgtctggc ttgacgcccg ccgtttccta
   128821 cgtgcagagc gtgcagcgca accacaaatt gatgaaagcc gctcttatcc gttactgcaa
   128881 caattaatgg cccaacaccc tcaccagcgt ttggtggtga ctggttttat ctcgcgcaat
   128941 gaggcgggtg aaacggtctt gcttggccgt aatggcagtg actattcggc gacgcaggtc
   129001 ggggcattgg ccggggccga gcgtgtcacc atctggagtg atgttgccgg ggtgtacagt
   129061 gccgatccac gtaaagtgaa ggacgcttgc ctgctaccat tattgcggtt ggatgaagcc
   129121 agtgaactgg cccgcctggc agcaccggtg ttacataccc gcacattaca accggtttct
   129181 ggtagtgaca tcgatttgca attacgttgc agttatcagc cggagcaggg gtcaacccgt
   129241 attgaacgtg tgctggcttc gggattgggt gccaagatag tgaccagcca cgatgatgtt
   129301 tgcctgattg aattgcagat tgccagtcac catgatttct cgttggcgca gaaagagatc
   129361 gatctactgc tcaaacgtgc gcaaatcaaa ccactggcga ccggtattca cccagatcgt
   129421 aacctgctgc aactttgcta tacctcagaa gtggttaaca gcgccttacg ggtgttggaa
   129481 gatgccgctc tgccggggaa actctctctg cgcgaagggc tggcattggt cgcactggtg
   129541 ggggcgggtg tgagcaagaa cccacttcac agtcaccgtt tctaccaaca actgaaagat
   129601 cagccagttg agtttgtctg gcaggccgaa gacggtatca gtatggtggc cgtcctgcgt
   129661 cttgggccga ctgagcacct gattcaaggg ttgcaccagt cgttgttccg ggcggaaaaa
   129721 cgtattggtc tgatgctgtt tggcaaaggc aacattggtg ctcgctggtt ggagctgttt
   129781 gcccgtgagc agaaaagtct ttcggcccgc agtggttttg aatttgtgct agccggggtg
   129841 gtcgatagcc gccgtagtct gctgagttac gatggtttgg atgccagccg gacgctggca
   129901 ttttacaacg atgaagccaa agaacaggat gaagaatccc tgttcttgtg gatgcgtgcc
   129961 cacccgtttg acgacctggt ggtgttggat gtgaccgcca gcccgtcact tgcagaacaa
   130021 tatctggatt ttgccagtta tggtttccac gttatcagcg cgaacaaatt agcgggggct
   130081 tcaagcagca ataattaccg ccaaatccgc gatgcgtttg cgaaaactgg ccgccactgg
   130141 ttgtataacg ccacggtagg cgcggggtta ccggttaacc atacggtgcg cgatctgcgt
   130201 gacagtggcg acagtatttt agcgatcagc ggtattttct ctggcacgct gtcttggtta
   130261 ttcctgcaat ttgatggctc agtacctttt accgagctgg tagaccaagc ctggcagcaa
   130321 ggtttgaccg agcctgatcc aagggttgat ctctctggtc aggatgtaat gcgtaagttg
   130381 gtgattttag cccgtgaagc gggttacgac atcgaaccga atcaggtgcg ggtggagtcg
   130441 ttggtgcctg ctggcgcaga gagtgggtcg gttgatcaat tctttgaaaa cggcgaggca
   130501 ttaaatcagc aaatgattca gcgtttagaa gccgcgaagg agatgggctt ggtattacgc
   130561 tacgtggcac gctttgatgc taatggtaag gcgcgggtgg gcgttgaagc ggtacgtacc
   130621 gatcatccgt tggcttcttt gctaccgtgc gataatgttt ttgctattga gagccgctgg
   130681 tatcgcgata atccgttggt gattcgcggc ccaggcgctg gccgtgatgt gaccgctggg
   130741 gcgattcaat ctgatttaaa ccgcctatca caactgttgt aatccgctgt tattcgcctc
   130801 ttctgttctg cgcaggagag gcgcatcccc cgttactcgc caatatgaat ttttcacgca
   130861 ttgcgtgtga atattaatca tcaccctaaa cttatttaaa cattgacact ttagccaact
   130921 tccgtcattt tctatttaga cgtctaaacg tatagacgct cataaataat gacaaataac
   130981 atcagccgtc ataatggcaa tggagtaaca gggtatgagt ttttttcacg caaaccagcg
   131041 agaagcgctg aaccagagtc tgtctgagct acaaggtcag attaatgttt cttttgagtt
   131101 cttcccgccg cgcaccagcg agatggagga taccctgtgg agctcgattg atcgtcttag
   131161 cacgttgaaa cctaaatttg tttccgtgac ctatggggcg aactcgggtg agcgtgaccg
   131221 tactcacagc atcatcaaag ggattaagga gcgcacaggc ctggaagctg cgccgcatct
   131281 gacctgtatt gatgcttctc cgactcagtt gcgtgatatc gcgattgact actggaatag
   131341 cggtatccga catatcgttg ccttacgggg tgatttgccg ccaaacagcg gaaaacccga
   131401 aatgtatgcc tgcgatttgg tgggtttgct aaaagatgtg ggtgattttg atatctccgt
   131461 ggcggcgtac ccagaaattc atccagaagc gaaaagcgcc caagctgact tgatcaatct
   131521 gaaacgtaag attgatgcag gtgctaaccg ggccatcacc caatttttct ttgacgttga
   131581 gagttacctg cgttttcgtg accgctgtgt tgccaccggg attgacgttg agatcgtacc
   131641 gggcattttg ccggtttcta attttaagca gttacagcgt tttgccacca tgaccaatgt
   131701 acgggtccca aattggatga catctatttt tgacggtctg gataatgacc cagagacgcg
   131761 caaaatggtg ggggcatcgg tcgcgatgga catggtgaag atcctcagcc gcgaaggggt
   131821 gaaggatttc catttttata ctttgaaccg ggctgagttg agttatgcga tttgtcatac
   131881 ccttggggtg aggccttagt tttttaaagg ggggaacggt tttaatctcc tggtggtttg
   131941 gtggtttggt ggtttggttc tggtgatcgg gttcggttgt tatggcttta cggctcacct
   132001 ggcctccgat gaaccaaccg ccaagggggc aataagcgtg gcccccttgg aaccccgcgc
   132061 tttcgcacta tcgcttgccc actgcgtggg ttccctcgat tcatcatttc gctgacggac
   132121 cgggccgatt cgcttcctgc tcaagcggcc ctcgctcggc atccatgcct cgcgtcctac
   132181 cttcattctt cactcggctg ctcaaatgtg ctttggacgt caacaaccca ttcaaaatca
   132241 aaaacgtatt aaaagcctaa ggatgatggt ctggcttcac tcgctgctca aatgtgcttt
   132301 taaggtcaaa gaccaattca aaatctaaag aagagggttt tgaattgttt ttttgacgtt
   132361 gagcgcaatc aggaatattg ccgacaagga gagaggggcg agtgagcggg catggacgcc
   132421 agcgaaaagc gcgcttgggt agggatgccc atcgcgctgg ctcgtcagcc cgaaagacgc
   132481 aggcggttta cccgcagggc aatatttcgc gcaagccgca ggtgcaggag ggccggctag
   132541 ccctcctgct cggttgaggc gactgtaatt aggtgatcac tgaacgaata tcaaccgaaa
   132601 cctgatccgg tctgctcttg agacgtaaag ccataacaac cgaacccgct caccggctca
   132661 aatcaccctc accccaaaaa taccaaaaga taaccggggg aatctcttcc ccctaaatcc
   132721 taaccggtat tccgcatccc cgcagccaca ccggcaatgg tcaccatcaa cgcttgttca
   132781 acacaggcat cagggtgttc ttgctggcgt gaacggtgca acagctcggc ttgcagtacg
   132841 tttaatggat cggtgtacac gttacgcaac gcgatggatt cggcaatcca tggcaagtca
   132901 gccatcaaat ggtcatcgtt ggcgatagcc aacaccactt taatatcggc tgccagttgg
   132961 tcacgtaact gctgacctaa cggccatagc gatttatcca ctaaacgctg atcataatat
   133021 tctgccagcc acaaatcggc tttggcgaag accatctcca gcataccaat gcgggtcgag
   133081 aagaacggcc agtcacggca catggtggcg agtacatctc gcttacctgc atcgatcgct
   133141 ctctgcaaac ccgcaccggc acccaaccag gcagggagca tcagacggtt ttgtgtccag
   133201 gcgaaaatcc atgggatcgc ccgcagactt tccactccac cgtccgggcg gcgtttggct
   133261 gggcgggaac ccagaggcag cttgccaagt tccaattccg gtgtcgcagc acggaagtaa
   133321 cggacgaact ctggattttc acgaacgtag ctgcgataca tgtcgcaaga ggcgtctgac
   133381 agcagatcca tcacttcaat ccactctttc ttcggctctg gtggcggtaa cagattggct
   133441 tccagaattg cacctgcgta cagcgccagg ctgctgatgg tgacttccgg taacccaaac
   133501 ttaaagcgaa tcatctcgcc ttgttcggta acccgtaagc cgcctttcag actgcccgga
   133561 ggctgagaga gcaatgccgc atgggctggc gcaccaccac gaccaataga acccccacgg
   133621 ccatggaaca atgtcagcgt aatcccggct ttctcacagg ttttaatcag tgcatcctgc
   133681 gcccggtatt gtgcccaaga ggccgccata acaccggcgt cttttgccga gtcagaatag
   133741 ccaatcatca ccatctgctt gccttggatc aggccacgat accaatcgat acccagcaac
   133801 tgggtcatga catcgtcagc gttgttcaag tcatcgaggg tctcgaatag cggggcgaca
   133861 ggtagagtaa atgggcaacc cgcttctttc agtaacaaat gcacggccag cacgtctgac
   133921 ggcactttcg ccatagagat aacgtaagca gcgatagaac cttgcggtgc ttcagcaatc
   133981 acccgacagg tttccagcac ttcttgtgtc tcggcgctag gttcccattt tagaggaacc
   134041 agtgggcgct tagagttcag ttcgcggacc aaaaaggctt gcttgtctga ttcagaccaa
   134101 ctctcataat caccaaggcc cagataacgg gtcagctccg cgatagcatc ggtatgacgg
   134161 gtactttcct gacgcacatc aatgcgcacc aatggcacac caaaacaacg cacgcggcgt
   134221 agggtatcca acaactgacc gttggcgatg atttccatgc cacaggcttt cagcgattga
   134281 tagcaggcgt agagcggttc ccacagttga tcattactga ccagtaaatc gtgtggtggc
   134341 aatacgcgct cgcctttcag acgcgcttcc agataagcct gggtattggt caattgggta
   134401 cgaacgttct tcatcagttg gcgataaggt tcaagcacct cttcaccacc ggctaattca
   134461 cgcagctccg gggtacattc cgacatagaa agttcagaca ccagcacctg aatatcacgc
   134521 aggaataaat cggtggcttt ccaacggctg agtagcagca catggcgagt gatttcagcc
   134581 gttacattcg ggttaccatc gcggtcaccg cccatccatg aagtaaagcg aataggtacc
   134641 gcttccacgg gtagacggta atcaagggag ttctctaact gctcgttaaa ctcacgcagg
   134701 aatgcaggga cgccttccca caggctgttt tccaccaccg caaagcccca tttggcttca
   134761 tcaacgggcg agggacgcag tttgcgaatt tcgtcggtat gccacgattg tgcaactaac
   134821 tgccgtaaac gacgcatgat cttgttgcgt tcgtaatcgg ctaaatcatt gtgatccaac
   134881 tggctcaggc aggtattcac ttcaaccagt ttatggatca aggtgcggcg ggtaatttcg
   134941 gttgggtggg cagtcaagac caactcaatc gacaaatcgt caaccgcgct gcgcatatct
   135001 tgatcgctca gctttttatc ttttaagcgg gtaaataatt gggcgagggc ttccggatta
   135061 ctcgcggctt caccatgtgg tgaaatactg tggtattgct ctgccgtatt cgtcagatta
   135121 aggaattggc taaaggcacg ggcgaccggc agtagctcat cgttggaaag attttgcagt
   135181 gtggtcagta attcctgacg gctcgcttca ttacccgcac gcgaagattt ggataatttc
   135241 cggatggttt ctactctatc aagaatatgc tctcccaacg cttccttgat ggtgtctccg
   135301 agtagtgtgc cgagcatact gacgttactt cgcattgcgg aatattgttc gttcatatga
   135361 cctctgaccc atttatcctt cgtgtttgaa gccgcaggat tgctagctat gttcactcac
   135421 ccgaatcact tacctgtcgt tgaccttact taaaatcgtt gatcttactt aaataaacac
   135481 atcgggattc attcacttgc tgccgaccta caacgccaac tacgttggat atacgatttc
   135541 tttttgtaaa ttagtttcaa ctaaaaggca gagatggaca attccactcg ccacgttcaa
   135601 tttcataccc caattgacac tattttcagt aaaaaaacat caattttagg gatatttctg
   135661 aaatttaatt actgaggtga gattatcagt ctggcttatc ggcaatattg atcgtctacc
   135721 ccattatagt tatttctgct ggcaaaagtg gtcaactagc tgaccaatca gctcacgtgt
   135781 tggttcgata aaggccatat caataaattc atctggctga tgtgcctgat taatcgaacc
   135841 tggccccagc actaatgtcg ggcagacttg ctgaataaaa ggggcttcgg tgcaatagtt
   135901 caccaccgca gtgcgctcac cgagcagttt ctcgatcacg ccgaccatat gatggtctgt
   135961 tgggcactca tagccaggga tcggagggtg caactcatca atactgagac gccccggcca
   136021 gcgttgactc accggttcca gcgcttcggt cattaactca tttaaatcac ttaatgtcag
   136081 gcccggtaac ggacggatat ccatatgtaa ttcacaacac gcacagatac ggtttgccgc
   136141 atcaccgcca ttaatatgac caaaattcat ggtgggataa ggaatagtaa acgctggatt
   136201 gtgataacgc tcttgcagtg tggtacgcag cgccatcaat tgcgtaatag attcatgcat
   136261 caaatcaatg gcattcaccc cccgggccgg atcactggag tgcccagact ggccggtaat
   136321 acgaatggcg ttggagatat ggcctttgtg cgcacggaca ggttgcagtg aggttggctc
   136381 gccgataatc gcgaagtcag ggcgtagctg ggtattcgca gcaaaataac gcgcacctgc
   136441 catggtggtc tcttcatcgg cagttgccaa aatatagagc ggtttggtca acttgctggc
   136501 atcaatatcg cgcaccgcat ccagaataaa agcaaaaaag cctttcatat ctgcggtacc
   136561 caagccatag agtttatggt catgctcggt caaggtgaag ggatcgcggg tccagcgccc
   136621 ttcatcgtaa gggacagtat cggtatgacc cgccagcaat aacccgccat gaccttcccc
   136681 gttttcattt tcgccaatgc tggctaacag gttaaatttg tggcgagtat caggcaccgg
   136741 ctggatctcg acgcgaaaac ccaggtctgc aaaccatccg gctaacaaat tgattaatgc
   136801 ctcattactt tggtcgaggg cactatcagc ggcgctgatc gaaggcgttg caattaacgc
   136861 ccggtacagc tcaataaatg gaggtaattt catcttcact gttgacagcc tttggttagg
   136921 atagtatcaa tattcatgca gtaattgtga ataaaaatac agtaagcttg agcgaaaggg
   136981 aacctaaact gacccttaaa ttcacgaaaa tgtcaacgct caatcatgtg ggggaacagt
   137041 aaaccttgct gagaacccga ataccagttt tgactattta tgtttttata tgcataggct
   137101 tttattgaca taaataaaaa tactcagaag gtgaactgaa cccatgttaa atacgttgat
   137161 tgttggtgcc agtggctatg ccggcgcgga gcttacggct taccttaatc gtcacccaca
   137221 tatgaacata accggtttag cggtttcagc gcaaagtgca gatgcaggaa aattactttc
   137281 cgaactgcat ccgcagttaa aaggcatcct tgatctcccg ctacagccct tggtagatgt
   137341 ggctcaggcg gctaaaggta tcgatgtggt tttcctcgct accgctcatg aggtcagcca
   137401 tgatttggca ccacaatttt tagccgctgg ctgtgtggta tttgatcttt ccggtgcatt
   137461 ccgtgtgcgt gatgcggcgt tttacagcca atattacggt tttgaacacc aacatcccga
   137521 ttggctcgat aaggcggttt atggcctggc agaatggcaa tcagaagaca ttaagcaagc
   137581 tcaattgatt gctgttcctg gttgttatcc aaccgcatca caactggcgc ttaaaccgtt
   137641 ggttgatggg caattactga acgatgcaca gtggccagtc attaatgccg tcagtggtgt
   137701 cagcggtgca gggcgtaaag ccagcatggg caacagcttc tgtgaagtta gcttgcagcc
   137761 atatggccta tttacccacc gtcaccagcc agaaattgtt gcccatcttg gcacccccgt
   137821 catttttaca ccgcatctgg ggaattttgc ccgagggatc ttggcgacga ttacctgccg
   137881 cctgaaagct ggggtcacgg cgcaaaacat cgccgatgcc tatcaccatg cttatcagaa
   137941 taagccactg gtgcggttgt atcaacaagg tgtcccggcg ctgaaagccg tggtcggcct
   138001 acctttctgt gatattggtt tctcggtaca aggcgagcat ttaattattg ttgccaccga
   138061 agataacctg ctgaaaggtg ctgcggctca ggccgtacaa tgtatgaata tccgttttgg
   138121 cttcccggaa acgcagtccc tgttgtagcg ttcggttgca agcaatagat tgtaagtgat
   138181 tgattgtaat taatggattg caagaaatag attgcagtaa acagattgtg agccataaat
   138241 tgtgagcaac agaaccggca gatacgcata ttttatctga ttatatttta tccgattata
   138301 ttgaggcaaa agcatgatga acccgttggt cattaaatta ggtggcgtat tgctggacag
   138361 cgaagaagca ctggaacgcc tgtttactgc attggtgacc tatcgtgaga aacatgagcg
   138421 cccgcttgtg attatgcacg gtggtggctg tctggtggac gaattgatga aaagactcgc
   138481 cttgccagta gtgaagaaga acggcctgcg cgtcaccccc gctgatcaga ttgatatcat
   138541 tactggcgca ctggcgggta ccgcgaataa aacgctcttg gcttgggcgg tgaaacatca
   138601 gatcaatgct gttggcttgt gcctggctga tggtaatact gtgacggtta ctctgctgga
   138661 tgctgaattg ggccacgtgg gtaaagcgca accgggttct gcggcactgg tacaaacttt
   138721 gttggcggca ggttatatgc caatcatcag ctcaattggt attactgttg aagggcaatt
   138781 gatgaatgta aatgccgatc aagcggcaac cgcattagca gcaacgctcg gtgctgattt
   138841 aatcttattg tccgatgtca gtggcattct cgatggtaaa gggcagcgga ttgctgaaat
   138901 gacggcgcaa aaagcagagc aattaatcgc tcagggcatc atcaccgatg gtatggtcgt
   138961 caaagtgaat gcggcactgg atgccgcgcg ttcattaggt cgcccggttg atatcgccag
   139021 ttggcgtcat tctgagcaac tccccgcact gttcaacggt gtaccgattg gtacgcgtat
   139081 ttcggtctaa tattattgac gatgactata aagttatacc caaagtcatt ggcgttacag
   139141 gtaggcagcc agcaaactca tccgtaagta agtgattcgg gtgagtgggc gcagctaaca
   139201 accctgtagc ttcgaggacg aagggttttc tattaagaat ttagggaagc aagattatgg
   139261 cactatgggg cggacggttt agtcaggcag cagatcagcg ttttaagcaa ttcaatgatt
   139321 cactgcggtt tgattaccgg ctggcagagc aggatattat cggttctgtt gcctggtcga
   139381 aagcgctggt tactgttggc gtattgaacg ctgatgaaca gcaacaactt gaacaggcgc
   139441 tgtcagtttt actggaagag gtgcaggcca acccacacgc tattttggcc agtgacgctg
   139501 aagatatcca cagttgggtc gaaaccaaac tgatcgataa agtgggtgat ttaggcaaaa
   139561 aattacacac tgggcgcagc cgtaatgatc aggtagcgac cgatctgaaa ttgtggtgta
   139621 agttccagat aaccgaatta cagacggcgg tacaacaact gcaacaggcg ttggtcatga
   139681 ccgctgaagc gaatcaggat gcggtcatgc ctggttatac tcacttacag cgtgctcaac
   139741 ccgtgacgtt tgcacattgg tgtttggcct atgtagaaat gctgtcacgt gatgaaagcc
   139801 gtttacaaga taccctgaaa cgtctggatg ttagcccatt aggttgcggt gcgttggcgg
   139861 gcactgcgta tgctatcgat cgtgaacaac tggcgggctg gttgggcttt gcttctgcta
   139921 ctcgtaacag cctggacagc gtttctgacc gtgaccatgt gctggagcta ttatctgacg
   139981 ccagcattgg tatggtacat ttgtctcgct ttgctgaaga tttaattttc ttcaacagcg
   140041 gtgaagcagc ttttgtcgat ttatcggatc gcgtgacatc gggttcctcc ctaatgccac
   140101 agaagaaaaa tccagatgcg ctggagctca tccgtggtaa atgtggccgg gtgcaaggtg
   140161 cattaactgg gatgacgatg acgctcaaag gcctgccttt ggcttataac aaagatatgc
   140221 aggaagacaa agaagggctg tttgatgcac tggatacctg gcttgactgc ctgcacatgg
   140281 cggcattggt actggatggg attcaggtaa aacgcccgcg ttgtaaagaa gcggctgaac
   140341 agggctatgc taacgcgact gaactggctg attatttggt cgctaaaggc gtaccgttcc
   140401 gtgaagcgca ccatattgtg ggtgaagcgg tggtagaggc aatccgccag ggcaaagctc
   140461 tggaggcctt agcgctgagt gatttacagc aattcagttc cgtaattggt gatgatgtgt
   140521 acccgattct ggcattgcag tcttgcttag ataagcgagt ggccaaaggc ggcgtttcgc
   140581 cgcagcaggt tgcatcggcc attgccgagg ctaaagcgcg gctgttttaa tttgctgggt
   140641 tttaatcttg agaacggggc gggccgctaa ttgcagcggc ccgctttgca ttaacagtta
   140701 ctacccttaa cagagctatt atccttaaca gctactgccc ttaaaaacga ctgcccttaa
   140761 taaccttatc ttcattatct ctatttttct catcacgcct ttttcgcctt tatttttctt
   140821 aaaatttcaa tattttcaat cttatgatct tttaaactta atagactgtt gagtttatat
   140881 tccccagtga ttatgataat cattatcaat agcggcgttg tgatgaggtt cctgcaaaaa
   140941 ttaaaaattt aaatatattt aatgaaaagt aaatgacctt cttactcgta atgaaaaagc
   141001 gttaacgcat cgtctaataa agaaacaaaa ttatcgtgga atgaatttaa attaagttat
   141061 tgattaacta aatccgtaac acacctcata caaaaatgac tatttattat ttaccggctt
   141121 cttttactta tcggcattag tgatatctac cgaccatgat gaatgcatta ctttgttgat
   141181 aattgatgtt catattattt ttatattgtt aaggatgaag tttcataaat ggataatata
   141241 attagagata aaaaaacaat aatttcagtg aataaaatta caacttgtat attattcgca
   141301 ttggtaacgc aaagctattc agggcagcta gcggcaaata cagctacaat ccccactaat
   141361 aataacgata tggcgttgga taaattaaac gtcgaaggta aagggaatgc ccatgatagc
   141421 gattggatat atgacgaacc ccgctcggtc agtgaaatta cgcgggaaca acttgataac
   141481 cggcccgctc gccacgctgc agatatttta gaacaaactc ccggtgtcta ttccagcgtt
   141541 agccaacaag accctgggct ttcaataaat attcggggca tacaagatta tggccgtgta
   141601 aatatgaata ttgacggtat gcgtcagaac tttatgaaaa gcggtcatgg tcagcgcaat
   141661 gggtcgatgt atattgaccc agaaatttta agcaatgtgg tgattgaacg gggcattttc
   141721 aacggtattg gtggggcggg agccattggc ggtattgcca cctttaatac catcaatgcc
   141781 agtgattttc tggcgccaga taaagagctg ggcgggcata tccgggcaat gaccggggat
   141841 aacggcaccc gctttattgg cagcggtgcg ttggcgctgg gcaactcaaa tggcgatata
   141901 ttacttgctg ttagtgaacg taacctgaag gattattggc cggggaagaa aggtgttttg
   141961 gccgggttgc gtctctatag ccctaccaga aacgtcggcg atgacttaaa gaataccaag
   142021 acattgttta caggctataa aatgcgttcg cagctcgcta aagtcggttg gaattttgag
   142081 gccggccagc gtttggagtt cagctattta caaacacaaa tcgccagccc caatgccagt
   142141 atgctgtcag aagttctggc attgtcgcca tcagggaaag agataacaaa gattggctgg
   142201 aggaacacaa gttttactaa cgtggaaaac cgtaatattg cgttagatta ccgcctgaat
   142261 cctgagcata ttagttggct ggatgcaacg gcaaagatct attacgttga taccaatgat
   142321 gaaactgata atgctaattc ccttttcaag gaatatttct ggactcaaac acgcctgaaa
   142381 acccgtggct tacaattgca aaacaccaat acctttaccc catcggatgc gcatcaaata
   142441 cggttgaaat atggtttgga atggtttagc gataaatctg aggggtactc aacacgcaaa
   142501 cttattgaaa ggacgacccc ccccggcaag cgcgctatca ccagtacctt tgctcaactt
   142561 aactacgaat atgatgattg gctgcggttg gaaggagggc tgcgttatga tcaattccgt
   142621 ttgaaaggca atacctggct ccatacccgc tctttcctgc agccctatac ttttgagaac
   142681 ccctgtgacc gaaggataca tgagcagtct gaaaagcctg gatcgcggtg ttcatctagg
   142741 agacccgcaa caatgaggtg ggatgttgac cgccgtgaac agcaactctc gccaacgttg
   142801 gcgatggggg tcaagcctgg cctcgaatgg ctggagtttt ttggcagcta cggtaaatcc
   142861 tggcggccac cggcaatgac agaagtgtta gcaaccggca ccgcccatgg ttacagttgg
   142921 gtcttaccta atcctttcgt ggccgccgaa cgtgccagaa cgtgggaggc ggggtttaat
   142981 attcagcagt ccaatttatt tatcgaagac gatcactttg ccgcgaaggt cgcttatttt
   143041 gatacccgta ttgccaacta tattaacctt gaattaggta aggccaaacc caagtttggg
   143101 ggggattctt ttactgatgt agcttatgtc aataatttac tcaaaacccg tttccgtggc
   143161 ttagaatatc aattaagtta tgatgctggc acattttata ccaatattaa ttacaccaga
   143221 atgattggtg taaataatgt ttgttcacca tatgcttggt taggcggctt acagtcagta
   143281 aaatataagt acgttggaaa ggtagagcaa atttatgccg ttgaaaatga ggtggccaat
   143341 aattatgtaa cctgtatgaa tgccaatgtg ttatttggct catcggctta tttaccgggt
   143401 gatcgcggta gtttaacttt ggggagtaga atatttgata gaaggctaga ttttggtact
   143461 gttatccgtt ataacaaagg gtatcaggat cgttcagcgc aagatgaaaa tggtaatcca
   143521 ctgacggctt atgttgccga ttggccgaag tatatcgtat atgatcttta tgccagttat
   143581 aaggtaacga ataatttaat attgcgtagt tcaatagaaa atataactaa ccgtgcatat
   143641 ttagttaatt atggcgatac actttcattc gcccctagtc gcggtaggac tattcagggt
   143701 ggatttgaat ataaattcta aagtctttag gtgaatatac tcttaaataa ttcgagttgc
   143761 agaaaggcag caagtgaata aatcccgcat cattgacggc agtcaatgat gcgggtgaga
   143821 gaacacagct aacacatatg caacttgaag tatacgagaa taatatattt cacttatgga
   143881 accgcatgga ttaataataa tccatgttca ccgtaacaat taataattaa aaggaaatta
   143941 tcatgagtac aactattcaa tataacagta attatgccga ttacagcatc tcctcttatc
   144001 ttcgggaatg ggctaataac tttggtgata ttgatcaagc tccagctgaa acaaaagatc
   144061 gtgggagttt ctctggttcc tcaaccttat ttagcggtac tcaatatgcg attggtagct
   144121 cgcatggtaa tccagaggga atgattgctg agggtaattt gaaatactcc tttatgcctc
   144181 agcatacttt ctatgggcaa atagacaccc tgcagtttgg taaggattta gctactaatg
   144241 cgggtggccc tagtgcaggt aaacatcttg aaaaaattga tataaccttt aacgaactgg
   144301 atcttagcgg tgaatttgat tctggcaaat caatgacaga aaaccaccaa ggtgatatgc
   144361 ataaagccat acttggtttg aggaaaggta acgcagatcc aatgctggaa gtgatgaagg
   144421 ccaaaggctt tgatgttgat actgctttta aagacctgtc tattgccagc caatatcctg
   144481 acagtggtta tatgtctgat gcgccaatgg tggataccgt tggtgtgatg gatagcaacg
   144541 atatgctgct agccgcttaa gaaaaacagc cagaaaataa ctttctggct gagtcactga
   144601 taccaccgct agggcttact ggccggtttg ctgtagcggt ggtgcagatt gtagttgtcc
   144661 taagaaatca aagtcaataa cgctacctct aacggcaaca gccctctctt gtggaaatgg
   144721 acgccatgga atcttgcaaa acgcccagag cttcatcggt accgccgaca attctgtcgg
   144781 ttctagcggg taataaaaaa atcctctggg gcatcgggct atttactgcc gtaataaact
   144841 tgctgatgtt ggcaccagcc atttatatgc tgcaagtgta tgatcgcgtc ctcgcctcag
   144901 cgaacaccat gacattattg atgctcactg ttctggtgct gggcgtattt gtttttattg
   144961 gtttattaga atgggttcgc agtgcagtag tgattcgctt ggggactcag attgatatgc
   145021 aactcaatca gccggtcttt aacgcggcct ttgccgccaa tcttaagggc cataacacgc
   145081 cagccgcgca agcgctaaat gacctgacag tgttacgcca gtttgccacc ggtaatgcgt
   145141 tatttgcctt ttttgatgca ccttggttcc cgctttattt gctggtaatt tttttgcttc
   145201 atccgtggct ggggatgctg gccgccgcag gcgcaggtat attggttgtt ctcgcctggc
   145261 tcaatcagtg ggtctgtaaa aaaccattac acgatgcctc aattatcacc tcacacgcga
   145321 cacaacaagc caatgctaat ttacgtaatg cggatgccat tgaagcgatg gggatgctca
   145381 aagcattacg tgaacgctgg ttaatgcagc acgcgaattt tctctaccaa caaaatcttg
   145441 ccagtgataa aagtagccgg gtgacggcgg tcgctaaatc aagccgccag gcattgcaat
   145501 cgatgatgtt aggtctggga gcgttactgg tgatttataa tgaaatcacg gctggcgtga
   145561 tgattgccgg gtcaatttta atcgggcggg tgctggggcc tatcgatcaa cttattgcgg
   145621 tctggaaaca atggagccac gcccggctgg cttatcaacg tctctcccaa ttactggcgc
   145681 agcatccatc atcacccacc ggcatggttt tgcctgcccc acaggggaag ctaaacgtta
   145741 cgcaacttat ggcctgcaag ccgggcacgc acattccagt attacactcc atcaactttg
   145801 aactgcaacc cggtgatgtg ctaggtattt tggggccatc aggcagtggt aaatccacgc
   145861 tggcaaaact cttggtcgcc agccagccca cattcagcgg aacagtgcgt ttagatagcg
   145921 cagacctttc tcgttgggat aaaacgcagt taggggagtt tatcggttac ttgccacaaa
   145981 atattcagct attccgcggc actgttgctg aaaatattgc acgttttggc actattgata
   146041 ccgcaaaagt agtcgcagct gcacagttgg cagatgtaca caatttaatt ctgcatttac
   146101 cgcaagggta tgacaccccg ttaggtgacg acggcgaggg gttatccggt ggtcaacgtc
   146161 aacgtatcgc cttagctcgg gcaatgtacg gaatacctcg gcttatcgta ttggatgaac
   146221 ccaatgccag tttggataaa gaaggggagc aagccttatt agccagtatt atccagctaa
   146281 aaaaacaagg ctgcaccatc gtaatgatca cccataaacc agagctgtta tctggcagtg
   146341 actatttgct gtttttaaag aatgggcaaa tggatctatt tgatcgtact caggcgatat
   146401 tacagaacgt tcagggtaag gataagcctg ccgtgcaacc tgaagcgaaa atactgaata
   146461 gccgaagcgg ctggagcaac ggtgtgtcat atggcatcgg gccggctcgt actacatcat
   146521 caccgaagcc atgatcacca aaacccttat cacaaaaaac ctcatcacaa aaactgtgac
   146581 cataaaaacc agggatggag atataaccga tgttacctga atccgcctgt tattcggttg
   146641 cgaatgccaa tcgccaacca ccactccaaa taaacagtgg gcgctatctc aatataggtg
   146701 gggggctggt cgttatcggc ttcatcggct ttttactttg ggcggggtta gcgccgttag
   146761 ataaaggcgt tgccgtgacc gggctgcttg tggtggcaga aaaccgcaaa gtgatccagc
   146821 cgctgcaagg ggggcgtatt cagcaactgc atgtcactga aggcgacgaa atagtgtctg
   146881 ggcaattatt ggtcacgctg gatgacacgg cgatacgcaa tcagcgggat aatttacagc
   146941 atcagtatct aagcgccctt gctcaggaag cacgtttaac tgctgagcaa aacgatctgg
   147001 atgtgatcac tttcccgcag gcgctgcttg agcacgcaac acaaccagcg gttgaacgta
   147061 atattatttt gcagcaacaa cttttacatc accgccgcca ggcgcacttg agtgaaatcg
   147121 cccggttatc gacacagctc actcgccatc aggctcggct cgatgggttg caagctatgc
   147181 ggagcaatca tcaacgtcaa tccaatttat tccagcaaca attagacagt gtgcagttat
   147241 tggcaaagga cggtcatatt gccaaaaata aattgttaga aatggaaagc cagttaacct
   147301 cactccaggc acgagtagaa caaggtacca gcgatattgc ggaagcacat aagcttatcg
   147361 atgaaacaga acaacatgtt ttacaacggc gcgaacaata tcaaagtgag aatagcgagc
   147421 aattagccaa ggcgcagcaa aacacccaag aattggtcca acgtttaaat attgcagaat
   147481 atgaattgag tcatacccgt atttttgcac cagtcagtgg ttcagttatc gcgttggctc
   147541 aacacactgt gggtggcgta gtgagctcag ggcaggcatt aatggaaatt gtccccagtg
   147601 ggcagccgtt atttgttgaa gctcagttgc cggtagagct aattgataag gttacggtcg
   147661 ggctacctgt cgatctcaat ttttctgcgt ttaatcaaag taataccccc cggctacaag
   147721 gctctgtatg gcgcatcgga gccgatcgta tacaaccacc acctacttca ccgccttatt
   147781 accctttaac cgttgcgatt gatattgacc cgacggaact ggcaatccgt ccaggtatgg
   147841 ccgttgatgt ttttatccgt accggagaaa ggtcattact cagctattta tttaagccat
   147901 tcactgatcg tctgcacctc gcgttagccg aggaataaaa tatctcggtt aagttattgg
   147961 aaataaaaca ttaaaaataa aggaatataa tgatttctta tcatgaatag attacagcag
   148021 agcagtgaaa aacttatatt ttggctagtc ggggccttat tagcgtgtgg tatccatatt
   148081 tatgcacttt ggtggctgag taccgcatct ataccagcaa tacccaccag ctaccccgcc
   148141 gcaataatga tggagctttc agccgaaccg gaatttatgc aaaacttgcc acaaaactca
   148201 gtggtgggca taacgcagaa tattatcgag cctgcggttg agcaacggat caaccagccg
   148261 gatgacattg tcgatttacc tacgctgcca gaacaaccag aggggcaacg ggagattacg
   148321 agaaaagagc caataaaggt caaacggcca gctgaaaata gagcgacatc gcgtaaaccg
   148381 gttaataaag aaacacaaga aagtgacagt aaacaatcct caccagccgc tgcagccagt
   148441 gcaatgcttt cagggacgag ccaacaagtt gccgcagcgg taaacagtga ctcatcccac
   148501 cgtcagcaag ctcaagtgag ttggaaaagt cgtttacagg ggcatttaat ggggtttaag
   148561 cgttacccat ccagtgccag aaaacagcaa cagcaaggga ctgccatgat tcgatttgta
   148621 gtcgataaaa atggttatgt gtcatcagtg caactgagtc acagtagtgg tacatccgct
   148681 ttagatcgcg aggcgttagc gattatcaag cgcgctcagc cattaccgaa accgcctgct
   148741 gagttgttat cgcaggggca gataacatta tctctgcccg ttgattttaa tctaaaaagg
   148801 aaataatacg ggcaatcgca gtgggtaaca tatgagtaga gcgcaaaata agagagggga
   148861 gaacggggga ttaaaaaccg ggcgtcgtgc ccggtttgaa ccgcctgagg ccttattcac
   148921 cagggcagcg taggcagcgc tccgcttcat cagcgcccag ctttaattta gattgcaaat
   148981 cacgcaatgc ggtacgcagg ccttcttcaa tgaccggatg ataaaacggc atatcgagca
   149041 tctggtcgat ggtcatttgt tgctgatgcg cccatgccag taagtgggcg atgtgttccg
   149101 cacttggccc catcatctct gcccctaaga atcggccagt gccctgttcg ccataaatgc
   149161 gtaaaatgcc tttgtttttt agcatcaccc gcgagcgacc ttgattctca aaggagactt
   149221 cgccaatctc aaagcaacca caagcgctga atttttgtgc taactcacgg aaggttgccc
   149281 ccaccatggc aatttgtggg tcagagaaca cgactgaaat tgggctacgg cgtaaaccgg
   149341 gtacaacctc agggaatcct cccgcattta caccggcaat acgtgcctga tcgctggctt
   149401 catgcagtaa tggcaactga ttgctggcat cacctgcaat aaaaatatgc ggcacgttgg
   149461 tttgcatggt caggcggtct gcctgcggca ctccgcgttc atccagaatg agtgacgtat
   149521 tctccagccc caatttatct acattagggc ggcggcccgt ggcggctaag acgtagtcca
   149581 ccataatctc ctgtggccta ccgcttttat ccagataacg gataaagact ttatctccct
   149641 cacgttgcat cagctcaact tttacatcgg gatcaagata gaactcatca cccaacgttt
   149701 ttgttgcgta gtcacgcacg atactgtcgg tcagcgggcc gacggcacca ccgacaccaa
   149761 acatttttac ctggacacct aaccggtgca gtgcctgacc aagttctaag ccaataacgc
   149821 ctgggccaaa aactgccaca gattctggca gatcgtccca attaaagacg tcatcattaa
   149881 taatcaaccg gtcacctagc tcattccaag aggcgggcca gcttgggcgg gaacctgtcg
   149941 caatcacgat ccgctgcgca atgatttttt gtgaagtaag ctgcgtgtga tcatcaactt
   150001 gcagggtgtt atcatcaata aaacgggcat aaccttgaat tttatcggcc gcaggaatgg
   150061 tctctacgcc ttccaatacg aagcccacaa aacggtcacg ttcacgctta acgcggtcca
   150121 tgacttcacg gccattaatc aggggcttac cttgtgggtg aataccaaat ccgggcgctt
   150181 tttctatctg gtggacggct tcagccgccg caatcaatag tttggatggc atgcagccga
   150241 cgcgtgcgca ggtggtacca tattcaccac cttcaatcat cactacgttg ggggtcaaca
   150301 gtttggccgc gcgataagcg cccagtccgg ccgttccgcc gccaataaca gcgacatcaa
   150361 cgtttaaggt tttcatgtct actcctaaca gaaaaaaagg taggccggag cctaccaagt
   150421 tacttcctat tgctttaatt tttattaata tgtttgttaa tcaacataat taggctggta
   150481 ggtacttttc cagatcgtcg ctgccaccaa tgtgacggcc tccgataaag atctgtggca
   150541 ccgtggagcg gccgcttaca gcacgcaagc tgacggtcgt tgcatcttta cccaatacaa
   150601 tttcttcata ttgaaggcca tgatcttgca gcatttgttt cgctttggcg cagaatgggc
   150661 agcccggttt ggtaaagaca gccacggatt cctgcacttt aaaatcaggt gccagatatt
   150721 tcaacatggt gtcggcatca gatacttcaa acgggtcgcc cggtttgttt ggctcgacaa
   150781 acattttttc taccacgcca ttacgtacca gcatggagta acgccatgaa cgtggaccga
   150841 agcccagatc tgctttctca accaacatat tcatcccttt ggtaaactca ccgttaccat
   150901 ctggaacaaa tgtaatattt tcagcgtgtt gatctgattt ccaagcgttc attacgaagg
   150961 tatcattgac cgacacacac agaatgctat caacaccgtg ttgtttaaat acacccgcta
   151021 attcgttata acgtggcaga tgactggaag aacaggttgg ggtaaaggca cccggtagtg
   151081 aaaatacaat cacggtttta ttactgaata aatcgtcggt tgttacgtca atccactggt
   151141 cgccctgacg ggtatggaaa gttacctgcg ggactttttt accttcttgg ctagtaaaca
   151201 tctgtaattc cttaattaaa aaatagaaaa gttagatttt tctgggtgtc tctttgttgg
   151261 gtcatattat taattttatc tcttgatagt tctaatcact ggttgctatc ttatctatcg
   151321 tcagtagcta tcataaggtg ggcatagatg aatattcgtg atctagagta cttagtggcg
   151381 ttggctgaat ttaggcactt ccggcgtgcc gccgactcct gtcatgtcag ccaacccaca
   151441 ttaagcggtc agattcgtaa actggaagat gagttgggga tcatgttgtt ggagcgaact
   151501 agtcgtaagg tgttgtttac acaggctggt ttactgttgg tggagcaggc gaaaacggta
   151561 ttacgggaag tgaaagtact gaaagagatg gccagtttac agggtgaaag tatgtctggg
   151621 ccgttgcata ttgggcttat tcctaccgtt gggccttatc tgttaccaca aattattcct
   151681 atgctgcata aaacattccc caaattggaa atgtatctgc atgaagccca gacccaaaat
   151741 ctcttagccc agttggatag tggtaaattg gattgtgcca ttttagcctt ggtcaaagag
   151801 accgaagctt ttatcgaaat tccgttattt gacgagccga tgaatctagc catttatgcc
   151861 gatcatccgt gggcgaaccg cgaaagagtg gagatgcatg aattggcggg agagaagtta
   151921 ctgatgctgg aagatggtca ttgtttacgt gatcaggcga tgggcttttg cttccaggct
   151981 ggagcggatg aagatactca cttccgggcg actagcttgg aaaccctgcg caacatggtc
   152041 gcagcgggta gtggtattac gctgttgcca gcactggctg tgccgaatga aagacagcgc
   152101 gatggtgtat gttatctgga gtgctacaaa cctgtcccta aacgcaccat tgcgttggtg
   152161 tatcgccccg gttctccatt gcgtggccgc tatgaacaac ttgccgaggc aatacgtgat
   152221 cacatgcaag agcgcatggc cccatcatta gaacaggcga tttaagccat tgagtgcggc
   152281 cacacggtag gcttctgcca tggttgggta gttgaaggta gtattaacga aatactcgag
   152341 cgtattgcct tctcctttct gttccatgat agcttgcccg atgtggataa tttcagcagc
   152401 acgttcacca aagcaatgaa tacccaaaat ttgcttcgtt tcccgatgga acaggatttt
   152461 caaactaccg gtatccatcc caacaatttg cgcccgcgcc agatgtttaa attgcgcccg
   152521 gcccacttcg tagggcactt tcatcgccgt cagctcttgt tcggttttcc cgacagaact
   152581 gatttcagga atggtgtaaa tgcccgtcgg gatatcttca atcaggtgaa cgttggcttc
   152641 acctttgatc atggcttgtg cagcaatacg cccctgatca taagccgcag atgccagact
   152701 tgggtaacca atcacatcac cgacagcata gacatgagac agcgcggttt ggtacatgct
   152761 gttcactttc agcaaaccac ggctatcggc ttccaggcca atattttcca agcctaaacc
   152821 gctggtatta cctgttcgtc cattagcata taacaagcag tctgctttga cctttttgcc
   152881 tgatttcaaa tggacaatca cgccgtccgt tgtcccttca atctgctcaa attcttcgtt
   152941 atggcggata accacgccgt tattccagaa gtgataagag agcgcatctg acatttcctg
   153001 atcaaggaaa gccagtaggc ggtcacgggt attgatcaaa tcgactttga cactcaaccc
   153061 acggaagata gacgcatatt cgcaaccaat cacccctgca ccataaataa tgacgtgctg
   153121 tggctcatgg ctgagctgca aaatggtatc gctgtcataa atgcgttcat ggttaaaatc
   153181 aacattgact gggcgataag ggcgcgagcc agttgcaatg acaatgttat cggcctgcaa
   153241 ggtatcactg gtaccgtcgg cgtaacgcac attaaccgta ttggcatcaa tgaagctggc
   153301 atcacctgag aacatgtggc aatggttgcg atcataaaag ccttgccgca tacgggtttg
   153361 ctgattaata acacgatctg catggtttaa aatatcagcg aaagaggatt ttatggttct
   153421 ggcattgtcg ctgtagaggg ggttttggtt gaactcgata atacggctaa cggcgtggcg
   153481 caaggcttta gaaggaatgg taccccaatg ggtacatccg ccacccacat tattataccg
   153541 ttcaatcacg gcaacgcgtg ccccttgctt gaccagcccc atcgcggcac cttcaccgcc
   153601 agggcccgag ccaatcacaa tggcatcaaa atggaagtgc tgttgcatgt aggagagacc
   153661 tgtttttata caaaattaca acgatacatt aacatcatct taggcagaac ccaatcaacg
   153721 ataggggaat caccataatg tgtgttgtaa agtcgcaatt cggtattgag aagatacgtt
   153781 tgtataacgg ttgttaccgc aaagtttggt atattgctga ctatatgtct tagattgaga
   153841 aattggatat cccttgggta cgattatggg cgtcagagca caacaaaaag agcggactcg
   153901 tcgttccctt atcgaagcgg cgttcagtca actgagtgct gagcggagct ttgccagcct
   153961 gagcttacgg gaagtctccc gtgaagcagg tatcgcaccg acttcttttt accggcattt
   154021 ccgggatgtc gacgagcttg ggctaaccat ggttgacgaa agcggcctga tgttacgtca
   154081 attaatgcgt caggcacggc aacggattgc caaaggcggc agcgttatcc gtacatcggt
   154141 gtccaccttt atggagttta tcggcaacaa ccctaatgcg tttcgtttgc tgctcaggga
   154201 acgttccggg acttccgccg cttttcgtgc tgcggttgcg cgtgaaattc agcactttat
   154261 tgctgaactg gcagattacc tcgagttaga aaatcacatg ccacgtagct tcactgaggc
   154321 tcaagctgag gccatggtca caattgtctt cagtgcaggt gcagaagtac tggacgtgga
   154381 tattgaacag cggcgacagt tagaagaacg cttggtctta cagttacgga tgatctccaa
   154441 aggtgcttac tattggtatc gccgtgaaca agaaaagctt gctgcgtccc gtgtagaata
   154501 aggtaaagaa aatatggaac aatcttctcg ccgtgaaacc ggcaccctac tactggcatt
   154561 aattactggc ttggcgataa atggggtatg tgccgcgtta ttcagtgcgc tggtgccttt
   154621 ttcagttttt ccactactga cgctcatact ggcggtgtat tgcctacatc agcgttatct
   154681 caattttgct atgccgcaag ggataccggt gctggcttca gcatgtttcc tgcttgggat
   154741 cttgttgtac agcgcgattg tgcgggtgga ataccctgca attgggtcta acttcgttcc
   154801 tgcggtgctc agtgtggtgt tggtgttctg gatcttattt aaattaagaa cacgtaaatc
   154861 ggtacaaaca catacagatg cggatattga tatcaataac tcggatcaac cacagcaata
   154921 gcccttgggt cttcagccct atcaagctgt tttatagcgc ggtgctcgaa ggggttactg
   154981 cacctagata ccgtcttgcc aactaagggc aacatgtcgt tgccctttct tttatctgcg
   155041 gtatgaatta ttcgtcagtg acgtttttcc agcagtaccc cacattccat atggtgggta
   155101 taagggaatt gatcgaacag tgctagtcgg ctaattttat gtgtgtgctg taattgttcc
   155161 aaattggcgc acagcgtctc tggattacag gagatataaa gaatacgcgg gtaagcctgt
   155221 actagcttaa ccgtctcgtg atccagccca ctgcgtggcg gatcgacaaa gatggtctcg
   155281 caattataac tgcccaaatc aatacccttc aggcggttaa actcacgaac gccctgcatc
   155341 gcctgagtaa actcttccgc tgacatccgg ataatctgca cgttatcgat attatttgct
   155401 gcaatattat attgagccgc tgcgacggaa ggtttggcaa tttctgttgc cagcacccgt
   155461 tcaaaatttc gcgccagtgc caatgagaaa ttaccgttac cacaatacaa ctccagtaaa
   155521 tcgccagtgg caccttgggt aacatccagc gcccattcca acatgtgaat attcaccgcc
   155581 gcattaggtt gggtaaaact attttcaacc tgccgataga tcatctcgcg tccggcgact
   155641 ggcaagacct catcgatata atcgtgatcc agcatgattt tagttttagc tgctcgacca
   155701 atgagttgta ggtcaaaacc ttgtgcacgt aactgatctc gcagttccag cgctttttgc
   155761 tgccactctt catctaattg gcggtgatac agcaacgagg cgatcagctt accgctgagg
   155821 gtagataaat aatctatttg gaacagtttg cgtcgcaata gcggttccgc tctgatggcg
   155881 gtcatcagag catccattaa gcgattgatt aaccgactgg ctaccgggaa ttgttcaacc
   155941 cggatacgtt gcttggtctg ttggtcaaac atgatgtggt acaagtcatc ttcatcatgc
   156001 caaacgcgaa attcggctct catacggtaa tggtctgccg gagaacgaaa tatttctggc
   156061 tcgggtgcct gaaatggcaa catcatcgcc ttaagacggg cagacttttc tgccagttgg
   156121 tggtcgtagc tttcaatcgg caggatgttg ggagtcatgt ttttctcgtt gggtcagtat
   156181 aaaaggggga tgatccttgc ggattgtagg gaaagttgcc ctgatgtcca gttttgtcgt
   156241 gtttattccg gcgtggatca atggaagtct agacatctat tttacttgat cgtagcattg
   156301 tggtccggcc tcatgctgtt atttaaacac ctaagagtta aaagggaatc cggtgtaaat
   156361 ccggagctga cgcgcagcgg taaggggaag tcacggcgat aggtttctaa cagacactgt
   156421 ccgcaaggat gggaagtcat cgcctgttct atttcgtgcc atttatttat gacagtattt
   156481 ttactgtcat aaccatggcc tgataccaga gatcctaagc ccgaatacct gccggtatta
   156541 cgtcgcaata ttcgtggccg tcgcgtacta ccggccatgg cactgcggca tccgccaatt
   156601 gagtttggat gctctcttaa tgataattaa aaatacaatg acaattaaaa aatatacgct
   156661 gctcacagcc ctttctgtga cggcattttc tggctgggcg cagggtaata acaccacgga
   156721 caacaataat gaaatggttg taacagccaa ccgttttcca caaccgaaaa gtagtgtatt
   156781 agcgcctgtc gatgtagtca ctcgtgccga tattgatcgc tggcaatcta caaatataaa
   156841 tgatgtctta cgccgcttac cgggtatcaa tattgcccaa tatggtgggc caagacagct
   156901 gagctcgcta tttatccggg ggaccaattc tagccatgtc ttggttctgg tcgatggtgt
   156961 tcgccttaat caggccggta tcagtggttc ttcagaccta agccaaatcc ctatctcatt
   157021 agtgcaacgt atcgagtata tccgcgggcc acgttcagct gtgtatggtt ctgatgctat
   157081 tgggggggta gtaaacatta tcactgagcg tgaaacgttg ggaagtaccc tcacggcagg
   157141 gttaggttcg aacggttatc aaaattacaa tggctcaacg cagcaaaaac tgggtgacga
   157201 cacaacaatc actttggctg gcaattacga ttacagcaaa ggttatgatg tggttgccaa
   157261 gggaaatact ggcatggcca gtcagccaga tcgtgacggt tatctcggga aaatgttgtg
   157321 gctgggcgct aaccacaaat ttaatgagca attcagcggt tttgtccgtg gctatggttt
   157381 tgataatcgt agtgactacg acagttatta ttatccgggt agccctctgg tagatacacg
   157441 atcactatct agccgaacat atgatactgg aataaatttc agtaatggcg gttatgcttc
   157501 tcaactgatt ggcagttaca gtcgaactca agactataat tatgatccta gctatggtcg
   157561 ctatgatcaa tcagccactt tggatgatat ttcccaatac aatcttcagt ggaccaatac
   157621 ctatcaactt ggcttaggta atgtaggcgg cggccttgat tggcagaaac aaactactga
   157681 gccaggtact aattacttat ccaatggtta tgaacagcga aataccggtg tttacggtac
   157741 cgtacagcaa tttgtcgggc cagtaacatt ggaaggtgct attcgtggtg atgacaactc
   157801 gcagtttggc tggcacacca cttggcaaag tagtgctggt tgggagtttg ttgatggcta
   157861 tcgtttaatc ggttcttatg gtactgcatt taaggcacca aatttggggc agatatacag
   157921 ttcaacttac ggtaatcggg atcttaagcc agaggaaagt acccaatggg aagccgcaat
   157981 tacggggatc acgggaccac ttgattggcg tttatcggct tatcgtaatg atattgatca
   158041 gatgattgcg accagagggg tatatccaaa ctcccgctat tataatgtgg agaaagccac
   158101 gattaaaggt gttgaatgga caggttcgtt tgagactggg ccgttatcac atcaagtgac
   158161 gctggaatat ctggacccac gtaatgcaga tacccacgag attctggcgc gccgggccaa
   158221 acaacaagtt aaatatcagt tggattggca gatggctgat ttggattggt ccgttaccta
   158281 ccaatatatt ggccagcgtt atgacagtgt tttcgatcca ataacttatg cggcaagccc
   158341 ggtaaagtta gctggaatta gcctctggga tctcgctgtt tcgtatccgg tcacatctca
   158401 tctcacggtt cgtggtagaa ttgccaacct gtttgataaa gattatgaga tggtttatgg
   158461 ctaccaaacc ccaggacgcg aatactactt cacgggaagc tataacttct aaggctgact
   158521 ctcctcctcg cccgacagca ctgatttttg attcgggtgt tggcgggctg tctgtctatc
   158581 aagagattcg gcaactgttg ccggatctcc actatatata tgcttttgat aacgtcgctt
   158641 tcccttatgg ggaaaagtcc ggcgaattta ttgtcgagcg tgtgctggaa attgtgaccg
   158701 cggtacagca gcgccaccct ttggcaattg ttgtcatcgc gtgtaacacg gctagcactg
   158761 tctctctgcc tgcgttacgt gaacgcttcg ccttccctgt tgtcggcgtg gtcccagcga
   158821 ttaaaccggc agtaaggtta acgcgtaatg gcgttgtggg tttacttgcc actcgtgcaa
   158881 ccgtccatgc ttcttatacc ttagatttaa ttgcgcgttt tgccactgat tgcaaaatag
   158941 agttgctggg ttcatctgag ctggtggagg tagcagaaac caagttgcat ggtggagttg
   159001 taccgctcga ggtattaaag aagattctcc acccatggtt aagcatgcgt gagccaccgg
   159061 atactatagt attgggttgc acccatttcc ctctattaac agaagagtta gcgcaagtgc
   159121 taccggaagg tacccggatg gtcgattcag gcgctgccat tgctcgccga acggcttggc
   159181 ttatctcttc tcaagagaat gttatttctt ctcaagatga aaacatcgct tactgcatgg
   159241 ctttagacga ggatactgac gctttattac ccgttttaca gagttatggt ttcccgaagc
   159301 tgcaaaaact accaatttaa gcgcaattcg tctaaagaat cagcggttga aaagtttttt
   159361 gaaattaggg gttgcaggct gtcaggaact ccctataatg cgcctccact gaccgggaac
   159421 aacgaaacac acttcgccgg gtcaagaaga gaaaagcaaa cttgaacttc gaaagaaata
   159481 aaagaaaacc ttgactcttc agcgggaaag cgtattatct gcctcccgcg ttaccgtaag
   159541 attcgccgca aggtaaacgg gtaacgaacg ctctttaaca atttatcaga caatctgtgt
   159601 gggcactcgc aagacgatat cgacgcctgt ttcggcaggc agaaataata tcaagtcttg
   159661 aagagtgacc aaagcagtaa acattgtgac ttcggtcaga atgcatattt gcagaaagta
   159721 atctttgagc accgctgctt ttacgcaagt aaaagtcagc aaatcaaaca aatcttaaat
   159781 tgaagagttt gatcatggct cagattgaac gctggcggca ggcctaacac atgcaagtcg
   159841 agcggcagcg ggaagtagtt tactactttg ccggcgagcg gcggacgggt gagtaatgtc
   159901 tggggatctg cctgatggag ggggataact actggaaacg gtagctaata ccgcatgacc
   159961 tcgcaagagc aaagtggggg accttagggc ctcacgccat cggatgaacc cagatgggat
   160021 tagctagtag gtggggtaat ggctcaccta ggcgacgatc cctagctggt ctgagaggat
   160081 gaccagccac actggaactg agacacggtc cagactccta cgggaggcag cagtggggaa
   160141 tattgcacaa tgggcgcaag cctgatgcag ccatgccgcg tgtgtgaaga aggccttcgg
   160201 gttgtaaagc actttcagcg aggaggaagg ggttgagttt aatacgctca atcattgacg
   160261 ttactcgcag aagaagcacc ggctaactcc gtgccagcag ccgcggtaat acggagggtg
   160321 caagcgttaa tcggaattac tgggcgtaaa gcgcacgcag gcggtttgtt aagtcagatg
   160381 tgaaatcccc gcgcttaacg tgggaactgc atttgaaact ggcaagctag agtcttgtag
   160441 aggggggtag aattccaggt gtagcggtga aatgcgtaga gatctggagg aataccggtg
   160501 gcgaaggcgg ccccctggac aaagactgac gctcaggtgc gaaagcgtgg ggagcaaaca
   160561 ggattagata ccctggtagt ccacgctgta aacgatgtcg acttggaggt tgtgcccttg
   160621 aggcgtggct tccggagcta acgcgttaag tcgaccgcct ggggagtacg gccgcaaggt
   160681 taaaactcaa atgaattgac gggggcccgc acaagcggtg gagcatgtgg tttaattcga
   160741 tgcaacgcga agaaccttac ctactcttga catccacgga atttagcaga gatgctttag
   160801 tgccttcggg aaccgtgaga caggtgctgc atggctgtcg tcagctcgtg ttgtgaaatg
   160861 ttgggttaag tcccgcaacg agcgcaaccc ttatcctttg ttgccagcac gtaatggtgg
   160921 gaactcaagg gagactgccg gtgacaaacc ggaggaaggt ggggatgacg tcaagtcatc
   160981 atggccctta cgagtagggc tacacacgtg ctacaatggc agatacaaag tgaagcgaac
   161041 tcgcgagagc cagcggacca cataaagtct gtcgtagtcc ggattggagt ctgcaactcg
   161101 actccatgaa gtcggaatcg ctagtaatcg tagatcagaa tgctacggtg aatacgttcc
   161161 cgggccttgt acacaccgcc cgtcacacca tgggagtggg ttgcaaaaga agtaggtagc
   161221 ttaaccttcg ggagggcgct taccactttg tgattcatga ctggggtgaa gtcgtaacaa
   161281 ggtaaccgta ggggaacctg cggttggatc acctccttac ctaacgatac gcattgcgca
   161341 gtgcccacac agattgtctg atgaatgtaa acgagcaaga gcacctgttg atgttatgag
   161401 tttcgactca tgctgatacg aaacggttga atttcggttt gatcggtatt ttcgtgtccc
   161461 catcgtctag aggcctagga cactgccctt tcacggctgt aacaggggtt cgaatcccct
   161521 tggggacgcc aatccgataa tgagtgaaag acattatcac cggttcttta tgaactgaaa
   161581 aataacgtaa agatgacttt accaagtcgt gtttacgata ttgctcttta acaatctgga
   161641 acaagctgaa aattgaaaca ttacagctga aatttacccc gccgtagatg tattggggta
   161701 aaaagtaacc tgtaatagag tctctcaaat aatcgcaaca caagatgtac tgtcagcaat
   161761 gacaagacac cttcgggttg tgaggttaag cgactaagcg tacacggtgg atgcctaggc
   161821 agtcagaggc gatgaagggc gtgctaatct gcgaaaagcg tcggtaagct gatatgaagc
   161881 gttataaccg acgatacccg aatggggaaa cccagtgcaa tacgttgcac tatcgttaga
   161941 tgaatacata gtctaacgag gcgaaccggg ggaactgaaa catctaagta ccccgaggaa
   162001 aagaaatcaa ccgagattcc cccagtagcg gcgagcgaac ggggaggagc ccagagtctg
   162061 aatcagtttg tgtgttagtg gaagcgtctg gaaagtcgca cggtacaggg tgatagtccc
   162121 gtacaccaaa atgcacaggc tgtgaactcg atgagtaggg cgggacacgt gacatcctgt
   162181 ctgaatatgg ggggaccatc ctccaaggct aaatactcct gactgaccga tagtgaacca
   162241 gtaccgtgag ggaaaggcga aaagaacccc ggcgagggga gtgaaataga acctgaaacc
   162301 gtgtacgtac aagcagtggg agcaccttcg tggtgtgact gcgtaccttt tgtataatgg
   162361 gtcagcgact tatattttgt agcaaggtta accgaatagg ggagccgtag ggaaaccgag
   162421 tcttaactgg gcgtctagtt gcaaggtata gacccgaaac ccggtgatct agccatgggc
   162481 aggttgaagg ttgggtaaca ctaactggag gaccgaaccg actaatgttg aaaaattagc
   162541 ggatgacttg tggctggggg tgaaaggcca atcaaaccgg gagatagctg gttctccccg
   162601 aaagctattt aggtagcgcc tcgtgaactc atcttcgggg gtagagcact gtttcggcta
   162661 gggggccatc ccggcttacc aaaccgatgc aaactccgaa taccgaagaa tgttatcacg
   162721 ggagacacac ggcgggtgct aacgtccgtc gtgaagaggg aaacaaccca gaccgccagc
   162781 taaggtccca aagtcatggt taagtgggaa acgatgtggg aaggcacaga cagccaggat
   162841 gttggcttag aagcagccat catttaaaga aagcgtaata gctcactggt cgagtcggcc
   162901 tgcgcggaag atgtaacggg gctaaaccat gcaccgaagc tgcggcagcg acacttaggt
   162961 gttgttgggt aggggagcgt tctgtaagcc gttgaaggtg acctgtgagg gttgctggag
   163021 gtatcagaag tgcgaatgct gacataagta acgataatgc gggtgaaaaa cccgcacgcc
   163081 ggaagaccaa gggttcctgt ccaacgttaa tcggggcagg gtgagtcgac ccctaaggcg
   163141 aggctgaaaa gcgtagtcga tgggaaacag gttaatattc ctgtacttgg tgttactgcg
   163201 aaggggggac ggagaaggct aggctggccg ggcgacggtt gtcccggttt aagcgtgtag
   163261 ggggagtgac caggtaaatc cggttgctta tcaaccctga ggcgtgatga cgatgcacta
   163321 cggtgcagaa gcagttgatg ccatgcttcc aggaaaagcc tctaagcatc aggtaacatt
   163381 aaatcgtacc ccaaaccgac acaggtggtc aggtagagaa tactcaggcg cttgagagaa
   163441 ctcgggtgaa ggaactaggc aaaatggtgc cgtaacttcg ggagaaggca cgctggcgtt
   163501 aggtgaaagg actagctcct ggagctgaag ccagtcgcag ataccagctg gctgcaactg
   163561 tttaataaaa acacagcact gtgcaaacac gaaagtggac gtatacggtg tgacgcctgc
   163621 ccggtgctgg aaggttaatt gatggggtca gccgcaaggc gaagctcttg atcgaagccc
   163681 cagtaaacgg cggccgtaac tataacggtc ctaaggtagc gaaattcctt gtcgggtaag
   163741 ttccgacctg cacgaatggc gtaatgatgg ccaggctgtc tccacccgag actcagtgaa
   163801 attgaactcg ctgtgaagat gcagtgtacc cgcggcaaga cggaaagacc ccgtgaacct
   163861 ttactatagc ttgacactga acattgagcc ttgatgtgta ggataggtgg gaggccttga
   163921 agtgtggacg ccagtctgca tggagccaac cttgaaatac caccctttaa tgtttgatgt
   163981 tctaactcgg ccccatgatc tggggtgagg acagtgtctg gtgggtagtt tgactggggc
   164041 ggtctcctcc caaagagtaa cggaggagca cgaaggttag ctaatcacgg tcggacatcg
   164101 tgaggttagt gcaaaggcat aagctagctt gactgcgaga gtgacggctc gagcaggtac
   164161 gaaagtaggt cttagtgatc cggtggttct gaatggaagg gccatcgctc aacggataaa
   164221 aggtactccg gggataacag gctgataccg cccaagagtt catatcgacg gcggtgtttg
   164281 gcacctcgat gtcggctcat cacatcctgg ggctgaagta ggtcccaagg gtatggctgt
   164341 tcgccattta aagtggtacg cgagctgggt ttagaacgtc gtgagacagt tcggtcccta
   164401 tctgccgtgg gcgttggaag attgagaggg gctgctccta gtacgagagg accggagtgg
   164461 acgaatcact ggtgttcggg ttgtcatgcc aatggcattg cccggtagct aaattcggaa
   164521 gagataaccg ctgaaagcat ctaagcggga aacttgcctc gagatgagtc ttccctggga
   164581 cttaaagtcc cctgaaggaa cgttaaagac tatgacgttg ataggctggg tgtgtaagtg
   164641 cagcgatgta ttgagctaac cagtactaat gatccgtgag gcttaacctt acaacaccga
   164701 aggtgttttg aattgagaga gattttcagc gtcgttccga gattgtgttg actggctgac
   164761 aagtgttgct tgtttgcggg ttaattgaaa cagaatttgc ctggcggcca tagcgcggtg
   164821 gtcccacctg atcccatgcc gaactcagaa gtgaaacgcc gtagcgccga tggtagtgtg
   164881 gggtctcccc atgcgagagt aggacactgc caggcatcaa acacgagtta tcagagtgac
   164941 atctggtaac tgtcaaaatc gccaaaagcg gttttgcaca gcgcggagcg ctggccctta
   165001 tagggtaaag tatcgggaag atacacgtaa aagaatcggt ggagcggtag ttcagttggt
   165061 tagaatacct gcctgtcacg cagggggtcg cgggttcgag ccccgtccgt tccgccaccc
   165121 taattagggg cgtagttcaa ttggtagagc accggtctcc aaaaccgggt gttgggagtt
   165181 cgagtctctc cgcccctgcc agataaaaaa cccttcgcga aagcgagggg ttttttattt
   165241 taagtctgta aaaaattaat accctttcct cattggctta atgccttttc cttttccttt
   165301 tccttttcct tcgctttctc tttcctcatt ataatttaat gatttttata atattttggt
   165361 tatctcaaat atcacctcag tagcacacag attcagtcca atatacatgc ccagatattg
   165421 gtatgtgcgc aagtcagcag acgcgtcgta aacttgcgct ataagcccta tatagggctt
   165481 cctagagctt gattcggggg ggcttcgggt attgtggcat aggctatttc gatgcaagaa
   165541 agccctctgt tcacgtaata ggccactcca ttgtatttct tatgtcacat atcatacatg
   165601 gcttctgata cgttcagttt tctggacatt cttgctattg gttcgctcag ttaaggcggt
   165661 tttaggaccc aggtattctg tctctttggc aagaattatg acttttcatc ggtacaaccg
   165721 cctttactaa ccgggttgca gtatgttggt attccagttc gggagcgggt aggttgttgg
   165781 tgttatatcg gggcgatgat attcacattt tcattttatt tactgataaa aatgatgcct
   165841 tccaacgttt ataacttctc tcattaatca tctttttttg ttgatttctt atatatctgt
   165901 aaatggtaac gttcccgaca tatgtctatt tggctgaatc tatgtacgaa atgattgtta
   165961 ttctgtggtg tgacgccgct cattattact ttcaccaatt gtactaaaac tagttaacat
   166021 tttagccatc taggaagctc accttaaaaa atagcatgtg cttttagcac aacattaatt
   166081 cgcaaattgg ccgaaattca ggatgaaaac cagtctgaat gatcatctta gctattctca
   166141 ggaatggcaa cgagtcagcg gcttgacgat gacaaatgaa gtgaggagag aaatatgtac
   166201 aggcgtttac tgttagcagc agctgtaaca gcggcaatgt gtagtgcagt tcaggcagct
   166261 ccgttagttg tcggtttttc tcaaattggt tcagaatccg gttggcgctc tgcggaaacc
   166321 aaggttgcga aacaagaagc ggaaaagcgt gggataacac tcaagatcgc ggatgctcaa
   166381 caaaaacaag agaaccaaat aaaagctgtg agatctttta ttgctcaagg tgttgatgcg
   166441 atctttatcg cacctgtagt ggctaccggt tggacgccag tcttacagga agcgaaagaa
   166501 gccaagatac ctgtattcct gctcgaccgt atgattgagg tgaatgatcc ttctttgtat
   166561 acggcggctg ttgcctctga cagtgtatat gaggggaaag ttgcgggtga gtggctattg
   166621 caagatgtag caggcaaacc ctgtaatgtt gttgagttac aaggcacggt tggctcaagt
   166681 gtggcaatta accgtaagaa aggctttgct gacgggatag cttcggcacc tggcgtgaag
   166741 ataatccgct ctcagtcagg ggatttcacg cgcagtaaag gcaaagaagt catggaaagc
   166801 ttcattaaag cggagcaaaa cggtaaaaat atttgcgcgg tctatgcgca caatgacgat
   166861 atggcgattg gagctattca ggcaattaaa gaagcaggtt taaaaccggg ttcagatatt
   166921 aaaatcgttt ccattgatgg tgttcctgat atcttcaaag caatgagtag tggcgaagca
   166981 aacgcgaccg ttgaattaac gcctaatatg gccggccctg ctttagatgc attaattgtg
   167041 ctcaagaaag acggtaccca gccacctaaa ttcattcaga cagagtcccg cctgctccag
   167101 ccagacacgg ctaaacagga atatgagttg aagaaaagtc ttggttattg attcagatgg
   167161 cggggcttgc ccccgcctgc ttttatcacc tgtattgggt caatatctga gttgtttttg
   167221 aacgtgggta catctgatgg aaatattgtt agaagtccgt ggcttatctg ttgagtttcc
   167281 tggtgttaag gcattggact ccgtagattt ttctctgcaa cgcggtgagg ttgttgcgtt
   167341 attaggagag aatggcgcag gaaaatcgac attaataaaa gcattaaccg gggtttataa
   167401 acgatccgct ggtgaggtgc tgttggacgg caaggctgtg tgccccattg ataccgcaga
   167461 tgcccaactc atggggattg gtactgtcta tcaagaggtc aacttactgc cgaacatatc
   167521 tgttgctgcg aatttattta ttggccgtga gccgctacgt tgggggctaa ttgatcacaa
   167581 taaaatgaac cagcaagcag caaaattgct gacgggttat ggtttaacgt tagatgttca
   167641 gcagcctttg gctaatttct ctattgcaat acaacagatt gtagcaatcg cccgcgccgt
   167701 tgacctttcc gcgaaggtgc tgattctgga tgagcctaca gcaagtttag atgctaaaga
   167761 agtcagtatg ttactggata tcttgtgcca gctacgggac cagggtattg gtatggtttt
   167821 tgtgacccat tttctcgatc aggtttatcg aatcagtgat cgcattacag ttttgcgaaa
   167881 tggcaagctc gtcggtacca aaactgtggc agaacttccc cggattgagc tagtgcaaat
   167941 gatgctgggg catagttttg atgaacaatt actgaaacgt ggtgaacaca gtattacgaa
   168001 taagaatcca ttggttgagt ttaaaaacta tggccgacgg ggtgtggtag agaattttga
   168061 tttgtctgta tctcccggtg aaattgtcgg gttggccggg ttattaggtt caggacggac
   168121 tgaaacagca cagctaattt ttggcataac gacacctgat acgggggaag ccaaaataca
   168181 aggcaaaccg gttaaaatta gaacaccacg taaggcatca aaatttggtt ttggctactg
   168241 cccagaagat cgcaaaacag agggtattgt tggtgcggca accgtaaggg aaaacatcat
   168301 tttagcctta caagcgcagc gtgggtggct gaggcccctt tctatgcgtg agcagacaca
   168361 aattgcagac gattttatcc agcaactggg tattcgtacc ccaagccctg aacagcaaat
   168421 tcaatatctc tccggtggaa accaacaaaa agtattactt gcccgctggc ttgccacgaa
   168481 accccgattt ttaattttag atgaaccgac tcgtggtatc gatgtaggtg ctcacgccga
   168541 aattattcgg ttgatcgaaa agttgtgtga tgaagggttg gcgctgttaa ttatctcttc
   168601 cgaattagaa gaattggcgg gttacgctga tcgggtcatc gttcttcgtg atcgtcggca
   168661 tgttgctcaa ctcgaccacg atgaaatttc cgttcctgcc attatgcagg cgatcgcggt
   168721 gcaataagga gtggtttcat gggaaacagg agcctgtcaa tgacacaacg accgcgcaaa
   168781 gtaaaatggg ttttgccgaa aggcgcgaca caatttggtg cactggcagt tattttattg
   168841 attgatagtc tggtcgcacc gcatttcttc tctatccata ttcaggatgg ccggctgttt
   168901 ggcagtatta ttgatatttt aaaccgcggc gcccccgttg ctttattggc gctgggaatg
   168961 acattagtca ttgcgacggg tggcattgat ttatcggtcg gtgcggtcat ggctatcgct
   169021 ggagcgactg ccgcgacgtt gaccagtgcg ggatacccgt tcatgacggt gctagcgctg
   169081 tcactcgctg tcggggcgct atgtggtttg tggaatggtt tcttagtggc ggtattacaa
   169141 atccagccaa tagttgccac gctaatgttg atggtcgccg ggcgcggaat cgctcagctt
   169201 attactgaag gccagattgt tacttttgat agtggcggtt tggcaacgct tggtagcagt
   169261 acgctgatgt atttacccat gtcagtggtt attgcatgta gcatgttaat tctggtgtgg
   169321 ttgctaaccc gtaaaacggc gcttgggttg ttcattgagt cagtcggtat caacttacga
   169381 tctgctcgga atgcaggtgt gagtacccgt ttagtgctga ttgccgttta tgtgatttgc
   169441 ggtgtgtgcg ctgcggtggc gggtattatt gtgaccgctg atattcgtgg tgctgatgcg
   169501 aacaatgcgg gcttatggct ggagttggac gcgatattgg cggtagttat cggtggtgca
   169561 tcgttgatgg gcggacgttt taatctacta ctttccgtta ttggcgcttt aattattcag
   169621 ggtatgaata ctgggatttt actttctggt tatcagccgg agtttaattt ggtgcttaaa
   169681 gccattgtcg tgctggccgt attagttgtg caatccccga tgatctcatt aagccatctc
   169741 ttccagaggc gaaaataatg ttaaagcgta atgttccctt gctgattact atcgccgttt
   169801 ttattctggg atatgctttc tgtctgagtc aatttcccag tttctcctcc tctcgagtat
   169861 ggtgtgattt actgactgat aatgcttttc ttggcattgt tgctgtcggc atgactttcg
   169921 ttattttatc gggggggatc gatttatctg tcggctcggt tattgccttt actggtgtgc
   169981 tgctggctaa gttaattggt acctatggta ttcatccagt ctatgccttt gctatcgtct
   170041 tagttatggg cgcaatgttt ggtgcgttga tggggtggat tattgattcc ctgaaacttc
   170101 cagcgtttat cattactctt gcagggatgt tttttatccg tggtatgagt tttatcgttt
   170161 ctgaagagtc gctgccgatt aaccacccga tatatgaaac gttggctaat tatgcctggc
   170221 gtgttcctgg gggtgggcga tttaccttgt tagcatttat tatgctgatg gttgtagctt
   170281 ttggcatcct tttggctcat cacactcgtt ttggtcataa cgtttatgcg attggcggta
   170341 atagtgtctc tgcggggttg atgggtgtcc cggtcaggag aacgaccatt aaaatttata
   170401 tgctatccag tacattggct gcattatcag gcattgtttt ctctctctac acgtctgcgg
   170461 gttatgcgtt ggcagccagt ggtgttgagt tagatgctat tgctgcggtt gtcattggtg
   170521 gcacattact ggcgggcggt atcggtacgg tattcggtac gttgttcggt gtgttaattc
   170581 agggcctgat acagagttat attactttcg acggcacact cagctcgtgg tggaccaaaa
   170641 ttgtgattgg tattttgctc tttagcttta tcgtgattca gaaagcgatg agcgcttttt
   170701 atctcaaccg cagatcacgc cctcagtcat cgccacttac tcccgtgtaa cgctctgggt
   170761 cgcgttattc atgggggttt ttaagagttg tctgatcaat gcttgctggt cactgttttg
   170821 tagccaaacg gcatacagtg gccgcacgat cggtggaatg tcaggatgaa tgacaagctg
   170881 tgggtattct ttttgccaat gttcaggcag aaaagcgcaa ccgccagtcg tttcaagcaa
   170941 ctggcgggtt aaatgggcag aggtcgttgt gaggattggc gcctgctcac tatcaagtaa
   171001 acggttttcc tgctgatgga aatcagcccc ccattcaagt ttgatataag gcacttcact
   171061 tgcattttta tgctcgttcg gggtgtcatc ttcttttggt aaatcaaggg agaacgacga
   171121 ataaagccgc agtgaaaaat ggcctaatag caggcaggcc agttcatcca ttttgggcgg
   171181 ttctgtcgtg atcaacaagt ccagttgccg ttcgtgcaac tgcttcacca gtgagtttct
   171241 cagcgcaatg cgtgcttcaa ggcgtagttc ctcttgttgt tcatataact gttgcaacca
   171301 tggagtgagg tacgcctccc aaagggatgc ggttgcacct atggataact cagtgtgttg
   171361 tagcgaatgt atgacttctt ttttggctaa tcgccaagtg ttcagcagca tttctgcgta
   171421 cggaaccagc cgttcacccg caggagtgag acgaatatta ttacgatgcc gagtgaataa
   171481 gtttgcacct aattgatttt ccaactgacg gatacggaaa cttaccgccg actgtgttaa
   171541 gtacagagat tcagctgcgc gaccaaagtg acgagttcta ctgacctcta aaaaggtttt
   171601 cagtaattcg gtatccacac catctccaat tttttttatc gttaggattt aaatgttttg
   171661 ttttacacgc tgtcaagcct atctaatact ccgcgccata aacagcacga ccatgagaga
   171721 attaggagcg tgtcagatgg cggatagctt catcacgacc aatcgttttt ttgataataa
   171781 acattatcct cgcgggttct cgcgtcacgg cgatttcacc attaaagagg cgcaattact
   171841 agagcgccat ggctacgctt tcaatgagct tgactcaggt aaacgtgagc cagtaacgga
   171901 agaagagcaa cggttcgttg ctgtttgccg tggcgagcgt gaaccggtca gtgccgagga
   171961 gaaggtctgg tctaaatatg tgatccggac tcgtcagcct aaacgtttcc ataccctgtc
   172021 tggcggtaag ccacagatgg atgctgtgga ggattatacc gatagcgacg attaatctcc
   172081 ctgcgtactt gaagctgcag ggttgttagc tgcgtgcact cacccgaatc acttactgat
   172141 gtaagctcat cgggattcgt ttactggctg cctacctgca actccaatta ctttgggtaa
   172201 accctgtgta cttgaggttg taaagatgtt agctgcgtgc actcacccga atcacttact
   172261 ggtgtaagct catcgggatt cgtttaccta tcggtggtta gttgagtatt agggggcttt
   172321 ggcccccttt gttacatcag gcttttgtgc aactgcaata gcaggcgatc catacagcga
   172381 tagctcagcg cctctgaaag atgacttttt tggatggtct tttcttgcgc taaatcggca
   172441 atggttcgcg ccactttcaa aatatggtgc caggcacgta ctgacaggcc gagtgtcagt
   172501 aaaacctgct cgagaaacgc ggcatcctca ggtgctaaat aacaaaactc tgctacctct
   172561 tggctagtga gctgcgtatt gatcttcccc gcccggtcca tttgcctttg tctggcctgt
   172621 aacactcgct gcttgactgt agcgctactc tccccctgat ttttctgcgc acccagcata
   172681 ccggctggca gtaatggcac ttctatcgat aaatcgaatc tatcgagaaa tggcccggac
   172741 aacttggcca gatagcgcaa aatttgctgt ggcggtgtgc ggttatgaac gccttggtag
   172801 tggccgctgg ggctagggtt catcgccgcg ataagttgca ctttggctgg aaaacagatt
   172861 ttggctgccg cgcgggagat aataatttcg ccagattcca acggttcgcg cagtgaatcc
   172921 agtacccggc gttcaaattc aggcagttca tcgagaaata acacaccgtt atgggccagt
   172981 gatatctcac cggggcgggg gatggagccg ccgccaatca gcgctgccat cgatgcgcta
   173041 tggtgtgggg cacgaaaggc ccggcaacgc cattgtgttg gcagtgcgtt gctatgcagc
   173101 aacccggtga tcgccgctgc ttctaacgcc tcctgatcgg tcagcggagg caataacccg
   173161 gttaggcggg ttgccagcat cgttttaccg gtacctggtg gcccgagtaa cagcaggtta
   173221 tgaccacctg ccgccgcgat ttctaacgca cgtttagcct gcgattggcc aatgatgtcg
   173281 tgtaaatcaa ggtggttatc cggtgaaggg gccggttcga agggctggcc ctgtgcgagg
   173341 gtgttttcac cttgtaagaa accgcatacc gctaataaat ggtctgcgac ccaggagttg
   173401 ccttgtggga ttagaccaat ttcaagacca ttagcggtgg gaaggattaa ctgacggtta
   173461 gcttcgctac aggcgagtgc tgctggaatt gcgccgctaa cgcgccttaa cgcgccggat
   173521 agggctaatt cacccaagaa ctcatagtgc gctaacttat ccgcagggat ctgctctgag
   173581 gcggccaaga tggctaaagc aatggggaga tcatagcgcc cgccttcttt gggtaaatct
   173641 gccggtgcca ggctgacggt gatccgcttg gcgggaaaat taaaaccgct gttaattaat
   173701 gcgctacgaa cccgatcccg tgcttctttg accgttgttt caggtaagcc gaccaatatc
   173761 aatccgggta atccattgct gatatgaact tctaccgcga caggaggggc ttgaatgccc
   173821 aatgttgcgc gagtatgaat ggttgccagt gacattatgc tttcctttgc cgtcatgcgt
   173881 cctgacgcac gatactgctc cgtgggatgt ttttattttg atgtgctcag tgtggcgata
   173941 aatgagaacc taaatagggt gccgcatgct tcccttcagt acacaaaaaa atattcagtt
   174001 tgcgaaagct cacgagaaat ttcgttgcaa tgagtgaatc aaaattaaaa actgcgatga
   174061 ggtatgcaaa aaaaggtcaa gcggcggtgt gggttttact gattgataat taaaatgttt
   174121 atagcatttg gtctgtatgc tcacaaaata ataagttaaa taaatattgt cagataacca
   174181 ataactgtga taactctgta ggcattcgtt cgacactaga tagatgaaca acctaattat
   174241 gaaagcaatt ctccaagtga ttaacctagt cctaattagc gtggtggtga ttattatccc
   174301 accgtgcggg gctgcacttg gacgaagaaa ggcataaaaa tcaagcctta atctcaagag
   174361 aacccccgca ccgaaaggtc cgggggtttt tttattggca cgctaaagga cgcgaggagc
   174421 ataaaatgca cagcagaata aaatcctgtt cctctcgaaa aaggtcgggg aaataactat
   174481 gaatggtgct cagtgggtgg tccaagcgtt gcgtgcgcag ggcgttgata cggtatttgg
   174541 ctatccgggc ggggcgatca tgcctgtcta tgatgcgttg tatgatggtg gtgttgaaca
   174601 tttactctgc cgccatgagc aaggtgctgc cattgctgct atcggttatg cacgtgcaac
   174661 cggcaaagtt ggggtgtgta tcgccacttc tggtcccgga gcgactaacc tgatcaccgg
   174721 tctggctgac gctttactgg actctgtgcc ggtgatagct atcaccggtc aggtagggtc
   174781 ggccttaatc ggtaccgatg cctttcagga gatcgatgtg ctggggctat cactggcctg
   174841 caccaagcac agtttcttgg ttgagtcatt ggatgcgctg ccagagatca tggctgaagc
   174901 gtttgccatt gccaccagtg gccgtcctgg gccggtgtta atcgatattc ccaaagatat
   174961 ccagttggcg gtgggggagt taacgccaca cttgaagcca gttgaagagc attccgttga
   175021 ttctgccgct gagttacaac acgcttggga tatgctggcg aacgcacaga aaccgatgct
   175081 gtatgttggc ggtggtgtcg gcatggcgca ggcggtacct gccttacgtg attttatcgc
   175141 catgacgggg atcccggcgg tcgccaccct gaaagggctg ggtgcaccag atatcgcgca
   175201 cccttgttat ctgggtatgc tgggtatgca cggtactaaa gcggcgaatt ttgccgtaca
   175261 ggattgtgat ttattggtag cggttggcgc acggtttgat gaccgcgtaa ccggtaagtt
   175321 gaatacgttc gcatcgaaag caaaagttat tcatatggat attgacccgg ctgagctggg
   175381 caaattgcgt caggttcatg tggcattgca gggcaattta aacgtgttgt tgccggcctt
   175441 acaacagccg ttaaatattc agtcgtggcg tgatgaagtg atggcgctga aacagcaaca
   175501 tcattggcgt tatgaccacc ctggtcaggc gatttatgcg ccgttattac tgaagcagat
   175561 ctcggagcgc aaagcccctg aaacggtagt gaccacggat gtgggccagc accagatgtg
   175621 gacggcacag catatgaact ttacccgccc ggagaatttc atcacttcca gcgggttggg
   175681 gaccatgggc ttcggagtgc ccgctgcggt aggggctcag atggcccgcc ctgatgatat
   175741 ggttatctgt gtctctggcg atggctcctt tatgatgaat gtgcaggagt tgggcacgat
   175801 aaaacgaaaa cagttgccgc tgaaaatcgt tttattggat aaccagcggt tggggatggt
   175861 tcggcagtgg cagcaattgt tcttcgatgg acgttatagc gagaccaatc tttctgataa
   175921 ccccgatttt atcactctgg ccagcgcttt tgatatcccc ggccaacgta tcacccgtaa
   175981 agaccaagtc gatgccgctc tggatgcgct gtttaatagc gaaggccctt atctgctcca
   176041 ggtttccatt gacgaactcg agaacgtttg gccgttagta ccgccaggcg caggtaatga
   176101 aaccatgctg gagaaaatct catgatacaa catcaactct cgatccaagc ccgcttccgc
   176161 cctgaaatgt tagagcgtgt cttgcgcgtt gtgcggcacc gtggctttca ggtctgtgct
   176221 atgaatatgt caccaatgat tgatgctggg aatgttaata tagaattgac cgttgccagc
   176281 cagcgccctg tcgatctgct gtcttctcag ttgagtaagc tgatggatgt cgcctgtgtc
   176341 gagatcctac aacctaatac attacagata cgcgcctgat gcgccagaag gaaagaaaag
   176401 aatgacgaag aaagcggatt acatttggtt taacggcgaa atggttccat gggcagaagc
   176461 taaagttcat gtgatgtctc acgcgttaca ctacggaacg tcagtcttcg aaggtgtccg
   176521 ttgctacgaa tcccataaag ggccggtagt tttccgtcac cgtgagcata tgcagcgttt
   176581 gcatgattcc gccaaaattt atcgtatgcc cgtctcccag tcagtggatg aactgatgga
   176641 agcttgccgt gccacgctgc gcaaaaataa tctgaccagt gcttatattc gcccgttagt
   176701 ctttattggt gatgtcggca tgggcgtgaa tccaccggag ggttataaca ctgacgtgat
   176761 cattgccgct ttcccatggg gtgcttatct gggtgcagaa gccttggagc aaggcattga
   176821 tgctatggtg tcatcatgga accgtgttgc acccaatacc atcccaacgg cggcgaaagc
   176881 aggcggtaac tacctttcat ccttgctggt gggcagtgaa gcacgtcgcc acggctatca
   176941 ggaggggatt gcgctggatg ttcatggtta cctgtctgaa ggtgccggtg agaacctgtt
   177001 cgaagtgaaa gatggcatcc tgttcacacc accatttacc tcgtctgccc tgccgggtat
   177061 cacccgtgat gccattatca aactggcgaa agatatgggg ctggaagtgc gtgagcaagt
   177121 gttgtcacgt gagtctctgt atctggccga tgaagtgttt atgtccggta ctgcagcgga
   177181 aattacccca gtacgcagcg tggatggtat tcaggttggt attggcaagc gcggcccggt
   177241 cacagccaaa attcagcaag cgttcttcgg cttgtttacc ggtgaaaccg aggacaaatg
   177301 gggctggctg gatcaggtta atccataaaa taccctgcgt atttgttgtt gcagcggtgt
   177361 tagctgtgcc attcgcttgc tagcgggctg caacttcagg ttctttgggt ataactgaaa
   177421 ttatcagtag gtggttcgtt cgctacctgc aatgcataaa agacatttgc aacacgcaat
   177481 ctatttgcga cagacattga tttgcaaaat aaaaacgcgg agtgaagaga caatgcctaa
   177541 gtaccgttcc cataccacca cccatggccg caatatggcc ggcgcccgcg cactgtggcg
   177601 cgcaaccggt atgaccgatg atgacttcgg caaaccgatt attgcagtcg ttaactcctt
   177661 tacccaattt gtaccgggcc acgtacattt gcgcgattta ggcaagctgg ttgcggagca
   177721 aattgtagct tctggcggtg tggctaaaga gttcaacacc attgcggtgg atgatggtat
   177781 cgcgatgggc cacggtggca tgctctactc tctgccatcg cgtgaattga tcgccgactc
   177841 cgttgagtac atggttaacg cccactgtgc ggatgccatg gtgtgtatct ctaactgtga
   177901 caaaattacc ccagggatgc tgatggcgtc tctgcgcctg aatattccgg tgatctttgt
   177961 atctggtggc ccgatggaag ccggtaagac caagctgtca gataaaatca tcaagctgga
   178021 tttgatcgat gccatgattc agggcgcgaa tcctaatgtg agcgatgaag agagcgccca
   178081 gattgagcgt tctgcttgcc cgacctgtgg ttcttgctcc ggtatgttta cggctaactc
   178141 gatgaactgc ctgaatgaag cgctgggtct ggcgttgccg ggtaacggtt cattgttggc
   178201 aacccacgct gaccgtaagc aactgttctt ggatgcgggt aaacacattg ttgccttgac
   178261 caaacgttat tatgaacaag atgacgtcag cgccttgcca cgcaacatcg cgaataaagc
   178321 ggcctttgaa aacgccatga tattggatat cgccatgggc ggttccacga ataccgtact
   178381 gcatttgttg gcggcggcgc aggaaggtga aattgatttc agcatgaccg atatcgatcg
   178441 cctgtcccgt aaagtcccac atttgtgcaa agtggccccg agtactcaga aataccacat
   178501 ggaagatgtg caccgtgcgg ggggggtcat tggtatttta ggtgagttgg atcgcgctgg
   178561 tttgcttaac cgcgatgtca gtaacgtgtt ggggctgaat ctgacacaaa cgctggaagc
   178621 ctatgacgtg atgctgactc aggatgaagg cgtgaagcag atgtacgccg caggcccagc
   178681 cggtattcgc accactaaag cgttctcaca ggattgccgt tatccgtcac tggataccga
   178741 tcgcgaagag ggttgtatcc gtacccgtga acatgcctac agccaggatg gtggtttagc
   178801 ggtgttgtac ggcaatattg cggcagacgg ctgtattgtt aaaactgcgg gtgttgataa
   178861 agacagcctg acgttccgtg gcccggcgaa agtatttgag agccaggatg aggcggtaga
   178921 ggcgatcctc ggtggtaaag ttgtggcggg tgatgtggtt gttatccgtt atgaagggcc
   178981 aaaagggggg ccgggtatgc aggaaatgct ctatccgacc acttatctga aatccatggg
   179041 gttgggcaag agttgtgcct tactgaccga tggccgtttc tctggcggga catccggttt
   179101 gtctatcggc catgtgtctc cagaagccgc cagtggtggg ttgattggtt tggtacaaga
   179161 tggcgatttc atcaatatcg atattccgaa ccgtggcatt gtcttggatg ttagcgaagc
   179221 tgaactggct gctcgccgtg aaactgaaga agcgcatggt gatgcggcct ggtcaccgaa
   179281 gggtcgtgag cgccaggtct cttatgcctt acgcgcttac gcgatgttag caaccagcgc
   179341 tgataaaggc gcggtgcgcg ataaaagtaa gctgggaggc taacacccat ggcagtttcg
   179401 caacccttat ctgctgcccc ctgcggggca gaatatctgc gggcgatatt acgtgcgccg
   179461 gtgtatgagg tggcgcaagt caccccgtta caagtgatgg agaaaatctc ctcgcgcgtg
   179521 ggtaataccg ttttagtgaa gcgtgaagat cggcagccgg tgcacagctt taagttgcgc
   179581 ggtgcttacg cgatgatctc cagcctgacg gaagagcaga aagcctgtgg cgtcgtcacg
   179641 gcttctgcgg gtaaccatgc tcaaggcgtg gcgctttctg cccataaaat ggggattaaa
   179701 gcgctgatcg tcatgcccgt tgctactgca gatattaaag ttgatgcggt acgtgctttt
   179761 ggcggcgagg tgctgctgtt tggcgctaat tttgatgaag ccaaaaccaa agctatcgcg
   179821 cttgctcaag agcagggcta cacctttgtg ccaccgtttg accatccggc ggtgattgcc
   179881 gggcagggga cgctggcgat ggagttactg caacaagatg cccatcttga tcgggttttt
   179941 gtcccagtgg gcggcggtgg gctggtggcc ggtgtggcgg tgcttatcaa gcaattgatg
   180001 ccacagatta aagtgattgg tgttgaagcc gaggattctg cctgtttgcg ggccgcgctg
   180061 gatgcggggc agccggtcga tttggcgcgt gtcgggctgt ttgccgaggg cgtggcagtt
   180121 aagcgtatcg gtgacgagcc tttccgcctg tgtcaggaat atctggacga tgtgatcacc
   180181 gttgacagtg atgctatctg tgccgcagtc aaagatctgt ttgaggatgt tcgcgccatt
   180241 gctgagcctt ctggtgcgtt ggcattggcg ggcctgaaaa aatatgtgca gcagcataat
   180301 attcagggcg agcgtctggc acatgtgctt tctggtgcaa acgtgaactt ccatggtttg
   180361 cgttatgtgt cagagcgttg cgagttaggt gagcagcgtg aagccctgct ggcggtgact
   180421 attccagagc aaaagggcag tttcctgcgt ttctgtgaat tactgggtgg ccgttcggta
   180481 acggaattta actaccgtta cgccgatgct gaaaacgcct gcatttttgt tggggtacgt
   180541 ttgactcgtg gttatgctga gcgggttgaa attcttgctg aattgcagga caaaggttat
   180601 caggtggtcg atttatctga tgacgaaatg gcgaaactgc atgtgcgtta tatggttggt
   180661 gggcggccct cgaaaccact gcgtgagcgt ctgttcagct ttgaattccc cgagtcacct
   180721 ggcgctttac tgaaattcct gcatacgttg ggcactcact ggaatatttc tctgttccac
   180781 taccgcagcc atggcacaga ttttggccgg gtattggcgg catttgagtt gtcggctacc
   180841 gaaccgcaat ttgaagagcg cttagcggct ctgggctatt attgccacga tgaaacggat
   180901 aacccggcgt ttaagttctt tttagcgggt taatcgcgat gcatacccgt cgtactttaa
   180961 gctgcagagg tgaacgaaag caattagcac atatgcagct tggcgtctga cgggtatatc
   181021 acctccgctg ttcagatgat aaaattatat aagagatgaa attttattcg cgtttcattt
   181081 taacgatttc gccatttttt aactgatata tgccactgtc caaagtaaaa gacattacgt
   181141 tatattggct atttcttata atcataagtg aatttttatc tatacaattc ttactggttt
   181201 tcatatcctc aaaacatcgt ctatcgtatt ttccttcctc tttatagcca tcaccaaaat
   181261 cccaaaaagt gatagaaaaa aagccatcag gggcagggtt aggaatattg tatttgtctt
   181321 ttaatctact tttattttct aaccaccaat ttattttacc tttgtcagta accggaaaat
   181381 ctctcactaa aacagcacta aaattcccgt ccttatgaac agcgacaatt tccaccgggc
   181441 gcagcgataa ccagaagaaa taacccagta gaacgctgcc aagcagtaat agtgcacaga
   181501 gagtcttttt actttttgct ttcattacgg cccccggtaa tctcaattgt ggcttccata
   181561 ttggtcataa atgcttgagg ctaaactaca taagaggcga aatttcattc gcgtttcatt
   181621 ttaacgattt tattgttttc gtttaaaaaa tatctatttc catcgaagga gaaaaatatt
   181681 tcatcatttt ttatcttgta aatagtcata tatttttctt tctcgataca attttgggtc
   181741 gtattcatat cgctaaaaca cagcctgtcg tactttcctt cctctttata accgtcacca
   181801 aaatcccaaa atatgatagt gtaaaaacca tctgatgcag gttttggaat actgtatttg
   181861 gctttcagta tatccctgtt ttctagccac cagtttattt tccctttctc agtgaaaggg
   181921 aaatttctca ctaaaacatc actgtaatta tttctctgat gaacggagat aatttccacc
   181981 ggatgccgtg acacccaaaa gaaataacct agaaaaatgc tgctaatcag taatagcgca
   182041 cagagagtct ttttactttt tgctttcatt acggcccccg gtaatctcta ttgtggcttc
   182101 catattggtc ataaatggct tgaaaccaaa ctggttgaat cgttggagga caaaccatat
   182161 gcggaagaaa tggaaccggt taaatttagt attcttaata tcattattat ccagtccgaa
   182221 gtgatcctgt attttgtaat gcactatcgc gcgataacgg tcattgtcga tctgcaatga
   182281 ttttatcgtg atatccgtgg cccaggtatc gtgaacggtg atccccattc cattaaaatt
   182341 atcctgaaat ctatcaaatt ttggaagctt tccgctaaag atagcgtctg ttagtctgcc
   182401 cttatttccg gccggataac atttgttttt ccaatcaata tattgctcaa aagatgtttt
   182461 taatagcagg tgagaactat tatccggtga gttatcactc agtatttgct ctttcaatgc
   182521 ggcatctaaa gacagatccc gaaacggtgt gccgttgcca ttctgcatat ggtcgatcat
   182581 tttttcgatc aggtgtttat atgggccata aaaagcaaaa cttcgtgatt cgtggcgaaa
   182641 ttcattaaag aggatcctga cacattcctg ccgtgttatc tttttgctct caggattttt
   182701 atcataagaa taaccataag gcatgggctt tagctgttgg aacaacgtta gcgtgtacgg
   182761 gttaaccttg cttgaaatat tatgcagatt aaaatctgtt tttaactgtg ttgcgcttag
   182821 atcaccacac cgcatatcat cggcaccgta atcatccata cgtttttggg ttttaaatac
   182881 agtacaggga aaatataacg cctgtaccgt tgatttggtg gtttctgaca taatataaat
   182941 tccttttatg ttgttaactg cttccaatat cccttatcag gccgcaggcc actcggcggg
   183001 ataattttta taaagaccgt gcagttttct atttacagcg ttccaatgca agagtaatcc
   183061 cttcatttat agaatattca aaattttcct acaaacgtgt atgcctagat cacttgggtt
   183121 gtaggaaggg ggtaagcgat tcggggatta cgtggtaatg attttttaat taaacgacga
   183181 ctttctctct caactaatgg attaagtatg gttgtattat ttatttgtct tttcaataaa
   183241 cgtagaaaaa atcaagacac gctataatta taacaatccc caaaatgcat caatcaacgg
   183301 ctcttggagc cgttttttcg gtacacaaac ccccaactca aatggctcga ctaacgagac
   183361 atcatctagc agagaaatac ggttacggac tggctccggg ctgttatcca ccactaccga
   183421 cgggatcagg gcgacaccgc aacccaatgc caccatggaa acaatcgctt catggccgga
   183481 caccgtggca taaatcaatg ggttagttat acgctggcga cggaaccata aatcgatacg
   183541 ttttcgtgac ggcccgtgtt ccggcaagat aaacgggatc atcgcccaat ccggtttttc
   183601 aaccgccact tgcgaacgca ccgcacacgg cagtgcaggg gcaatcaata ctaatgggat
   183661 ttcaccaatc tgggtaaagg ccacgctggt ggggagcact tcagggcggc cggcgatccc
   183721 caaatcagcc tcattggatt gcactttatt gactgcatcg gcggcatcac ccgtggtgag
   183781 tttaatttca accaacggat ggcgtgcgcg aaagcggtcc aaaattggcg gcaagtggct
   183841 gtaagcggcg gtaacggagc aaaataagcg caattcaccg cttagggaag gaccgtgctg
   183901 gcccaatgca tggagcaact gttgatattg taagagggtt tgttgggcaa acgcctttaa
   183961 ttggttaccc gcatcggtta attgcactgt gcggttatcg cgtaaaaaca ggggctggcc
   184021 gatagtctct tccagccgct ggatctggcg ggaaagcgta gagggactga cgtgcatagc
   184081 tttggccgag cgcccaaaat ggcggctttc agccagatgc agaaatactt tcaggtcacg
   184141 taaatccatc acagacagcc tcttggttga gatgatgtag tgtattgcat aagaaatcgg
   184201 gtgtattgca gaaactgcaa tatcacattg ttaatatatc aatttccgca atgtgtttcc
   184261 tgtcatatag tgaatccaag atgaatcccc agctcagaca ggggatgtga aaaagcacaa
   184321 cacaacatta atttgcagcc ataaaaatag tcattcgcta tagcaaaaac ggcgctgaca
   184381 ggactcaaag ttactggctg caatcaccac ataaaacacg aacggagtaa taccatggct
   184441 aactatttca acacattgaa cctgcgtcag cagttggcgc aattaggtaa gtgtcgcttt
   184501 atggcacgtg acgaatttgc cgatgaagcc ggctacctga aaggcaaaaa agtggtgatt
   184561 gtcggttgtg gcgcacaggg cctgaaccaa gggttgaaca tgcgtgactc cggcctggat
   184621 gtcgcttatg ccctgcgtaa agaagcgatt gccgagaagc gtgcttcatg gcgtaaagcg
   184681 accgaaaatg gtttcaaagt aggcacttac gaagagttga tcccacaggc ggatctggtg
   184741 gttaacctga cgccagacaa gcagcactct gccgtggtta aggcggttca gcctctgatg
   184801 aaagagggcg cagcactggg ttactcgcat ggtttcaaca ttgttgaagt gggtgagcaa
   184861 gtgcgtaaag acatcaccgt ggtgatggtt gcgccgaaat gccctggtac cgaagttcgt
   184921 gaagagtaca aacgtggttt tggtgtgccg acgctgattg cggttcatcc agaaaacgac
   184981 cctaaaggcg aaggcatggc gattgctaaa gcctgggccg cggccaccgg tggtcaccgt
   185041 gcgggtgtac tggaatcttc ttttgttgcc gaagtgaaat ctgacctgat gggcgagcaa
   185101 actatcctgt gtggtatgtt gcaggcgggt tcactgttat gtttcgacaa gttggtttca
   185161 gagggtactg atgccgctta cgctgaaaaa ctgattcaat tcggctggga aaccattacc
   185221 gaagcgctga aacaaggcgg gatcacgctg atgatggacc gtttgtctaa tccagcaaaa
   185281 ctgcgtgcgt atgcattatc tgaacagttg aaagaaatta tggcgccatt gttccagaaa
   185341 cacatggacg acattatttc tggtgcgttc tccagcggca tgatggctga ctgggctaac
   185401 gatgacgtta agttgttgaa ctggcgtgaa gagaccggca gaacggcttt tgaaaatgcg
   185461 ccacagtttg aaggcaagat ctctgagcag gaatattttg accacggcgt actgatgatc
   185521 gcgatggtaa aagcgggagt tgagctggca ttcgaaacca tggtggattc cggcattatt
   185581 gaagagtctg cttactacga atctctgcac gagctgccgt tgattgccaa tactatcgcc
   185641 cgtaagcgtc tgtatgaaat gaacgtggtt atctctgata ccgcagaata cggtaactac
   185701 ttgtttgcta atgcagcggt gccgttgctg aaagagaagt ttatggattc cctgcaagcc
   185761 ggtgacctgg gtaaaagtat ccctggttcg gcggtagata acgcacaact gcgtgatgtg
   185821 aatgaagcca ttcgcaatca cccgatcgaa gccgttggtc ataagctgcg tggttacatg
   185881 acagatatga agcgtattgc tgttgcgggc taataaccga ctttagtttg tgattttata
   185941 ttgagcctcc ctgtaaaaag gggggctttt ttatgtgcac cttagcaggc aatacgtaag
   186001 gtagaattgc cgaaacccca gggtggggta agaatattag gtattccaac gggggcgata
   186061 ggcttatcca gcaagcaatc cgaccacatc ccatgcttta ttacgaacct gaatttttag
   186121 gttcgctccg ccaggaggca tacaacacat acgaaatagc caaaaccgag cgagaagtgg
   186181 ctgaacgaaa tagagtgcag aagaaaccgt ttggcttatt tatagaggaa atgacgttac
   186241 agaaaacatt gacggatagc caagtcgcag aaacagcggc acatattatc ttactggaaa
   186301 gtacgctgac gttactgagg caagaagaag ggcaggcatg gcatcaatgt gagcacctta
   186361 ttcgtatacg tggcaataaa aaatttaagt acctccacga agttcacggg ctgaggaaat
   186421 tagcgcaggc taaacaagga gagatagatg ttattaatca atctattgcc aagttaaaaa
   186481 cggaagaaat gggcctctta atgcagcaac agcgtgttaa tgccgatctg gagacagcaa
   186541 aaatcacaga gccgcagcga gttgagaatg cacgtttaac cgtagaagca gcagaaaagg
   186601 ccgcgcgcga tcgcaggatc agtgaagaga tagcggcaac agaagcaaag cgccagcgaa
   186661 tggaaaatga gcggctagca gagcaggagc ggcagcgagt tgaaggcacc aaacagcaag
   186721 tatcggaagc atcatgtgct caacaggcct cagcctggca aaatcgtttc acgttaccgg
   186781 cgcttcagcc gtcaggatca gctcaataca gctttgcagc gtcgggaatg agtgctgttg
   186841 tgttatccct gcgggaagcc gccgaattac acaattcatt tctggcggca caggagcaac
   186901 tcagtgcgat agcgaccatt tcggcatcag gttcggtggc ggcgatgatt gctctgggga
   186961 tctaccagac taaagtggga gaaagctccg aacggccacc gggttggaat gttaatccga
   187021 aatttgtagg cagtatctcg ctgagtgcaa tggggttacc tgcgacagaa tcattggcat
   187081 cacagggtga aatggctctg ccagtgcgaa tgcggatcat tgacgctaaa gattggatag
   187141 gttgcacgga gatatatgcg gtaaaaacgg gcgtggcagg tgtattgccg aaggtcaaag
   187201 ttggtgcagt gcagtacgat gaatcaaccg gcgtttatac tttcactacc gacagcacgc
   187261 cgccccgcac gctgattttt accccggcac agccaccggg agcggaaacc cgcccgatat
   187321 tagccccacc gggcagcacg ccggctaccc tgcagcacac gggtgaaatg atcataaaac
   187381 cggtaataac accgactata cttccactac cgcagttata tgcgcgtgat ttccacgatt
   187441 acattatctg gttcccggca gattccgggc tggagccagt gtatgtttat ttaaaaagtc
   187501 ctcgtgatga gccgggtgta gtaaccggtc atggtgagcg aattacgggg atctggctgg
   187561 caggcgcggg taaagatatg ggggggccaa ttcccgctca gattgccgat aaattacgtg
   187621 gtaggcagtt tagtcatttt ggtagattta gggcggcgtt ttggaaggta gttggggaag
   187681 acccaaattt agttaaatat tttaaatcgg gtaatctagg aaatattaaa aatggtaaag
   187741 caccatctcc taaagaacgt gagcaagtag gcagacgagt aaagtatgaa cttcatcatc
   187801 tgaagcctat tagtaaaaat ggtgctgttt accacattga aaatattaga gtattaactc
   187861 cgaaaaggca tatggatatt cataaaggag tagaataata tgaaaaataa aagtatttgt
   187921 gattacactg aatctgaatt tctagaatta gtaaaggagc tttttaatgt ggaaaaaacg
   187981 actgaagaag aagatattaa caatcttatt gagtttaaac gattatgtga gcatcccgct
   188041 ggttctgacc ttatcttcta tccagatgat aatagagaag acagcccaga gggtgtagtg
   188101 aaggaagtaa aaaaatggcg agctgaaaat ggtaagcccg gtttcaaaaa ataaataaaa
   188161 tatataatcc aaaccgcctt ctggtggttt tgttaatatt tatctgcatt aaaataacaa
   188221 ttcactcata attttgatgc taatttcatc tcaataacta tttttgactt taattaaaaa
   188281 tagattaaaa gtctatctcg gcccgactaa atccttgtaa ggtgctagtg ctggttgaga
   188341 ttatcagccc atctttgatt taaatattat ttaattaaat gtataaaaaa gataataaaa
   188401 ctctcgaaaa tgtgtgagag cggtttatat ttttggggtc tgaatataaa tttaataaaa
   188461 accaatggaa aatacactat acccaagtta cttcaagatg taggtaggca gcaacggagt
   188521 aacaaatggg tcgggaatca tttgaacagc atttatgctg cccgcagggt gagtctcagg
   188581 ggtgaggctc attaatcccc aggtgcttat ttatttttaa ggtcaacaac taagtgactg
   188641 gggtgagcaa gggcggctaa cgtccctgca tcttgcaggg ggacgggtat ataacaagga
   188701 gagaaattat gagttatatt caaaccgtaa taagcttcca gtgtctgtgc gctactcgcc
   188761 cccaaactgc cattcccagc agcgcacttt atttcaactc atggctaaaa gagtttcggt
   188821 tgcctaaatc atcaattaaa tcaaaattga cggttttgtt gtcgctaatt ggcgctcggt
   188881 ttagtggaaa atctaattga gagaacgggg ccaccatttc cggagggcct tcggctgaac
   188941 cgatggtcaa agcagcgaag gatgcatagt aaggggttgg attgttaacc ttaatcagcg
   189001 cactgtcgcc gttacgctcg aggctaaagg ttaatgcctt gcctaaaata tctcctggcg
   189061 cgggtaggtt tttagggcgg taaaagactt tatattgcat ccgtagggcc agcgtaacaa
   189121 aagattcatc accggatttg ggggttgcct taggcgggat ttcgtaaata tttagccaga
   189181 atgcagattc cctatccgca ggtaatttac tcccaccaga taagatcaac cgcaggctac
   189241 gctgtgcttg aggttgtaac cggaataccg gaggtaacac caatatgggt gaaacagcct
   189301 tatcaggcgt cgccatcaaa ttgccgtcat ccacccaaac ttgtaccgct accgggtagc
   189361 tattgctgtt aaccagttgc agtgactctt ctgtactgcc ttcactgaag acaatacgtg
   189421 ttctctctgc aatcacactt gccactgcac tcgttgccag cgcactcatt atcagcacgc
   189481 caatcgtcag cgcagggaga gtcagtacac gacaggtggt catgagtagc agcaacccac
   189541 ggagcctacg gttgatacgg ctaagcatta tattattgga cacggataac cacttgcgca
   189601 tgtgcattca ctgctccggc ggtcaccgtt tgcccgctta ttttgcttaa ctcagcacgg
   189661 aaagtttcgg tgtaactgtt ccccccatct acgctgcctg tggtttcttg tgcgccctgt
   189721 aagataccat accacccccc attgttacct gtctgagtta cgttttttga cagtagatac
   189781 atcgggctat tgttacggta gatgcgaata cccaccccgc ccgcggtgcc agcagcgcca
   189841 tagttatcgg agaccaaatg gcttactccc ccgttgccgt tcattaaccc cagcgcctga
   189901 gctttggctg cattggccgc cggcactaaa aatcccatcg ccactgtgcc agccgtcacg
   189961 ccagagttaa tcccggtctg gcactgaaaa tccacattaa aatcagcgga gctggtattc
   190021 ccattattca gttctgccac cgaaatcctg ggtaacacga ccgtcggggt aaagttgctt
   190081 accgcacaaa tagtggtccg gcggaatgtg acgtatttgt acaaaccaag tgatgcaggc
   190141 caggtagaat accaaccggg ccagtttgag tacgagtcag taccctcaat cgggccagta
   190201 attcctggcc ctttaaacgc gatataggca ttgggctgac tacgtccata gagataagat
   190261 ggcgtattgt tagcgccact acgggcataa tcaatacgaa atagctcggt atacacatta
   190321 ctgaaatttt tcgctttaac taaaatccgt ccgctactgt cagtatcaag cccggttaag
   190381 cgtcggcctt tccaaatacg agcgtaatac tcccccgttg ccaggttggt aaaccgaata
   190441 accacattca tcactgtagt agcatagcca taggacacat tgcctgcaat cgtgccgtct
   190501 tcatatctgc caccataagt gctgtcaccg ttagtggcat acatctcata gagctgatcc
   190561 acatcagccg catcacagcg aaagaggacc tggtcaaggg cataaccggt attcactgca
   190621 aaggtcgtaa agtctgaggt tgctgatgcc agtaacgtgc catcgggctg aaaattcgca
   190681 ttggtgctga gatcaacaat actgggtaag ttgagcgaac cattattatc gtctctggaa
   190741 cccaaccatg aagcggcggt accatcactg gaacttatct gattttgtgc ggtaatacgg
   190801 gtgcagtttg accatgcgga ggtgctaaat aacccaatca gtaatgtcat cccagcaaga
   190861 aaatatgggc ggcggcaata gaccgcagtg gtagactgcg aaatgccgga agatattaat
   190921 ggctttgttg gtcttaacat tatttttctc atagggttag cggcggcaac tcgcggttat
   190981 atgaatgata tcttgctcgg tatcctggcg attaaaagca taaggtaatt gacactgatc
   191041 accgctgctt tcgccccaac ggacatcaag tgtacctttg ttatcggcta tccgtgcgta
   191101 gatctgattc ccctgaccta ccattccaac cagttcatct ttgctgttat acacatcggc
   191161 acccagtggt aacccctcac cttcggcttg aattaacacc gcatagccag tcagtgtttc
   191221 aaatttcact tttaccgctg ccccggcata agggacgaca cggccctgat tctctttcaa
   191281 ctcggtgtta cggttaatcc ccttggtatc cagccctatt gtgttgtagt tataaggcgt
   191341 tagcgcgggc accagagcaa aaccgttact atcaattctt gccccttggg cattacgaac
   191401 tgtcgcccct tgagcaccat tagcttcaat taaaccaaag gtctcaccca gataagggcc
   191461 cagagtcacg ccttgtcgat gtattaccgc cgcaccacga gcgcctgcgc catattgggt
   191521 gtaattattg ccacgagaat agctgccatt aacggtagca ttggggaatt gcttctgtac
   191581 gttggccccc caattatttg agctactacc gaagttgctg tcgtcatagc ctgcatttaa
   191641 tgcatagttg aaggaatttc gctcaccggc ggtgcctgat aatgatgttt gatagttatt
   191701 accgcttttc ggattacggc tggctgacat tgatagatat tggttgttgc taccaatatt
   191761 cagtggaata gaaacggtga atgttgcgat gttctcggta ttaccgtagc gcgtggtggt
   191821 tgccgtctcg tcggtatcag ggctatccca gttatacaga gtggaggtat aaacactgcg
   191881 ctggcggctg acagccaaat tgtaactgat ttgctgataa ctatttgaat agcctagctg
   191941 taactgggta tctctcgccg tatcgttata ataatcactg gttgaggcag aggcgtataa
   192001 ctggccccaa ttaccgaggt cttgattaat agtagtggtg aattggctac gctgtttata
   192061 ggttgatgaa tcccacgttc ccccgttttt ttgcatcgaa cgcaccccga acacatcatt
   192121 taaatcgcga taccctttcg ttgagtaacg atacccggct aaagagaacg tggttccggt
   192181 ttgattaaag gtctggctat aggtggcctg catccgccaa ccatcttgcg ttttatcatt
   192241 ttcaactttg gcgtgagaat aggtggcatt gaggcccaaa gcaccgaccg gtgtccctaa
   192301 tacgccaccg gcaagtaatg ccgtgtagtc ttttgctaaa cggacaccac tgttggccgt
   192361 cagttgattg gtgaggccgc gttcataggt gaagtcagtg aaataattat caatattggt
   192421 gaaatcgcgt gattccccga tcaccgcatt atagcggcta acgcctgggc gcattgaatc
   192481 aggaacggca ctgaatggca ccgtaaatgt cgagcggcta ccattggcct caataacctc
   192541 aacattaagg tcgccttggc tactggtgct gaacaaatcg ttaataacga acgggccagg
   192601 agcgacgttc gtctcataaa tttcacgtcc attctgacga ataataacgc gtgcgttggt
   192661 actggcgaca ccccggacct ctggggagaa accgcgcatt gacactggcc acatacgttg
   192721 gtcggtagcc attttcgcac cgaggaacga catgctgcca aataatgtac tgtcagtgaa
   192781 agtttcgcct aacgttaact ggctatccaa ctgtgggatc gggcgttgca cataagtgcg
   192841 gatgctattc cactgggtat cgctgccact atcattactg gcgtagcgga cgttcgattg
   192901 ctggcgtact tgccacaatc ccagattgat cccactttta aggccaataa aaccaaaatc
   192961 agaggttctc ttttgctggc cgcgagtatc actgcgataa gcgttggcgc tgtagttaat
   193021 gaatgcgagt ttttcgcctt cctgccattc cgcccgctca atgtagcccc tgggccgttt
   193081 ttgtaataga gcctgtggaa tcgaaagctc taaacgtaat ttagcctgat caaatcgaaa
   193141 ggatgcccct tttacccgcg tagacagagg taaacattgg ttcgttgggg cgtgagtttc
   193201 agttatggga gtattagcct cggtaacatg gggttctttg ggaggggtgc tattttctct
   193261 acccagttca acgccagccg cggttaataa ctcgtcgctc agacagggat aaacctcaga
   193321 tgagttggca tctttaataa attgcacgct catacgtttg aacaatttgt tattaaccaa
   193381 aacatctaca gcatcataat tcccggcagt tatagaattt tttttattaa gctgggtcaa
   193441 acctgatgca tattttgtcc ctaaaaaaag agattcatca aattcgaaat tttgtggttc
   193501 ttcctgccca aaagcagtat caatatgtaa aattaaagtt atacataatg ttaatgcttt
   193561 cctacggcct gagaaatttt ttttcagaat gacccgtgcc tgcaccataa atattccttt
   193621 accggaaagt tactgctaaa tacgatagct accggcatct tgcccgccga aatcattcat
   193681 gatcagaaag ttaatcgttg ctgacgaggg tacggatgca tttgggatca cccactcaac
   193741 ttgagacata ggcgcgatca tatttgattt tactttaagt tttatgctcc cactcacgat
   193801 ttcaccactg gcaattgtgg catagaatcc agttgggttt tttcctgtca aaacaaggtt
   193861 agttccttgt tttcgtagac taaaagtcaa tgcggtagag acttggtcaa cacggccgat
   193921 aatactctcg ggacgataaa atactttaat gcggttacgc aacagcacta acatcttgtt
   193981 atctttctct actttattga cgggagggat ctgtaaaaag ttaagataaa atacggattc
   194041 cctatctgta ggaaggccac ttcccgtata ttttaaccgt aatgtttggc cagaatttgc
   194101 ttcaatacga aagaacggtg gagtcactat aaagggggct ttgcctgttt ctggtgtcga
   194161 tttttcatcg ccactgtcta accacacctg aacagcatta gggaaattgt cattattggt
   194221 taactgtatg ctgtgctcgc ttgccgccgc aggatatata atgcgactcc ctgtcatcac
   194281 gacactggca ttagcaaaag acagactcat agccactaat aaagttacaa acagataatg
   194341 atagtggcgg gcatatatac taagcatgat gagcgtacct tctgaagtca tttaccgagt
   194401 ggttatacca cccggtaata aatacattta ttacaagtaa gaaacagcat actgtacaga
   194461 tgcaatgaca gaccctggtg ttgattgccc agtggcataa tactgaacag caaaatcatg
   194521 ctccgcagat gtatcacctg ctagcaatac gataccgtct tgtgccaaac cactatttag
   194581 gtcgataccc gttgttgtcg tggcatcctt caataattga agttcaacgt tccctgcggt
   194641 acctgtattt tgtaaattac cagtagcagt aaccaggcta ccgatgaaaa cagttttgat
   194701 atcaagatca tctgatcctg atgtacagcc agacacacct agcgtaaagg ttgttttgcc
   194761 tttagtttgg ccggaagcgt ctaaatcgct acttgatact gtaggcaaca agacaactgg
   194821 atttgcttca aggccgttta cggtaacaga acaggtttgt gctgtgactt ccccttggaa
   194881 cgtaatcgta ttattactgg cagacatggc aaccgttgta gatgccgaga ataacgcgat
   194941 agctaaagta atttttttca tttaaaaccc cgatgtaatc attgaaatgg agttaattcc
   195001 ccattcggat tttaataaaa tccgaatggg gaatttgatt gagtgaatat atattccaac
   195061 attttcagtt tttattattc gtctcaaaat accttttaat ttcaaaggtg ttttgatgtt
   195121 ttttttctgt gtaattatta ttacatgaga caatcatata gaagctaatg ttggtttcac
   195181 ataggaaaag gtaaccgagt cgtgtaggaa tattcccata ttgcttttat taaataattg
   195241 tagctattgt tttttaaatg ttattaagag agtgttaaat aagggtttta ttgttatttt
   195301 cattaccaat catacccttg ggtattattt ttcgatatat ttaaaagtct attttttaaa
   195361 tgttgctatt tatattcctc taaataaaac caagaaaaac caatgtctta tacaagagta
   195421 tgataacgct tatcgagtgt tgcattaata cttctactgt aattaaggcg cgtaatacct
   195481 tctaaactaa agatatgatg gagtgttaag tattgttaat gaaatatggg ttattataac
   195541 agaatttttt attagcgtgc gttggaatgg gttatcttag gtttatggtt aaaaggggat
   195601 gaataaaacg gtgatataaa aaattaagct taatgcaacg attcactcaa atcttgtact
   195661 ctagcgatgg atggcatcag cttctctgag agtgatactg tcgacggcca agaggtttga
   195721 cgaccaagag gaaaatgata aatgccagca agtcatttgg atgttaaaaa tttcacttca
   195781 aagatgttgg accagttttt tccagtgagg tatattttat ttttgctttt atcgtaagca
   195841 ataccattga gtgtattagt gttacggttg actgaatcga gcatgaattg tagccctgac
   195901 aactcaatcc acttaaccac tctaccattt tcaggttcaa tcactaatat agcatcgcta
   195961 taccatacat tggcataaat cattccatca atccattcta gctcattaat tttttcaatt
   196021 cttcggccat caaaggtcac tgatattttt tttataattg agaaatctgc tgggttacga
   196081 aaataaagag tatcgctccc atcccccata atgagattga taccatcggt cgttaacccc
   196141 catccttctc cttcataatt gaatgttttt ataattttca aatcattagg gttaatgaca
   196201 aatgcttttt tttctttcca ggttaatacg tagaaactat cacctaattt agtgatccct
   196261 tcaccaaaaa tattatctgg taaatccact gacctaatga ccttaccatt ggttaagtct
   196321 aactccctga ttttagagtt tttatagagg ccggtcgttt catataattt accgtcatca
   196381 atgacaagcc cttgcgtaaa agatgtttca tcatgcggaa tttttcttat cacttcaaag
   196441 gtatacttca gaggtttaga atctgcgaaa gataaaggaa agctatatgt gattataatt
   196501 aataaaaaag taaagcaacg gcgaggtata tttaatatct ccattaagcc accttgataa
   196561 ataaggaaat tttattttta taaaatattt tctaaaccat attacctaaa ttttattgca
   196621 agtaaataag gtttggctaa ctgtagggta actaacagat cattttacaa ttaataagta
   196681 agtgattcga gttattgata gcagctaatg cacatggagt ttgaagtatg acgagtataa
   196741 acatgaaata cgccaccttt tatagcgtgg cgtatttcag gattagctgc ggtacaacac
   196801 tttaatgatg tgatatccaa actgagtttt gaccgggcca taaggttgca gcaattcgca
   196861 gctaaatacc gctttatcga atgcagggac catatcccct ttattgaact cacccagatc
   196921 gccaccgttg cgttttgacg ggcagttaga gaactttttc gctaactcct ggaaattagc
   196981 cccgttattc aactgggcca gaatgtcatt tgcctgcttt tcatcatcaa ccagaatatg
   197041 cagtgcagaa gctttgtttg ccatagtaac agtcaccatc agattatttt aacgacaggg
   197101 ttattttacg cagagtctct tcgataggct cgcggagcgc gtcagtgtaa cgtattttgg
   197161 ttgccgctgc gtgcgtattg ccaatcaaaa aagcaggcag ttttttttca tctgtggctt
   197221 tctggtacaa ttcgcttccc cgtaaaccca ttgagcaacc gagcgtcatg cgattaaacc
   197281 ccagccaaca agaagccgtc gaatttgtca ctggaccctg tctggtgctg gccggtgcgg
   197341 gatcgggtaa aacccgagtc attaccaaca agattgccca cctgatccgt cagtgtggtt
   197401 atcagcctaa gtatattgct gccgtgacct tcaccaataa agcagcccgc gagatgaaag
   197461 agcgtgttgc tcaaacgctg gggcgcaaag aagcgcgggg gttgatgatc gcgactttcc
   197521 acaccttggg gttggaaatc atcaagaaag agtatgtggc tctggggatg aagtcgaact
   197581 tctcactgtt cgatgcacag gatcaaatgg ggttattgaa agatctgacc cataagtggc
   197641 tggaagatga caaaacattg ctgcagcaac tggtgtcggc gatctccaat tggaagaatg
   197701 atctgctgga tccagccgcc gccgctgcga cagcacgatc cgagcgtgat aagttatttg
   197761 tccattgcta cggcttatat gacgcccatt tgaaagcctg taatgtgctg gattttgacg
   197821 accttatctc gctacccacc ctattgttgc aaaaaaatct ggaggtccgt gagcggtggc
   197881 aaaaccgtct gcgttacctg ctggttgatg aatatcagga taccaatacc agccagtatc
   197941 aaatggtgaa attgctggtg gggaatcggg cgcgttttac tgtcgtgggt gatgacgacc
   198001 aatctatcta ttcatggcgt ggtgctcggc cacagaactt ggtcctgcta aatgaagatt
   198061 tccctgcgct acgggtgatt aagctggaac agaattaccg ttcttcgggg cgtatcttga
   198121 aggcggcgaa tattttgatt gccaacaacc cacatgtttt tgaaaagaaa cttttttctg
   198181 aactgagcta tggcgatgag ttgaaagtga ttaccgccaa taacgaagat catgaagcgg
   198241 agcgggtggt cggcgagctt attgcacatc actttgttaa aaagacccaa tatagcgatt
   198301 acgccatttt gtatcgtggg aatcaccaat cgcggttgtt tgaaaaattg ctgatgcaaa
   198361 accgtattcc ttatcgaatt tcgggtggcg attcattttt ctctcgtcca gagattaagg
   198421 atttgttggc ttacctacgg gtattgacca atcaggatga tgacagtgca ttcttacgaa
   198481 ttgtgaatac accaaagcgt gagattggtg cggccaccgt ccaaaaattg ggtgaatggg
   198541 ctaatttacg caataagagc ctgtttcggg ccagttttga tttagggtta ggcgagcacc
   198601 tgaagggccg tggcctggag tcattgcaac gttttactca ctggatggat gggattattc
   198661 gtttggttga gcgtgaaccc gtggcagcag tccgggattt gatccacggt attgattacg
   198721 aaagttggtt attcgaaacc gcgcccagcc caaaagccgc tgaaatgcgt atgaaaaacg
   198781 ttaatttatt attcagttgg atgaccgaaa tgctggaagg gtcggaactg gatgaaccga
   198841 tgacgctgac tcaggtggta acgcgtttta ccctgcgtga catgatggag cgaggggaga
   198901 gtgatgaaga actggatcaa gtgcaattaa tgacgttgca tgcgtctaag gggctggagt
   198961 tcccttatgt attcttggtg gggatggaag aggggttact gccgcatcaa agcagcattg
   199021 atgaagataa tgtggatgaa gaacggcggt tggcttatgt ggggatcacc cgcgcccagc
   199081 gtgaactgtt cttcaccctg tgtaaagaac ggcggcaata cggcgagttg attcggccag
   199141 aacctagccg ttttctgatg gagttgccgc aggacgattt aaactgggaa aacgaacgta
   199201 aagccgtcag cccggaagag cgtatgcaaa aaggccagag tcatctggcc aatcttcgtg
   199261 ctcagttagc gaatgcgaag aaaccgtagt taatatgaaa agccgtagtt aacacgaaaa
   199321 gcagcagtta cagtagtgaa gataataacg ggcagtctat tgcccgttag ccatgcatta
   199381 aggcgcgact gattgaccat caaccgtgac gtttttaacg tcgctgaaat gctatgggta
   199441 atccccacca acacacttag ctaagctctt ccaatagcag tggccattga acataacttt
   199501 gccagtgact ctcttgttct aacgcttcgg cgcggtaggg gtgctgttcc aaccaacctt
   199561 gggggaccag cacataaagc gcattattat cggcccgcaa cctgactgct ggcagggtat
   199621 catcccggcg acggctggaa aaaataatgg ccaagcgcag tagacgacac aaatgctgtg
   199681 ccatgtcggc aggtaatgca ttctgctggt tcaagagcga taggtcgata gtgtcactct
   199741 ggttttgtaa cagagcagaa agtagcagct tttgtgcagg ggtaaaaccg ggtagatcca
   199801 gattacggat cagataagcg gcatgttgcg gagcatgttt aaaatcgaca ctgaggccaa
   199861 tttcatggat caaacaggcg ttttgcaaaa attcgcgaca tcggccatcg agatgccact
   199921 ctttttccac ttgtaggaaa aagttatccg ccaaacaact gacgcgctta gcttgctcgg
   199981 tatccagtaa atagcggcgc tgtaaattac gtagtgtccg gcggcgaata tcttgctcga
   200041 ccggtaaatg gagcatgcca tagaccagcc cttcgcgcag tgcgccacct gccagtgtca
   200101 tgctttcaat ggacaactcc tggaatatcg caattaagat ggacagacca ctggggaaga
   200161 ccagcgctcg ttccaaggtt aaaccaggga tttccaactc ttctaatttg ccacactgaa
   200221 tcgctctttg tttgagctgt tgcagcttgg ctaaggtgat cagctcgtcc ataccttgag
   200281 cgaccatgat ctcttgtagt gcctgaacgg tgcctgaagc gccgacacaa acttgccagc
   200341 catgttcacg aaaacgttgg gcgacgggct tgatcatctc atgagcggcc aattcagcgc
   200401 gttcaaaatt ttcctttgcc agatggcggt caccaaaata acgttctaac caggtaacac
   200461 aacccattga taggctaacc aaaatattcg cctgagcccc attgcctgta accaactcag
   200521 tgctgccccc cccaatatcg acgaccaacc gctgttctgg cccgccagtc gtatgcgcta
   200581 cgccatgata aatcagacgg gcttcttctt cgccactgat gacttgaata gggcagccga
   200641 ggatctcggt tgcagtacgc aagaattcgt cggcattaga ggccaggcgc aaggttgccg
   200701 ttgcgaccac gcggatttga tccagaggaa tatcctgtaa acgctctgag aaaagtttta
   200761 ggcattgcca gcctcgttcc atcgcttcct gcgatagatg attttggtta tccagaccag
   200821 ccgccaggcg gaccttccgc ttaatacgtg ccagcgtttg gatactgcca gccacctcac
   200881 gtactaccaa catatgaaaa ctattggagc caagatcgat ggcagcataa agtgaggtgg
   200941 aacttagcat catttatcag cctggtcgct tacggttatt ccgtggtgct ccactgcggc
   201001 gtggggcaga attacggcgt gggccattcc cggtgcgggt acgggccagg cgtttaggcg
   201061 ctggtagatc agttaatagc gcgtcactgt tatatttgct taccgggatg ctatggcccg
   201121 tataggtctc aatcgctggc aagtttaatg catactcttc gcaggccaga ctgatggagt
   201181 gaccactttc gccagcacgg ccagtacggc caatgcggtg aacgtaatct tcacagtcat
   201241 ctggcaggtc atagttgaag acgtgggtca ctaatggaat gtgtaaacca cgggcagcaa
   201301 catcggtggc aaccagaata tccaaatcgc ccttggtgaa atcttcgaga atacgcaggc
   201361 gttttttctg agcaacatca cccgtcaata aaccgacgcg gtgaccatca gcagccaaat
   201421 gcccccagat ctcttcacaa cggtgtttgg tattagcaaa aataatacag cgatcaggcc
   201481 attcttcttc aattaacgtc tgtaacagac gcattttttc ttcatttgaa ggatagaaca
   201541 actcttcttt gatgcggtga ccggtttttt gtaacggttc cacttcaaca tattctgcat
   201601 tattcatttg ttcgaatgcc aattcacgta cccgatacga gagagtggca gaaaacagca
   201661 tatttaaacg tttatcaacg gaaggcatac ggcggaacag ccagcggata tctttaataa
   201721 agcctagatc gtacatgcga tccgcttcat ccaataccac gacttgaatc gcaccgaggt
   201781 taatataatt ttgtttcgcg taatcgatta aacggcctgt tgtaccgatc aagatatcaa
   201841 cgccactttc cagcacttta agctgtttat cgtagccatc cccaccataa gccagaccta
   201901 acttcagccc ggttacctgg gaaagtgatt ctgcatcgga gtgaatttgc acggctaatt
   201961 cgcgcgttgg tgccataatt aatgcgcgtg gttgattagt ctggcgaccc tcttctgctg
   202021 ggtgagaaag caaataatgg aaagtagacg ccaagaatgc cagcgtcttg cctgtaccgg
   202081 tttgcgcctg acctgctaca tcacgcccag agagggtgag tggcaatgct aacgcctgaa
   202141 tcggcgtgca atactgaaac cctttgtttt caagggcttc aacaactagc gggtgcaggg
   202201 cgaagtcgga aaacttctgt tcagtcaagt gtgttttgct catagtgtgg tagaatatca
   202261 gctaactatt gctttacgaa agcgtatccg gtgaaataaa gtcatcctac tgttggttaa
   202321 tgctacacca acgaggtaga cacaatcctt tggagtagaa catgagcgat aaaattattc
   202381 acctgagtga cgacagtttc gatactgatg tgctgaaagc cagcggcttg gtcttagtcg
   202441 atttctgggc tgaatggtgt ggtccgtgca agatgattgc tccgattttg gatgaaatcg
   202501 ctgaagagta tgaaggtaga ctgactatcg ctaaattgaa cattgatgat aatcagggca
   202561 cagcaccaaa atacggtatc cgtgggattc ctacgctgct gttgttccgt gatggcgaag
   202621 ttgtcgccac caaggttggt gccttgtcta aggggcaact caaagcgttc ttggatgcaa
   202681 atctgtaatc ggtgctagcc gtctataccc caagtcattg gagtaatgag agccgctaac
   202741 acagcggtgg cctcaaggac gtagggtatg tttagcggca gttgtgattt ctcacactga
   202801 ccgctagacg cctgcaaaga agcgtgttaa gtttacctca ctgcatatag aacattcctg
   202861 tgtattgagt ccgggtctgt agcatctaaa cagtttgaat ctaaagtttt actctatgtc
   202921 gaattgattt gtgttgagaa tatttatgaa ctcaatcatt tttttgacag tctaatggct
   202981 ttacaaaatc agtctaaggc accttcaatc tttataccgt tgtgtcgcaa aaatcttgcg
   203041 taagtcatta cttatgtagt ttgcccaagg ccggtggttg aatgtcccat taacaggcac
   203101 gtatgacgct gccataccat tcacgaccat agttcaagac ataccccgag tttaagaacc
   203161 caccattatg aatcttaccg aattaaagaa tacgccggtt tctgatctga taacacttgg
   203221 cgaaaatatg gggctggaaa acctggcccg gatgcgtaaa caagatatta ttttctctat
   203281 tctaaagcag catgccaaaa gtggagaaga tatcttcggt gacggtgtat tggagatatt
   203341 gcaggatgga tttggtttcc tccgctctgc agacagctcc tacctcgccg gtcctgacga
   203401 catctatgta tccccaagcc aaattcgccg tttcaacctc cgcactggtg ataccgttgc
   203461 cggtaagatt cgtccgccta aagaaggcga gcgttatttt gcattgttga aagttaatga
   203521 agttaactat gacaagccgg aaaacgcccg taataaaatc ctattcgaaa acttaacgcc
   203581 gttacatgcc aactctcgtc tgcgcatgga acgtggtaat ggttcgactg aagatttaac
   203641 cgcccgtgta ctggatttgg catcgccaat tggtcgtggc caacgtggtc tgattgtggc
   203701 cccaccaaaa gccggtaaaa ctatgctgtt gcagaacatc gcgaccagca ttgcttacaa
   203761 tcaccctgat tgtgttttga tggtattgct gattgacgag cgtccagaag aagtaaccga
   203821 gatgcaacgt ctggttaaag gtgaagttat tgcttctact tttgatgaac cagcatcccg
   203881 tcacgttcaa gtcgctgaaa tggttatcga gaaagcaaaa cgtctggttg agcataaaaa
   203941 agacgttatt atcttgctgg actctattac ccgtttagcc cgtgcttaca acaccgttgt
   204001 acctgcttca ggcaaagtat tgaccggtgg tgttgatgcg aacgcgttac atcgccctaa
   204061 acgtttcttt ggtgccgcac gtaatgttga agagggcgga agcctgacca tcattgcaac
   204121 cgcgctggtt gataccggtt ctaaaatgga tgaagttatc tacgaagaat ttaaaggtac
   204181 cggtaacatg gaattgcatc tgtcccgtaa aattgcggag aaacgtgtat tcccagccat
   204241 tgacttcaac cgctctggta cccgtaaaga agagttgctg actacgactg atgagctaca
   204301 aaaaatgtgg atcttgcgcc gaattcttca tccaatgggt gaaattgatg caatggaatt
   204361 cctcatcagt aagctggcga ctgcgaaaac taacgatcag ttctttgata atatgagacg
   204421 ctcgtaagct catacgccta aagaaactgg cgttgcaggg gaatgtgtgt agctagcacc
   204481 tctgcggcgt caagtactaa aggtatagtt gagtcactat atagttgaat cattatatag
   204541 atgaatcact aaaggtattg tagttgaatc agtcaaaacg ccacgccagt cgtggcgttt
   204601 tttacttgtg cccagaaaac ccccagctag gctgggggtt cagtaaagct ttcagctttg
   204661 ggtcagttat aaaaacccct tttgatttgt taaaacagtt tgcggtctgg caactgcaaa
   204721 tgttcaacaa gaaatcaaaa gggggtccca atgagggatg aaaagagctt agcgcacacc
   204781 cgatggaact gtaaatatca tatagttttt gcgccgaagt accgaaggca ggtgttctac
   204841 agggaaaaac gcagagcgat tggcagtatt ttaagaaaac tgtgcgaatg gaaaaacgtg
   204901 aatatcctgg aagcagaatg ctgtgtggat cacatccata tgcttctgga gatcccgccc
   204961 aagatgagtg tctcgggatt tatggggtac ctgaagggaa agagcagtct gatgctttat
   205021 gagcagtttg gcgatttgaa gttcaaatac cgtaacaggg agttttggtg tcgagggtat
   205081 tacgttgata cggtagggaa aaacacggcc aggatacaag aatacataaa gcaccaattg
   205141 gaagaggata aaatgggtga gcaactctcg atcccgtatc ccggtagccc gtttacgggc
   205201 cgtaagtaat ccatagatgc aaatgtcaga tcgcgatgcg cctgttaggg cgcggctggt
   205261 aacagagcct tataggcgca tatgaaaaac ctccggctat gccggaggat atttattttt
   205321 ggaatatacg atagttggga tcattgtcca tggagagggt aaaaatatcg aactgacaaa
   205381 tattttcgta tctataccca aaataattcg agtttcagga aggcggcaac tgagggagcc
   205441 cctaggagct tatacagata agtgactgag gtgaatgaag gcagccaacg tacatacaac
   205501 ttgaagtatg acgggtatat tttcataacc aatgagacaa taccaaaata gagtttggaa
   205561 tagccaataa ggctatcatc atattcagat ataactgaaa gcgtgttggg ggcatagcaa
   205621 gtgctaatct acatgctaag ctgttgtatc tttttgcaga gagcggttaa acgtgaacct
   205681 actcactatg agtactgaat taatttatat ctttctgttt tctatggcat ttctatttgt
   205741 tgctcgcaaa gttgccataa aaattggact tgtcgataaa cccaactacc gtaagcgcca
   205801 tcaaggatta atccctctgg tggggggaat atcggtattc gcgggggtct gttttgcttt
   205861 tctgattact aatcagcaaa ttccccattt tcgtttatat cttgcatgtg ccgggttatt
   205921 ggtcttcgtt ggtgctttag atgatcgttt tgatatcagc gtaaaaattc gcgcttttgt
   205981 tcaagcactg gtcggcatcg cgatgatggc agtcgcgggg ctatatttac gtagtctggg
   206041 gcatgccttc ggtccatggg aaatggtatt agggccattt ggttatgtgg tcaccctgtt
   206101 tgcggtttgg gcggccatca atgcgttcaa catggttgat ggaatagatg gcttgctggg
   206161 tggcctatcc tgtgtttcct tcggggccat ggggattttg ttgtaccaaa gtgggcagat
   206221 gtcattggcg ttatggtgtt tcgccatgat agccaccatt attccctata tcttactgaa
   206281 tctcgggtta ctgggtcgcc gctataaagt cttcatgggc gatgctggca gtactttgat
   206341 tggtttcacc gcgatctgga tcctgttaca ggcgactcag ggtaatgctc atccgatcaa
   206401 ccctgtgact gcactatgga ttatcgccat tccgttgatg gacatgattg ccatcatgta
   206461 tcgtcgttta cgcaaaggca tgagtccttt ctctccagat cgccaacata ttcatcattt
   206521 aatcatgcgg gccggtttta cctcccggca agcttttgtc ctcatcacac tggctgccgc
   206581 gttgttagcc atgattggtg ttatcggcga acggctgaca tttatacccg aatgggtcat
   206641 gttggcattg ttcttgcttg catttctatt gtatggctac tgcattaaac gggcatggcg
   206701 ggtggcgcgt tttatcaaac gtttcaagcg tcggatgcgg cgggcatcga aaaataagca
   206761 tgaatcttaa ccagaggctt ttaggcagtg atgaaaccag aatctatgtc gactgataaa
   206821 acagggtcta ccaataatga accgtctgtg gataacgaat tagatatccg tggtctgtgt
   206881 cgtactctat ggcgtggcaa ggtatggatt atcggtatgg ccattatttt cgctgcgatt
   206941 gcactgggag tctcctatct ggtgaaacag cagtggagtg cgacagccat tactgacaaa
   207001 ccaaccgtca acaatttggg ggggtattat tcgcaacagc agtttttacg taatcttgat
   207061 atccgtctca atagcgggct tgtcagtgaa cagccaggca tctccgatga agcttacggt
   207121 gagttcatta ctcagttagc ggcttacgat acccgtcgtg atttctggct acaaagcgat
   207181 tactacaagc aacggcttga gggagacgct aaggcggatg cggcattact cgatgagcta
   207241 gtgaataaca ttgttttcac ggcgcgtgat gataaaaaaa tcccgaatga cagcattaaa
   207301 ttgacggcag aaacggccag tgatgcgaat aagctactgc gtggttacat tgattttgcc
   207361 agtcaacgtg cgtcaagcca cctgaatgat gaaattcaag gcgcttgggc agcgcggact
   207421 caatcaatga aagcgcaggt taaacgtcag gaagcggtag ctcaagcagt ctttgatcgt
   207481 gaagtggcgg cggttaagca agcattgaaa gtggctgggc aacaaggtat tacccgtagc
   207541 cagacagata cgccagccga gcaattggca gattccaaga tgttcatgct aggtaagccg
   207601 atgcttgaag cccgtttaga aacattactg gctactggcc caagttttga tattgattat
   207661 gatcaaaacc gtgccatgct ggcaacattg aacgttggtc cgacactaga tgataaattc
   207721 cagacttacc gctacttacg tacaccagaa gacccggtta cccgtgatag cccacgtcgt
   207781 gtgttcctgc tgattatgtg gggcgctatc ggggcattag tcggtgcggg tgtggtattg
   207841 gttcgccgct ccagtaaggc actgtgacct gtatggccgg tgtcatgtgg aatcagtaac
   207901 ggcatgtgtc agtaacgaca catgatcggc catcgtatgt aatcagtagt tgtatgtaat
   207961 cgatagtcat atgtcgctcg tggttgtata tagttcatag tcgtatgtcg ctcatattgg
   208021 tatgtcgctc atcatggtat gaactcgtat cgagtcacgc actgagcgac aagaaatcgt
   208081 taatggacgc attgtgcgcc caacttgcag gcattgcctg cggctaactg acctaaagag
   208141 attcactgtg aaagtgttga ctgtttttgg cacccgtcct gaagcgataa agatggctcc
   208201 tctggtgcat gccttggctc aggatgacgc ctttgaatcg agagtctgcg taacggccca
   208261 gcatcgtgag atgctggatc aggtattgcg tttatttgag attcaaccag attatgattt
   208321 agacatcatg aggccaggac agggattgac ggaaataacc tgccgcattc tggaagggct
   208381 aaagccggtt ctcgaagagt ttaagccgga tgttatcttg gtgcatggcg ataccacaac
   208441 cacactgtcg gccagtctgg ccgggttcta tcaccgcata cctgtcggcc atgtcgaggc
   208501 tgggctgcgg accggggatc tctattctcc atggccggag gaagctaacc gtcaactgac
   208561 tgggcatctt gccatgtatc attttgcgcc gaccgagaat tctcgacaga atttgctacg
   208621 tgaattggtg ccggagaacc gtatttttgt cacgggtaat acggtgattg atgcgttgtt
   208681 ctgggtccgt gatcgggtga tgaatacccc tgatttgcga gcaaacttgg cacaacgtta
   208741 cgccttcctt gataccaata agaagatgat tctggttact ggccatcgtc gtgaaagctt
   208801 tggtggtggt tttgagcgga tttgcagtgc gttagcggaa attgcccgga aacatcccga
   208861 ggtgcaggtt gtttatcccg tgcatcttaa ccccaacgtc agcgagccgg taaaccgtat
   208921 cttgaagggg attgataata ttattctgat cgatccgcaa gactacctgc catttgttta
   208981 cctaatgaat catgcgtatc tgatcctgac tgactcaggg ggtattcagg aagaagcgcc
   209041 gtcattgggt aaacctgtct tggtgatgcg tgacaccacc gagcgcccgg aagccgtaga
   209101 ttctggcact gtgctgctgg tggggacaaa tattaataaa attgttgatg cagtaacccg
   209161 cttgctgact gatgagacgg cttatcatca aatgacccgg gcacacaatc cttacggtga
   209221 cgggtatgcc tgtcaacgca tccttaaagc tttaaagaat catcaggtga cgctatgagt
   209281 tttgaaacta tttctgttat cggtcttggg tatattggtc tgccgaccgc ggcggctttt
   209341 gcttcgcgta aaaagaaagt gattggcgtt gacgtcaatg cgcatgcggt tgaaaccatt
   209401 aatcgtggtg ccatccatat cgtggagcca gatttagaca aagtggtaaa gattgctgtt
   209461 gaaggcggct acctgcaagc ggtgacgaaa ccacaggcag cggatgcatt ccttattgcc
   209521 gtaccaacac cgtttaaagg cgatcatgag ccggatatga tttttgtcga atcagccgct
   209581 aaatccatcg caccggtgct gaaaaaaggc gatttggtca ttttggaatc tacctccccg
   209641 gtaggtgcta ctgagcaaat ggcgcaatgg ctggctgagg ctcgccctga tttgagtttc
   209701 ccacagcaag cgggcgaagc agccgatatc aatattgcat actgccctga gcgcgtgtta
   209761 ccgggccagg ttatggttga actgatccag aatgaccggg tgattggtgg catgacacca
   209821 aaatgttctg cccgcgccag tgcgttatat aaaattttct tggaaggtga gtgtgtggtg
   209881 actaactcac gcaccgctga gatgtgcaaa ctgacggaaa acagcttccg tgacgttaac
   209941 attgcctttg ccaacgagtt atcactgatt tgtgatgagc aaggtatcaa tgtgtgggag
   210001 ctgattcgtc tggcgaaccg ccatccacgc gtgaatatct tacagccggg tccaggtgta
   210061 ggtggtcact gtatcgccgt cgatccatgg tttattgttt ctcagaatcc acaattggcc
   210121 cgcctgatcc acacggcgcg tctggtaaac gacggcaaac cgttgtgggt ggttgatcgc
   210181 gttaaagccg ctgttgctga ttgtctggcc gccagtgata aacgcgcttc tgaagtgaaa
   210241 attgcctgct tcggtctggc ttttaaaccc gatattgatg acctgcgtga aagcccagca
   210301 gtgggtgttg cccgcttgat cgcggagtgg catgtgggtg aaacactggt tgttgaaccc
   210361 aatgttgagc aattgccaaa atcactgatg ggtcttgtca ccttgaaaga taccgccact
   210421 gctttacaac aggctgatgt cttggtcatg ttggtggacc acaaacaatt caaggccatc
   210481 aaacctgaag atattaagca acagtggatt gttgatacca aaggagtatg gcgttgaggc
   210541 gaattctcgt cacaggcggg gccggtttta tcggctctgc ggtggtcagg catattattg
   210601 atggcacctc agatagcgtg gtggtggtcg ataaactcac ctacgccggt aatctggagt
   210661 cgctgtcagt ggttgcgggc agtgagcgtt atgctttcga acaagtcgat atctgtgacc
   210721 gcagtgagtt ggatcgggtt ttcgcacagt atcagccgaa tgtggtgatg catttggctg
   210781 ccgagagcca cgttgaccgc tcaattgatg gccccgccgc gtttatcgag acgaacgtgg
   210841 ttggcactta caccctgttg gaagctgccc gtcactattg gcaacaactg agtgttgaag
   210901 ccaagcaggc gttccgcttt caccatatct caacggatga ggtgtatggc gatttacacg
   210961 gcactgacga tttgtttacc gaaaccacgc cgtatgcgcc aagcagccca tattcggcgt
   211021 ctaaagcgtc cagtgaccat ttagtccggg cttggttgcg tacttatggt ttaccgactt
   211081 tggtgactaa ttgttcaaat aattacggcc cgtatcactt cccagaaaag ctgatcccgc
   211141 tggttatttt aaatgcgttg gcgggtaagc cgctgcctgt ttatggcaat ggtgctcagg
   211201 tccgcgactg gttgtatgta gaagaccacg ccagagcgtt gtatcaggtg gttactgagg
   211261 gtgtggtggg tgaaacctac aatatcggcg gccataatga gcgcaagaat attgaagtag
   211321 ttgaaaccat ttgcgcgctc ttggatgagt tggtgccagc aaaaccggcg ggtattgcac
   211381 actaccgtga tttgattacc tacgtaaaag accggccggg tcatgatatg cgctatgcca
   211441 ttgatgctgg caagattgag cgggaactgg gttggcgtcc acaagaaacc ttcgaaagcg
   211501 gtatccgtaa aacggtcttg tggtatttga ataatgaatc ttggtggcgt cgtgttcagg
   211561 atggctcata cgccggagag cgtttgggct tgagtgacta atacccgtca tttttcacgt
   211621 tgtaggtgta ttggctgcgc tcagtcatcc gaataactta ctgatgtaag cacctcgggg
   211681 ttctcttgct tgccgccttc ctgcaccttg aaatctatag tgtctatcgt tgggtgacct
   211741 acgatagaca ccaaagtcga tgaatcatcg ggatggcgtc atccagtcgt ttgcatgatg
   211801 ttttgcctgt gtatagcctc tgcctgatgg tctcaggaga tggtatgtat caggaaattg
   211861 tatgtatcag gagattgtat gtatcaggag aacgtatgaa aggcataatt ctggctggtg
   211921 gttcaggttc ccgattacac cccatcaccc gtggcgtctc taagcaactg cttcccatct
   211981 acgataaacc catgatctat tacccgctgt cagtattgat gctggcaggg atccgtgacg
   212041 tgttgattat ctcaaccccg gaagacttgc cgtcgtttca gcgtttgctg ggcaatggtg
   212101 atgagtttgg tattaatctg agttatgccg cacagcctag cccagacggg ctggcacagg
   212161 catttatcat tggtgaagcg tttattgata atgagccatg ctgtttggta ctcggtgata
   212221 atatctactt cggccaaggc tttagtccaa aactgaaagc cgtcgccgcg cgtcagcagg
   212281 gcgcgactgt tttcggctat caggtgatgg atccagagcg ctttggcgta gtggagtttg
   212341 atgacaactt ccgcgcgttg tctattgaag aaaaaccgag ccagccaaaa tcaaattggg
   212401 cggtgaccgg gctctatttc tacgataacc aagtggttga ttttgccaag caggttaaac
   212461 cttctgctcg cggtgaactg gaaattacca gcattaatca aatgtatctg gatcgcggtg
   212521 agttaacggt tgagctgcta gggcgtggtt ttgcctggct ggataccggt acccatgaca
   212581 gcctgatcga agccagtact tttgttcaaa cggttgaaaa acgtcaaggt tttaaaattg
   212641 cttgtttgga agagattgcc tggcgtaacg gttggttgga tgatgatggc gtaaaacgtg
   212701 cggcaaccgc gctggcgaaa accggttatg gcaaatatct gttggatcta ttacatgccc
   212761 gtccacgcca gtattgagcc actgggctgg gaaagtgaat ttttccagcg ccaaagtgca
   212821 aaattgattt tttccgactc agccccgcca cttaacccgg ctgagttggc tgcttttact
   212881 ctcgttcaag ctaaagtacc tacccatcgc cttgatctta ttgatgccct gagccaactt
   212941 gattttcatt tggttgaagg ggaaattgat ctgtcgctgg tcgtgggtga aaaagaaggt
   213001 attggcacgg aaaatgctac atcagaaccc aatatggggg cctactcgct acgggttgcc
   213061 accgaggcag atattccgca gttgcgccgt gttgctgcca gtgcttttgc cttaagccgc
   213121 tttcgtgcgc cttggtatga cgcacaggac agtgggcgat tttatgcttt gtgggttgaa
   213181 aaggcggtgc tgggaacctt tgatcaccaa tgtttattgg tgctcgaccc tacggatcaa
   213241 cccgtcgggt ttgtgacgtt gcgtgacttg caagacggga gtgcgcgtat tggcctgttg
   213301 gccgtattcc ccggtgcaca gagtaaaggt atagggttaa gattaatgtc ggcggcgaag
   213361 cagtggtgcc agcatcatgg gttacaccgg ttacgggtag ccacacaaat gagcaatatt
   213421 gctgctttac gtctctatat tcgtagtggt gcctccattg agagtaccgc gtattggtta
   213481 tgcaggggat gagatgattc catttaacac gccaccgata gtgggcactg aactgggtta
   213541 tatgcaggct gcgatgagca gtggcaagtt atgcggtgat ggtggtttta cccgtcgctg
   213601 ccagcagtgg atggagaaac gttttaactg cccaaaagtg ttactgacgc catcttgtac
   213661 cgcctcgttg gaaatggccg cgttattgct ggatatcaag cccggtgatg aagtgatcat
   213721 gccaagtttt acctttgttt ctaccgccaa tgcctttgtg ctgcgcgggg ccaaaatggt
   213781 gtttgtcgat atccgtccag acaccatgaa tatcgatgaa accaagattg aagcggcgat
   213841 caccgataaa acccgggtta ttgtgccagt ccactacgca ggggttgcct gtgagatgga
   213901 taccatcatg gcactggcga aaaagcataa tttgtttgtg gtagaagatg cggctcaagg
   213961 cgtgatgtca acctacaaag gtaaagctct gggtaccatt ggccatattg gctgtttcag
   214021 cttccatgaa accaaaaatt acactgcggg cggtgaaggg ggggcgacgt tgatcaatga
   214081 tccttcattg attgatcgtg cagaaattat ccgtgaaaag ggcaccaacc gtagccaatt
   214141 cttccgtggt caggtggata aatacacctg gcgtgacatc ggctccagct acttgatgtc
   214201 tgatttacag gccgcttacc tgtggggcca gttagaggca gcagagcaga tcaacgaacg
   214261 ccgtctggcg ctatggcatg gttattataa tgctttcaaa ccgttggccg atgccgggcg
   214321 cattgattta ccggtgatcc caggcaacgt ggtgcaaaat gcccacatgt tttatattaa
   214381 actgcgtgat attgaggagc gctctgcatt tatcagctat ttaaaagaag cggatattat
   214441 ggcggtattc cactacatcc cattacatgc gtgtccagca ggtgaggcgt ttggccgtat
   214501 ggctggcgaa gaccgcttta cctccaagga gagtgagcgt ctggtgcgct tacctatttt
   214561 ctacaacctg actgatgtta atcagagcac ggttattaat actgtgctga gtttcttcgt
   214621 ctgatatgtc tctggcaaaa gcatcgattt ggactgcctg ctctacgcta atcaagattg
   214681 gcgtagggct gttggtggtt aaactgctgg cggtcacctt tggccccagc ggtgtggggc
   214741 aggcgggtaa tttccgtcag ctaattatcg tgttaggtgt gctgtctggc gcgggtatct
   214801 ttaacggtat tactaaatat gttgctgaat atcatcagca acctgaacgt ttacgggcca
   214861 tgctgggcac ctcgtccact attgttcttg ggttctcaac cctattggcc ttggtttttc
   214921 tgctggccgc gaaacctgtc agcatcgcgt tatttggcca tgcggattac cagaatgtgg
   214981 tgcgcgcgat agcatttatc cagatgggaa ttgcctacgg caacttgttt ctggcgatcc
   215041 tcaaaggtta tcgcgatgcc atgggcaatg cgctagcgat cattggcggt agcctgattg
   215101 gggtcgtagc atattatatt tgttttcaga tcgggggcta ttctggtgcg ttagttggct
   215161 taggattagt cccagcgttg gttgtgctcc ccgctgcggc gatgctgtac cgccgccgta
   215221 cgatcccgct gcgctacctt aaaccgcatt gggataaagc gctggccagc catttgggca
   215281 aattcacact gatggcgctg attacgtcag tgaccttgcc tgtggcctat gtaatgatgc
   215341 gtcacttact ggcgaataac tatggttggg atgccgtcgg gatctggcaa ggggtcagca
   215401 gcatttcaga tgcttaccta caatttatta cggcctcatt taccgtctat ctgttgccaa
   215461 cactgtctcg gctgaaggat aaaggggcga tttcccgtga aatcctccgt tcactaaagt
   215521 ttgtgttacc tacggtggcg gcagccagtc tgacggtttg gttattgcgt gattttgcta
   215581 tctggttgtt gttttctcac cagtttactg cgatgcgtga tctctttgcc tggcagttag
   215641 tgggcgatgt attaaaagtg gggtcttatg tgtttggcta tctggtcatt gctaaagcat
   215701 cgctacgttt ttatattttg gcggaagtca gccagttctt actgttgacc gggtttgcct
   215761 actggttaat tccaatgaat ggctctcttg gtgcggcaca ggcgtatatg gcaacgtata
   215821 tcgtctattt tgcgctctgt agctgcgcat tccttgtgta tcgtagacac tcagcaccgt
   215881 aaacactctt tacagtagaa aaaaatgata accctgactc atgtactggg atctgatatc
   215941 ccgcaccata atctgaccgt gttgcgtttc tttaatgacg tgctggcgaa atgcctgcct
   216001 gtagaacagg tacggcactt tatggtcgcg gcaaaagaaa cggccccctt ttcgtcattc
   216061 ccgcagttgg atatcgacac gtacagtgat aaaaaagcgt tggctgaggc ggttattgcc
   216121 cgtgcacagg cggatcgcag tgcgcgtttc ttttggcacg gtcagtttaa tgccactctc
   216181 tggttggcgt tgctaagcgg taaaattaag ccagggcagg tgtattggca tgtctggggt
   216241 gcggatttat acgaagatgc caaaagctta aaatttcgtc tgttttacct gctgcgccgc
   216301 atagcacaag ggcgggttgg gcacgtgttt gccactcggg gtgatttaat tcattaccag
   216361 cagcggcatc ctcgcgtacc cgcctcatta ctctacttcc cgacccgtat ggatccggcc
   216421 ctgaccgcta tcaatattga taaaccctta gctgggccga tgacaatctt ggtggggaac
   216481 tccggtgata ccactaaccg ccatatagag gcgctgaagg cgattcatca gcaatttggc
   216541 cctgacgtcc gggtgattct tccgatgggc tatccggcga ataacgaggc gtatattgaa
   216601 caggttaggc aggcggggct cgcactgttc tcgcaagaca atctacgtat cttaaccgaa
   216661 cagatcccct ttgatgatta tctgaatatc ctgcgtgaat gtgatttggg ctatttcatt
   216721 tttaaccgtc aacaaggcat tggcaccctg tgtttattga cccagtttgg cgtgcccttt
   216781 gtgctaagcc gtaaaaatcc gttctggcaa gatttggctg agcagcatat tcccgtgttc
   216841 ttctacggtg acactctgga cgagccgctg atccgtgagg cacaacgtca actggcaggg
   216901 ttagataaac aagcgatcgc tttcttcaat ccaaattata ttgagggctg gaagcaagcg
   216961 ttggctctgg cagcggggga acacccatga cgctggggca atttggcggt ctattttgta
   217021 tttatttgat agcagtcatt tttattctga cactaaccta tcaggaattt cggcgggtta
   217081 agtttaactt taacgttttg ttttcaatgc tttatctgtt gaccttctat tttggtttcc
   217141 cactgacttg tatgctggta tttcagtttg gggtggcggt ggtgccggtt gagtatttgt
   217201 tgtacgccat gctgtctgct acggcctttt atggcattta ctatgtcacc tataaaacac
   217261 ggttgcgtca gcctcgtagc cagccgcgca cgccaatatt caccatgaac cgggtagaaa
   217321 ctaatctgac ctgggtgcta ctggcactgg tcgcggtagg gaccgtcggc atcttcttta
   217381 tgcaaaacgg tttcttgctg tttaagctgg attcctacag caaaatattc tccagtgatg
   217441 tctctggtgt cgccctgaag cgttttttct acttctttat cccggcaatg ctggtggtct
   217501 atttcctcaa gcaggatatg cgggcctggt tcttcttcct tgccagcacg gtggcgtttg
   217561 gcattctaac ttatgtcatc gttggtggga cgcgtgccaa tatcattatc gcgttctcat
   217621 tgttcctgtt tatcggtatc gtccgtggat ggataaccct gtggatgcta gcggcggcag
   217681 gtgtcttcgg gattgtcggt atgttctggc tggcccttaa gcgttatggc ctggatgtga
   217741 acggtgcaga ggcattttac accttcctct atttgacgcg ggacaccttc tcgccttggg
   217801 aaaacctcgg gttattgcta cagaactacg acaaaataga tttccagggg ctggcaccga
   217861 ttgtccgtga tttttatgtc tttattccaa gcgcgctgtg gccagaacgc ccggatttgg
   217921 tactgaatac cgccaattac tttacctggg acgttttgga caatcactct gggctggcta
   217981 tctcgccaac gctgattggt tctctggtgg tcatgggggg ggtattgttt atcccgctgg
   218041 gggccattgt tgtggggctt atcatcaaat ggttcgattg gttgtatgaa caaggcaagg
   218101 ccgagagtaa tcgctataaa gcggcgatcc tgcaaagctt ctgttttggg gcggtgttta
   218161 atatcattgt cttggcacgt gaagggctgg attcctttgt ctcacgagtg gtatttttct
   218221 gcgttatctt tggtgcctgt ctggtactgg caaaattgtt gtactggttg ttcgatacgg
   218281 cgggtttgat aaagcgtcag gggattaaat ccaaccgatt atcaatgcct aacgcgggca
   218341 atcaactgta aggattgtaa tggaacccaa tactgtcatt ccaaaatata atgtccgtgg
   218401 ctttgaaatc tggggttttc gtgacatggc tcaggtgctg gatcatctac tgggcagtgg
   218461 gccggtaaaa acgggcacct tggtggcgat gaatgcggaa aagctattaa aagccgaaga
   218521 tgatactgca ctgtgtgaac tgatcaagaa cgcggagtat ctgtacgcag atggcatcag
   218581 tatggttcgg gctatccgcc gtaaatatcc gcaggccgag ctatcacgcg ttgcgggtgc
   218641 tgacctctgg gaagccctga tgcagcgcgc tgggcagcaa gggacgccag tatttttggt
   218701 tggcggtaag cctgatgtat tggctgaaac cgaggcgaaa ttgcgtgccc aatggaacgt
   218761 gaatttagtc ggtagccaag atggctattt cacaccggag cagcgtgaag ccctgtttgc
   218821 ccgtattgcc gccagtggtg cagcaattgt cactgtcgcc atggggtctc ctaaacagga
   218881 gatcttcatg cgtgactgcc gtaaatttta ccctgatgcc ctgtatatgg gggttggcgg
   218941 cacttacgat gttttcaccg gccatgtcaa acgtgccccc aaaatttggc agaatatggg
   219001 gctggagtgg ttataccggt tgctggcgca acccagccgc attcgtcgtc agcttaagct
   219061 gcttaagttt gttggttatt attatagtgg tcgtctgtag tgttttgttc ttagtcgcgc
   219121 cccttcttac cttgacgccg cagcggttag cggcgtcact cagttgaatc acttcacttc
   219181 acttcacttc acagctctgc gtcagttcgt ctaactaatt tccttatgga atcaattttc
   219241 ttatttttat tccataaagt tttagtttgc tgtttgctaa tttacaccaa atacggaacg
   219301 atacgggccg gttacggttt ggagggtgga tggtcgttct ttcctagtgg tagtggttcc
   219361 cttcgttaac ctacaaaata acaatgaaca gactgctgac aaagttaatt gaaggggaaa
   219421 cgtgccgttg gggtcgtagt ggcgtaagcc accggagtgc cccgaggtgc ggtcaaccct
   219481 tcattcacga ggctaaaaat agctttgtca ataatctcaa ttaatacctt gataaatata
   219541 ttgaatattt aaattcagtc attaaattca tttgcatcat aacgataata accggggatt
   219601 ccggagcaga tatacaccag tcagtttaca gaggatatat ggcagacaac gcagagaaaa
   219661 aaggattaca ccgtgggctg gaagctcggc atatcgaact gatagcgttg ggcggtacca
   219721 ttggtgtcgg gttatttatg gggtcagcaa gcacgttgaa atgggcaggg ccgtcagtat
   219781 tactggctta tatcattgcg ggcttatttg tattcttcat tatgcgcgca atgggggaaa
   219841 tgctgtatct ggagcccgtg gctggatcct tcgcagtcta tgcgcataag tatctcagtc
   219901 cctattttgg ctatctgacg gcttggggct actggtttat gtggattgcg gtggggatat
   219961 ctgaaattac cgccattggc gtctatgttc agttttggtt cccagaaatc ccgcagtggc
   220021 tgccggctat cgctggggtg gcgattgtgg cattagcgaa tctggccgcg gtcaaattgt
   220081 atggcgagct agagttttgg tttgccatga tcaaggtcac gacgatcgtt gtgatgattt
   220141 tggttggctt aggcgtgata ttttttggct tcggtaatca cggccagccg attggcttcg
   220201 ataacctgac cgcccatggc ggtttctttg ccggggggtg gaaaggcttc ctgtttgcgc
   220261 tgtgtattgt ggtcgcgtct taccaaggtg ttgaactggt cggtattacg gcgggagaag
   220321 ccagaaatcc acaggtgacg ttaagaagag cgatcaacaa catcttatgg cgaattttga
   220381 ttttctacgt cggtgcaata tttgtcattg tcaccatttt tccctggaat gggattggta
   220441 cagagggtag ccccttcgta ctgaccttcg ccaaaatagg aatagtggcc gcggcgggta
   220501 ttattaactt cgtgatactg accgccgctc tctcaggttg taacagtggt atgtatagcg
   220561 gcgggcgtat gttgtatgcc ttggcaaaaa atcgtcagct accggccggc ctgaccaaac
   220621 tgtcggctag cggtgtaccg gtgtactgca ttgcgatcac catcctgtgt ctactggtgg
   220681 ggtcgagcct gaattacatt attcccaacc cgcagcaagt gtttgtttat gtctacagtg
   220741 ccagcgtgtt acctggcatg gtgccgtggt ttgtggtctt ggtctgtcag ttacgttttc
   220801 ggcaggtaca taaagctgcc ctacagcagc acccgtttaa atctatccta ttcccctatg
   220861 tgaactacct caccatcgca ttcctgattt gtgtattagt gggaatgggg ataaacccag
   220921 atactcgctt atcattactg gttggggcaa tttttctggc attagtgacg ggatgctatt
   220981 ttgtgctggg gatgcataaa cccaaggcca tggaagcgga acgcctataa aatcggcaat
   221041 caagacggtg tgggggctat tattcactga gttttgtggc agagtgagca aagcgtaagc
   221101 aaacgcatca tttcttctaa aaaagcacta gacagccagg tattaaaacc gtagtatccc
   221161 cacccgcaac ggcgctaagc gcccgtagct cagctggata gagcgctgcc ctccggaggc
   221221 agaggtctca ggttcgaatc ctgtcgggcg caccattaat tttgtgtgca agagctgcgg
   221281 tggtaagatt gccgcgtacg acgatgtaag ctgtaagaaa ggctgtaaag aagtgatggt
   221341 ggctatagct cagttggtag agccctggat tgtgattcca gttgtcgtgg gttcgagtcc
   221401 cattagccac cccaaatttt tgtggaacat gcgatggtgg cggaattggt agacgcgcta
   221461 gcttcaggtg ttagtgtcct tacggacgtg agggttcaag tccctccctt cgcaccacac
   221521 aaacatgtag atatttatta atatttacat ggacataggt cgagagacca tgtagagtaa
   221581 gcagcaagaa atcggcgagt agcgcagctt ggtagcgcaa ctggtttggg accagtgggt
   221641 cggaggttcg aatcctctct cgccgaccaa tttcagaaga aaccccgcaa tgcggggttt
   221701 tttttcgcct gaatataatg attctatttt gccagaccga cagaccgaca gaccgacaga
   221761 ccgacagacc gacagaccga cagaccgaca gaccgacaga ccgacctgca actttccccc
   221821 ctttattcgc cgtatcctcc gcgccacagg tactttgtta atcacctcca ttattagctc
   221881 cctttgatcg cattctgctg ccagtaccgt tagctgggct gtttcgttgt gttgggcgtc
   221941 agtgttggtt ttccacgaca ataaacgatc acattgtcgt gagaaggtga catttaattc
   222001 attgaaaaat atattaaaaa tcaatgtagg gttataacgt cgttttgtag cgacagttca
   222061 ctctggtcac cgggatatca ctcggttagc cgatggggat gaatgaaatg cagtcaaaaa
   222121 aataaactta ttatttatca agttattagt gatttttggg gaggtgtttg aggtaaaggg
   222181 cctgtctgct gccagatctg gcacgctaag tgcaatatct aacctgtaga tgctcatccc
   222241 acttattatg acagcttggc cattaaggct aatttagctt cataaaccca gggatgacgc
   222301 agagccgatt ttagagtgcc tattgtccat gtaaccgatg ttgagtaatg tcatcacata
   222361 ccgggcataa cgttgagtga ggcactgata ttgttgtcta tcgacctgaa aattttagac
   222421 acttgccctt ttcggcaagt gttttttttt gggtgcgctt cgtacttcaa gcagcatgtg
   222481 ttggctacgg tcgttacttg gcccgtccat gggcctcatc tgcgggctaa catcaatgta
   222541 ttaatttggt tagagcggat gattcgccat tctggcgcag ggtcagtaat aacccctcac
   222601 gacgcgcttg agcggcatcc tcagggcgat gcagtttatc caaggcatcc gccagccacg
   222661 cgtaatcata gccatcaggc cgctgcgcaa gcgctgcttt aaaggcttcg ctggctttct
   222721 cccattcacc gtgtttcagc atcaactgac ccaaggtact attgagtaac ggtgtggcac
   222781 catgctgctt gatttgctgg cgcaaagact tttccaacgg ctctgggtta cctgccttca
   222841 gacgcgggat caacagcacc agacgttcat catattggtg tttcaggctg tccagaatga
   222901 tcttttgggc cacatcatga tcatcacatt caatcagatg ctctgctaat gcgacctgta
   222961 atgggatctc attccgtact ttgcggcttt gatctttcca ccagcgtttc agaccttcgc
   223021 tgccttcgtc cgccatacac tgattcatga tgccaatata ggcttgttgc tcaagggccg
   223081 cgacttcttc aggggtgtgg atctgtgttt tacccatcgc cggtaaaacg tccagtaatg
   223141 aacgataagc accggagcgc aggtaagcct gttcagccag acgcaggact tctggatgcc
   223201 gtggtgcttg atccaacaag cgatcaacac cgtggcgggc ggcatgaata tgcccctgcg
   223261 ccagttgaat acgcaccctg gtgatattca ccggcagttg gtcgccatcg gcaacttctg
   223321 ccgcgcgctc cagatattga ttggtacgaa actcatctcc acgttgctgg gcggcttcgg
   223381 ctgccagcag gtagttaacc atgggttgtt ccgcgtggtc agcattgcgg gtgaggagct
   223441 tttcaacttg cagaaaatca ccttcagcca gcttaatcaa cgccgctttc atctggttac
   223501 gggcgcgggt acgtttacgg ccaaggaacc agccacgagt gcgggcacct gtgcggaaaa
   223561 tacggcgtag tacccactca acaataaaga aagccaccaa taacaggacc agcatgatgg
   223621 ctaacccggt cacactggtt gtaacgttat agttgtcagt ctggatcagc acataaccct
   223681 gatgcccggc caacattggg ccaagcacga tacccacagt taaaacaagg aataacagca
   223741 agactcgcag catatttatt ccccctgagc atcaactggc gtttgtgcca gtaagttacg
   223801 gaccctggtt tgcatcaatt tttccagtat tggctggctt ttcaattgat ccggcacgtc
   223861 cattgagata ggttgctggc tcagattttc cagctcatcc aagaacgcct tggtactcgg
   223921 gtcgttcaca tcaaaataag cgcggaccca cgtagaaatc gtttccaatg actgcttata
   223981 aacttcgtct tgatggcggg ggacggcctg agcggcaacc agcaggcggg agcgaatgtt
   224041 ttctcgcaga tacacgtcct gattcggtgc cagcaaaggt tccgcgctac tatcacggcg
   224101 gcgaatacta atgaaatcag acataaagct gtgccagctt ttgctcagat tctgacgcca
   224161 ttcagagagt gaactggaga gttcgtcact gttggcatcc atgggggagt catcaatatt
   224221 gttatcggcc aaacgcaagt tatctacttg attagacaac tggtttaact tgaggataat
   224281 accgtcaaaa tccacctgac tgacggcaga gagtgcactg atatcttctg taatcgcgcg
   224341 gcggacatcg ataagacttg ggtcattcat atcggccaga ctggcatcgg cgcttttcag
   224401 taaggtgacc gcggtggtga catcttgatc actccacagc ttgcgcccgg ccattttcac
   224461 caggaaatca gcctgagcca gcagccaggt tttggcatcg ctgcctgaaa tagtcgcgac
   224521 tttttcttgt aattcattga gctggcgtgt cagagaggct tgttgatttt ctgccgactc
   224581 cagcgctttc ccctgctgct gcagtaagga ctccagttgc tgtttttcct gcaatagcgt
   224641 ctgttttagt gccactaact gctcttgcag cgcaatattc tccgcactct gtaactgggc
   224701 ctgctgctgt ccatgataat aaagccccgc tcccagtgct attaccaagg cgatagcgat
   224761 aacacccaga attgggccag tccgtttttc acggtggcct tttggttctg gctgttgggg
   224821 cctctcaacc gcagtggttg gctcttccac tggtgcggat ggggtatttt gttccgtcat
   224881 attgggcatc ccataagtca ggttttaggt ttattgaagg tcttgtaacg cacggatcag
   224941 tgcgtcatta tcggcatttt ctgctacccg gacctccgtc caccccattt gggtggctaa
   225001 ggccgctaaa cgatcactca caacgattaa acggcaacgc agtaaccagg aagaacgata
   225061 gtaatcagga actaaagtat agatctgttg taacatttcg ccgctggtga ccaccagaat
   225121 atcaacaccg gcacgttgcc agtgagcact ttgttcgctg ccatcataat agatgggact
   225181 gcgttgatag cattcgcaga aggtcacggc cgctccgcgt tctgcgaggc ttgcgcctag
   225241 caactcccgg cccccattac cgcgtaataa cagtgccttt ttaccggcca aattttgcag
   225301 caggggcaat gatagcagca tttcactggt ctcccccatt ggtgggaaag tgacatgcaa
   225361 acggctggcg gtatgcagtg ctaatgcggt tgtacggcca atagcataat aagataactg
   225421 cacaggccat gacagtttat ttctttttaa cagcgggtta gcgtagcgga ccgcgttctg
   225481 tgataaagca aaaaccaagt ctcccgcttg catatcttgc aataattccg gcagtttggg
   225541 caggtctctt cctggggaaa aatcaatcaa tggcgcatgg taggcaaccc ggcccagagc
   225601 acgcaagcga gtgactaatt gctccccagc aggggatgga cgggtgacca ggattgtcat
   225661 cgcgcaggat tatccagata aaccgccgcc aggatttctc gtgcgccgcg tgatagcaac
   225721 tcatcggcaa gttcaatgcc catctgctca gcctctgccg ccggaccacg gcgttcaccc
   225781 cggatcattt ggctgccatc aggtgctccc accagcgccc gtagccataa agtatcacct
   225841 tccagttcag cgtagctacc gatcgggact tggcaacccc cttcaaggcg aatattcatt
   225901 gcccgctccg cacagacccg taattcggtg tgccgatggt tcaacggagc cagcaactgg
   225961 cgggtatggt catcatccag acggcattcg atacctacgg caccttggcc gacagccggg
   226021 agggactcct ccgctgacat ggcatagcga attcggtttt ccagaccgag gcgcttgaga
   226081 cccgcgacag ccagaataat agcctgatag tcaccattat ccagtttggc aaggcgggta
   226141 ccgacgttgc cccgtagatc gcggataatc aggtctggtc gccgttcgcg tagctgacac
   226201 tggcggcgca ggctggaggt accgacaaca ctgcctgcag ggagatcatc cagatgggca
   226261 taatgtgacg agacgaaagc atcgcgcggg tcttcacgtt cacaaattgt gactaaaccc
   226321 agcccttcgg ggaaagcaat gggcacatct ttcatcgaat gcacggcaat atcagctctg
   226381 ccgtccagca gcgccagctc taattctttg acaaataaac ccttaccacc gactttggcc
   226441 aatggtgtat ccaaaatgat atccccacgg gtgaccattg ggaccagttc gatttgcaga
   226501 ccagggtgat tggcttgcaa taaatgttga acataatgtg cttgccataa ggcgagcggg
   226561 ctttgtcgtg tggcaattcg aataattttg tctaacatgc ttgttaccgt tttatatttt
   226621 acggcccatc ctatcactga ccggtgaaca ctgtcagtgt aatagccgta tgaacagggc
   226681 ggataaatgc ctaaaaaaac aactgttgca atgaatacaa cgattgtaat ggatgcatga
   226741 ctgcaacaaa tgtatgtctg taacaaatga gtgattgtaa caaatatgtg atgagatgag
   226801 tgggtgaacc ccgtttcttt atgctgctgc gcggtgatca gcgcttatga ctccgagaaa
   226861 ctcattggag ccagtgattc gggcataaag aggctttaca atggtagaga tagctttact
   226921 ttctttacgg ttaatcggca aggtgttaga ttgatcacgt ttccagcaat aattcgctaa
   226981 atattcttca aataaaatgt tttttgtgtt tttcaacaaa agacgcaaag caataagcga
   227041 atttggagca cgggcttttt tccagacacc ggaataatca ggcgagacgt cttgtacctc
   227101 tacatcgaga cactgaaaca gcgactggat gcgatcaacc aattacgagt cgatcgcgct
   227161 ttggcggcca tgggtccagc cttccaaaag gtctacagtc tgctaccgat cctactacat
   227221 tgtcatcatc cgcagatgcc gggctacctt gatggtaacg ttccccatgg cgtctgtctt
   227281 ttcacaccta atgaaataca acaagattat cttgctgaca ttgaagctcg gtggggcgag
   227341 cctctggcac caagtgcggg gggcgaactg ccgattaccg gcgtctattc catggggagc
   227401 acctcctcta ttgggcagtg ccacacatcg gatttagaca tctgggtgtg ccaccaggct
   227461 tggttggata ctgaagagcg taatcaactc cagcaaaaat gtagcctgtt ggaaaagtgg
   227521 gcggcatcaa tgggggtaga ggtcagtttc ttcctggttg atgaaaaccg cttccgccat
   227581 aatgccagtg gcagcttggg gggggaggat tgcggctcga ctcaacatat cctgttattg
   227641 gatgaatttt accgtagcgc ggttcgcctg gcagggaaac gtattctgtg gaatatggtc
   227701 ccggtaaaag aagaagagca ttacgatgat tacgtgctgt cactttatgc gcaaggtgta
   227761 ctgacgccga acgaatggct cgatctgggc ggtttaagca cgctatcagc agaagagtat
   227821 ttcggtgcca gtttgtggca actgtataaa agtatcgatt cgccgtataa agcggtactt
   227881 aaaacattgt tgttagaagc ctattcttgg gaatacccaa attcccaatt gctggcgatg
   227941 gaaatcaaac aacgcttgca cgccggcgaa attgtctcgt ttggtcttga tgcttactgc
   228001 atgatgcttg atcgtgttac ccgttatttg atccaaatta atgacaccac gcgtttaaac
   228061 ctggtgcgtc gctgcttcta cctgaaagtg tgtgagaaac tgtcgcggac accagccagt
   228121 acgggttggc ggcgtgaggt tctcagccaa ttggtgagtg agtggggttg gagcaatgaa
   228181 aaactggcgg tgctggataa tcgtgccaac tggaagatcg aacgggtgcg tgaagcgcat
   228241 aacgaattat tagatgcgat gatgcagagc taccgtaatt tgatccgctt tgctcgccgt
   228301 aataatctga gtgtcagtgc cagcccacag gatatcggcg tcttgacccg taagttatat
   228361 gcggcgtttg aagcgttgcc gggtaaagtc acattggtta acccgcaaat ttcacccgat
   228421 ttatcggaag agcatctgac atttatccat gtccctgctg gccgcgctaa ccgccctggc
   228481 tggtatctgt ataatcaagc tccgtcaatg gatgctattg tcagccatca accgcttgaa
   228541 tataaccgct atctgaacaa actggtctct tgggcttatt tcaatggctt attgaccagt
   228601 aaaacgcacc tgcatattaa aagcgccaat ctgtgtgata cggtcaagtt gcaggaactg
   228661 gtgaccgaca tttcacatca cttcccgctg cgcttagctg caccaacgcc gaaagcgctg
   228721 tacagtccgt gtgaaattcg ccatttggcg attatcgtca atttggaaca tgatccaacg
   228781 accaccttcc gtaatcaggt ggtacatttt gatttccgta aactggatgt gttcagtttt
   228841 ggtgagcagc agcagtgtct ggtgggcagt atcgatttgt tgtatcgcaa ctcatggaat
   228901 gaagtgcgca ccttgcattt cagcggtgag caggcggtac tggaagcgct gaaaaccatt
   228961 ttaggcaaaa tgcatcagga cgctgcgcca ccggaatcag tggatgtgtt ctgctacagc
   229021 cagcatttac gcggtttgat ccgcacccgt attcagcaat tggtgtctga atgtattgac
   229081 ctgcgcttgt ccagtactcg tcaggaaccg ggccgtttta aagcggtacg ggtttccggc
   229141 cagacgtggg gcttgttctt cgagcgtttg agtgtctcgg tacaaaagtt ggaaaatgct
   229201 gttgaatttt acggtgcgat ttccaataac aaattgcacg ggttatcggt tcaggtcgaa
   229261 accaaccaaa ttcatttgcc gccagtggtt gatggttttg ccagcgaagg gattattcag
   229321 ttctttttcg aaggcactgc cgatgaaaaa ggcttcaata tttatatctt ggatgaagca
   229381 aaccgggttg aggtttatca ccattgcgag ggcagtaaag aagagttggt gcgggatgtc
   229441 agccggttct attcgtcttc tcacgatcgc tttacttatg gctccagctt tatcaacttt
   229501 aacctgccgc agttctacca aattgtgcag ttagatggcc gcactcaggt gatcccgttc
   229561 cgcagcaata cgttatcgca gttgtgcgcc aatattgccg aaaaagaagc cagcttaccg
   229621 accaaacaat gccagttgca ttgatatgct gacaagcgaa tagccaataa aaacaggttt
   229681 tattggctat ctctaataag aaagagagaa gattgacgct ggtagcaatg agagttattt
   229741 atattcgttt tcgaatgctt cgaactcatc attttttatt tttttattat gctccaggga
   229801 tgcagctaat atatccacgt ccagttttat gacaggctcg tcttttgaca ttatcaataa
   229861 ttcttcttga ttttctggcc gtgtctttct ataaatattt acagttaatt ctcttttttc
   229921 aatagcggtg aagacttcat caaaattatt ctgcatgaag agtaaatgtc ttttatcaac
   229981 aggttcgttg agataaagat agtgagacat agaattcaag gctgaaaacg gtaactgacc
   230041 taaatgtata gagaaacaat cacggattat ctgacttact cgaccattag catttggcaa
   230101 taggtgaagg tattgaaagt ctgatgttaa tttaaatatt tcaacaatat cattttttgc
   230161 atgagcacta actaatttat ttgaaaattc ataaaggatt ttatttttat tttcaatggt
   230221 attatcaata acgccattaa atgttacttc gccatttgta tcaattgtta aaccgatatc
   230281 atatttcaac gcgttgagtg ttaattttcc tttttctatc tccttatgta atgttttaaa
   230341 tttatagatt tggctgttat gcaccctaaa ataggatgtt aaattttcga tgcataaagt
   230401 attactacct agtagtatct caattaattt ttcaattcct agtgctatgt tttttactct
   230461 ttccgcatgg cattgatttt cattaggcgt taatgcgtta ttgagcgtag agagtaagct
   230521 ggtgtatcct tctatcataa ggacattatc attttcttct gtagcagaat aacctttatc
   230581 tttttcacga tatgccatta cgggatttag tcgatgtgct gcttcaacat acaaacaagg
   230641 gagtagtatt tgtaactgtt tgttatctaa attatgaaaa cgttgttgta ttttattttt
   230701 tacatcaagt acttctttga atttttcaat tttatctatt tctttatagc catcgttata
   230761 attttctatt atctccacgt ttttctctag catcttatat tgctctggag cagtgagagg
   230821 aagtaagtgg atatcatcaa gctctatact gatatctgta atgtcagtat tttcccagtg
   230881 gatattgttg agtttcgcat tgcaaataaa cgcttttttt aaatttgtat ttgtcatgtt
   230941 tgtatcacta agatcagtga aatctaactc agctccggat aaattaagat tacttaaatc
   231001 cacccctcta aaatccatac ctgaaaacat tagtgttgtg gaagcagtat tatcttcaca
   231061 tatgttttct aacactgctc tttttaatct ctgaaggtcg tgttgatctg cctgactgac
   231121 atcttttgat atttttttca ttaatattgc aaaacccttt tcctcatcgt caaggaaggt
   231181 atttttacca ggttcactat ttggtatcga gtagacattg ctgggtgagg atagggggcc
   231241 catgaatttt cctataatta agaatgaata ataattttgg ctgagtgtta ctttgtaaca
   231301 agggagattg tttccttatt tatgcttata agtaatcggg tgttgaccgg actttttaga
   231361 tgccgaaagg atatatttag cgtgttccaa ttgaatacca accgagttgc tcggctggta
   231421 ttgcgatttt actcactgaa actgacttct tcacccgcct gtgtggtcgc cgcttcggac
   231481 aatttagcaa aaaactcttc gccactgcgt gagcaatacc agtggccgtc acgataatta
   231541 aagtggtagc cgcccgcttt ggtcgccagc catacctgat gcaagggttc ctgacggttg
   231601 atcacaatct tgctgccatt ctcgaaggtc agggtcatca ccccgccatt ggtttcataa
   231661 tcgatatcac tatcgccagt aaaaccatcc agtgtctctt caatgtaaag catcaattga
   231721 tcggctaact gatgaaactc gctgtcgttc atattcgatt cctattgctt ttcatgatcc
   231781 acctgcgatt atagagagct tggacgcatg agtgacaggt ttaatgcgct ttaacaggtt
   231841 ttcaatgcgc tttacaggtt caatacactt tacaggttta agacaattta caggcgttaa
   231901 aaaatgaaaa aagaactacg ttggccgatg gctgcaataa tggtacttgc acttgctggt
   231961 tgtggcctga aaggaccgtt atactttcca ccggcggata aagccccggt cgatgcagcg
   232021 ccaccagaga gtgggcaggt agagaaaacc cagcaggatc tgtctgctac accacagacc
   232081 ccctctactg ccgagtcgca gtgatccgaa accctgggtt tgataccttc gcggtgtatg
   232141 atctgcaaga cattaggcta gggcgagcat gaacaccgtc acatgacatc agtactgatg
   232201 ccagccctgt atcgacttaa tctgtatcga cgttagccaa caccgaattt agccaacaat
   232261 aaaaagagta gtcagcggag tgtgatatgc agttctccaa aatgcacggt cttggcaacg
   232321 actttatggt tgttgatgca gtgactcaaa atgtttactt ttcgccggaa ttgatccgcc
   232381 gattagcaga ccggcacacg ggtgtgggct ttgatcagat gctggtagtt gagccgccct
   232441 acgaccccga gctggatttt cactaccgta tttttaatgc cgatgggagc gaagtctccc
   232501 agtgtggtaa tggcgcacgc tgctttgccc gttttgttcg tttgaaaggg ctgaccaata
   232561 agcgcgagat cagcgtcagt acgcaaactg gccgtatgat cctaagcgtg acagaagatg
   232621 aacaggtttg cgtcaatatg ggcgagcctg attttgaacc gcaaactgtc ccttttcgcg
   232681 ccgccaaagc ggagaaaacc tatattttac gcgccgcaga gcatacggtg ctgtgtggcg
   232741 tggtgtcgat gggcaacccc cactgtgtga tgcaggtcga tgatgtttcg gttgccaacg
   232801 tggcgttgct cggtccagta ttggaaaacc acgagcgttt ccctgagcgg gcaaatatcg
   232861 gctttatgca ggtcgtcagt cgcgaccaca ttcgtttacg ggtgtatgag cgtggggccg
   232921 gtgaaacaca agcctgtggc agtggtgcat gtgctgcggt ggccgtcggg gtggtgcaag
   232981 acttattgaa cgaaaatgtg catgtcgaat tgccgggcgg cagtttacac atccgttggc
   233041 aggggccagg ccatccgttg tatatgaccg ggcctgccac ccatgtctat gacggattta
   233101 ttcatttatg acgagtgttg atacatggcg agcgttaata tatgaagggc agtgatacat
   233161 gaagggcgtt gatatatgaa gaattatgag gagcaggcgt tagcgggcat cgaattagac
   233221 gatgatgctg tgatgcagta cttattgcaa aatcccgact tctttatccg caatgcccgt
   233281 ctggtcgagc agatgcatat cccccatccg gtcagaggca gtgtctcgct ggtggagtgg
   233341 cagctaggac gccagcgtaa tcagatcggc cagttggaag aggagattac cttgctgatg
   233401 gagcaggcgg gattgaatga agtgttgttc agccgtttgt tacaattgca agccaatctg
   233461 gcggcggcgg atagcttgca agatatgctc aatcgtctgc aacgttgggc cagagatttc
   233521 gggttggctg gtgctaacat tcggttattc agtgaccgtt ggcagattgg cgcaccctct
   233581 gattttaccc atttggcgct atcccgccac gcgttcgaac cactgcgtat tcagcggtta
   233641 ggtaaccgcc accattatct gggtagcctg aatgggccag aattattgct actcttgcct
   233701 caggccaagc tggtggggtc tgtcgcgctg tcgttattgg gcgcggacgg cgatttgggt
   233761 gtcgttattt tcagtagccg cgatgctcag cattatcaac aaggtatggg gacggtgatg
   233821 ttaaaccagc tatccacatt gcttccgggc ctcctggcac gttggatcga gccggtatga
   233881 ccgagttcag tgcttcactg gctccacagg tagaggcttt tctccgttat ctcagtattg
   233941 agcgtcagct tagtccactg accgtcacca gttatcgccg tcagttgtct gcgctaatgg
   234001 aaataggcga acagatgggc ttggctcact ggcagacgct ggatgctgct caggtccgtt
   234061 cgttggtctc ccgcagcaaa cgtgcgggtt tacatgcttc aagcctggca ttacggctct
   234121 ccgcattacg cagttttctc aactggttgg tcagccaggg cgtgctgcca gccaaccccg
   234181 ctaaaggggt cagtacgcca cgctcgggcc gccacctgcc aaaaaatatt gatgttgatg
   234241 aagtcaataa actgctgagt attgatctga atgatccgct ggcggtacgt gaccgggcca
   234301 tgctggaggt gatgtacggc gcggggctgc gtttatctga attggttggc atgaactgta
   234361 aacatgtgga tctggcgagc ggcgatgtct gggtgatggg gaagggcagt aaagagcgca
   234421 aggtgccgtt aggtaaaacg gcggtgacct ggttacagca ttggctggcg ttacgtgagt
   234481 tattcgaacc gcaagatgac gctatttttc tggccaatac cggcaagcgt atttcagccc
   234541 gtaatgtgca gaagcgcttt gccgaatggg gggtgaagca gggggtcagt agccacattc
   234601 acccacataa attacgtcac tcttttgcca cgcacatgct ggaatccagt ggtgatctac
   234661 gcgcagtaca agagctactg ggccatgcca acctgaccac cacgcaaatt tatacacatc
   234721 tcgactttca acatctggcg acagtgtatg atgctgctca tccacgggcc aaacgaggca
   234781 aatcctgatg catttttatc gtccacttga gcgtatttcc gctattacct tcgatttgga
   234841 tgacacgttg tacgacaatc ggccagtgat cgcgcggact gaacagcagt ctgtggcttt
   234901 tttacaacag tatcatccca atttagccct attacagcca gcggatttcc agcgcttacg
   234961 tgctgaatta ttggcacaag atcccggtat ctaccacgat gtcacgcaat ggcgctggca
   235021 ggcgattgaa ctgggcttga tgcgccatgg cctgagtaag gcagaggcgc aagcgggagc
   235081 ggatgcggcg atggcaaact tcgcgctatg gcgcagccgt attgatgtgc cgcaagccac
   235141 acacgataca ctgagcgcat tggcggagca ttacccgctg gtggccatca ctaacggcaa
   235201 tgctgatcct aaagcttgcg ggttggatcg ctattttcaa tttgtcttgc gctctgggcc
   235261 tcatggccgc gccaagccat tccgcgatat gtatcataaa gcggcgaacc atttggatat
   235321 tccgttaaaa catattctgc atgttggcga tgacctaacg acggatgttg ccggctcact
   235381 gcgctgtggt atgcaagcct gttggattaa cgataggcaa caaaacctga tgactgcccg
   235441 tgatagccgt ttactgccac atattgaaat ttcccagttg gcatccctga cagcattgct
   235501 ataatcctca gcaataaccc tgtgtaaatc tacagtggga gggggcaaac aaccggagac
   235561 ccggcattgt ggctattttc ccttacccaa taaacggtgc ctatggacgt ttctgatctg
   235621 ctcgacagcc tgaatgaaaa acaacgtgac gccgtggccg cgccgcgcgg caacttgttg
   235681 gtactggccg gtgcaggcag tggcaaaacg cgggtgctgg ttcaccgtat cgcctggctg
   235741 ttgtcggtag agaatgcctc gccgtattcg attatctcgg taacctttac caataaagcg
   235801 gcggctgaaa tgcgccaccg tattgaacat ctgattggca ccagccaagg cgggatgtgg
   235861 atcgggactt tccacggttt ggcgcaccgt ctgctgcgtg ctcaccatct ggatgccaat
   235921 ctgccacaag attttcaaat cctggatagc gatgaccaac tgaggttatt gaaacgcctg
   235981 gtcaaagcac tcaatttgga tgagaaacaa tggcccccgc gtcaggcgat gtggtacatc
   236041 aacggcaaaa aagacgaagg gctgcgccca caacatattg agagctacgg taatccggtt
   236101 gaggccacct ggctacgtat ctatcaggct tatcaggaag cgtgcgaccg cgcgggtctg
   236161 gttgattttg ccgagctgtt gctacgagcg cacgagctgt ggctgaacaa accacatatt
   236221 cttaatcatt atcgtgaacg ctttaccaat attttggtgg atgagtttca ggataccaac
   236281 aacatccaat atgcctggat ccgcttgttg gccggtgaac gttccaatgt gatgatcgtc
   236341 ggcgacgatg accagtcaat ctatggttgg cgcggcgcgc aggtcgagaa tatccaacgt
   236401 ttcttgaagg atttccccgg tgcggagacc atccgcctgg agcagaatta ccgctcgacc
   236461 agcatcattc tggctgccgc caatgccctg attgccaaca atgacggccg catgggtaaa
   236521 aatctgtgga ccgatggcgc ggagggcgaa cctatctccc tctattgtgc gtttaacgag
   236581 ttagatgaag cccgttttgt ggtcaatcgt atcaaagcct ggcaggacaa cggcggtgcg
   236641 ctgaatgatt gtgccatttt gtaccgtagc aacgcccaat cgcgcgtatt agaagaagcg
   236701 ttactgcaaa cggcaacccc gtaccgtatt tatggggggc agcgcttctt cgaccgccag
   236761 gaaattaaag actcactggc ttatctgcgc ctgatttcca atcgtaatga cgacgccgcg
   236821 tttgaacggg tggtgaatac acccactcgg gggattggcg atcgcacatt ggatgtggtg
   236881 cgtcaaaccg cccgtgaccg ccagttaacg ctatggcaat caacccgtgc catgttgcag
   236941 gaaaaagtgc tggcagggcg tgccgcgtcc gcattacaac gctttgtcga gctgatcgat
   237001 tcactggcgc gcgaaacggc tgatatgccg ctacacgtgc aaactgatcg cgttattcgt
   237061 gattctggct tgtggtcgat gtacgaacag gaaaaaggcg agaaaggtca ggcacgtatc
   237121 gagaaccttg aagagctggt tacggcgacc cgtcaataca gctatcagga tgaagatcag
   237181 gatctgatgc cgctacaggc cttcttatcc catgcggcac tggaagccgg agatggccag
   237241 gccgatgcct atcaggatgc ggtgcaatta atgactctcc attcagcgaa aggcttggag
   237301 tttccacagg tatttattgt gggaatggaa gaagggatgt tcccgagcca aatgtcattg
   237361 gatgaggggg ggcgtttgga agaggagcgg cgtttggcct acgtggggtt aacccgtgcg
   237421 atgcagaaac tgacgttatg ttacgccgaa agccgccgcc tatacggtaa agaggtcaat
   237481 caccgccctt cacgctttat cggcgaactg ccgcaggagt gcgtcgaaga ggtccggctg
   237541 cgcgccagtg tttcccgccc ggtgaatcac cgccgaatgg ggaccccgat gcacgagaat
   237601 gacagcggtt tctcattggg ccagcgagtg cggcacccta aatttggcga gggtactatt
   237661 gtgaatttgg aaggcagtgg tgagcacaac cggttgcagg ttgccttccc cggagagggg
   237721 attaagtggc tggtcgcggc ctatgcgcgt ctggaacccg tgtaatctga tatttgtggt
   237781 ggttgcagtg tcagtgcggc cacctatcta tttttatttc tccttactat ctttattgct
   237841 ccttactatt ttcattgttc ttactgtttt cattattttc acgaatgagt tttgtcctga
   237901 gccgccagtt gggaatcggt ttcagcttgc aacaaaatgg ccttgcccat ccactgggtt
   237961 acatcctgaa tccccgcttc gtccagatgc caaatatctt tcagcaccat aaaaacttca
   238021 gagccataga ttaatgaaaa ggcatggatc acccgttgca aggcctctgg tgccaacgtc
   238081 tcttccagtg gctcgacggc caatttcagt aatcgtttac ggttcccacg gattaacttc
   238141 tcttcattgc tgctgttatt actgtcactg ttgcgggcat cagcccattg ctgtagcgat
   238201 aagtgcagcg ctgcacgtaa cacgccttca tgttgcaaca tgcgcggata agcaaaggac
   238261 aataattcgg cgatacgctg ccgtgcatcc ggttgggtgg gttgccaagc caatattgga
   238321 ccgaggctct catcgaccat ggctgaaacc aatgcgcttt gtgtcggaaa gtaacggtaa
   238381 gcagtagcac tagaaagctg agccgcactg gcgacttcgg tgattgatgg gaatgcacca
   238441 cgttcataca tcgacatggc ggtatcaata agtaaccgcc gggttctggc tctaatggtc
   238501 gttaacgatg gagagaaacc ttcttgttta ttctgagtat tcacggttgc tccatggttt
   238561 atagacttaa tgagtttgat gatctaatga atttatagag ttaatgagtt tacatgccac
   238621 attcgtatac tgattatatc tgcttcacta taccaaaccg ctagcacaaa tcactatcca
   238681 tgcgtttcac tcttacatga attttgagac tatagtctca tattctgcat gtgctctttg
   238741 cgataatgat actgctgtct caatatggtg ctatcttaat cattcggtgc tgtcggttga
   238801 tccataaaac gcatcgcttg agctataaaa aatattactt gagccataaa aaatatcagt
   238861 taccccataa gaaatgtcac ctaaaaaata agccgttata aataagcatg ttgaaaccga
   238921 taggtggcaa caggaaatga gtcgccacca cattcataga aggatgttca gatgcctcgt
   238981 catatttata ttgctaccac taccgatacc aaaggccagg aactggcgta tgtcagtgaa
   239041 ctgatccagg caaccggtct gacaacagtc acggttgatt tatcaaccaa agagagccaa
   239101 agggatagcg gtgctgatat ttgcgctgaa acggtggcgg gctatcaccc cgatggtcgt
   239161 caggcggttt tttgtggtga tagagggcag gccattaatg ctatggctat cgctttcgag
   239221 cgttttatgg tgagccgcgt tgatgttgcc gctttacttg gtatgggcgg ctctggtggt
   239281 acagcgctga tcaccccagc gatgcaacgt ttacccatcg gtatccctaa actgatggtg
   239341 tccaccatgg cttctggtga tgtttccggt tatatcgggg ccagtgatat cgcgatgatg
   239401 tattctgtca ccgacattgc cgggcttaac cgtatttccc ggcgggtcct cagtaacgcg
   239461 gctcaccaag ttgcgggggc ggtttatttt gctcaagaag tgtctccggt tgatgacaaa
   239521 cccgcgctgg gcctgactat gtttggggtg acaacaccgt gtattcaggc ggttagcgca
   239581 gaattatcgg atgaatatga ctgtttggta ttccacgcca cgggcagcgg tggcaaagcg
   239641 atggagaaat tggccgaaag cggtttattg gctggcgtgc ttgacctgac caccacagag
   239701 gtttgcgacc tgttatttga tggcgtatta gcctgtgggc cggaacggtt tgatgcgata
   239761 gcccataccc atattcccta cgtcggttcc tgtggagcac tggatatggt caattttggc
   239821 agcccggcca ccatcccggc taaatatgcc gaccgcctgt tctataaaca taatgctcag
   239881 gtgacgctga tgcgtaccac tgagcaagaa aacattgaaa tggcccgctg gattggcgag
   239941 aagttaaacc gttgtcaggg tgaagtgcgc tttttaattc cggaaggggg gttctccgca
   240001 ttggatgccc ccggtcaacc gttctgggat gaaaaggcgc taacggcctt tatccgcaca
   240061 ctggaagaaa cggtgattca aaccgataag cggcgcgtgg tccattatcc attcaatatt
   240121 aatgacccgc tgtttgctca ggctgccatc gaaaacttta aagaaattgt gaataaagaa
   240181 gttgtgaatc gtccttccca ttaggggcat tttatttatg gagaagcaca tgcctaaatt
   240241 tcaacgtcag gccatattgg ccaagtttcg ggaaatgatt gcccgccgtg aacctattat
   240301 tggtggcggt gcgggtacgg ggctatcagc caaatgtgaa gaggccgggg gaattgattt
   240361 aatcgttatt tataactcag gccgctatcg tatggctggt cgtggctcat tggcggggtt
   240421 actggcgtac ggcaatgcca atgatattgt ggttgatatg gcaaaagaag tgctgccggt
   240481 ggtcaagaat acccccgttc tggccggtgt taatgggaca gaccccttct gccaatttga
   240541 tcactttttg gaccatctga aagcgcttgg tttttcaggc gtacagaact tccccactgt
   240601 ggggttaatc gacggtaatt tccgcgctaa ccttgaagaa acgggcatgg gctatgggtt
   240661 ggaagtggaa atgatccgtt tggctcacca aaaagattta ctgaccacgc cctatgtctt
   240721 cagtgccgaa gatgctatcg cgatgacaca agcgggtgcc gatattattg tgccgcacat
   240781 ggggttgacc accgggggca acattggtgc ggatacggca ctgaagctgg ccgactgcgt
   240841 tcctctgatt aatgattggg cagcggcagc caaaagcgtc cgtgaagagg tgattgtgct
   240901 gtgccatggc gggccaatct ctacaccgga agatgcgcaa tacattatgg atcattgccc
   240961 acaatgtgat ggtttctacg gcgctagctc aatggagcgt ttaccgacag aaattgccct
   241021 gactgacacc acccaaaaat ttaaaaatat aacgcgttga tactttttgc caataccagt
   241081 ggaaagcctg ctttgtgagt tttgtccggt aatcggctaa atgaagatgc agggtacgca
   241141 aaaccgaagt tgttactgac ttcggttttt tttgggtctt ttagcgcgaa tagcccccat
   241201 tcaaagactc gaaatgcgag acctcgccag cctattacgg cgctcgactg acctctagtc
   241261 agtgagccag tggtgagatc accaacagta actggctgat aaaattcgta ttataagtag
   241321 acgatgagcg gctctttggc gagtgtggca agccatgctg tctaacaatc aattttatcg
   241381 gcaacaactg caaatagtgc tcataaatta actactttta accggttgac agtctttttc
   241441 ttctcggcgt aacatgcgcg cactattctt tatgaggacc ttcgccttgg acacacccag
   241501 tagatactgg ctcaataacc tattcatagg gtgcaacttc taaggctatc ctcttttttg
   241561 ctgatagcct tcgtggttgt cagcggcccc gctaaattgt cgctgtgagt caggtctttt
   241621 atggtctgaa acataggtat ttcgatattc acctgtttct gtgcttcaat gcgtatccct
   241681 atccatcacc gcaagggagt tttggcacat gctgagcgca tttaaattac acaacaatcg
   241741 cttatctcgc ttggagctgg atgaatcaga tgatctggcc tcctcactgt gggtcgatct
   241801 cgttgaaccg gaagaaggtg agcgggagcg cgtccagacg gagttaggcc aaagcctggc
   241861 gacacggcca gagttggacg atatcgaggc ttcggcccgt ttttttgaag atgaagatgg
   241921 tctgcacatt cactccttct tctattacga agatgctgat gatcatgcgg gtaactcgac
   241981 cgtggcattt actattcgtg atggtcgcct ttacaccctg cgtgagcgtg aattgccggc
   242041 gtttcgtttg taccgtatgc gcgcacgtaa ccaaacgtta gttgatggca acgcttatga
   242101 gctactgctg gatctgtttg aaactaaaat tgaacagttg gcagatgaaa ttgagaatat
   242161 ttacagcgat ttagaagcct taagccgcgt cattatggaa ggccagcagg gtgatgaata
   242221 cgatgccgcc ttgtccacgt tggcagagca agaggatatc ggctggaaag tgcgtttgtg
   242281 tctgatggat acccaacggg cgctgaattt cttggtacgt aaagcccgcc tgcccagcag
   242341 ccagttagag caggcccgcg aggttctgcg cgatatcgaa tccttgctgc cacacaatga
   242401 gtccctgttc cagaaggtta acttcctgat gcaggcggcg atgggcttta tcaatatcga
   242461 acagaaccgc atcatcaaga tcttctcggt ggtttctgtg gtcttcctgc cgccaacgct
   242521 ggtggcatcg agctatggga tgaactttga gtttatgcca gagctacgtt ggtcatttgg
   242581 ttatccgggg gccattgctc tgatgatcat tgctggtctg gctccttatc tgtacttcaa
   242641 acgtaaaaac tggctctagg gttgtattga taaaaatatc cagcaacgaa taaaaaagcc
   242701 cggtcactca attggactaa ccccaatatt gagtaaccgg gctttttttc ggcatcttac
   242761 cggcgtagtt tgcgttgggt atagagtgca tccagcgtaa acagtagcag ggccgcccag
   242821 ataaagatga aggtcaccat cttgtcatta ccaatggttt caccgtagaa cgtcaccgcc
   242881 aaaataaaca tcaatgtagg cccaagatac tggaagaaac ccagtgtcga aagacgcaaa
   242941 cgggtggccg ccgcggtgaa gaacagcagt gggattgtgg taatgacgcc cgcagcggct
   243001 agcagcaggt tcagcgacca ggcattggcg ctcaggtggc tggtcgggct gtcggcgatg
   243061 aaaaacagat agacggcggc tactggtagc agccacatgg tttcaatgag cataccggtt
   243121 tgggcatcaa cgcccagctt tttacgcaac aagccgtata aagcaaaggt gatggccaga
   243181 cccagcccaa tcactggcag tgaaccaaat tgccacagtt gaatcagcac gccggcaaag
   243241 gcgagtgcca cggcgaccca ttgcatacga cgaaagcgtt cgccgagaaa taacatgcca
   243301 aacagcacat tgaccaacgg attaatgaaa tatcccagac tggcttccag catgtgattg
   243361 tggttgaccg cccagataaa cagcagccag ttactggcaa tcaaaacggc ggtcaccgcc
   243421 agtaataata ggcgcttacg gtttttgcag gcgtcgcgca cctgtggcca atggcggctg
   243481 acggtaagca gaatcaacat aaagaagaat gaccagatga ccctgtgggt cagaatctca
   243541 tcagcgggca cttgttggat gagtttgaaa tacgcgggag caaggcccca aataaaatag
   243601 gcagccagag caaaaaaaat gccctgacga gtttgttgtt tatccatgga gtggctcggt
   243661 acagaataca agaaaggaga tgcggttagt gtacttaact ttgcgtggcg aatcacccac
   243721 gcagtaggtt aaattagcca accagatagg tcgccgtcgc gctggcgata tgaatttgtt
   243781 tttcattatg cagttcaacc cgggcgacag ccactttgtt tccactgcgt aagatactgc
   243841 ttctggcgat aaaatgctca ccacggccag ggcgcagata gtcgacgcgt agatcgatag
   243901 tgcccatttt agccagcttt atttgcagtt gctcttgaat cagtggttca tggcgtatca
   243961 ggctattgcc aacacaaacc agacccgcgg caacatccaa tacggcggca atgaccccac
   244021 cgtgcaagat cttttgcgcg atattaccca ccaacttgtc atcattatcg aaggtgattt
   244081 cggcataatc ttgttcaaaa cggactaatt ttagccctaa ttcacggttg aatggcatgt
   244141 gataaacaaa ggtttcgccg atcatgcggc gagcgtcttc cagtgttaag ggcgttactg
   244201 acattatgtt ctattctctt ctcttagtta tcgcttagaa acagccgtta tcgatcagaa
   244261 gcaatcacat tatacgttaa ttaattgttt attttatgct tgtattttgt tgttttccag
   244321 ccattaaatc ataaagataa acaacactaa tccaaggtaa catttgtgtg tagaatgagc
   244381 tgttttcatt aaaaatagaa ataatccgag ggtggtgagg gaattatggc gagattttgg
   244441 cagatactga ttgcgttatt actggtgcca acattggcac aggctgaaga agcaacgatt
   244501 gaaaagattc atgatgcgcc cgcagtgcgt ggcagtatta tcgcggcaat gttgcaggac
   244561 cacgataatc ctttcctact ttatccgtat gaaaccaact atttgctcta cacctatacc
   244621 aacgagatca ataaacaagc cattagctcg tatgattggg ctgaacaggc gaataaagat
   244681 gaagtaaaat tccaactgag tttagctttc cctatctggc gtggtattgc cggggataac
   244741 tcattattgg gggcttctta tacccagcgt tcatggtggc aggcatccaa cagtgaagaa
   244801 tcttcacctt ttcgtgaaac caactacgag ccacagctgt ttttggcgtg gtcaacagat
   244861 tacgaattgg ctggctggac tttccgcgaa gtcgaatttg gttttaacca tcaatccaac
   244921 ggtaaagctg acccaacctc acgtagttgg aaccgtgttt atacccgcgt gatggcacaa
   244981 cgtggcaatt tggaaatcga cctgaagcct tggtatcgta ttcctgaaag cgacagtaaa
   245041 gatgataacc ctgatattac gaaatacatg gggtattatc gcctgaaagt cggctatgcc
   245101 ctgggtgaca gcgtattcag ccttgatggt cgctataact ggaataccgg ttacggtggc
   245161 gcggaaatgg gctggagcta cccaattacc aaacatgttc gcttctatac tcaggtattc
   245221 agtggctacg gtgagtcaat gattgactat aactttaggc aaacacgggt gggtgtaggt
   245281 atcatgttga acgatgtcct ttaacgtcat ccggcgttat cacagtttca gacacaggcc
   245341 ggttagccgg cctgtgcaga tctaatagtt ggggaaaagt gtgtcgaccg cagcagtgat
   245401 aaacagggaa ttactggcag tgcaggtatt gcgagatact tttggttatc agcaatttcg
   245461 gccagggcag caggagatca tcaacgcgac attgtcaggc caggattgtc tggttgtgat
   245521 gccaactggc ggcggtaaat ccttgtgtta tcagatccct gccttggtga ccgatgggct
   245581 gacattggtg gtttcaccgc ttatctctct gatgaaagat caggttgacc aactgttggc
   245641 ctatggcgtg ggcgcgggtt gtctaaactc atcgcagacc cgtgaacagc aactggccgt
   245701 tatggatggt tgccgcagtg ggcagattaa attgctgtat atcgcgccag aacggttggt
   245761 gatggagagt tttcttgatc aactgtatca atggcgaccc gccttgctgg cagtggatga
   245821 ggctcactgt atttcccaat ggggccatga tttccgcccg gaataccgtg ctcttggtca
   245881 gttaaagcag cgtttccctg atctaccggt tattgcattg accgctacgg ctgatgaagc
   245941 gacgcgtggc gatattgtgc gcctgttgaa tctggatcaa cctctgattc agatcagtag
   246001 ttttgatcgc ccgaatatcc gctatacctt agttgagaag tttaaacctc tcgatcaact
   246061 gtggcgtttt gtacaagacc agcgcggcaa gagtggcatt atttactgta atagccgagc
   246121 gaaagtggaa gatacgaccg cccgtttgca aagccgtggc ttgagtgttg ccgcctatca
   246181 cgccgggctg gataacgagc gccgtgctca ggtgcaagag gctttccagc gcgatgactt
   246241 acaagtggtg gtcgccaccg tagcgtttgg aatggggatt aacaaaccga acgtccgttt
   246301 tgtcgtgcat tttgatatcc cacgcaccat cgaatcctac tatcaggaaa cggggcgcgc
   246361 cgggcgtgat ggcttaccgg ctgaggccgt gttgttgtac gatccggcag atatggcgtg
   246421 gttacgccgt tgccttgaag agaaacctgc gggtgctcag caagatatcg aacggcataa
   246481 actcaatgca atgggggcat ttgccgaagc gcaaacctgt cgccgtttgg tgctgctcaa
   246541 ctattttggt gaaggtaaac agcagccatg cggtaactgc gatatctgtc tggatccgcc
   246601 gaagcgttac gatggtctgg cagatgcgca aaaggcgctc tcttgcgtct atcgggtagg
   246661 gcaacgcttt ggcttagggt acatcgttga ggtgctgcgt ggggcaaata accagcgtat
   246721 tcgtgagatg ggccatgaca agctttcggt gtacggcatt ggccgtgaac aaacccatga
   246781 acactgggtc agtgtcttgc gccagttgat ccatttgggg ctgctcagcc agaatattgc
   246841 ccagttctct gccttgcaac tgactgaagc ggcgcgcccg gtcttacgcg cagagctgcc
   246901 attacaactg gcggtaccgc gtattcagag cctaaaagtg cgtagcagtg ccaatcagaa
   246961 atcctatggt ggcaattatg atcgcaagtt gttcgctaag ctgcgcaaac tgcgtaaatc
   247021 aattgctgat gaaggcaata tcccgcctta tgtggtgttt aacgatgcga ccttgctgga
   247081 gatggctgag cagatgccga ttactgccag cgagctattg agcgttaatg gtgtcggtca
   247141 gcgtaaacta gaacgttttg gtgcaccatt tatggccctg atccgtgatc atgtggataa
   247201 caacgatgac taaatagatc gggttagccg ttggtgctac ccgatgatcc tatcaacgat
   247261 aaaaatcgaa ttgcgtgtta gcataatttt tcgatcttcc ctgttatgag tggctatcta
   247321 tgttgatgct atttctcacc gttgcgttta ttcatctggt tgctctgatt agtccagggc
   247381 ctgacttctt ttttgtatcg caaactgccg ccagccgctc acgtggtgag gcgatgatgg
   247441 gcgtgctggg gatctcgcta ggaattgtta tttgggctgg ggtagcactg atggggttga
   247501 atctcatctt gcagaaaatg gcttggctgc atcaaattat tatggtcggc ggtgggatgt
   247561 atctgtgttg gatggggtgg cagctattga aatcggcccg tgctaaacat gatgtcgccg
   247621 aagaagaggt acaggtcgtc ttgcctgccc gtggccgcac gtttatccgt ggtctgctga
   247681 ccaacctgtc gaacccaaaa gccgttatct atttcggtag tgtattctca tggtttgtcg
   247741 gtgatgacgt gggtgcaggt gcgcgctggg ggttgtttat cctgattgtt ggcgaaacct
   247801 tcttatggtt caccgtggtg gcctgcgtat ttgcgttacc caccatgcgc cgtggttatc
   247861 agcggctttc caagtggatt gatgggctgg caggtgtgtt atttgccggt tttggtatcc
   247921 aactgatatt gtcccgctaa cgggttagcc aacggggtat ttaacccggt tggctagcct
   247981 gacaggctct ttatactttg cgcgctgtgg ctaataatgc accaatcaac ataaataggc
   248041 cgccaaatat tcggttcaag agtttcattt gctgtggcga tttaatccaa cgggcaatac
   248101 gtgtagccaa agtggcataa ccaatcatca cgataatatc gacaatcaca ctggtgctgc
   248161 ccaaaatcaa atactgtgcc acctgcggtt gctgtggcag tacaaattgt ggaaataacg
   248221 cggccagaaa aacaatgctt tttggattgg tcaggttaac aaacaccgca cgtttaaaca
   248281 gcttacgcct gggcatactg tttgccagtg catgcaggtc aagcgacccg gctgcacgcc
   248341 attgttgaat accaagccaa attaagtaag ccgcaccgag ccactttaat atttcaaatg
   248401 ccagtaagga ttgagagacc agggcaccaa gaccgacgcc aaccaagacg atatgcaccg
   248461 ccaggcccag ttgtaacccg caaatggaag caaagacccc acgcgtacca tggctgatgg
   248521 cagtgctcat cgtgttaatg gcccccgaac cgggagaaag actgaggatc aatgttgtca
   248581 gcagataggt taaccaccag tctaaggtca tcggcaaagc tccctgaatg ggtaaattta
   248641 tgccacaata ccccattgcc aatagttgtg ctatggctca caaaactctg agtaacgtcg
   248701 gctaaagcat gccatcaata ttctctatgt tattaaaata taacatcagg gctataaact
   248761 caggctacgt aaccagggcg atatagctaa gtctgtctaa gtccgtatag ttaagctcgt
   248821 ataaccagag ccacataact acgctatgct gttaggtcat cacatgaata attggttaac
   248881 ccgagaagag caatttgctg cttttgttaa tgggccattg ttggattttt ggcagcaacg
   248941 agacgaacaa gtgtttatcg gggtcgataa tatccccatt cgctatgtcc gtttttgcgc
   249001 accgcaccat acccgtgtgg tggtcgtggt gccaggtcgt atcgagagtt acatcaaata
   249061 ccctgaagtt gcttatgatc tgttccagca aggctatgat gttatggtgc tggatcatcg
   249121 tgggcaaggg cgttcagggc gtatgctgga tgatcataac cgtggtcacg tgattaaatt
   249181 cgatgattat attgatgatt ttacacaact ggtgcagctc gaaattaccg gtagccatta
   249241 tcagcagcgt tttgcgctgg cccactcaat ggggggcgcg atcctgacgc gttttctagc
   249301 caaagagcct aatgtattta atgccgttgc gttatgtgcg cccatgtttg gtattcattt
   249361 acccctgccg ggctggttgg cacactgcat tgttaactgg gctgaagggc accagaagct
   249421 acgggattat tacgcgattg gtacagggca ctggcggcca ctgccgtatt tggtcaatat
   249481 gctgactcac agccgcgagc gttatcgccg ctatttgcgc caatattcag acacacccga
   249541 aatccgcgtg ggtggcccca cttaccattg gctacgtgaa agtttgctgg tgggggagca
   249601 aattattgct gaagcggaga aaatcaccac tccggtatta ttgttacagg ccagtgagga
   249661 tcgggtggtt cataacccag cccacgatgc tttttctcag gcaatgacat tggcagggca
   249721 cccctgtgaa ggggggggac ctcaggtcat tcaaggtgca cgccatgaga tcctgtttga
   249781 gcgggacacg ctgcgtgccg aggcgcttag cgccatattg cgctttttcg cgcaacatca
   249841 atcatcagtc ggccattagg cgccgacgcc accagaggtt agaacatacc actatgtatc
   249901 atgttgttgc ttccgattta gatggcacgc tgctatcgcc taatcatacg ttgacccctt
   249961 atacgaaaga aacactcaaa ttgctgacgc agcgtgatgt gcattttgta ttcgccaccg
   250021 ggcgccacca tatcgatgtg gcacaaatcc gcgataattt ggagatcaat gcttttatga
   250081 tcacctctaa cggtgcgcgc gtgcataaca ctgagggaga attgattttc agtcataacc
   250141 ttgatgcgga tattgcccgt gatttgtaca atattgaaca tcataatccg gatatcctga
   250201 ctaacgtcta tctgggtgac gaatggttta tgaaccgcga atgtccggaa caagaagagt
   250261 ttttccgtga atctgtgttc aattatcagg tatttgaacc tgcattgctg ccgactgacg
   250321 gtgtatgtaa ggtttatttc acctgcgaag atcatgacaa gttgctgatc ttggaagagg
   250381 ccattaatgc ccgctggggc gatcgcgtta acgtcagttt ctccttccct acctgcctgg
   250441 aagtgatggg cggcggcgtg tccaaaggcc atgcccttga acaggttgct aaaatcatcg
   250501 gttattcact aaaagactgt attgcctttg gcgatggcat gaatgatgtc gaaatgttgt
   250561 cgatgtctgg caaaggctgc atcatgcgcg acgcacatca gcggctaaaa gatgtgttgc
   250621 cgaatttgga agtgataggc tctaacgctg atgatgcggt accacactac ttgcgtaaga
   250681 tgttcttagg taaggaagag taaggttaac gttgcagtag tatgatgatg ctgtggagta
   250741 gggtggcctt tggtcaccct ttctccttgg cgttgcaggg gtgttagcgg cgcgcactca
   250801 cctgaatcac ttacttgagt aagctcatca ggatttgttt acttgctgcc tacctgccac
   250861 gtcaatgact ttgggttata ccctttctcc ttggtgttgc aggggtgtta gcggcgcgca
   250921 ctcatcttct aacattatgc attatctgaa ctaatgcata ataataatat aatgatatta
   250981 aaccaatgat aataaagaat aattagttgt tctatatatt catgaagata atggtatcgc
   251041 agtattttaa tttaatatta acgataatct tatctgaatg gagttaaata tgagtgatgc
   251101 aaacgttatc ccctcccagt taatacctat aaaaagccct attgctgcaa gattagatag
   251161 tagtgatttg atcgatgtac ggcctcagaa tattaatctt atcggtaaga aattaaactc
   251221 catggccgat attaatattg actcaaaaaa caaaaaaata aatataaaca ttgctgagaa
   251281 gaaatttagt agtgactaca ttcctgagga atatatctat attgccgtgt gggatgctaa
   251341 aggaaaaatg gttttccaaa aaaaattatc agatgcagag ataaaagaag agaaaataga
   251401 acttccattt gaggtgggtt atcaacttga gatgtaccac cctatcccca gaagactcgt
   251461 tagttctcct gacctttgta gtattattga ctccaattct ccattcactc ttcttgtgat
   251521 gacgccatta ggcgtgacaa atcttcagat ggaatcttat cctaccgata ttatagaggc
   251581 ggattttatt catccaaact caattccagt ggggagcaat gcggatatta ttgaatctga
   251641 atctgaatct gaatctgaat ctgaatctgc accggaaccc ataccttcta cacctatcgc
   251701 tcctgatacc cctcctgcca gcacagatcc catcgtcagc gccagtaccc acacgggtat
   251761 cgattcggca acaaaattga tggtatcgtt ccagttcaag ttgttgggct tatgtgatta
   251821 tgatattgcg acagtgacca tcgatgaaga gagtaagctg gcaggtatta agattgtcac
   251881 tgattctccc cattgtcatt tcgatgatga gctgtatgcc agtattaaag tgaccgataa
   251941 acaagggaac accacgtttg aggaaaaact ttatggcact aatgcgaata tttcaaatac
   252001 cattattccc ttcgagaaag gttataaatt agatatcttc catgctgagc ctagccggtt
   252061 acgtgtttca tctggtgata gcgatacttt aattccagag tccaaacaga atagttttat
   252121 catgacatca attggtatag aaaataccag gcagggcagt accgaggcaa taatatcaga
   252181 tcaattcgat acggaaacat tggttcaaga tatgtcttct tttggtgatt cctccattgc
   252241 gcctgtggat aatgtttacg gaaacatgaa tgacagaaat cactatctta atgtagtgag
   252301 taccgttgaa taattaatta tggctctctt tcctctgaat ctctgaagag aagaaagaga
   252361 aaaaagagag ccatgtttac ggcgagttat ttatgctgtt gctgtttttg caggaactgt
   252421 acgccttggt ccgggaagtc agtaaataca ccatcaactt gtgcctgatt gtaaataata
   252481 tcaaacagtt ggtttatatc ggtggcgtat ttaggtagcc tatcagcccg tatcgtgaac
   252541 ggatggacca tcatattact ggcatgagct tctttgacca tatcggtcag cttgatgtct
   252601 tttggtgtcg atgttttaac cactaacata tgatagtcag gaccgatgcc atcagcatat
   252661 tgcgcgactt ccttcatcgc acctggcttg aacatccagt catagttgta attaacccat
   252721 ttgccatcag gtaattgctc gtaggtttca ttccagtcag tgtatgcgat cagttggatc
   252781 agtttcagat ccatccccat cttaggttcc agctcattct taatgcgttt taattcattt
   252841 acatcaaagg attgcagata cactttatcg tctttattgg tgtagccgta ttctttcagg
   252901 acttccaata ctttggttga gatgtcttta ccttcttgat gatggaacca cggcgctttt
   252961 atttcagggt aaatacccat atttttaccg gtcgagtggt tcagcccctg aatgaattca
   253021 atttcctctt ggaaagtgtg cacccggaaa tcagattttc ccattgggaa acggttcgga
   253081 tagctctgca ctttcttgcc gttcttatca atatcaaagc cttcggtaaa tttcagagac
   253141 ttgatttctg gcaacgtaaa atcaatggca taatagcggc catctttccg tgcgcgatct
   253201 gggaagcgtt cggcaacatc ggtcacacga tccagataat ggtcgtgcaa caccaccaat
   253261 tcattatctt tagtcatcac cagatcttgc tctagataat caacgccttg ggcgtaggcc
   253321 atggctttgg ctggcagtga atgctcaggt aaatagccac tggcaccacg gtgagcgatg
   253381 acgactttat ctatggccgg tgcagattta tcagcagatg ctggctccgc ggcatagacc
   253441 gggcctacga tagaggccgc cagaatcata cttgccaaca gcgttttgac gtgagtttgc
   253501 atcaatagtg ctccatttgt cggttttata cccttcttac tcgaggttgc tgcttgttag
   253561 cggttcttga ccgatttgtc attcgtttgc tgcctggcag caacgccaat aatattgggt
   253621 ttgggatgta gggatgaaga gggctgtgac gccatgaata gcggcacagc ctaactacct
   253681 ggtgctaatc agccgttctt tttagctaat tctgcgtgat gttttttctc actgaacatc
   253741 acaacaatca gtaacagaac cgcgatgatg ctgccgccga tcataaccat aaagccaccg
   253801 tcccaaccga agtagtcaac ggtgtaacct acgatagcac tggctgctac cgagccaccc
   253861 agataaccga acaagccagt aaagcctgcg gcggtaccgg ctgctttctt cggtgccaat
   253921 tcaagtgcgt gtaagccgat taacatcact gggccgtaaa tcaggaagcc gatagtgatc
   253981 atacaggcca tatcaatgcc tgggttaccg actgggttca gccagtaaac aatcgtggca
   254041 atagtcacca gtgtcataaa gaacacaccg gttgcaccac ggttaccttt aaagactttg
   254101 tcagacatcc aaccgcaaag cagtgtccct ggaatccccg catattcata caggaagtat
   254161 gcccatgagg acttatccag tgcgaagtgt ttgacttctc tcaggtaagt cggtgaccag
   254221 tcaaggatgc cgtagcgcag taaataaaca aaaacgttag caatggcgat ataccacaac
   254281 agcttgttag gtaacacgta ttgcataaag atctgttttg ccgtcagctc ttcttcggct
   254341 tcttcggtgt aatcatctgg atagtcgttt ttgtactctt caatcggcgg taagccaaca
   254401 gattgagggg tatcgcgcat cagaccaaag acaattaatg ccaccagaat ggcaccgaac
   254461 gcgggcatat ataacgccgc tttccagtcg ttaaaccacg ccatgcctag caggaacagt
   254521 aatggcggta aaccaccacc cacgttatgg gcgcagttcc atactgatac gatgctaccg
   254581 cgctctttct tcgaccacca gtggaccatg gtacggccac atggcggcca gcccataccc
   254641 tggaaccaac cgcagaggaa caacagcacg aacatcacgg caatactgga tgttgcccaa
   254701 ggaacaaagc ccatgaacag catgacggcc gcagagagga tcaaacctgc ggagagaaac
   254761 acccgtgggt tcgaacggtc agaaaccgac cccatgatga attttgagaa accgtaagcg
   254821 atagatatac cggataatgc gaaaccaaga tccccgcgtg agaacccttg ttcgattaaa
   254881 tacggcatgg ctagtgtaaa gtttttacgc accagatagt aggcagcgta accgaagaag
   254941 atacccataa aaatttgcca gcgtaagcgg cgataggttg ggtcgacccg atctgcgggt
   255001 agccttgcct gatgtggcgc gggcttgaaa atgctcaaca tgttatgcct ccgatggcgt
   255061 tttattgttt tttgactccg gtatagcctg gtatctaccc ggtggttaaa cagttaacta
   255121 gctgtcgttt atgttccata acgagcgtca tgctagataa cattgattgc tttatctgtg
   255181 agggatggcg caattgttac agttttatga aagcggcggc aattttgggc gattattcga
   255241 tgttttgaaa caagtaataa caaatcacct gtgactttga tcacaatcat ggtttttaaa
   255301 cgccatgcga ttttcgtttt tggttcgttt ttgttcctta tcaaacaatg cccataaaga
   255361 ctgtggctca atagggacat aactcgccag caggcggctg tctgataatc tggggtcttt
   255421 catgacgaac agttctccct atatagaaac ggatgtcatc attatcggtg gcggagcaac
   255481 cggtgccgga atcgctcgcg actgcgcccg tcgtggtttg gcttgtactt tattggaaag
   255541 gcatgacatc gctactgggg ccacggggcg taatcatggt ctcctgcaca gtggggctcg
   255601 ctatgcggta accgacggtg agtcagcccg tgagtgtatt gaagaaaacc gcattctcaa
   255661 acggattgct cgccactgca ttgaacaaac ggatggcttg ttcatcacct tgccggaaga
   255721 ctctctggcg tatcagctac aatttatcgc ccgctgtcgg gatgcgggca ttgaggctga
   255781 agccattgat ccggcacagg cacggcgttt ggaacctgcc gtcaatcccg cgctgattgc
   255841 agcggtccgg gtccctgatg gcactgtcga tcctttccgt ttaactgcgg ccaacatgtt
   255901 ggatgcccgc gagcatggtg cgaatattct cacatatcat gaggttatcg gtttgttgcg
   255961 gcagggttcc cgaatcaatg gtgtgcgcgt tttcgaccat aaaaatcagc gaaaatacga
   256021 cattcatgcg cagattgtgg tgaatgctgc cgggatctgg ggacaacata ttgctgaata
   256081 tgccgatctg cgtatccgca tgttccccgc caaaggcgcg ttgctgatcc tcgggcatcg
   256141 gatcaataac atggtgatta accgttgccg taagcctgcg gatgccgata ttttggtgcc
   256201 gggcgatacc atttcgttga tcggtaccac gtcaacccac attgattacg atcaaataga
   256261 caatatggta gtaacggcac aagaggtgga taccttaatt cgtgaaggtg caaaactttc
   256321 gccgcaactg gcgcaaaccc gtattttacg tgcctacgcg ggagtgaggc cgctggttgc
   256381 cagcgatgat gatccatcag ggcgtaatgt cagccgtggc atcgtattac tggatcatgc
   256441 cagccgggat gggttggagg gttttatcac gatcaccggt ggcaagctga tgacctaccg
   256501 gctgatggcg gaatgggcaa ccgataaagt gtgcgaaaag ttgggtatca gcgcagcttg
   256561 taccacagcg caagtgccat tacccggctc acggcaatcc gcagaacaga ccttaagcaa
   256621 agtgatctct ttgcctgcca gcattcgcgg ttcggcggtt taccgccatg gtgatcgtgc
   256681 cacgcagtta ttggctggaa accggctgga taacagcctg gtgtgtgaat gtgaggcggt
   256741 caccgctggt gaagttcgct acgcggttga atctttatcg gtcaataacc tgttggattt
   256801 acgccgtcgt acccgtgtgg gtatgggcac ttgccaggga gaactgtgcg cttgccgtgc
   256861 tgcgggtcta ctcagccgct ttaaggtgac cacgccgcag caatcccgtg agcaactgac
   256921 acaatttctc aacgagcgct ggaaaggtgt acgcccaatt gcttggggtg atgcattgcg
   256981 tgagagtgag tttacccagt gggtctatca gggactctgt ggtttggatg agattccagc
   257041 caccgtgaat gcgcgggaga aacacgatga aatttgatgt gatcatcatt ggtggtggct
   257101 tggccgggtt ggcctgtggt attcgtttgg ccgaacaagg taaatattgt gcgattgtca
   257161 gtgccggaca aaatgcactg catttttcct ctggttctct ggatctcttg gcaaaattac
   257221 ccgatgggcg ggcggtcagc cagccattat cggcactcag tgcattagct gaattagccc
   257281 ctgaacatcc ttacagtaaa atgcggaata tcacgcaatt ggatgagttg gtacaggaag
   257341 ccgaggctct attacggcgg tgcggtctgg atatcgttgg gagtagcgct gaaaaccact
   257401 tacgtctgac gccattgggt agttgccgtc ccacatggtt gagcctggcg gacattccgg
   257461 ttgcaccgtt aaatggcccg ctgccgtggc aacgcgtggc cgtgattggt attgaaggct
   257521 ttctcgattt tcagccacag atggtcgcga gttccttaca ggatcagggt attgatgcga
   257581 cggcagatta tttacattta ccggcgctgg atcggttgcg ggataatccg agcgaattca
   257641 gagcggtaaa catcgctcga atactggatt taccggaaaa tctacaaccc ttagcggatg
   257701 agttatcccg cctgtcatct accgctgaaa tgattctatt gcccgcctgt attgggctgg
   257761 ataaatctgc gccattagat gccctacgcg ccgtggtcgg caaacctatt caactgttgc
   257821 cgacattacc tccttcgctg ttagggatgc gcttacatca ggcgctgcgc catcgcttcc
   257881 aacaattggg gggcttagtg atgccgggtg atgcggtttt gcgggcggaa ttggttgata
   257941 accggatcac tggcctttat agccgcaacc acggtgatat tcctctacga gctgcgcaga
   258001 tggtcctggc cagtggcagt ttcttcagca atgggctggt tgccaccttc gataaaatct
   258061 atgaaccgat actggatctg gatattttat cactgcctca ccgcgcagac tggagccaca
   258121 gtaatctgtt cgcgccgcag ccttatttgc agtttggtgt caacacggat aactatttac
   258181 ggccgctgcg tggcggtgtc gccctagaga atctacatgc tatcggtgcc gttctggggg
   258241 gctatgatcc gctccagcaa ggttgtggcg cgggtgtttc actgaccagt gctgtgtttg
   258301 ttgccgaaca gattatcagc gagatggagg tgacattatg acagggttgc caaagcatga
   258361 tgctagcccc gagcaggatg gcacgatggt gggcgatagc cgtctcacgc gagataatag
   258421 cttcgaaagc tgtatcaaat gtacggtctg tacgacctac tgcccggtgg caaaggttaa
   258481 cccactctat ccggggccga aacaagccgg gccggatggt gaacgcctgc gtctgaaaga
   258541 tccggcactg tacgatgatg cgctgaaata ttgtaccaac tgtaaacgtt gtgaagtggc
   258601 ttgcccatca gatgtcaaaa ttggcgatat tatccaacgg gcgaaagcca gccatagcac
   258661 taacaaaccc aaattacgcg atgccatcct cagtcatacc gacatcatgg gcacgctttc
   258721 gacaccgttt gcaccggtga tcaatgcggt gacggggttg aaacccgttc ggatgttgtt
   258781 ggacaaagca ctgaaaattg accatcggcg cgaattaccc aaatactcat ttggtacctt
   258841 tcgccgttgg tatcgcaaac aggcagaaaa acagcagcaa tataccgagc aagttgcgtt
   258901 tttccatggc tgttttgtca actataacca ccctcaatta ggcaaggatt tagtcagcgt
   258961 tttcaatgcg atgaatatcg gtgtgcagtt gttgaaacgt gaaaaatgct gtggtgtccc
   259021 actgattgta aatggtttta ttgagcaggc gaaaaagcaa gcacgggtaa atctggaatc
   259081 actcactgat acggtcatcg gccgtaatat tccggtagtc gccacctcct caagttgtac
   259141 cttcaccctg cgggatgaat atcctcattt attagatgtg gatacgaccc cggtgcgcga
   259201 taaagtagag ttggcgactc gctaccttta ccgcttattg gatcaagggc gagagctacc
   259261 tctgaagcct ttattctcat taaatccctt attggcatct caagaagccc cattgcgcat
   259321 tgcctatcac acaccttgtc atatggagaa aatgggctgg acggcctata ccctggcttt
   259381 gctccaacgg atacccggtg ttgagctggt ggtgttagat tctcaatgtt gcggtatcgc
   259441 cgggacctat ggctttaaat cggaaaacta cgcgacatcg caagggattg gggcatcgtt
   259501 gttccagcaa attgaggata gcggggttga tttggtgatt accgattgcg aaacctgcaa
   259561 atggcagatc gaaatgtcga ccagtaagaa atgtgagcac ccgattactt tactggcgcg
   259621 ggcattggct tgatgggggt aaaaattatg gttgaggaga tcgataaagc cgagcaagtg
   259681 aataacgctg gataagtgaa taacgctgaa taagttgata acgccggata aattaataat
   259741 gccgagtaag ttaataaaac agagcgcggg tgaaccgcgc tctgctggga cagattattt
   259801 cagcttcaag gtactgataa tggattcggc ttcggtttga gcttgctgct gattctcggc
   259861 ggggagcgta atctgcaatg tcattaattg gttaccgacg gttcccatga cgatagatga
   259921 atacgctttt tggccgctac tggtaataat gctgtccagt tgctggaacg gttgcccgtt
   259981 aatattaatc gtcttgttgg tcaccacttg caggtttgca tcgcgggcgc gctgctgctc
   260041 ggctaaacgg ttggtcagca cttccaactt ttcattggtg ccctcaccta aaatgacgat
   260101 cactgcttta tcaccagtat tattggcgta aacgtgcatg ttattggctt gattacccat
   260161 cttcccgctt tggtctgaca ggtctgctgg caagttaaag gtcactttgc catctaacag
   260221 gctgacggtc tggcccacgt tattatcgct actgttatca caggcgctta atcctgcgac
   260281 cagcaggccg acggcaagaa atcgaactat ttttttgtac atgggtatcc cttattcata
   260341 cgtgtatgcc tttcgagcca cgggcggatg tcgataacgc ctcaacaact gacaatttat
   260401 caatagttgc taagttattc tatcgcacct tattcagacg cgaaaagcaa cctatcgttc
   260461 agttgccagc actggctgac ccgtctgccg ggcaaagtac ttcagcaaca cattcagcat
   260521 cacgccataa gctggcagga agaacaacat gcaaattaac agcttaaagc tgtaatcgac
   260581 taacgcaatt tccacccagt gtgctgccat aaacgggtca ctactgcgat agaaagcaat
   260641 gaagaagaat gccatggtgt cactgatatt gccaaagaac atggccgcag taggtgcaac
   260701 ccaccaggca ttacgctgac gtaggcggtt aaacacctga acatccagaa tttggccaag
   260761 aacataggcc ataaaactgg cgacggcgat acgagcaacc accagattaa aactggttaa
   260821 tgcggggaac ccctgccagc ttccctgata aaacagtgct gatatcagat acgaaatcaa
   260881 caacgcgggc accatcacgg aaagaataat ccggcgcgcc aaaggggcac caaaaattcg
   260941 cacggtcagg tcagtggcta agaagataaa tggaaaggta aaagcccccc aagtggtatg
   261001 aaagccgaag atagcgatcg gcaattgcac caggtagtta ctggaggtaa tgatgacaat
   261061 atggaatagc gatagccata ccaacgcggt catccgctgt tgggcagtaa acgaaaacat
   261121 aaatgtaacc tttttggtta ttggggtgag ggaacccaaa caaaatatgc cgcaagatct
   261181 acggcgcggc ggcataatac gcgtttgcgc aacgaatgca atggttaatt ttaacgcaaa
   261241 cgattaaggt aaattcttta ccttggttaa gctatttgct tttgttaaac catcggattt
   261301 cgttaaactg gccgcctttg taagcttgct gacattttat ctttctatta aaccgcttac
   261361 tgacgaacaa gagaaccgcc atgaccgata tttttgctaa tccagataaa acccttgatg
   261421 ctctgggcct gcgttgccca gagccggtga tgatggttcg taagacggtc cggcacatgg
   261481 aagagggcca aaccctactg attattgctg atgatcccgc gaccacccgt gatattccgg
   261541 gcttctgtcg ctttatggat caccagctac tggcgcaaga tactgaacag accccctatc
   261601 gctatttggt gaggaaggga ataaccgcag gttaatccag tatcttgctg atcaagcatc
   261661 gatttaatca aacattgacc taatcaaaca tctcgcttgc gtaacaacct caacgcattc
   261721 gctgtcacca aggctgttgc gccggaatcc gccaatactg ccagccacaa gccagtcaga
   261781 cccagcaggg tggtgaccag gaagatggct ttcaagccca gcgcgatagt gatgttttga
   261841 cggatattcg cgttagccgc ccgtgagagc agaataatct ccgccaaccc ggtcagccgg
   261901 ttatgggtca atgcggcatc cgcggtctcc agtgcaacgt cagtgccgct gcccatcgcg
   261961 accccaatac tggatgcttt catggcgggc gcatcattaa taccatcacc taccatgacc
   262021 gtcggttgca atgcattcaa tgccatcacc gcctgtactt tatcggctgg cagtaacccg
   262081 gcgcggtaat caatccccag ttcaccggca atggcggcgg ctgcgcgtgg attatcgccc
   262141 gtcagcatca ctccctgaat tcccaatttt ttcaacgcgt caatcgcctg tttggcatcg
   262201 gtgcgtaatg tgtcacgcag cgccagcaag ccgataaatt tctcatcctc caagaccaca
   262261 acggctgtct taccactgct ctccagttgg tcgatctgtg cctgccattc atcggtcagt
   262321 agtgccggag acaacttgct gggtgcactg acacggacca ttaaaccatc gaccacacct
   262381 tcaataccga cccccgccaa cgcccggcgt tcttcggcca gtggcaacat tggcgtattt
   262441 tgctgagcac gttgattttg ctgagcacgc tgattttgct gagcacattg tatgatcgcg
   262501 atggctaagg ggtgatgtga ccccgcttct accgccgcgg ccaaggtgag caaccgggtt
   262561 tcactgatgc ctgagatggg cagaacgtca gtgacttttg gtttaccctc ggtcaaggtg
   262621 cccgttttat caaatgcaat gatttggcta cggcccagtt gttccagtgc cgcgccgccc
   262681 ttgattaagg ccccacgccg tgttgccgcc gccagtgctg aggtaatcgc cgcaggggta
   262741 gaaatcacta acgcacacgg gcaaccaatt aacaacagtg tcaggccacg gtaaatccaa
   262801 ggttcccaag gtgcggcgaa aactaatggt gggaccaaaa tgaccagtat ggagaacagg
   262861 ataattatgg gggtgtatat acggctgaag cggtcaataa accgttcaat tggcgcacga
   262921 cgctcttctg cgagctcaat cagttgcaga atacggtcaa tggcattatt ccccggttcc
   262981 gataccacgc acatttcgac ggcacgatca acggacaggc agcccgcggc gactttttcg
   263041 ccttgctgac gttcaacggg tatggattca cccgttaggg cgctttcatc gaagctggcg
   263101 aaagaggcct gtagttcagc atcggcaggc aggcggcccc ctggtgggat ttcgataata
   263161 tccccagggc gtaaatctgc gacaggaact aatgtgcgct taccatcctt taacagtaat
   263221 gcctcttctg gtaccagcgc catcagtgcg gtgacgccgc gccgcgcacg attcactgca
   263281 taagactcga gtaactcacc caccataaac agcagtaata ccatggcggc ttctgcggtt
   263341 gcaccaataa acaccgcccc gatagcggcg acgctcatca atgtttcaat ggcgaaaggt
   263401 gtcccagaac gaatcagttt ccaggatttg atcacaaagg ggatcaagcc aacgatggtg
   263461 gtgatagtga acgcagtttg gctaagttca gtattgaaga aggataatcc ccaactgata
   263521 agcattaagg tgcttagtaa tgccagtggt aaatactcac gaagacgtga ttccgtggca
   263581 acgtttttct gcccggcagt ggtttgggta tttaccaggc taaatccagt agcaatcacg
   263641 gctttctgga cgagggaacg cacatcggca cgggcatcta ccaccaattt ctcggtggtg
   263701 aacagcactt ttaccttctc aacgccatca agtccgctga ttgcattttc aattttccgg
   263761 gcgcagctcg ggcaatccat ccctttaact tgccaactga aacgttgggt tccgctaaca
   263821 atagtggtat caagtcgatc actctcttcg tcagcctcat cggcatgagt atgactacaa
   263881 ctctctccgt catgatgtga gtgttcactt acagaatcat gactgatagc gtcgctgtta
   263941 gctgcagtag ccagattgct acaaccggtt tgatgtttgt catgagtatg accacagcca
   264001 caattactgt tggtctctac tgatttctga tgctcagagt gtgaatgcat gatgctgctc
   264061 cctatgcagg atgtaacagg tatatgccca tgtcccttaa cgttgcagtg gtgctagtga
   264121 ccgcgctgct acgccagatt ctttgggtat agctgtactc tacaccttgg agccaactcc
   264181 agagtcaagg ggttagatga gaatagttgt taaataggat tgtttttatt gactgccaac
   264241 cgagggaaaa atgaaagaga gggggccgtt atgcaccaat ataccgttat gcaccaatat
   264301 actgagatga ggacatgaag actcgctccg tccgtggagc aacttagtca tgctgttcag
   264361 taacagggca tgggtgagat gaattataaa tatattattt atcaatgtac tcgctgccaa
   264421 tatcttagat attgatacac tcgtgaccaa tacagatgct caactacaga tacagcgacc
   264481 tgacaatcaa aaagtgcccg ataaaatagc acccggcagt gatggcatct gacgcgcgga
   264541 aagagaaacg gtagcgattc agcaaccaga cagcatgtga tagcaggaga agaacactac
   264601 ccgccagtaa cgagaagccc aaatcagtgc tacgggcaaa gtactgttca cccgccatcc
   264661 aaaccattag caaggtcata ccgataaagg cgacgactgg ccagcgcata tcttgtagct
   264721 gtgtccagag agcggctaac agcagagcgc caaccacgat caacaccaga ggcaatggcc
   264781 agaatagcgt cagggtcatc tgactggcaa aactgatggt atacagcaag tgggatagga
   264841 agaatgcccc taaagcataa agtaagcgct cactgggtag cagtaataag gcatcggcaa
   264901 gcagtgttgc cagtaatcct aagacaatca gataacctgc aggaccaaga gcaggtgctt
   264961 gccaggccag taacagtaag agtaacaagg tgacgggttt gaatacccaa cgctgccagc
   265021 gggggccacg ataagtggca tcgacaaaca accaaccaga aaaaaataca gcaaggaatg
   265081 gccagctcat tatttatcct tttctctatt caggtttatc gaagacgcct gtgttgttat
   265141 gacaatctgc aattcatgta caatactgta caacactcat tagtgtaagg gatggaggca
   265201 aagagcgata gccaggcaag tgtcatttgc ttgggttatg caacttaatg cgtaacagcg
   265261 cgcagattaa actttaaggc accggctctg catgctgata tcttggtctt gtttggctca
   265321 catgctatgt taacgccgat ttcctctcgt tataacaagg aatagagaca ggtcacgcta
   265381 tggcgaatga acaactgctt tatcgtattc agtttataaa taatggtaaa aattatcagc
   265441 tttatgtccg tgaaatcggt tctagctcgt tatttggatt tattgaaatt gctgattttg
   265501 tctttgatag ccaatcaaca ttgttagttg atccctcgac agagaaattg aaaactgaat
   265561 tttctggtgt caaccgtagc tatattcctc tacatgcggt cattcgtatt gatagtgtca
   265621 ccgagaaagg tagcgcccgg atatctgagc ttggcaacaa tgtgatgaat ttcccctatt
   265681 taccgggtaa caaaccctaa gaatatttaa ctggggcgct atgggtgtca tcttttacgg
   265741 tttttacggt gtccctgtcg tatcattgat ggggcgggta tgctgaattt ttgccattaa
   265801 cagctttttg ggtcattaat ggtttttttg ccattaatag cttttagtgg gtaattattt
   265861 tgagttaata atgattttta acggattata tttaatcgat agaatgcaga tatgagcaaa
   265921 ctccctttat tatttattgc cgttgtggtg ctgatcgtcg tgctggcaac ccgccagtat
   265981 tggcagaaaa aacagcagga tgcagaaaat gatcgcgcac cggtgcgtag tgtgcaagtt
   266041 gaggtcgttg ataaacgtga agtccttgcc cccaatcgcc gatcaaggca gcgcgaggag
   266101 atcgtggctg aagagaaacg ctatgaagtt tatttccgtc cactgtccag tggcatagaa
   266161 ataaagaaca gcctcggact ctctggaggc aatgaaataa agagcggcag tgaaattaaa
   266221 atggtattgc cccagcagga atataaccgc attgagcaag gtgcacaggg aatattgcgt
   266281 ttacaaggca cgcgctatat cggttttatc ccggatgccc cgcatccttg acgcttaccc
   266341 tgcgggcaag caaattattt agggtatata cccgttgccc tttaaggtac aggggattag
   266401 gggttagctg cccttgctca ccccagtcac tgagttatct aagcgcctgg gtgtttactc
   266461 agttgctgcc tgcctgcatc ttgaagtaac ttgggtatat agcattgggt gacgatatta
   266521 ttttttaggc agttgtggct gtttcttctg ccaggctaat aattcaaata cgccaaaaac
   266581 aaagatttta aattgctgta acccactgat aggttgatcc ttgggttgtg tcgatttgag
   266641 caagaccagt tgcaagccat gcatcagaac cataaatatc atggccacat ggataaagta
   266701 tctcaatggc ttagggtaag gctggaacag attcagcagt ataaaaaacc agacgcctag
   266761 catcagtaac cggccgagat taatccacat ggtgttgctc ctgctctgcc accgatgcac
   266821 atgctggcaa atcggtttgt tggcgaataa ataaacgata ggcaacctgc ccggcgattt
   266881 tttctcgatg taacagccaa ttggcgggga catcagcaac ggcgctttct gcctccgctt
   266941 caacatagat ccaggcatca gcagccagcc agttaaattg ctctagcaaa ttaatggttt
   267001 cagccagtag gcctttacga aaaggcggat ccagaaatac caaattgaaa ggctgccccg
   267061 gttgcgccaa ccattgtaat gagttggtgt ttacaacttg cccattttca gcttttagta
   267121 gcgttaggtt gtcgctcagt tgtttggcaa cctgacgatc agcttccagc aaggtagttt
   267181 cgcttgcata acgggatagt gcttccagcc ctaacgcacc actgcccgca aaacaatcca
   267241 gacagcgagc accctgaatc atcggagcga gccagttaaa taatgtttcc cttacccggt
   267301 ccgtcgtggg gcgcagccct gggctatctg gaacggggag tttacgccca cgccacttgc
   267361 cgccaatgat tcttatctgc cccgctgact gcggtgatgc tttttttact atagaacgct
   267421 ttgctatagg ttgctttgcc atagattatt ttgcttgaaa attggccatt attgcagcgc
   267481 tgaataaaag aattagcaac tattctaccg atgtgtgctg tgtgggggaa acgttatatc
   267541 cccttcggac tttaggttgc agagatgttc gcgataacga ttgaattcac agtagaaagc
   267601 atcatcgtgc gcgtgttgct gtccaggaga aagtgataga cttgcacatt attattgtac
   267661 ccaaggctat tattgtaccc aaaggtataa gccatgattt aaccgcgagg agtgtagtcg
   267721 caaatggcaa aagaaaaaaa acgtggattt ttttcctggc tgggtcttgg ccgtcagagt
   267781 gaagaaccag cagcagagcc gctggcgact gaaaaagaag gcgttacaga gcaagaagac
   267841 gttattgaac aaaccggcgt tattgagcca acagacgtta ttgagcaaac cgttgagcac
   267901 gtcattggtg aaaaaacgac tgaagctccc gcggagaatg cctttattga ggtagaactg
   267961 cgcgagcagg tcgctgcggt aattcctact gagccgaata gcgccataat gagtgagggc
   268021 gtctctgaca ctttaccaga gaaggctgtt gctgaatcag tagttgccga atcagtagat
   268081 accggtgaca acgcggctat tgcttatgat gaggttatcg agccaataac gcaggtaacg
   268141 gaagctggcg gtgagctctc tttagtaaaa cctggcatcg agggtgatac cactgaacag
   268201 ggcggcccca cagacaatct gccaaaacgg tcgttaacgg aagacaacct tattattgat
   268261 gttcccaccc cgcaggcggt ggtagaggaa tcgcgggttg acgctgtcga gcaacctacc
   268321 gaaacttctg aagttgaaga agttgaagaa gttgaagaag ttgaagaagt tgaagaagtt
   268381 gaagaaaaaa ttatcccggt agcggctcaa gaacaagagc ggccaaccaa agaaggtttc
   268441 ttcgcgcgtt taaaacgcag cttaatcaag actaaacaga atcttggctc cggttttatg
   268501 gggctgttca gtggcaaaaa gattgacgat gacttgtttg aagagctgga agaacagctc
   268561 ctgatcgccg atgttggtgt cgaaacaacc cgtaaaatta ttacttctct gacagaacat
   268621 gccagccgta agcagttaaa agatgcagat gcgctgtatg gtaagctcaa agaggaaatg
   268681 tccgagattc tgtctaaagt tgacaagcca ttagatgtta gcggcaagag tccgtatgtc
   268741 attttaatgg ttggcgttaa tggcgtgggc aaaaccacca ctattggtaa actggcgcgc
   268801 caattccagg ctgaaggtaa atctgtcatg ttggcggcgg gtgatacatt ccgcgccgct
   268861 gccgttgagc aattacaagt ttggggtgag cgtaacaaga ttgcggttgt tgcacagcat
   268921 accggtgcag attccgcttc ggttattttc gatgcgattc aggcggctaa agcccgtggt
   268981 attgatgtgc tgttggccga taccgctggg cgtttacaaa ataaagccca cttgatggaa
   269041 gagctgaaga agattgtccg ggtaatgaaa aaactggacg gcgacgcccc ccatgaggtt
   269101 atgctgacac tggatgccag taccggacaa aatgcggtga gtcaggcaaa actgtttaat
   269161 gaagcagtgg gcctaaccgg gattacccta actaaactgg atggtaccgc caaaggcggg
   269221 gtgatttttg ccattgctga tcagtttgag attccaatcc gttatatcgg tgtcggagaa
   269281 ggtatagaag atttgcggcc atttaaggct gacgaattta ttgaggctct ttttgcccga
   269341 gaggattaat acggatgatt cgctttgaac aggtcagtaa agcttatctg ggtggacggc
   269401 aggcgctgca gggagtcgat tttcatctgc gccctgcgga aatggcgttc ctgaccggcc
   269461 attctggtgc agggaaaagt actctgctga aactgatttg tggtatcgaa cgccccagtg
   269521 ccggtcatat ctggtttggt gggcatgata tcagtcgtct gaaaaaccgt gaggtgccct
   269581 ttttgcgccg ccaaatcggg atgatctttc aagatcacca cctcctgctg gacagaacgg
   269641 tttacgacaa tgtcgctatg ccactgatta tcgccggtgc gagtagcgaa gatattcgtc
   269701 gtagggtctc ggctgcgctg gataaagtcg gcctattgga taaggcgaaa aatttcccca
   269761 ttcagctatc cggtggtgaa caacaacgcg taggtattgc ccgcgcagtg gtgaataaac
   269821 ccgcggtatt gctggccgat gaaccgaccg gtaacctgga tgatgcctta tcagaaggta
   269881 ttttgcgtct gtttgaagag tttaaccgcg tgggggttac cgtcttgatg gccacccacg
   269941 atacgtcgtt gattgcccgg cggcgttacc cgatcctgac gttgagtcag gggcggatgt
   270001 caggagcaca tcatggcgaa taatgcgcga aaagcaaaaa ccaaggcgct aaagggcggt
   270061 tggcgcgagc agtggcgcta ttcgtgggtc aatgcgattg ccgatatgat gcgtcagccc
   270121 atggcgacgc tattaacggt gatggtgata tctatttcgc taacgctgcc aagtgtatgt
   270181 tatatcgtgt ggaagaacgt tagtcaggcg gcggagcaat ggtatccaac accgcaactg
   270241 acagtctatc tggataaagc actggacgat aacgcggctg agaatgttgt cgtgacgtta
   270301 aaagctgaag ccggtgttga gaaggtcaat tacctgtcgc gggaagaggc gatgggtgag
   270361 ttccgcaact ggtctggttt tggcggtgcg ctggatatgc tggaagagaa tccgttacct
   270421 gccgtcgcta ttattactcc caagttaaat ttccaaagtg ctgaaacgct gaatacattg
   270481 cgtgatcgca ttagccaggt tgaaggggtg gcggaagtcc gtatggacga cagctggttt
   270541 gcccgtttag cggcactgac gggcttggtc ggtcaggttg cagcgatggt tggcgtactg
   270601 atggtggtcg ctgtattctt ggtgatcggt aacagcgtca ggctgagtat ctttagccgt
   270661 cgggatacga tcaacgtcat gaagttactt ggtgctactg atgggttcat tttacggcca
   270721 ttcttgaatg gcggtgcgat gttagggttc ggcggtgcgg tgttatcgtt gatactgtca
   270781 gaggcattgg tatggcaatt ggggtcagtt gtcaaacagg tggcgaccgt gtttggtacc
   270841 caatttacct tacatggcct gagttgggat gaaagcctgt tactggtatt aatctcggca
   270901 atgattggct ggattgccgc gtggttggcg acggttcaac atttacgccg atttacaccg
   270961 caataaagaa tgtttgttat actctttcct taccgggctg aaatcaggta gggagagagt
   271021 cgctgttcag tcattgacga tgtctattca taccatcggt tttctttgat gcatatggtc
   271081 aaattaatag atatggttag cgatctgcta agatcctcag cccaaaaacg tgatctagat
   271141 tgaactttta aagcaatgct cagtcgaata ttgcagcaaa atgataagtt gctcagcgct
   271201 tgaatctgta taaccaggtg ctaaaatatt agcgctgaga gaaacctgca ctaaacatgc
   271261 aactgagagg gtttaaatga ccaaagaaat gcaaacttta gccttagtgc cccagggtag
   271321 tctggaagcc tatattcggg ctgccaacgc ctatccaatg ctgactgcag aggaagaacg
   271381 ggagctggct gaacggctgc attaccaggg cgatctggga gcggctaaac agcttatcct
   271441 gtctcacctg cgctttgttg ctcatgttgc ccgcaactat tccgggtacg gtttgccaca
   271501 ggctgacctt attcaggaag gtaatattgg cttgatgaaa gcggttcgcc gttttaaccc
   271561 tgaagtcggg gtgcgtctgg tgtccttcgc tgtgcactgg atcaaagcag aaattcatga
   271621 atatgttctg cgtaactggc ggattgtgaa agtcgcaact accaaagctc agcgtaagct
   271681 gttcttcaac ctgcgtaaaa ccaagcagcg cctgggctgg tttaatcagg atgaagtaga
   271741 attggtcgcc aaagagcttg gcgtaaccag taaagacgtt cgcgagatgg agtcacgtat
   271801 gtccgctcag gatatgacgt tcgatccttc tcctgatgac gaagcacgtg acggccaatt
   271861 catggctcca gtcctgtatt tgcaggataa aacctctgat tttgctgatg gcatcgaaga
   271921 ggataactgg gatacccacg cggcagataa actgtcttat gcgttggaag ggttggacga
   271981 gcggagccaa catattattc gcgcccgttg gctggacgat gagaacaagt ccaccttaca
   272041 agaactggcc gatcagtacg gtgtgtctgc tgaacgtgta cgtcagcttg aaaagaacgc
   272101 gatgaaaaaa ttgcgtatgg cgattgaagc ctaatagcaa caaacagatg ctgtaatccg
   272161 gcatgataaa gaagggcgat attgattatc gcccttttgc tttttggtag atatggacga
   272221 ttaccgtttg gtagctccgc cgctaacgtc ggcaactatc tccgcgccga ctgttcgtaa
   272281 tgactgtctg cggcctaccg ttcgctgcta cggttcgtca ttattgtccg cgcagcttac
   272341 cgccgccagc attgtgcttc atggctaaat ccacacgcga gcataaagct attcatctgg
   272401 gggcgctcgg cagctgtgag atcctcgcca ttcaggtacc aatgcttaat ttccggtaac
   272461 tgacgcagcg tttcctcgat cagatacaac cccacacctc ggcgacgcgt cacttctctg
   272521 acacataaat cctgtagttc agcctgttgg tcatataccg ccactttaac tgcacctaac
   272581 aaacgttcat taaaacgtgc agcaaaaagc ggtttaccct cagtaatcca ctgttgccag
   272641 acaacaggca gttgattcgg ccagatttta gctaaatcta taacatcttg atgagtaaga
   272701 gttattagtc gttcaatcgt cagtttcatc gcagataagc catagtaata aagtggatat
   272761 agcgccgagg ttcattgtac tagaacacag accagagagc tgtgtaagtt tttctgtacg
   272821 tccacggagg gaaatgtttt ttcgctactg cgttttccga gttttaacgg agtaaacgat
   272881 cacataacca gcacaacaca ctatcaattg ttaaaaaaac attcaattca cacctaattt
   272941 tatgctgttt acaccgcttg tttctgcttg tcttagttga tttgcagcat aaaactcctg
   273001 tttaatggta tgaaaaataa agtcttatta gaaaaaataa agactttcaa ggttaaatca
   273061 ttattactta tgaacaaaat gttacattaa tgctaaaaca ctcagacaaa cacaacaagc
   273121 atgttcacaa tgacagatgg ggaattcgcg gatgaaatta acaaaaggta aagcgttgct
   273181 ggctgggtgt atggcaatgg cgatgagtca ttctgtgctc gcgcaagaca ttaaggtcgc
   273241 tattgtgggg gcaatgtccg gcccggtggc ccaatacggt gacatgcaat ttaccggtgc
   273301 gcgccaggct atcgccgata tcaacgctaa aggtggtatt aaaggcgata agctggttgg
   273361 tgtggaatac gatgatgcct gcgatccgaa acaagccgtg gctgtcgcga acaaagtaat
   273421 aaacgatggt atccgttatg ttatcggcca tctgtgctct tcttcaactc agccagcttc
   273481 agatatttat gaagatgaag gggtgataat gatcacccct gctgctacaa acgcggatct
   273541 gaccacccgt ggttacaaaa tgattatgcg caccaccggc ctggattcag accagggccc
   273601 tactgctgcc aaatatattg ttgagacgat taaacctaaa cgtatcgctg tggtacatga
   273661 taaacagcaa tacggtgaag gtctggcacg ttccgtgcgc gacagtctga aagaacaagg
   273721 tgcagaggtt gtgctgtttg aaggtgtgac cgcaggggat aaagatttct cgactctggt
   273781 tgctcgcctg aagaaagaga acgtcgattt tgtttatttc ggcggttact acccagaaat
   273841 gggtcaaatt ctgcgtcagg ctaagcaagc aggcctaacc gcccgcttta tggggccaga
   273901 aggtgtgggt aactcctcac tctccaatat cgcgggtgag gcttctgaag gcatgctggt
   273961 gacattacct aagcgttatg atcaggttcc ggctaaccaa cctattgttg atgcgctaaa
   274021 agcgaaaaaa ctggatccaa caggcccatt tgtgtggacc acttatgctg cgctgcaatc
   274081 actgacgacg gcgatggaac gtactggtag caaagaaccg gctgatttgg ctaacgatct
   274141 gaaaaccggc aaaccggttg agaccgtgat ggggccattg agctgggacg ataaaggcga
   274201 tttgaaaggg tttgagtttg gtatttttga atggcatgcg gatggttctt ctaccgcagt
   274261 caaataacaa gaatagtaga actattgaca agaatagtag aactatctcg ttttaggatt
   274321 gctctcgcag taatccggcc ccttctatca actgcatccc ctcgtattcc ggggggattt
   274381 ttccctctac agcgtagatt gggacagtga ctagggcagc caggcaagtg aatcaaaggg
   274441 ttagggtatg tcagagcagt ttttatattt tctgcagcag atgttcaacg gtattacgtt
   274501 gggcagcact tatgcgctga tcgccattgg ttataccatg gtgtacggca ttatcggcat
   274561 gatcaacttt gctcacggcg aagtgtatat gatcagcagt tacgtctcat ttatcgtgat
   274621 cgccgcatta atgatggtgg ggatcgatgc cagttggcta ttgattggtt gcgctttcct
   274681 ggtgtcgatt gtgatcgcca gtacttacgg ctggagcatt gaacgggtag cctataagcc
   274741 agttcgtcgc tctaagcgcc tgatcgcgct gatttcggcg atcggcatgt ctattttcct
   274801 acagaactat gtcagcttga cgcaaggttc acgggatttg gcattaccca gtctggtcac
   274861 cgggcagtgg accttaggtg agagtaatgg ctttgctgcg acgatcagca ccatgcagtt
   274921 gacgatttgg attgtcacct tcttggccat gttggcgctg actctattta tccgttattc
   274981 acgaatgggc cgtgcttgcc gcgcctgtgc cgaagatttg aaaatggcca gtttactggg
   275041 cattaacact gaccgggtta tctcgctgac ttttgtgatt ggcgcactga tggccgctgt
   275101 cgcgggtgtg ttactcggcc agttctacgg ggtgatcaat ccctatattg gctttatggc
   275161 agggatgaaa gcattcaccg ccgcagtatt aggcggtatt ggcagtattc cgggcgcaat
   275221 gattggtggt ttggttctcg gtgtggctga agcattgacc tccgcttatc tcagcactga
   275281 atacaaagat gcggtttcat tcgcgctgct gattgtggtg ttgttagtga tgcctaccgg
   275341 gattttaggc cgtccggagg ttgaaaaagt atgaaacagc tcaacttcgt taatgccatt
   275401 atttccagct ttgtgttact ggtcctcgcc tcgtttgtga tggggttgca gttgcagtta
   275461 gacggcaccc gattggtagt acaaggtgct tcggaagtcc gttggttgtg gattggtgcc
   275521 ggttgtctgg tggttttttg cttccaactg gtacgcccac tcatacaaca agggattaaa
   275581 aaagtctcag gcccggcgtg ggtgctgccc agttttgatg gcaccacacc gcggcaaaaa
   275641 ctcttggcag ccgtggttat tatcgccgca gttgcctggc catttttagt ctctcgcggc
   275701 tctgtcgata ttgccaccct aacgctgatt tacgtcatgt tggggctggg attgaatgtc
   275761 gtcgtcgggc tatcaggcct gctggtactg ggttacggcg gtttttatgc cattggtgct
   275821 tatacttacg cgctgctgaa tcactattac ggtttaggat tttgggaaag cctaccgctg
   275881 gccgggataa ccgccgcgct atccggcttt ctgctaggct tcccggtact gcgtttacgt
   275941 ggggattatc tggccattgt gacactgggc tttggtgaga ttgtgcgtat tttactgctc
   276001 aataacactg agatcaccgg gggcccgaat ggcatcagcc aaatccctaa gccaacgctg
   276061 tttggtttgg aatttagccg cacggtgaaa gatggcggtt gggatacttt ccataacttc
   276121 tttggcctga cttacgatcc cagccaccgc atcattttcc tgtatctggt ggcgttatta
   276181 ttggtgatcc tgacgctgtt cgtcattaac cggttactgc gtatgccgtt gggccgtgcg
   276241 tgggaagcac tgcgtgaaga tgaaatcgcc tgccgctcac tgggtctcag cccgaccaaa
   276301 attaagctga cggcatttac catcagcgcg gcctttgcgg gttttgccgg taccttgttt
   276361 gctgcccggc aggggtttgt cagcccagag tctttcacct ttgttgaatc ggctttcgtt
   276421 ctggcgatag tggtgctagg cgggatggga tcgcagtttg cagtcatttt ggctgccgtg
   276481 ttgctcgttg tttcgcgcga attaatgcga gatctcaacg cttacagcat gttgctgttg
   276541 ggggcgttaa tggtcttgat gatgatctgg cggccgcaag ggttattgcc gatgaaacgg
   276601 ccacaactga agctgaaagt tgctgatgta aaggctaagc agggagagca ggcatgaatg
   276661 ggcaaccttt gttaacagtc gaagggctgt cgatgcgttt tggtggatta ctggcggtca
   276721 ataacgttgg cttgacgttg aatcaggggg agattgtctc gctgattggc ccgaacgggg
   276781 ccggtaaaac cacgatcttt aactgcctga ccgggtttta tcgcccgaca ggcggcacca
   276841 ttaagctacg tgaacgccat cttgaaggat taccgggcca gatgattgcc cgcatggggg
   276901 tgattcggac tttccaacat gtgcgtttgt tccgcgaaat gacggttatc gagaacttgc
   276961 tggtggcgca acatcagcac ctcaagagcg ggatttttgc gggtttgctg aaaacccccg
   277021 gttttcgtcg ggcggaagcg gatgcactgg cgcgagcggc aacttggctg gaacgggtag
   277081 ggctattagc gctggcaaac cgtcaggcag ggaatttagc ctacggtcag caacgacggc
   277141 tggaaatcgc ccgctgcatg gtgacgcgcc ccgagttatt gatgctggat gaacccgctg
   277201 caggtctgaa tccgaaagag accgatgaat tgaatcagct gattatggag ctacgtgatc
   277261 aacatcaggt ctcggtactg ttgattgagc atgatatgaa gctggtgatg ggtatttctg
   277321 accgaattta tgtggtgaat cagggaacgc cgttggcgca aggcatacct gcagaaatcc
   277381 gtaacaatcc ggatgtgatc cgagcctatt tgggtgaata acgtattttt ggtaaatgga
   277441 aagcgggcga ggcataaaca ataacatgtt gtcatttaat caagtttcag cccattacgg
   277501 caaaattcag gcattgcacc aggtcagttt acatattcag caaggcgaaa ttgtgacact
   277561 gattggagcc aatggtgcgg gcaaaaccac attattgggg accttatgtg gtgagcctcg
   277621 agccactgag ggcaatatta tctttggtga acaagatatc acccactggc agactgcacg
   277681 gattatgcgc gaagctatcg cgattgtccc tgagggccgg cgggttttct ctcgtatgac
   277741 cgtagaagaa aatctggcga tgggcggttt ttttgctgat cgtcagcaat atcagcagcg
   277801 gatcgaacgg gtttatgatt tgttcccacg gctgttcgag cggcgtatcc agcgggcagg
   277861 aaccatgtct ggtggtgaac aacagatgtt ggcaataggc cgggcgttga tgagccagcc
   277921 caaattgctg ctactggatg aaccgtcact gggattagcg ccaattatca ttttgcaaat
   277981 attcgatacc attcaacaac tgcgggaaga agggatgacc atctttttag tggagcagaa
   278041 tgcgaatcag gccctgaaat tggctgaccg tggttatgtg ttggagaatg gccgtattgt
   278101 tttggaagat accggcgcag ctttgcttgc gaatgaagcg gtgcggtcag cttatcttgg
   278161 tggctaatat cccccttcgt ccttgacgtt gcaggggcgt tagcgacgtt cgttactcgg
   278221 atcttgatgt ttcgcgcaag gcgcaggagg ggcggttttg ccccccagct tcccgaccga
   278281 caaggctaat aatattccaa aaaatagctc atcgattcaa tataaagcct gatgccactc
   278341 tcgtctgcat aggcttagta tctatccttc actgcacttt aaaaaggata ggttatgatt
   278401 ggtggtacaa gtaacacaat ggacttacat ggattatctg cagttcgttc cttcgctttt
   278461 ttgacagcag acttaatgct aaatattact aataataacg gagataatca cgaatataaa
   278521 gtgaccagtt cccatgtgaa taacgataaa ttacaaggcc caaaaggaat tttaaaagcc
   278581 acaaaaaatc acgcagaact caataatgaa actattgctt ctggcgaaaa aaagacgatt
   278641 aaatttgacc agctgcacgt tcgagaaata cctaatagag agcaagctag ctatatcgac
   278701 aatctcagcc ttaaccgtaa tatttactta gatacccgtg ctgatcgcga atgtcgtatt
   278761 cctacccagg ttattagccc tgaccaaaaa gtagattctg gtaccaaaga gccattttgg
   278821 ttcagtaaat acctttgtat tactacgtta tattaactct atttataccc attatatttc
   278881 gagttgccta tgcattgatt gctctgttgc aactcgaatt attgagtgtt cagcttattg
   278941 agagtccaac aattaataac gccattggaa tcaggctaac ggcgtgatag taaaattcag
   279001 cgtatccgtg tagtgacctt tatcggtggt atcggtactg taaactcgaa tgcggggtga
   279061 ccagcacatc tgtgcttctc cgccgttgct attatcactc tttagctgaa taaacttttt
   279121 ctctttgggt aatgaaaaat cagcctcgct atcctcatga tttttcagtg tgaccttgta
   279181 gttgatgatg tgctcccctt ggttatcttt taactgaaaa tagcggctac tctcagctaa
   279241 cccattgaga ttactggcac tgatcatata acgcctattt tgcgtaccca tcgccggata
   279301 atggatacaa aaacggttag ctggggcgtt aatcaatggc gcatgtaacc catggttatc
   279361 agctgtgcta tcgagtaaat gatccagatc gagggatttt aactgccata ttgcagatcc
   279421 caaccgaaat ttagggtcaa tatgcaaagc attaacgggg gcttgttctg tcagtggatc
   279481 aaagaattcg cattgattac ctgattgatt aaatgcgaca ccttgtggtg aacgcacgga
   279541 atagaacaac ccttcggaat ggagtacccc cccaatggtg gcacccattc taatatgttt
   279601 aagggcattt gccgtaatgt tgaatgacac gtgataactt tggtttgaaa aggcatgggt
   279661 gctgacaaac cttgcctctt ggaggttgta atcaatctct tgaacgggta tgccattcag
   279721 tgacatattt tggatatccc caggccggat actaaaatca gctgaaccat cggcatgata
   279781 aaaatagaga aaaagtaaag cgttattctg taccaacaga acatcttgct gagtaccaat
   279841 tatctttttc cagcgttgaa tatgtgggcc acggtcggtt tcaaataaat cggctaccaa
   279901 tgtgacatca aaagaaaccg cgacactatt atcttctaat aacgtgacat tacagttcga
   279961 atacttattg gctaatgggt aaaaatagtt cccaacccac ttggtggctg cggcagttgt
   280021 ggggtgtagg aataacagca ataacccgat aagcaatggt ttgtttttta tgttcattta
   280081 atggtctctc cgtgacgatt aacgattaac gattaacgat taacgattaa cgattaacga
   280141 ttaacgatta actattaact attaactatt aactattaac tattaactat taactattaa
   280201 ctattaacta ttaactatta actattaact tcgaatacca atgtcagttg cccgtgatat
   280261 ttccccgcag tattgtcccc cgcgggggct tttgcggata tctgtaagac ataatcggtg
   280321 gtggtgtggc gggttgcctg tgggggtacg ctaaaggact ccggtaccgc tgacagtaaa
   280381 cgtaaattgg tgcggttatt tccccaacgc acttccgccg gtgagaatgt ctgttctatt
   280441 gcgctgaaag catctgattg gcgggtgagt attagcgggt ttttaattga gatttgatac
   280501 ccctcttgcc gccggagttt gacggctacc gggacttcta cctcataaac ggcatggttc
   280561 tctgggctat tgtgcagctt gatagtgtcg taccagccac catgcggttt ttcgatttcg
   280621 attctgggtt gggctgttac ctctaatttg acgtcgatat cccccaatgg cgttgcggcc
   280681 cagcaggtgt gccatgagag caatagcaat gtgatggcca tttttatggt attcatgttt
   280741 ctggtttatc cttcttcttg atgcagataa atttgttgat agcttattac caagaggcta
   280801 gcccgaaggg cactgtaggc taaccgcctg atcctctact tttccttgca actcattgaa
   280861 agctaactgc cgatgccgac cggggtagag cgtaaaatcg tctatcattt gtccctgtgc
   280921 ttgcagttga tgccagtaca ggcgggtatt gccggtattg tgtaattcag gcttccccgc
   280981 gatacaacgg tgtgtccatt gatgttgtat tgatgctggc aggtgcctga taagccccat
   281041 ataactgatc tgcacaccca cgacagccgt attattgcca ctgattttca ggtggttgcc
   281101 tggtaccacg gctaaccgat aaacctgctc ttgttccgga gctcctaagg catgtagaaa
   281161 aattttccca ctctgtcgag ggcctagcgt cagtttcagc ggtgtggcaa aaagtaaggg
   281221 ctgctgttgg tagccaacag gggtcagcga ttccaattca ggggcgacac cagggttatt
   281281 caatcgatat aactgcaccg taatatattc agcagtcatg ccatggttga tcacggtaac
   281341 cacagtattc gcctgctgta gttccacgac ctgtggctga atatcgatca cgccagcggc
   281401 actgagcggc aagaggctaa tggcagcgaa gactaaattt ttcaccgtcc acctcaccat
   281461 tgagttgttt gaagggcagt gtgagcgcgg tgcccggata cagatttaga ctgtcgacca
   281521 gtgcggggtt accgcccgat tcgagctgct taaacttact gtgcaccgtt ccggtagcgg
   281581 tgagtgttag ctcgccagta gctgagcatt gatgttgcca atgacgagtt tgtgcagcag
   281641 ccggtggcaa atgatgaatc agcacgccat aaccaatact gatggtcatt ggggcatgaa
   281701 ctttactttt atcctcccca tcgccaaccg ctttgatatt gagcacgggg ttgatataca
   281761 ggcggtaaag ggtttcctgt accggcgatt tgagtgggat aagcgtaata tcccgctttt
   281821 gtctcggccc taacgtaatg cggttaggat taaaaatcat ttcaggctga gagatttcac
   281881 tgatgggtgt tttacgctcg gggttcacgc ctgggttatc cacacgttgt aatgtgatat
   281941 ccagataaag cggtgtatcg ccgctgttat acacctgtac ggttcgcttc tgctcttgtg
   282001 cctctaccgc aatacgggtg ggggtagcaa gcagttgtcc gtaagtggca gtaccagggg
   282061 ccagtaacag cgcgatgctg agtatcgaat aaaggtattt catgagggtt cctatcggta
   282121 ttaatcggcg tggcaaaggt aaatatgagt aggttgcgaa tgcatatcac agcggtaacg
   282181 gccagaaggg ccttggacgg ttatcgcttg cagcctattt tgggcgttaa tggaaaacag
   282241 cccattggga taagcggtat cacccgtctc ctcaatcacc ccgctcaccg gtagcccttg
   282301 tgcatttttg agaaaaccgc tgtatagcag gttcaatgtg atgtcagctt cgcctgaaaa
   282361 aacttgccca gggtgagcgc gtacgatgtt gaccggcagt tgaatattca tatccatatc
   282421 actgcggtcg gtgtgagtac ggacaaagaa acggtcttgg tagcggggga ccggtatcgc
   282481 ataggtgcca ccaccggtta ttgggctatc ctccacatga aaactatagg gggtaccgcc
   282541 cagagcgggg gctttgatca agagtgccgc tccgctataa ctgctgcgcc ccaaggcaac
   282601 cccctgtgag ctgagtgcca acatgccgtt atagctaatc cccccgttgg ttatctggtt
   282661 atcaatgcct acccggccag agatatcccc ccggctcccg ctgcgtttag caaaaccgcc
   282721 gacgctattt agtttcccgc tggcactacc actgacaccc aaagtgctgg ccccatagtt
   282781 atcaataaac tctttctggt aactggcgct ggtgttcaac tgttgttggg tataagccgt
   282841 attgatgctg gcgttacttt ggccgaagga cagggtggtg ttcaggaata cgccgtaatt
   282901 attgtggctg ttccattgcc caccattttg cagcccaagg gataacgcga ggttaaattg
   282961 tggtaattgc cagtcccaac cactttggat acggtgttgc cggttattgc ggtattgatt
   283021 gaattgataa cttagttggg ttggcccaat acgccgggta taggagcctg aggtactgcc
   283081 agagtcaggt gcgtatcgcg agacataagg tgactgatag cgagctaatg aaaagtaacc
   283141 cagtgtattg ttgccgccat ttaagcgaac gtaacctcca ctgcgtttct ctcctgacat
   283201 caagccccct gttggggtga tattcacctt attgaggctt aaagggcgtg agacgttcgc
   283261 ttccacggcc cagtgatggg catcatcttt gagtagcgtg atattggttt gtacgctttc
   283321 tatcacccta ctgcgtccaa actggactaa acggggcgtt tttttaccct tggctggccc
   283381 tttacccatt gtcagaaacc aaccattatt ggtctgattg ccaatattgc tgatggtttg
   283441 gttttcctgg ctgacgatcc gcccaagacg atcaactaaa cgaatctcaa cgttgtaata
   283501 gccccctggt agttggctgt aatctatctc gttgcgaccc aattgagcgg ggatgcggcg
   283561 aatgagctga ttatcacggt atatttcgta gtcaccatct tgagcggcat agagcacgat
   283621 actgccagtg gagggcttat cgatgaccag atagctttga ctaccgagtg ttacaaattg
   283681 gtccaacgca gggttgatca gggtgtgaac gctacctgcg ttgttatcca ggttgttttg
   283741 ccgaccggtg cgtaaataga gtgccgagaa gttcttttgc aaataccaac tgccgatccc
   283801 tttttgggtt aggcgctgat attgagggcg attaacgggc tgataggtgc tctgtgattg
   283861 cagcgtattc tgtgactgaa tcgcgttata aaaccaagat gcaaagccat aagattgcca
   283921 tggcaagccg atgtaacttt gaccacggac tgacatcgcc cgatagtggg ctgctgtcat
   283981 tcgcaaatcg agagattgat tgctgaccaa cccccatgtc gtggttggca tcagataacg
   284041 attattatta ttggtgatcg tcaatgtgtt attcacttta tctaacgcca cgcggtgacc
   284101 cgataaagta taatcacagc cggttttaca ctgtaaatac ggtatttgag ataatatctc
   284161 tcccaataaa ataatagatt cttcactaat attattatgc cgatagttct gttgattaaa
   284221 ttgcagttgt tgtttttctt ctgagaaggt aatagggctg ggcaatgtct tactgtctaa
   284281 tacccctaat aactgaagtg agttgttctc ttcagccgcg gaaaacccca ttggcactaa
   284341 atactctatt ttaactgctt ctgcatgagc gagctttagt gtgaataagg ctaaagtaaa
   284401 aagtaagcta tgattaattt ttgaataata ggccatagga ttccattcca ctataattat
   284461 ggtggtttta caggataatt atttattttt aaaagaaata atttgtgtat atacccaaaa
   284521 taattcgaat tgcaggaagt cgacaactga gtaagtcccc aggagcttac accagtaggt
   284581 gactggggtg agcgaaggcg gtcaacgcac atgcagcttg aagtatgacg gatatataca
   284641 gccaggaaat aattccatgg ctgtattcat taaattaaca aactgtattg aaacgaacta
   284701 aattaagcgc ttggttccag gcgtaactga attaccccac tatacttttc accaccgatg
   284761 gccttctccg gctctttggc gctgactttc agttctgcgt tgagctcaga gccatggaag
   284821 gcaatcaggt cttgtgtgtc ggccgtctca agcagcttct tcccatctaa caatacttca
   284881 acgtgagtaa actctttatt gctatctggc tcgcttaaga taaccggtgc ggcaagagat
   284941 acttttagct tatctccgag ttgtttgcgt gcttttactt taattgcttc tgaatggcta
   285001 taggtaccat cattcgctac cgtgtcatag gttaatttta ttttattaat attgctatca
   285061 tctgctctct tcacgtccat gagagaaatg atttctgctt caacacgaat atctttctct
   285121 attgtgtttg cataagccgc agtgctggtc aatgtggcca tagtgataat agcaataaca
   285181 gttttcttca tcataaatac ctgatagtcc tttatgtaaa aacccatcca aaatggaatg
   285241 gcattgtgat ttattagggt ttatgttggt ggtgtaatat aaaaagaggg tgttaaataa
   285301 ttacacgaca ttatgcccgt cacaaaccgg ggcgaacact aacatgacga ataacgttat
   285361 ttcaagtggt aattataccg ttttgtctga atgattttaa tttatatcac cttaaggaat
   285421 aaatacttaa ttgttatagt tagtattaat tgttagcggt ctcctttaat ttatcgccta
   285481 actaactgtt attttttatt ttacttgatg attctattgg taatgaaaaa ataaaatgga
   285541 attaaaaggt tactttcatt ttattgttaa ttttttgtac acattacaga tgctttattt
   285601 tcattaaatt gccgtatttc tgtcatataa ttgttatatt tctgtcatga aaagatgtca
   285661 tgtttgcttc cgaacaaaaa ctgatttatt tcgctcattc acacttattt tttgatgtga
   285721 gccacacaga tttattcagg ggccagatat gtttaataat tccattcata aagtgtcgat
   285781 ctgtatcgcg ctaacactta cgtttagtgc caatgcgatg gcagtgactg aaattccttt
   285841 ttggcattcg atggaaggag aattaggtaa agaagtcgat tcaattgcgg atcgttttaa
   285901 ccagtcgcag cccgattata aaattgttcc tgtttataaa ggtaattacg agcagagttt
   285961 ggccgcaggt attgcggcat tccgttcagg taaggcaccg gctattttac aagtctatga
   286021 agtcggtact gccaccatga tggccagtaa ggcgatcaaa ccggtttacc aagtcttcaa
   286081 agatgccaat attgattttg atgagtccgt cttcgttcca acagtggcag gctattacac
   286141 tgattctaaa actgggcgtt tattgtctca gccgtttaac agctcgaccc ccgtgttgta
   286201 ttacaacaaa gaggctttca aaaaagcggg cttggaccca gaacaaccgc caaaaacatg
   286261 gcaagaactg gcagcagata ccgctaagct acgcgctgcg ggttctagtt gcggttatgc
   286321 cagcggttgg caagggtgga ttcaaattga aaacttcagt gcctggcatg gtcagccgat
   286381 agccagccgc aacaatggtt ttgacggcac tgatgcggta ttggaattca ataaaccctt
   286441 gcaggtcaaa catatccaat tactgtcgga tatgaataaa aaaggcgatt tcacctattt
   286501 tggccgtaaa gatgaatcta cgtccaagtt ctataacggt gattgcgcta ttaccaccgc
   286561 ctcttctggc tccctcgcca gtatccgcca ttatgccaag ttcaatttcg gtgttggcat
   286621 gatgccgtat gacgcagatg caaaaaatgc gccgcaaaac gccattattg gtggtgctag
   286681 cctgtgggtg atggatggca aagataaaga gacttacaag ggtgtcgcag agttcttgca
   286741 atatttggtc aaaccagaga ttgccgctga atggcatcag aagacgggtt atctgcctat
   286801 cacgacggcg gcatatgaac taacgaaaca acaaggtttt tatgagcaga acccaggcgc
   286861 tgatgtagcg acccgccaga tgctgaataa accgccattg ccttatacca aaggtctgcg
   286921 tctcggcaat atgccgcaga tccgtaccgt agttgatgaa gagctggaag ccgtatggac
   286981 cggtaagaag acgcctcagg cggcattgga taactctgtg aagcggggtg atgtgttact
   287041 gcgtcgtttt gaacaagcca ataaataacg ttatttggct acggtatctg cccgtttgat
   287101 attgggcaga gctcggtcta ctcgcgtaat gcacttggtt ttataacacc aggtgtatac
   287161 accggaaccg atgcgctgcc cataacaaaa ccaaactgac tgtatttgta acaaacctat
   287221 ggtttgtaac gaataaataa atggtttgta acgaataaat ggtttgtgac gaaaaatagt
   287281 ttgtgcgcta ttgagttaag aagtcacttt ttttgattac caccttggtg gtaatcagca
   287341 cggcgtctga taaacggtta attttatgtc accttctcgt cccggttttt cctgtagttg
   287401 gttaccttat ctgttggtat tacctcaatt ggcgatcacc gccatcttct tcttatggcc
   287461 cgcgggtgaa gcgctgtggt attcagtgca aacgctggat ccattcggtc tctccagtga
   287521 atttgtcggg ctgagtaatt ttattcagct atttcaggat gagtactatc tggcttcgtt
   287581 ttataccacg ctaattttta gcgcgttggt tgcggggatc ggcctgatcg tttcgctgtt
   287641 tttggccgca atggtggatt acgtcctacg tggcagccgc ctttaccaaa ctttattgat
   287701 cctcccttat gcggtcgccc cggcggttgc ggccgtgctc tggatcttct tgtttgaccc
   287761 tggattgggt ctgataaccc atgccctggc taagttgggt tatagctgga accatgcgca
   287821 aaacagcggc caggcgatgt ttttggtggt gttagcctcg gtatggaagc aaatcagcta
   287881 caacttttta ttctttctgg ccgcgctgca atctatacca aaatcactgg ttgaggctgc
   287941 cgccattgac ggtgccgggc cggtacgccg tttcttcaat ttggtattgc cgttgatttc
   288001 acccgtcagc ttcttcctgc tggtggtgaa tctggtttat gccttctttg atactttccc
   288061 ggtgattgac gccgctactg gcggtggccc agtgcaagct accaccacgc tgatttataa
   288121 aatttaccgc gaaggtttcg ctgggttgga tttatccagc tccgctgccc agtcggtgat
   288181 cctgatgtta ctggtgattg gcctgacggt tatccagttc cgctttgttg agcgtaaggt
   288241 gcgttaccaa tgatcgagaa tcgtcgtgga ttggatatct tttgtcacat catgctgatt
   288301 atcggggtgc tattgatcct gttcccactg tatgtggcgt tcgttgcggc ttcattagat
   288361 gacagccagg tttttcaggc gcccatgacg ctgatccctg gcccgcattt gtggcaaaac
   288421 atcagccata tctggcatgc cggcgtgggc aataacagca cacctttcgg gttgatgctg
   288481 ttgaacagtt ttgttatggc ttttgccatt actgtcggca aaatcactgt ctcaatattg
   288541 tctgcttatg ccatcgttta cttccgtttc ccactgcgga atctgttttt ctggctaatc
   288601 ttcctcacgc tgatgctacc ggtggaagtg cgtattttcc ctaccattga ggtgattgcc
   288661 aacctgaacc tgctagacag ctataccggt ttaacattgc cgctgatggc ctctgccacg
   288721 gcgacgttct tattccgcca gttctttatg acgttaccgg atgagctatt ggaagccgcc
   288781 cgtattgacg gcgccggtgc catgcgtttc ttctgggaca ttgtattacc gctgtcaaaa
   288841 accaatctcg cagcattatt tgttattacc tttatttatg gctggaacca atacctttgg
   288901 ccgatcttaa tcaccagtga tgcctcaatg ggcacggcag tagcggggat aagaagcatg
   288961 atttcaacct cgggcgcacc aacccagtgg aatcaggtta tggcggcgat gattttgact
   289021 ttaattccac cggtcgtggt ggttcttttg atgcagcgtt ggtttgtacg cggcttggta
   289081 gacagtgaga agtaatctga tatggcatgt ttaaaattac aggcagtaac caaatcttat
   289141 gacggcgtga cgccagtgat taagcagatt gatttggatg tcgccgatgg cgaattcatc
   289201 gtgatggtcg gtccgtccgg gtgtggtaaa tcaacgctgt tacgcatggt cgcggggtta
   289261 gaacgcacga ccactgggga tatctatatc ggggatcagc gggtaaccga tctggaacct
   289321 aaagaccgtg gtatcgcgat ggtatttcag aattacgcgc tttatcccca tatgaacgta
   289381 ttcgataaca tggcttatgg cctaaaaatc cggggttttg gcaaagaaca gatccgccaa
   289441 cgggtggatg aagcggcacg tattctggag ttgcagccgc tactgaaacg caaaccgcgt
   289501 gagttatccg gtggtcagcg gcagcgggta gcgatggggc gtgccattgt gcgcgagccc
   289561 gcagttttct tatttgatga gccgctctct aatctggatg ccaagttacg ggtgcagatg
   289621 cgccttgaac tgcaacaact gcaccgccgc ctgaaaacca ctagcttgta tgtcacacat
   289681 gatcaggttg aggccatgac attggcacag cgggtgattg tgatgaacaa aggggttgcc
   289741 gagcaaatcg gtacccccag cgaggtttat aaacggcctg cgtcactgtt tgtcgccagt
   289801 tttatcggct cgcccgcgat gaatttatta gacggtacgg tcagcccaga tgggcgcacg
   289861 tttattttat ccgatggtct gactctgcca ctggagatcc ctcagccaca atgggggggc
   289921 cggcgcttga ctctaggtat tcgcccggag catattcagc agacaacctc agcgcagggt
   289981 gtgccgatga acctgctaac gctggaatta ttaggcgcag ataatctggc gcacggcctg
   290041 tggggcgggc aaagtattat tgctcgctta tcccatgaag aaatgccagt ggcaggcagt
   290101 acattgcatt tatatttacc gccagcagcg ctgcacttct ttgataccga tagcggacta
   290161 cggatagaac catgaataga gactggcctt accctcctat cgttgcccat cggggtggcg
   290221 gatcactggc accggaaaat acactggccg caattgatgt cggtgcgcgc tacggccata
   290281 agatgatcga atttgacgcc aagctatcgc aggatgggca aatcttttta ctgcatgatg
   290341 acaccctaga acgtaccagc aatggctggg gggtagcggg tgagttggcg tgggaaaaac
   290401 tgattcagct agatgcgggt gactggttca gcaaggcatt tcgtggtgaa cgcttacctt
   290461 tactctctga agtagcggcg cgttgtgcgc agcacggtat ggccgccaat atcgaaatta
   290521 aaccgacaac cggcacggat gctccgactg gccgggcgat tgcgctcgcc gctcgcgcat
   290581 tgtggcaagg gcagccgatc ccccccctgc tgtcctcttt ttccgttgac gcgctggccg
   290641 ccgcgcaact cgctgcccct gagctaccac gcggattgtt gctggataaa tgggatgaca
   290701 attgggcggc actgaccaca caacttgatt gtgtttcgct gcatattaat cacaaacagc
   290761 taacagcaga acgcgtggcg ttactcaaag ccgctgggtt acgtattttg gtctacacgg
   290821 tgaaccaacc cgagcgggcg cgggaattac tcaattgggg cgttgactgt atctgtactg
   290881 accgtataga tttactgggt tcggacttta ccggctgctg accttctcct ataaagaccc
   290941 tcaatatccg ccataataaa aacaggtcag ccattcttac atttacgggc tgacctggcc
   291001 cggcctgaca ggaagtaaat catgcccgcc tttgttgttt cgctctggca ccaaatcgtt
   291061 ttgtcttcac cgttatttgt tttgctcgca ctgggatatg ctctggtgcg attcggtaag
   291121 tggccatcga ccattacgga tggtctgact cgctttgttt tctccctcgc gctgcctgcc
   291181 atgctatttc gcatgatgtg tgacttctcc gaacgcccgg cggttgatgc tcgcctattg
   291241 attgcttttt ttggcagttg tctggtggtg tttatcattg ggcgggttat cgccaaacgg
   291301 gtgtttcatc tggatggcgt ttctggctca gtctttgccc tcggtgggat cttttccaat
   291361 aacgtgatgc tagggctacc tattgccacc atcatgctgg gggagaaatc tatccctgcg
   291421 gtggccttgg tgctggtatt taacgggctg atcttgtgga cgctggtcac catctcggta
   291481 gagtgggcac gaaatggttc accgacgctg gctggttttg tgaaaacggc tcgtagtgtg
   291541 ctgactaacc cactcattat cgggattatt tccggcacct tattcagcct gacggggtta
   291601 catttacccg tatttattga ccaaccggtc agtatgctag ggcaggttgc acctccgctc
   291661 tcattgattg tcttgggcat ggggctggca gaataccgcg tgaccgaagg ttggcagatt
   291721 agtaccgcta tctgctttct caagttgatt gtgcagccga tggtgatttg ggcgctggca
   291781 tgggcgatgg atctgcccgc gctagaaact caagtcgtgg tgttgctggg gtcgatggca
   291841 acgggggtga atgtttatct gatgtcacgt cagtttaatg tcctcaccgg ccccgcggcc
   291901 gccagcctgg tgatgtcaac ggtactggcc gccgtcacca cgccactgat tctgaccatt
   291961 attggggtgg gcatatagtg tgattagcca gctaatatga gaatctagca tctgcacttt
   292021 cgatgctaga tttcctcaga tggcagacag ccattctcag tgttgatcgt cactggttat
   292081 ctggcggtaa gtttcaatac ttccagtcac cttcgctgaa taattcgcac tcgctggata
   292141 tatgatcaat gcagggataa ttatggttaa tgcaatgcct atcagtagtt atcaacagca
   292201 atagatctaa tcattttaaa aaaaatcact aaatcgattt aatttcaacc atatgtaaac
   292261 gaaattattg ggaaatttct atactgcttc cgctacaatt gcattttacc ctctcactga
   292321 gccaatttat tgtgttacta ctggtcatta ccactatctt gtgggctttc tcttttagtc
   292381 tgattggcga atatttagca gggcaggtgg acagttggtt ctctgttctg atgcgtgtcg
   292441 ggctggccgc actggtcttt ttgccttttc tgcgttggcg aaatatcccc tggcgggtga
   292501 tcctgctgta tatggcggtg gggtcaatcc aattaggtat catgtattta ttcagcttcc
   292561 gagcgtatct atatcttacg gtcccggaat ttttgctgtt taccgtgatg accccgctgt
   292621 atgtcacctt gatttatgat ttgctgcgcc gacagcgcct acgttggggt tatgctctca
   292681 gtgcgttact cgcggtgcta ggggctgcca ttattcgcta tgatcaactg agtgaacact
   292741 tttggtgggg attggcactg gtgcaggcag caaatatctg ttttgccatt gggcaagtcg
   292801 gttacaaacg gttgatggag gtccacccta tcccacaaca tgtcgcattc tcatggttct
   292861 atcttggcgc ctttgttgtt gctgtcgttg cctggtttgc atttggcaat ccacagagac
   292921 taccaaccac gggattacag tggggaatac tcgtctggct gggtgtcggc gcttccgcac
   292981 tgggctattt tatgtggaat tatggcgcaa cacaggtaga tgccggcaca ctcggcatca
   293041 tgaataatgt acatgttccg gctgggctac tggtgaatct ggccatctgg caagaaaaac
   293101 cgcattggcc cagctttatc attggagctg cggtgataat ggcttcgctg tgggtacacc
   293161 ggcgttggat cgcaccgcat cctttacaaa cggcaaatga tcgcaagcgt gctgacgagc
   293221 agaacgaata aacgcttcag tgactggttg gcgctgttct ccatcacgga cggcagcgta
   293281 taaccggctc cacaaccctt ctcccagcgt cttagtgaca accaatcctt ggcgctcaaa
   293341 gctctccacc acccagtgag gcaatgccgc aatacccatc cgtgctgata ccatctggat
   293401 cagcagcaat gtgttatcca catttttcaa cgatgggctg acgcctgcgg gttgcaggaa
   293461 gtgccgccaa acatccagcc gctgtcgctg caccggataa atcatcaata cttctggcgc
   293521 taaatcttct ggttcaatgc ggtctttatt ggctaacgga tggtccggag ccaataccag
   293581 gcgcacttca aaatcaaaca tcggtgaata gtgcaggcca ctgcgcggca aaatatccga
   293641 tgtcagcacc agatccagtt ccccttgctg taatgcgggt tgcgggtcaa aagtgacgcc
   293701 tgatttgaag tccatagtca cttgcggcca gtgcttatgg aaattatcca acgcgggtgt
   293761 cagccactga atgcagctgt ggcactcgat tgcgatgcgt aacgccgttt ggtgtggctc
   293821 attgcaggtt tgcagtgcct gtttaatttg tggcagcact tgctctgcca attgtaacaa
   293881 aatctccccc tgcgtagtga agcgcagcgg ttggcttttg cgtacaaaca ggcgaaatcc
   293941 cagacgctgt tccagatcac taaattgatg ggacagggcc gattgggtct gatgaagttg
   294001 cgttgccgcc gctgccagcg agccagtatt acgcaaagct tgcagggtgc gtaagtgttt
   294061 cagttcgatc atgagagtcc ttcacagtga ctgtgaaaaa aatgcgcttg tggaatatac
   294121 agtacctgcg gattatagat gtgtaaacat ctggatggct aaatggggaa taagacgatg
   294181 acaattttaa atcacacact gggttttccg cgtgttggtc tgaaacgtga actgaagaaa
   294241 gcacaagaaa gttactgggc aggcaactca acacaggaag aattgctcaa tgtggggcgt
   294301 gaattgcgtg ctcgccattg gcaacagcaa caacaagcgg gcgttgattt agtgccagta
   294361 ggtgatttcg cttggtatga ccatgtcctg acaaccagcc tgttgctggg taacgttcca
   294421 gagcgccacc aaaatgctga tggctcgatt gatatagaca cgttgttccg tattggtcgt
   294481 ggccgtgctc caaccggtaa gcccgcagcg gctgccgaga tgactaaatg gtttaatacc
   294541 aactatcact acatggtgcc tgagttccag caaggccagc agtttaaact gggttggact
   294601 caactgctgg atgaagtgga cgaagcgctg gccttgggcc acaaaattaa acctgtgctg
   294661 cttggcccga tcacttatct ttggttgggt aaagtcaaag gtgagcagtt cgatcgcctc
   294721 tcgctactga acgatatttt gccggtttac cagcaggtgt tggctgaatt agcgaagcgg
   294781 ggaatcgagt gggtgcagat tgatgagcca gcattggttc tggaattacc acaagagtgg
   294841 ttggatgcct atcaaccggc ttatcaggcc ctgcaaggtc aggtcaaatt attgctgaca
   294901 acttacttcg acagtatcgg ccataacatc gacaccatcc gcgctctgcc agtgcaaggc
   294961 ttgcatgttg atgtggttgc gggtcatgac gatcttgcgg ttttgcataa aaacttacca
   295021 aaagagtggt tgttatctct gggggttatt aatggccgta acgtatggcg tgctgacctg
   295081 agtagttggt ttgaacgtct gcagccattg gttaatagcc gcccgctgtg gttgggtagc
   295141 tcatgctcct tattgcacag cccgattgat ttaaatgaag agacccgtct tgatgcagaa
   295201 gtgaagagct ggtttgcctt cgccctgcaa aaatgtgctg agttagcgct gctaacacaa
   295261 gcattgaatg cacctaatga cgctaagctg gcagaactgg ctgcgtacag tgcgccgatc
   295321 cgcgcccgtc gttcctccag ccgcgtgcat aatgcgcaag ttgagcagcg tttagctgcg
   295381 attacttcgc aggatattga gcgccaactg ccttatgaag cacgtgctga aactcagcgt
   295441 aagcgtttta atttgcctgc ctggccaacc acgaccattg gttctttccc acaaacgaca
   295501 gagatccgtg gtttacgcct tgattttaaa caaggtcgtc tggacggtaa aaactatcgc
   295561 acagggatca gcgagcatat caaacaagct attgctgaac aggaacgctt gggcctggac
   295621 gtgctggttc acggtgaagc agaacgtaac gacatggtcg aatacttcgg cgaacacttg
   295681 gatggttttg tctttacaca aaatggttgg gtacagagct acggttcccg ctgtgtgaaa
   295741 ccgccggtca tcattggtga tattagccgc ccagaagcga ttactgttga gtgggcgaaa
   295801 tatgctcaat ccttaacaga gaaaccggta aaaggcatgc ttaccggccc ggtcactatt
   295861 ctgtgctggt cgttcccgcg tgaagatgtc agccgtgaga cgattgccaa acaaattgcg
   295921 ctggctttgc gtgacgaagt ggaagattta gaaaaagcag gcattggtat catccagatt
   295981 gatgaacctg cattacgtga aggtttgcct ctgcgccgtg ctgactggca agcctatctg
   296041 caatgggccg tcgacgcctt taaattgaat gccgctgtgg cgcaaaacga tacacagatc
   296101 catacccaca tgtgttattg cgagttcaat gacatcatgg attccattgc cgcactggat
   296161 gctgatgtga ttaccatcga aacctcccgc tcagatatgg aactgttgga atcatttgaa
   296221 gacttcgctt atccgaatga aattggtccc ggtgtttatg atattcattc accgaatgtg
   296281 ccaagtgttg aatggattga agcgttatta cgcaaagccg ctcaacgtat tccggccgag
   296341 cgtttgtggg tgaacccaga ttgtggtttg aaaacccgcg gctggcctga gacgcgtcag
   296401 gctctggcga atatggtgct ggcagcgcag cgtctgcgtg aagaacagat ttaattaaac
   296461 cgttttactc tgtgtagtgg ggcttttggg gcgctttcgc gccctttttt attgcgtttc
   296521 ttctggaatg gggatggccg agacaccatg ttgggtaaac caatcaagca tacgttgcca
   296581 gccatcttgg gccgactctg catgatagct tgggcgatag tcggcattaa aagcatgccc
   296641 agcctctgga taaacaataa tctcagcatc ggcattcgca gcgcgtaatg cctggcgcat
   296701 agtttcaata tgctctgctg ggatactggt gtctttacct ccatatagcc ccaacactgg
   296761 ggcgcagaga tcgatagcaa catcgaccgg atatttcggt aggaataagg ttttttcacc
   296821 aaccaatttg ccataccagg ccacggccgc cttcaactgt ggattatgtg cggcatacaa
   296881 ccatgcgata cgcccgcccc agcaaaatcc ggtaatggcc aattttttgg tgtccccacc
   296941 gtggcgggat gcccaatgag cggtgtgatc gagatccacc aaaacctgac gatcagggac
   297001 tttttttacc agattattca ctaaatcatt aatattacta tagtctttgg catcgccctg
   297061 acgaaaatac aattcgggcg ctatggctaa atagccctgt ttggcgagcc ggcggcagat
   297121 atcctgaata tgttcatgca cgccaaagat ttcttgcacg acaatcacca cagggtatgg
   297181 ccctgtatgt tggtcaggtt tagcaatata agcgggtagc tcatcaccct gagaggggat
   297241 cgttgtttcc ccacagtgaa taccttgggt ttgtaacgaa tgtagttggt cagtatggtg
   297301 ggccgttgcc attaatgggg ttccggcggg tgtgaaaccg cccgctgctt gtctgagtct
   297361 aaccagttga tccgttttca cagtgatctc cttacgatat gaggacgtgt tcgcgggttg
   297421 aaaacccccc taattttgct gctgccgagt ttaactatag gtaatctttg agattaatga
   297481 gatcaggttt ttgtcattaa cgctcttgga taattcaagc tgtaaatctg cgcagtcaga
   297541 ctaacagcga gtaccaagat ttaatgttgg cgcgattcat gcctcggtaa tgactcttca
   297601 cagataaaat gaatgctatc tttgtatttt tgtacaaaaa gtagactttc ggtgttttat
   297661 gtgtgattta aatcacaatt aaaatgtatt gatgtaatca ctttctcttt caaggtgaca
   297721 taaatcacga aatggtgttc ttattttgag taaagtattt ctttgtccct ccctacaaca
   297781 tctctcatga aaagaggagt ctcacacatg gctaaatccg acgtttttca cttgggcctc
   297841 accaaaaatg atctgcaagg agcgacgttg gctatcgttc ccggtgatcc acaacgtgtt
   297901 gagaaaatcg ctaaattaat ggataaccca gtacatctgg cttctcatcg tgaatttacc
   297961 tcatggcgtg ctgaattaga tggcaaggct gtgattgttt gctctacggg gatcggggga
   298021 ccttctacct ccattgccgt cgaggagttg gcacagcttg gcgtgcgcac cttcctacgt
   298081 attgggacaa caggggctat tcagccacat attaatgtcg gggatgtatt agtcaccact
   298141 gcggcagtcc gtttagacgg tgccagccta cactttgcac caatggagtt cccggcggtg
   298201 gctgattttt cctgtacgac agcattggtc aatgccgcta aatcggtagg ggcgacgact
   298261 cacattggga ttacggcctc ttcagatact ttctatccag ggcaggagcg ttacgatacc
   298321 ttctctggcc gtgttgttcg ccacttcaaa ggctccatgg aagagtggca atcgatggga
   298381 gtgatgaatt atgaaatgga gtctgcaact ttactgacca tgtgcgcgag tcagggcctg
   298441 cgtgccggta tggtcgccgg ggttatagtt aaccgcactc agcaagagat cccaaacgaa
   298501 gaaaccatga aagccactga aagccatgcg gtaaaaattg tagtagaagc cgctcgtcat
   298561 ctgctgtaat ccagcgtttg atagaagtag agggtttgtt ctcgggtcag tttactggcc
   298621 cgttctttat ttcatctgat tatctgataa ggtcacagct cttataacga acaataataa
   298681 gaggaaaata tgacgatgac gaccttctct catccctccc tgatcccact ggatggcggt
   298741 attaactttc gtgatctcgg gggtaacctt gccgctgatg gccggcggat aaagcccggc
   298801 ttgttatttc gttccggttc gcttgatcgc ttgagtacca acgattgtga ttttctcagt
   298861 cacagtaacg ttacccaaat tattgattac cgtgatgccg atgaagtaca ggctaagcca
   298921 gatgttttat ggccgggtgc ccactatcac aatataccgg ccaacccgct cagtagtgag
   298981 gtgaatgcca atctggaaaa attgactaac gagacattag ccacatttga tgtccgtgcc
   299041 tttatgttcg agctttatca ccgcttacct tttaatagct tggcttatca gcaattggtc
   299101 aatttattgc aaaattgtgc atcaacggac cctgtcgcta gcagcgttgt gcatagtggc
   299161 gatgtggtac atggcgatgt ggtacatagc gatgtggtac atagaggtat tgtacataga
   299221 ggtattgtac agcactgtgc ggttggaaaa gaccgcacgg gtgtaggtgc tgcgttggta
   299281 ctgtttgctt tgggggctga tgaatctact gtgctggaag attatctgtt gacggaaacc
   299341 accctgaagc cttttcgtga gcatatgctg gctgaattgg cactaaaact gaatgatcag
   299401 gctctggcgc aatttacatt tgttctctct gccagagaag agtttattca aactgctctg
   299461 cggagcattc atgatcgtta tggaagcagg gagcgttggt taaagcatga gttcggtctt
   299521 ggcagtattg agcgagaaaa actacagtct tattttttag agtaacgggt tattttttat
   299581 ggcattcgtt ttttagcata atgagttacc tcttgccttt tatttcttgg cctaggcgaa
   299641 gagttggggt cggtaccccc gtattttctc aagtaatgtt cagcgcccgt gtttataaaa
   299701 tcaccacagt tttatggccc caagagcttc gcattggggc cacacgtccg ttgtctatat
   299761 caatagtcta tctccggctt atggtatagg cccaccactg ggtgactctt tttaaccgct
   299821 taatgataca aactaccgct taaccagttc gctgatattt ctcttatggc gaggcgtatg
   299881 tttacgcctg ataaattccc tggagagaat gctcatgcaa catgcgatta cctttgttat
   299941 cgcttccgcg tgtatcctta cgatctgtta ccgtttatac ggtatctttt ttgttcgtaa
   300001 ggtgctgcgc gtcgatgaca gtgaagttac cccttcccat atctttgaag atggcaaaga
   300061 ttacgttccg actaaaaagt gggtgaactt tggtagccac ttcgccgcaa tcgcggcggc
   300121 aggccccttg gttggcccgg tgttggctgc tcaatacggg tatttacccg gcttcttatg
   300181 gcttttgatc ggttgtgtta tcggcggtgc agtgcacgat acggtcgtat tgtttgcctc
   300241 aatgaaacat caggggaaat ccctgtcaga agtggctaaa tccgaactcg ggccagttgc
   300301 tggctggtgt accggcttgg cgatgttgtt cattatcact attaccatgg ccgggttgtc
   300361 gatggtggtg gtacatgctc tggaacgtaa cccttggggg actttcgcag tgttcatgac
   300421 catccctatc gccatctgtg ttggcttgtg ggaacgcatg actggcagca tgaaaggggc
   300481 ttcgtatgtg ggtattgccg ctatcatggt gtgcgtattt gtcggcccgt atattgaagg
   300541 cacttggctt ggtgaatggt taatgctgaa agctgatacg gtcagtatta ttctgccaat
   300601 gtatgctttc tttgcaaccg cactgcctgt ctggatgttg ttaaccccac gtggttacct
   300661 ttccagcttt atgaagatcg gtgtgttcgg tgcactgatt gttggggttg tcttcattaa
   300721 tcctgaaatt caattccctg cggttacgca gtttattcac ggcggtggcc cagttcttgc
   300781 gggaccggtt tggccgttta tctctattac tattgcctgc ggtgctatct cggggttcca
   300841 tgcctttatc ggttcgggta cgacaccgaa acagatcgat aaatggagcg atatcttgcc
   300901 cgtcggtttt ggtgcaatgc tggcagaatg tatggttggg gttatggccc ttatcgccgc
   300961 aacctctttg catcctgctg actactttgc cattaactct tcggctgaag cttggagcgc
   301021 gcttggtatg gaggttgtga acctgccaaa attgagtgaa gaaattggtt tggacctgta
   301081 tggccgaact ggtggtgctg tcactctggc tgtagggatg accgatatct tcattcgtgt
   301141 gccatggttt aatagtttgg ctgcttactt cttccaattt gttgttatgt ttgaagcggt
   301201 gtttatcctg actgcggttg attcaggtac ccgtgttgcc cgttatttac tgcaagattt
   301261 tctgggcgat atctgggctc cactgaaacg gaccgattgg ttaccaggaa cattggtttg
   301321 tagtgttatt gcctgtgcat tgtggggtta cctccttaac tcaggtgata ttaactctgt
   301381 ctgggcattg ttcggagtat cgaaccaatt aatggcttct gttggcttaa tcattggtgc
   301441 cacgattatc ctgcgcttgg cgaccaagcg tgtgtatatg ctgacctgtg ttattcctct
   301501 ggcttacctg tttgtcacag taaattacgc cggctattgg atgatcactc acgtgtactt
   301561 taattcagcg gctaaaggct acaacctgtt caatggtatc atctcaatta tcatgatgac
   301621 cttgggtgta atcatcttga tctccgcgct gaggaaatgg cgtgagctat ggatccgcag
   301681 gtctgctgag atggctggca acaaagtggt tactgccaac gcctgatacc actgacttat
   301741 tgtgctaatt tgtttaaacg gctggaatct tctagccgtt tattttttgt taagttatag
   301801 ctactgcatt ttgagtatgc tgatataccc ttcgtatttg acgttgcagg ggtgttagcg
   301861 gctctcactc acccgaatca cttactgatg taagttcatc gggattcgtt cgtttgctgc
   301921 ctacctgcaa cgccaactac tttgggtagt tcccttcgta tttgacgttg caggggtgtt
   301981 agcggctctc actcacccga atcacttact gatgtaagtt catcgggatt cgttcgtttg
   302041 ctgcctacct gcaacgccaa ctactttggg tagttccctt cgtatttgac gttgcagggg
   302101 tgttagcggc tcttactcac tcgaatcact ggcttgtcgt tgaccttaca gcgagtaagt
   302161 tcatcgggat tcgttcgttt gctgcctacc tgcaacgcca actactttgg gtatagttcg
   302221 actctatcaa tcacaggaca taagcgtgac ctttaatgat gccattacta ccaccattga
   302281 ttttgttcgc gtacatgaag cgtgggctat accgattgtc tttattttgg cttttggcga
   302341 atcattggct tttctctccc tattattgcc agcaacagtc atcttacttg ggttaggggc
   302401 attgattggt gaaagtggca ttcctttttg gccaatctgg gccgccgccg ctgcgggtgc
   302461 tttcttcggt gactgggtct cgtattgggt cggaattcat tataaggacc gcgttgccac
   302521 cttgtggcca ctctcccgaa atccccagtt actggttcga ggccatgctt tcttcgagcg
   302581 ttgggggttc tttggggcct tttttggccg tttcttcggc ccgttgcgtg ctatcgtccc
   302641 tctagtcgct ggtatttgtg ccatgcctca acgctatttc caactggcta atattacctc
   302701 agctctgatt tgggcttttg gtattttggc tccaggagca ttcggcattc aatggctgtc
   302761 caattggata ggctaacctt atttttttga cgttattggt ggctagcggg tgttcaacgg
   302821 ttaatagttt taacctgttt cttatcctca ggggaacggt tttttagcct gtttattatt
   302881 tatgcgcaca gcttcgcaag atgagatgta acgcaaaaac actctggaca tccatacagt
   302941 atccccttac cttgactgac attagaggag cagggggata atcgtggata tcagtttatt
   303001 ttatgggctg ggtggctgtt tggtcggggg gctgatcggg tggctaattg ccagtttgtc
   303061 ccagcagcga acaaaagcac agcaagatat tgaacggcga ttactggagc aggcattaca
   303121 gcaggcacaa cagagtgttg ctacattgca gatgactcaa caacgtaatg agcaacagtt
   303181 acggcaaagt gagttggaac aacgtaattt gcatagccaa ttagcggcaa atagcgaaaa
   303241 attacagcag cttgctcatt ggcgtaatga atgtgaacag cttaatcaag aattgcgggc
   303301 tcaaagggaa atcaatagtg cccaagaagc agaattacgt gaagtcacca tccgcttaga
   303361 agaaactcgc ttagccacag aagaaaagca gcgtttatta cttaatagtg aacagcgact
   303421 gaccactcag tttgagaatt tggcaaaccg catctttgag caaacggggc gtcgggctga
   303481 tgaacagaat aagcaaagct tagatcgcct gctattacct ttacgtgaac agcttgatgg
   303541 ctttcgtcgt caggttcagg atagctttgg gcaagaagct cgggagcgtc atactctgac
   303601 tcacgaaatt cggaacctgc aacaattgaa tgcccagatg gcgcgagagg cattgaatct
   303661 gaccaaggct ttgaaagggg ataataaaac acagggtaac tggggggaag tcgttctggc
   303721 caaagtgctt gaagcctcag ggttacgtga ggggcatgaa tatcaaacac aggttagcgt
   303781 taaaattgac caaaccagtc gtatgcagcc ggatgtgatt gttcgattac cccaaggcaa
   303841 agatgtcgtt attgacgcta aaatgtcatt ggttgcctat gaacgttatt ttaatagcga
   303901 agatgatgct gaacgtgagg ttgcgttgaa tgaacattta tcatcattac gtggccatat
   303961 caggatgctg gggcgtaaag attaccagca actccccggt ttacgctccc tcgattatgt
   304021 gttgatgttt atcccggtag aacctgcatt tttggtggct attgaccgcc agcctgagtt
   304081 gatcaacgaa gcactacaac acaatatcat gttggtcagc cctaccacat tactagtggc
   304141 tttgcgcact atcaccaatt tgtggcgcta cgagcatcaa agccaaaatg cgcaacgtat
   304201 tgctgaaaga gccgccagac tttatgacaa agtacgcttg tttgttgatg atatggcgtc
   304261 tttggggcaa agcctcgata aagcacagct aagctatcac caggcaatga ataaactgtc
   304321 ccagggccgt ggtaacctag ttgggcaagt agagagtttt cgcactctag gggtcgaggt
   304381 aaagcggcct attagcccat tactggcaga aaaagcctgc gcggagcatc aacctgaggg
   304441 tgatttagcg ctatccgatg acgcagaatc aggggcattt ccagagtaat ttaattggca
   304501 ccgcaaccag ggggtgtggg gctttcatcg gagttctggt acacttcctc gaaagattga
   304561 ctgaaaagca ggcatagaaa atggtagatc aggagaagga aaccacccat tttggttttc
   304621 gcaccgtagc caaagaacag aaagaaggca tggtggcaga agtttttcat tccgtagcag
   304681 ctaaatacga tctaatgaat gacctgatgt catttggtgt tcatcgtatt tggaagcgtt
   304741 ttacggttga ctgtagcggt gtccgtcgtg gtcaacgcgt gttggattta gctggcggta
   304801 ctggcgatct gacagctaaa ttctcccgtt tagtgggtga acagggtgaa gtcatcctgg
   304861 ctgatatcaa tgaatccatg ttacggatgg ggcgtgaaaa actccgtgat aaaggtattg
   304921 taggtaatgt cagctatgta caggccaatg ctgaagcttt acctttccct gataattatt
   304981 ttgactgtat taccatttca ttcggtttga gaaatgtcac cgaaaaagaa aaggcattgc
   305041 gctctatgtt tcgggtgctg aagccaggtg ggcgtctgct agttcttgag ttttctaagc
   305101 cgctcctcga accgttaagt aaagcctacg atgcctactc cttccatatc ttgcctaaaa
   305161 ttggtgagct tgtggctcag gacgctgaaa gttatcgcta tctggcagaa tctattcgga
   305221 tgcatcctga tcaagaaaca ctaaaaggta tgatggccga cgctgggttt gaaaacgtaa
   305281 cctattccaa tttaaccggt ggcattgttg cgttacatcg gggctttaag ttctaacagg
   305341 aatatggcta tgtcactaag aacactgatg ctaaagccct ttttattaaa accaaggtta
   305401 ctgacacccc taataaccgc agccttagaa acggttctca atggtgtgtt gtttaatgat
   305461 aaaagcctaa aagttgcccg ttcacgttta gtgggcaaag tgttacgtat tgaattacgt
   305521 gaaataaatt tcccattgct gttcgtgttt agtgagcgtc aagtcgatgt cttaagccag
   305581 tgggatgatg ctgcggactg cctagttaaa acggatgtcg ctgtactggc aagattacgt
   305641 gaccgccagc aactttcgcc tttaatgcgc acgggtgaat tggtggttga aggtgacatt
   305701 caagtagtcc agcaacttgt cgcgttatta gatcttgctg agtgggatct tgcggaatgg
   305761 ttggcacctt atgtgggtga tgttgctgct gaaagtctgg ggcaagctat tcacaaaagt
   305821 agcggttttc ttagtaggca attacggcaa cagcagcatt atttggctga agctatcacc
   305881 gaggagtgga gaatggctcc caacccgctg gaagtcatgt ggtttcatga agaagtcgat
   305941 gcaaccgctc gtgcaaccga agctttgagt tccagattgg caactatgga gacaaaataa
   306001 tgacgccagg agaacttcgg cgcctgtatt taattattcg ggtcttcttg agttatgggt
   306061 tggatgaatt aattccgaat atacgtctga cgctaccact acgggttggg cgtcatctgt
   306121 ttttttggtt atctaaccgg cataaagata agtcattagg tgagcgttta cgtcttgctt
   306181 tgcaggagtt gggacctgtc tggatcaaat tcggccaaat gatgtccacg cgccgcgact
   306241 tgtttcctcc aaatattgcc gatcaattag ctctgttaca agatcgggtc gcttcttttg
   306301 atggtgcgct agcgcgtaag catattgaga ttgcgatggg gggggcgtta gaaacatggt
   306361 ttgatgattt tgattcgcaa gcgctagctt cagcctccat tgcccaagta catactgcac
   306421 gcttaaaaga gaatggtaag gaagtcgtac ttaaggttat tcgccctgat atcctgccga
   306481 ttattaaagc tgatgtacgt ttaatgtatc gtttagctgg ctgggtacca aagcttttac
   306541 ctgatggtcg cagattacgc ccgcgtgaag ttgttcgtga atatgaaaaa acgctgcttg
   306601 atgaactgaa tcttctgcgt gaagcagcga atgctattca actgcgtcgt aattttgaag
   306661 acagtccaat gctctacatt cccgaggtgt actcggacta ttgtcgtgaa agcgtattag
   306721 tcatggagcg gatttacggt atcccggtat ctgatattgc tgctttagaa gaccaaggta
   306781 ccaatatgaa gttactggca gagcgcgggg tgcaagtctt tttcacccag gttttccgtg
   306841 acagcttctt ccacgcagat atgcatccgg ggaatatttt tgtcagctat gaacatcctc
   306901 atgacccgct ttatattggt attgattgcg gtattgttgg ctcactgaat aaagccgata
   306961 aacgttatct ggctgagaac tttattgctt tctttaaccg cgattaccgc cgggttgctg
   307021 agctacatgt ggactctggc tgggtacctc gagataccaa tgtcgaagat tttgaattcg
   307081 ccatccgtac cgtttgtgaa cctatctttg aaaaaccact ggcagaaata tcatttgggc
   307141 atgtgttgct gaatctcttc aacactgcgc gccgttttaa tatggaagta cagccacagt
   307201 tagttctatt acagaaaacc ttgttatacg ttgaagggct agggcgtcag ctttatcctc
   307261 agcttgatct ctggactacc gctaagccgt ttctggaaag ttggctgcgg gaccaggtcg
   307321 gtctacctgc cgtaattcgt gcattaaaag agaaagcccc tttctgggct gaaaaattcc
   307381 ctgagctacc agaactggtt tacgacagct tacagcagca taaattatta caacaaagtg
   307441 tggagaagct cactatacag atacaaggtc agcaacaacg tcaggggcag tcacggtatt
   307501 tgttcggtgt tggcgctaca ctattagtga gcggtactat cttattcttg gccgatgcaa
   307561 ccgaagtctc tacagggttc atcgttgccg gtgcattggc ttggtttatc ggttggcgac
   307621 gtacctgcta aattatttat cgcgaagaat gttgggttat gggttattgc ataaccgtga
   307681 gttatataaa cttgttcaat aagctatgaa ctagttcaaa atgcggtaag ttagatcagt
   307741 atccacagag gctgtataac gtataatacg attctctgtg gaataacccc tataaataga
   307801 ggtaggtaat atgggcagta tcggttgggc acaattattg attatagcgg tgatcgtcgt
   307861 tttgctgttt ggtacaaaca aactgcggac gttagggtca gatttggggg catctatcaa
   307921 aggctttaaa aaagcgatgg gagatgattc gcaaacccca ccaacaaacg ttgataagac
   307981 cagcaatgat gctgactttg cgaaatcgat tacagaaaag cagcagcccg tagcaaaagc
   308041 tgaagaatct aagagtcacg aaaaagaaca gggataagct gtgttcgata tcgggtttag
   308101 tgaactgcta ctggtccttg taattggtct ggtcgtactt gggccggagc gattacctgt
   308161 cgccgtaagg actgtttctg gctggattcg tacattgcgt tcgcttgcgg ccactgtaca
   308221 aaacgaactg gcacaagagc taaaactaca agagttacaa gacagcctga aaaaagtaga
   308281 gcaggccggc ttacaaaatc tgacgcctga attgaaggcg tcgatggatg aactcaaaga
   308341 ggccgcagag gcgctaaaac gttcttatca tgttgatgct ggatcagaag ctccacatac
   308401 gatccataac ccattggtga cagagccgga agcgatccac gacggtgtta cgccagcgga
   308461 gccagcaaca caggtttccg cattggcaca ggcccctaat atacttgagg cagggacagc
   308521 gtcagtggtt gactctgtag tcgaagctgc acctgttact accgtgaaat cggtggttca
   308581 gggggaggta ttggttaagt cgactccagt acaagaagta gggttggcag atgttatgga
   308641 taaacccgta accaagcagc aaatcgatac aatcgattcc catggcacgg atttatccag
   308701 tgctggccca tctcgtattc accaacctgg cggcgatcag taaacatggc tgttgatgat
   308761 acccaacccc ttatctctca tctgatagaa ctgcgtaagc ggttactgaa ttgtataatc
   308821 accattttgg tggtttttct ggtattggtc ttttttgcta atgatatcta taacttggta
   308881 tcagcgccgt tgatcaaaca gctgcctgcc ggtgccagta tgattgcaac ggatgtggca
   308941 tcaccgtttt tcacccccat caagctgacc atgatggttt cggtgtttgt ttccgcaccg
   309001 atgattcttt atcaggtttg ggcatttatc gctcctgcat tatataagca tgaacgccgt
   309061 ttgatggtgc cgttattgat atccagtagc cttttattct atcttgggat ggcattcgca
   309121 tactttgtcg ttttcccatt ggcttttggc ttttttgcca aaacagcgcc agaaagcgta
   309181 ctgatagcga cagatatcac caaatacctc gattttgtca tggcgctctt tatggccttt
   309241 ggtatttctt tcgaagttcc gatcgcgatc attctcttgt gttgggcggg tgtaacaaca
   309301 ccagaagcat tgaagaaaaa gcggccttat gtgtttgtcg gcgcttttgt tgtggggatg
   309361 ctcctgacac ctccagatgt gctgtcccaa acactgctgg ctattccgat gtatctgtta
   309421 tttgaagttg gtgtgttctt tgcccgtttt tataccggta aacagcgccg tgcagctact
   309481 gaagaagatg aaggtataga tagccatccg aaagcacctt aaatcgatgc gttgatattt
   309541 agccgccctt ctgggcggct tctgttttgg aacacttatg tttgatattg gtgttaattt
   309601 aaccagcgta cagtttgcaa aagattatca tcaggtagtc aaccgggcaa aagaggctgg
   309661 ggttctcggt atcctgatta ccggtactga tgcagatgaa agcttggcag cacagatttt
   309721 ggccgctgaa taccctggct attgttggtc gactacaggc gttcatcctc accatgcgag
   309781 cagttggcaa gatagtgtcg agcagaaaat tcgaaccttg gcagccactg cccccgtcgt
   309841 cgctattggt gagtgcgggt tagactttaa ccgtaacttt tccaccccag cgcaacaaga
   309901 agccgcattt accgctcaat tagctctggc tgccgaactt tcgctgccgg tatttttgca
   309961 ttgtcgtgat gcccatgagc gttttattga tttgctggtt ccttggctag ataaaatacc
   310021 ggcggctgtt gtgcattgtt tcacgggtaa cagtgatgag ttagatgcct gtttagcatt
   310081 gggtttatct ataggtatca cgggttgggt ttgcgatgag cgtcgtggcc ttgatcttag
   310141 agctttgctc ccgcgtattc ctgttcagca gctattgttg gaaactgatg ctccctattt
   310201 attgccaagg gatttgaatc ctaaacctgc atcacgtcgc aatgaaccct gttttctgcc
   310261 ccatatcgtc cagcaggttg cagcctggcg acaagaagac cctaattggc taggacagaa
   310321 aactgatgaa aacgcccgcc gggttttccg gctggtttga gttaggagaa caatatgagc
   310381 tatgcatttc cgggcacctt tcctggtcgc cgtatgcgcc gtgtacgctg tcatgatttc
   310441 agccgccgtt tggttgccga gaatcacttg acggtcaatg acctgattta cccggtgttt
   310501 gtcatggaag ggactcacca gcaacaagcc gtttcttcaa tgccgggggt ctctcgtatg
   310561 acaattgatc tgctgctgaa agaagcagaa gcaattgcta agctcggtgt gccggttata
   310621 tcgctattcc cggtcattga agcaggaaaa aaatcattat atgcagaaga ggcatataac
   310681 ccggatggtt tagttcagcg tactgtgcgt gcgttgaaag atgcagttcc tgagctaggt
   310741 attctgactg acgtggcact cgatccctat acgacccatg gtcaagatgg tgtgattgat
   310801 tctgatggtt acgtgatcaa tgatgtcacc aaagagattc tagtgcgtca ggcactatcg
   310861 catgctgaag ctggcgctga gattattgca ccaagcgata tgatggatgg ccgtataggt
   310921 gcaattcgtg atcaattaga gcgccaaggg ttagtgaaca cccagataat ggcttattcg
   310981 gctaagtatg cgtcttgcta ctatggccca ttccgcgatg caattggctc gagcagtaat
   311041 ctaaaagggg gggataaaaa aacttatcag atggatcccg ccaacagtga tgaagcactg
   311101 caagaaatag ctcaagattt acaagaaggc gctgatatgg tgatggtaaa accaggaatg
   311161 ccatatctgg atgttgtacg cagggtgaaa gatacttttg gtgttccaac ctttgcctat
   311221 caggtgtctg gtgaatatgc catgcatatg gcagcgattc agaatggctg gctccaagag
   311281 aaaccgacgg tgatggagtc gttgttatgc tttaagcgtg caggtgcgga tggcgtatta
   311341 acttatttcg caaagcaagt tgcgcaatgg ctacatgatg accagatgca gcgctaaagg
   311401 atcataacta agagtcacag cattcagata ggcactaact gcgcctatct gaatgaattc
   311461 tataatgatg aggtaatact catccagatt attgtaagtc agcgtgttat tgcttttcga
   311521 actgacgatt gtccaggcta tgcttaattt ggctattgag catattcagt aacaacatcg
   311581 agcgggcttc accatctggt tcggtataaa tagcctgtaa tccggcaaaa acgccatcaa
   311641 taatttttac gatatcacca ggtttcggta cttcaggggc aattatctta tccacagcat
   311701 gggcttgcat atcagcaatg acggttgctg ggatcaccgc gggctgtgta ccaaaacgaa
   311761 caaaatggct gaccccccgg gtggcgctga cggttgtggt atggatattt tccgggtcaa
   311821 actcagcgaa taaataattg gggaatagag cctctattac ctcaatacgt ttccctcgaa
   311881 ctatcttttc gatagccact attggtgtcc aacagtttac agtttgccgt tccaaatgct
   311941 ctttggcacg taaaatctga ccgcgtttac aatacaataa ataccaagat ttcatagttt
   312001 cacatacctt tgggtactat ttagcagcat aacaaaagca gtgagcgaga tatagtgagg
   312061 aaaaatggat cacttccaat atacagatta ttttgagcgg tacggattgt acctatgctg
   312121 atgagaatta gcgataaata ataacatgac gttattttaa ggtgagtttg tattcatttt
   312181 taacaaaaag acagcaacca ctataaagac agcttataat ggcgcatccc atagccgccg
   312241 aaatgatcag catgaaatac cgtgacttac gtgacttcct ctcattactg gaacagaggg
   312301 gggaacttaa acgcattagc cagcccattg atccttattt ggaaatgaca gaaattgccg
   312361 atcgcacgtt acgtgctggt gggcctgcgt tactttttga gaaccctaaa ggttacagca
   312421 tgcccgtgtt gtgtaatctg tttggcaccg ctaagcgagt cgccatgggg atggggcaag
   312481 aagatgtcag cgccctgcga gatgttggta aattattggc cttcctgaaa gaacccgatc
   312541 ccccaaaagg tttccgtgac ttatttgata agctgccaaa atttaagcag gtattgaata
   312601 tgccaacgaa acgcttgaac tcggccccgt gtcaggagca agtttggcaa ggtgaggatg
   312661 ttgatttaag tcgcatccct gtgatgcact gctggccaga agatgccgca ccactagtct
   312721 cttgggggtt gactattaca cgtggtcccc acaaagaacg gcagaatcta ggcatctatc
   312781 gccagcaggt attgggtaaa aacaaattaa ttatgcgttg gctatcgcat cgtggtggtg
   312841 cgctggatta tcaggagtgg tgtgaggcac accctggtga acgttttccg gtcgctgtcg
   312901 ccttgggagc agaccctgct acgatcttag ccgcagtgac cccggtacca gacacgctgt
   312961 ctgaatatgc ctttgccggc ttgttacgcg gccataaaac ggaagtggtg aagtgtcttt
   313021 ccaatgacct tgaagttcct gcaagtgcag aaattgtatt ggaaggatat atcgaacaag
   313081 gtgatatggc tccggaaggt ccttatggtg atcatacggg ctattacaat gaaatagata
   313141 atttccccgt gtttaccgtc acgcatatta cacagcgcca agacgcaatt tatcattcaa
   313201 cctatacggg ccgaccaccg gatgaacctg cggtaatggg ggtggcactg aacgaagtct
   313261 ttgtacctat tttgcaaaag caattcccgg aaattgttga tttctacttg ccaccagaag
   313321 ggtgctcata ccggttggcg gtggtaacca tcaagaaaca atatgcaggc catgccaaac
   313381 gcgtgatgat gggagtatgg tcgtttttac gccagtttat gtataccaag tttgttattg
   313441 tttgtgatga cgatattaat gctcgtgatt ggaatgatgt aatttgggcg atcaccaccc
   313501 ggatggaccc atcccgcgat acggtgttaa ttgaaaatac accgatagat tatttggatt
   313561 tcgcctcacc ggtttccggt ttgggatcga aaatggggct ggatgccacc aacaaatggc
   313621 cagcagagac tccgcgtgaa tgggggcgtc caattaagat ggacgaagac gtccgtgccc
   313681 gtattgatgc tctgtgggat gagctggcca ttttcagtga caaagacgcg aaacgctaac
   313741 tagcgtcggc tttgtacttg gttttgcatt tgatgacccg acagagggaa ggcatgacaa
[truncated: 5,585,381 more chars]
