# Supplementary material for: Dynamics of Genome Rearrangement in Bacterial Populations
Source: PLoS Genet. 2008 Jul 18;4(7):e1000128. doi: 10.1371/journal.pgen.1000128 (PMC2483231; doi:10.1371/journal.pgen.1000128)
Supplement: Dataset S1 — Genome alignment and genome arrangement data. File - 8way_600from400.badger: A signed gene-order permutation matrix describing the order and orientation of locally collinear blocks (LCBs) as they occur in each of the eight genomes. File - mavvers_8way_600_from_400_perms.600.lcbs: contains the left-end and right-end coordinate of each LCB in the main chromosome of each genome. File - mavvers_8way_600_from_400_aligned.xmfa: contains an XMFA format genome alignment of the eight yersinia that can be viewed in the Mauve viewer. Ensure that the source genbank files (also included in the zip) are located in the same directory to load annotation data. Remaining files: source genome sequence and annotation data. (39.59 MB ZIP) [file pgen.1000128.s001.zip › mavvers_8way_600_from_400_aligned.xmfa]

#FormatVersion Mauve1
#Sequence1File	NC_004088.gbk
#Sequence1Format	GenBank
#Annotation1File	NC_004088.gbk
#Annotation1Format	GenBank
#Sequence2File	NC_008150.gbk
#Sequence2Format	GenBank
#Annotation2File	NC_008150.gbk
#Annotation2Format	GenBank
#Sequence3File	NC_005810.gbk
#Sequence3Format	GenBank
#Annotation3File	NC_005810.gbk
#Annotation3Format	GenBank
#Sequence4File	NC_003143.gbk
#Sequence4Format	GenBank
#Annotation4File	NC_003143.gbk
#Annotation4Format	GenBank
#Sequence5File	NC_008149.gbk
#Sequence5Format	GenBank
#Annotation5File	NC_008149.gbk
#Annotation5Format	GenBank
#Sequence6File	pestoides_ornl_noplasmids_fix.gbk
#Sequence6Format	GenBank
#Annotation6File	pestoides_ornl_noplasmids_fix.gbk
#Annotation6Format	GenBank
#Sequence7File	Ypt31758_new.gbk
#Sequence7Format	GenBank
#Annotation7File	Ypt31758_new.gbk
#Annotation7Format	GenBank
#Sequence8File	NC_006155.gbk
#Sequence8Format	GenBank
#Annotation8File	NC_006155.gbk
#Annotation8Format	GenBank
> 1:1-11936 + NC_004088.gbk
tcgcgcgatctttgagctaattagagtaaattaatccaatctttgacccaaatctctgctggatcctctggtatttcatg
ttggatgacgtcaatttctaatatttcacccaaccgttgagcaccttgtgcgatcaattgttgatccagttttatgattg
caccgcagaaagtgtcatattctgagctgcctaaaccaaccgccccaaagcgtacttgggataaatcaggcttttgttgt
tcgatctgttctaataatggctgcaagttatcaggtagatccccggcaccatgagtggatgtcacgattaaccacaggcc
attcagcgtaagttcgtccaactctgggccatgaagtatttctgtagaaaacccagcttcttctaatttatccgctaaat
gttcagcaacatattcagcactaccaagcgtactgccacttatcaacgttatgtcagccattcaagaacccaactgaagt
aaagagctggcattgtactctgtgaatcagctgggatctagctgtggataatgtgggtatagttattttagggttaagga
acgatcgtacgcatgatagggttttgcagtgatattagtgtctcggttgactggatctcatcaatagtctggattttgtt
gataagtacctgctgcaatgcatcaatggatttacacatcactttaataaatatgctgtagtggccagtggtgtaatagg
cctcaaccacttcttctaagctttccaattttttcaaggcggaagggtaatctttggcacttttcaagattatgccaata
aagcagcaaacgtcgtaacccagttgttttgggttaacgtgtacacaagctgcggtaatgatccctgcttgccgcatctt
ttctactcttacatgaatagttccggggctaacagcgaggtttttggctaattcagcatagggtgtgcgtgcattttcca
ttaatgctttcaggatgctgcgatcgagattatcgatctgataaatttcactcatatttcccccgtttttttatcgatat
ctcaattatagtgccatataaattcattattaaaaccataatggctatatttgttattggatattgaatttaaccctcat
tctgttgcttaatcgatgacaagccagtaggcataactaaacataacgaattgagaaaacagcaatgaaaaaacaattta
tccaaaaacaacaacaaatcagcttcgtaaaatcattcttttcccgccaattagagcaacaacttggcttgatcgaagtc
caggctcctattttgagccgtgtgggtgatggaacccaagataacctttctggttctgagaaagcggtacaggtaaaagt
taagtcattgccggattcaacttttgaagttgtacattcattagcgaagtggaaacgtaaaaccttagggcgttttgatt
ttggtgctgaccaaggggtgtatacccatatgaaagcattgcgcccagatgaagatcgcctgagtgctattcattctgta
tatgtagatcagtgggattgggaacgggttatgggggacggtgaacgtaacctggcttacctgaaatcgactgttaacaa
gatttatgcagcgattaaagaaactgaagcggcgatcagtgctgagtttggtgtgaagcctttcctgccggatcatattc
agtttatccacagtgaaagcctgcgggccagattccctgatttagatgctaaaggccgtgaacgtgcaattgccaaagag
ttaggtgctgtcttccttatagggattggtggcaaattggcagatggtcaatcccatgatgttcgtgcgccagattatga
tgattggacctctccgagtgcggaaggtttctctggattaaacggcgacattattgtctggaacccaatattggaagatg
cctttgagatatcttctatgggaattcgtgttgatgccgaagctcttaagcgtcagttagccctgactggcgatgaagac
cgcttggaactggaatggcatcaatcactgttgcgcggtgaaatgccacaaactatcgggggaggtattggtcagtcccg
cttagtgatgttattgctgcagaaacaacatattggtcaggtgcaatgtggtgtttggggccctgaaatcagcgagaaag
ttgatggcctgctgtaaaatctagtcattatccccctatgctaactcgcgataacggtatcagtcatcgcgggtttttaa
ctttatcagtctgtaggcggcatcactatgggggattatcgtttccagcggcgtatcaaacggctttttaaacttgtatc
aaaacgccagatatgatcaaaaatacgcatgatccctggtttgccataagcggacatggcaacagcatggaaacggtgct
ggtgggcctgctgctggatttttatctttctgactaactcttctggcaaacgctgggcgataaagtctgaaatgatcacc
gcgtctgcgtcataccattctctgtcttccattttatttaacgtgttggctaagcatgccgccagatccgtaccaccacg
aaaatgttggttgaggaaacgtatggcttgctcaataccattgtcagctgatagctcgtagtgaattatttcagtagcaa
ataacatgatgtaacagcggcgattatcggctaacgcgatacggagtaaggccagacaaaatgctttggcgcattgctcg
ttgaagcctcccatcgagcctgaggtatcgacgcagacaataaatggcccacggggttgctcatcattttgtttaaggct
gacgggtctctgttgcgttttttcctgccagttgtctccttgtaatcggtatgtgagcaaacgccgttccagtaagcggc
gataaaactcaaactccaactcactcatccctaacatcaccaattcagtaggcaataatcgcaggatgtcattactctga
tgaataccactgacctcctcaggcaccgaatctggctggcgtaccataacggtgtaaggctcatagcgggcgtcaggtgc
cggttgtgctttggctgagcggctgcggccgagctgttcggctaaacgtattaattcaggttgctgttgcagaaagtcgc
catattgcagcaataattgataatcgccacgttgcaaatgcccctgactcatatcccaaagacgcccagcggcattgtca
ttggtggtgagaatgggttccagtgcaccactgagcgctaatcttcgctgtagctcagctaagagctgttcccgttcttg
ttctaacaactgatgatgaattgtgatggtttgtaggatcagactgacacgccaacgttgtaaaaagagcgtttgcaggc
tatctccgcctggcgggttttttgccaggtctgcggtttgcactaatgttttagcctgcgttgcaaacggggaatgtaaa
tcttgtaactgagccacgatatcgggcagatgcgcataaaactgtgggctatcctccaacagactctgttgatataagga
aaattcattcgccagccctggcggaacgctagcttcacggatccgttgttgcaaattttgtttccagccgggaatatctt
tcattaatgcccgtttaatccgcgggaatttttcaaaaaaaatcgccaactgaggtgctgccagtaaacctaccaccatc
tcttcgataagttcaccttcacttatcgacagcagcatatccagtgttgccagactgagcatcggtcagtgtccactgtg
tttttgttgttgaaatttacgttgttgaaattgaatttgttgaaattgaa---------------tttgttgaaattgaa
gttgctccaccacctgtagcaggctggcctctatttttgccagccaagatgatggggtaaataaacaaggctgatgttgg
ctaaataagcgccgttgttctgccagcgtactttccagtttggtgagtgccagcagcagttctggtggcacgctagtggt
tgtggcacccggaagggacaaggttgatggctggcggctcacatccagtatgattatatgtaactgatcatcaatttccg
catcgatagattgcgcatagccaacaccatttaatttggctcgtaaagcgccacctttattcagccattgagcaagggcc
tctttatcaacctgcagatgattgacctgaatatcatgtaagttaagcggtttttgcagtaatagcgtcaaggtactgtc
tgtcagattatccggcagagcatattgcgctttacggctgaacatgccgctttgcttaaccacagtgagtgcctggtggt
cactttgctgctgttggtgttgcaaccatttgctattaatatcttgtagcttcattaataagctttgctgttgataccct
tgttccgtcaacaattgttccagttgctgttgcagtaatttgaacgagttaaggtcatgccataggcaatctttcagtaa
aatcagatcaataggggttatttcatcacggccactgaagaatgcactggcttgtagtagacgtaatgccttcttccagc
ggcggtcagagacataaggagcgtgttccagagcgctgagtcgttgacgtagctgaaaaataagctcaaagcagtgatct
ggtaatgtgattttgtcaatcaagggctgccactggtggaattcttcatcagtgatactgaggttttctgctaccgggtt
gtgattttcattttgtctgctgatcagcagtgagcggaaattctgtttttcttgtacccggtctagccacaggcggatca
gcatccggtcataaagtgcttccaggctgctgtctgcgtctggcaactcattggacgcggttaccagcaagcgcatcggg
atactgtcttccctatcaccatttcgaaagcgccgttcattaatggcggtcagtagagtattaaggatagccgggcccgc
cttccagatttcatcgaggaagacaatttcagcttctggtagataacccccggtcattcgttggtaacgcccttcttctt
ttaatgcctgtatggacagcgggccaaaaacctcttccggtgtagaaaagcgggtcatcaggtattcaaatgcccgagca
tggcggaaagcaaatttcaagcggcgggcaatcaggcttttggcaattcccggaggaccaagcagaaatacactttcacc
gctgagtgctgccagtaagcacaaac------------------------------------------------------
--------------------------------------------------------------------------------
--------------------------------------------------------------------------------
--------------------------------------------------------------------------------
--------------------------------------------------------------------------------
--------------------------------------------------------------------------------
--------------------------------------------------------------------------------
--------------------------------------------------------------------------------
--------------------------------------------------------------------------------
--------------------------------------------------------------------------------
--------------------------------------------------------------------------------
--------------------------------------------------------------------------------
--------------------------------------------------------------------------------
--------------------------------------------------------------------------------
--------------------------------------------------------------------------------
--------------------------------------------------------------------------------
--------------------------------------------------------------------------------
--------------------------------------------------------------------------------
--------------------------------------------------------------------------------
--------------------------------------------------------------------------------
--------------------------------------------------------------------------------
--------------------------------------------------------------------------------
--------------------------------------------------------------------------------
--------------------------------------------------------------------------------
-----------------------------------------------------------------ggatggcttcctgtc
tttcatacagcccactttcaagggcatgacttaagcgagatattctttctgccaattgcgatgattgcgccataattgtt
ctacatgttcctctgatgagttaatttttacctgataaaacggaataaatcctctttttcttaataggatagcttgttga
ttagtgaaattttcatatcatcaattatttgtttttgattaaatatcgttctttttctgctctaatttaagagtaggcaa
tccatttaaataatgcatactgaacgcctttcgtgggcgtgaaaggacacaggatcttctgtcatggggcctaaacgcat
acatcagcttatggatgttctagcaaatgagcacagagcataaacaatatttatccgcggtgactttggctgcaatcggg
gtcgtttacggtgatattggcaccagcccactctataccttgagagagtgtttttctggtcattatggttttgatgtccg
acccgatgtggtgtttggttttttatcgctgattttctggatgctaattctagtcgtctcggttaaatatctgacctatg
tgatgcgggctgataacgcgggtgaaggagggattttaacgttgatgtctttggcagggcgtaatacctcttccagagcg
acgtctatcttggtggtccttgggctaattggtggcagcttcttttatggtgaagtggtcattaccccggcaatctcggt
gatgtcagctattgaagggttggaaatcgccgcacccgcccttgatccctacattgttccctgctccattgccgtattaa
cgctactttttgtgattcaaaagcatggcactggcagtgttggtaaacttttcgccccggtgatgctggtgtggttcctg
acgttagccttacttggtctgcgcagtattattgctaacccagaagttttggccgcgctgaatcccaaatgggcaataag
cttttttgttgaatataagtctgtttcgttttttgcccttggtgcggtagttctggcgattactggcgttgaggcgttgt
atgcggatatggggcattttggtaagtttcctatccggctcgcttggtttactgtggtcttaccgtcgttggtgctgaat
tattttggtcagggggcgttattactgaaaaaccctgaagccatcaaaaaccccttctttctgctagcccccgactgggc
actgattccattacttattctggcgacgctagccactgttattgcctcacaggcggtgatttctggcgtattttcactta
ctcgacaggctgttcgtttagggtatttaccacccatgcgaattattcatacttcagagatggaatctggccagatatat
atcccagtgatcaattggaccctctatttagcggtggtgttagtgattatcggttttgaacgctccagtaatttggcggc
ggcttatggaatagcggttaccgggactatggttatcaccagtattctgttttgtaccgtggcatggaaaaactggcatt
ggaatcgctttctcgtcgtatttttactgatggtcttgttgattatcgatatcccgatgttttctgccaatgtgcttaaa
ttattctcagggggttggttgccactgtctttaggtttggtgatgtttattattatgaccacctggaaaagtgagcgttt
cagtttactgcgccgtatgcatgaacacagtaattcactggaagcgatgattgcttcactagagaagtcaccgccagtac
gggtacccggtacggcggtgtatatgtcgcgagcaatgaatgtcattccatttgcattattacataaccttaaacataac
aaagtgttacatgagcgtgttgtgttgctaacgatgcggactgacgatgtgccttatgtacataatgtggagcgggttac
catcgagcaactttctccaaccttctggcgggtggttgccagatacggttggcgtgaaacacctaatgtggcggaaattt
tccaccgttgtggtttggaaggtttgtcttgccagatgatggaaacgtcgttctttatgtcacatgaatcgctaatcctg
actaagcggccatggcacttatttttacgtggtaagttatttattgcacttagccgtaatgcattacgcgcaccagatca
atttgagatcccacccaatagggttattgaacttgggacacaagtggaaatttaattgagaggccgttaatcataacggc
ctcttctatcatcattcacactattatcatcatccacactatcaccgctaaaatccttcttcttatatcgctagcaaagt
gtttcggtggcgatcacaatttcactaaatgaggtttgtcttctactgccgtttttctaaactccttgttagcgaaacgt
ttcgctcttggagtagatcatgaaaaaaggtgtattactgaacgctgatatttccgcggttatctcccgtctgggccata
ccgatcagattgtgatcggtgacgcagggctaccgataccggcaaccaccacacgaatcgatttggcgttaacacgaggc
gtgccagggtttctgcaggttgtcgatgtagtcacgcaagaaatgcaggttgagaatgcttaccttgcagaagaaatcgt
taaaaataatccgcaacttcatgaagcattactcgtgctgctcacacagcttgagcaacggcaggaaaaccaaattgctt
tgcgttatatcagccatgaggcgtttaaagagcaaactaaacaaagccgggcggtgatacgcagcggagagtgttctccc
tttgctaatatcattctcggctccggcgtaaccttctaaggcctttatgcaacctttactaaaatttcaaggacaaagga
ataaataagatggaaacaggtaagctggtggtgttgggcagtatcaatgccgaccatattctgaatattgagcagtttcc
acgtccgggtgaaacggtgatcgggcagcagtataacgttgctttcggaggtaaaggggctaatcaagcggttgctgctg
gccgtagcggtgcggatatcgcatttattgcctgtgtgggtgacgatgatattggtgaacgggtgcgtcagcaactcact
gccgataagattgatactcagcctatcgaggctattaagggggcaactaccggtgtggcattgatcttcgtgaatagcga
tggcgaaaatgtgattggtattaatgcgggggctaactcagcggtgacaccagagtatcttcgccgctaccaacaacaag
tgatcgatgctgatgcactcttaatgcaactggagtcgccgctcgacactgttattgcggccgctaaactggcgaagcag
catcaaactcaggttatcctcaatccggcacccgcccgtaaattacccgatgaattattaactctggtcgatatgattac
gcctaatgaaacggaagccgagcgtttgaccggcattcatattgagcaggatgatgatgccgcgaaagcagcgcaaattt
tgcatgataaaggcattgctaccgtgatcatcaccttaggtagccgtggcgtatggctcagtgaacaaggtaaaggtaaa
ttagtggcggggttcaaggtaaatgccgtagataccattgctgccggtgatacgtttaacggtgcattattgacagcgtt
attagaaggccagtctatggatgtcgcagtgcgttttgctcatgccgcggcggctattgcggtcactcggcctggagcac
agccgtccattccatggcgtgccgaaattgatagcttcttacaagaacgagtgtaaaacgtggccacaatgaaagatgtc
gcccgtctggcaggggtatcgtcaagcaatggcacgtgcaggtttgccaattattgccgggtatgaagttgtcagtgatt
ttgaatttggtggtggcctggttgccctgaagcaacgactaaataatccagaagctgagccacaagttctgcccctgact
cccgagctaatagaacgcggttcggtctcccttcgttaaacattatttttcacctgtggggctacttttttcacattacg
gccctgaattaaattgtctccatccctgggtttgagtaacaagaacaccagagatgatagcaatgtcactattcccatgg
tgataaaggtgtagtggaagtgatccacattaccgcctaacgacaacccatcataaaaacgcaacacagtcgcactgata
gcaatcccaaagcttatcgataattgttgggttaccgccagaacactgttaccggagctggcattgttatccgtcaaatc
agccagtgtaattgtattcatcgcagtaaattgggtcgacatcgctatacctaatataaatagcggcaatatcatcatcc
atgccgacatccccggtgattgcaatgcaaaggaggcaatcagtaccccgataattaaggttataccgactaacacttta
cgatagcccagtgagcgcagcacctgtgtgacggctgattttgccatgatggatccaatcgcggtgggagccatcataca
accggcgataagtgcggaataaccgaatccaacttgtaacatcaacggcattaaaaaaggtacacagcccgtccctaagc
gggaggccacgttaccggcaatccccacggagaatgtccgggtcttaaataatggcaaaccaatgagtggattaggatgg
cctttggcatgaaatatatagaaaatcagcattaataggccgcctagcagagttgcggcgggtaaataatctgcgatttc
tggccgccccataatctccaggctggtggatatcatgactaaactgataccaaatagtaggaaaccaacaaaatcaaaag
tgcgcttaggcatcgtgaaattaggcatatatttgcgggcataaaaaatacccaacaagccaataggaatattaaggata
aaaatccaatgccaagtggtataagtcaccaacaacccgcccaataatggccccatgactggcccgactaaccctggaat
agtgacaaaatttaaaaccggcaataactcactgcgtggataagcccggatgagcgccagcctggctaccggcatcatca
tcgccccaccgatcccttgaataacccgagaagccactaagaaagccagtgagcctgaaagtgcacagagcagtgatccg
aaggtaaataaagaaaccgccaggataaaaattcgtcgggtaccaaaacgatcggccagccaaccactaactggaatcaa
catcgcgacggtcagggtatagctaataatggctgattgcattgtcagcggagaacggttaaggctttcggcgattgaag
ggagagccgtattcagtatggtggcatccaaagcctgcataaagaaagccatagccgctatccaaggaaggcctgccata
ctgcgcgcagattttatcattatccgtcctggtgatttatatggggggcgataattttctcttctttatatagatagcat
gtggctgatcgtgctgtcgtcagtctaccgtttttaatagcacctgacaggcgaataaagcaccttgattatcacctgcc
agaatcgtatctacaatgttctgatgatgttgtagcttaatcacttcatcaccagtaatagcacgaaagtagctgtaata
aaccgaactgaataagttagcaaaagagattaaaaatggattgccgctggcttcataaattaatttatgaaactgggtat
ccacctgaatccattgctcacgattaaagttgctatgcagtgcacgcatttctgcaactagtgatgctaacagctctcgc
tgtttctcattggcgtgtgtggcagccagataacaggcttgtggttccaacgatgttcttagtataaggaagtgttgcat
gacctgatcaaaattctccttggtcatccaccacgttaataattcctgatcaaggtagttccaattcgtctgtggcataa
cacgagtgccaatacgcgggcgcggtaatagcatccccttcgctgccagcatttttactgcttcacgtactgcggtgcga
cttacaccaaattgttcacccaactctatttcgccgggcagtatactgcccgcttcatattctcctgcgagaatacgctg
accaatcttttcagccagtaagtaggaaagatttcgctgggcggctt---gctgttgggtatttagttgcatggtgattt
gtcctatcagtcttcttatatttctattttactctactgtttcacttcggtattggatgtttagcttaataattgtttaa
ggattgtcctttttctctgtttttgctgaaaaaaaacacggttgaaaagttttttgaaattaggggttgcaggctgtcag
gaactccctataatgcgcctccactgaccgggaacaacgaaacacacttcgccgggtcaggaagagaaaagcagacttga
acttcgaaagaaataaaagaaaaccttgactcttcagcgggaaagcgtattatctgcctcccgcgttaccgtaagattcg
ccgcaaggcaaacgggtaacgagcgctctttaacaatttatcagacaatctgtgtgggcactcgcaagacgatatcgacg
cctgtttcggcaggcagaaataatatcaagtcttgaagagtgaccaaagcagtaaacattttgacttcggtca
> 2:250-14147 + NC_008150.gbk
tcgcgcgatctttgagctaattagagtaaattaatccaatctttgacccaaatctctgctggatcctctggtatttcatg
ttggatgacgtcaatttctaatatttcacccaaccgttgagcaccttgtgcgatcaattgttgatccagttttatgattg
caccgcagaaagtgtcatattctgagctgcctaaaccaaccgccccaaagcgtacttgggataaatcaggcttttgttgt
tcgatctgttctaataatggctgcaagttatcaggtagatccccggcaccatgagtggatgtcacgattaaccacaggcc
attcagcgtaagttcgtccaactctgggccatgaagtatttctgtagaaaacccagcttcttctaatttatccgctaaat
gttcagcaacatattcagcactaccaagcgtactgccacttatcaacgttatgtcagccattcaagaacccaactgaagt
aaagagctggcattgtactctgtgaatcagctgggatctagctgtggataatgtgggtatagttattttagggttaagga
acgatcgtacgcatgatagggttttgcagtgatattagtgtctcggttgactggatctcatcaatagtctggattttgtt
gataagtacctgctgcaatgcatcaatggatttacacatcactttaataaatatgctgtagtggccagtggtgtaatagg
cctcaaccacttcttctaagctttccaattttttcaaggcggaagggtaatctttggcacttttcaagattatgccaata
aagcagcaaacgtcgtaacccagttgttttgggttaacgtgtacacaagctgcggtaatgatccctgcttgccgcatctt
ttctactcttacatgaatagttccggggctaacagtgaggtttttggctaattcagcatagggtgtgcgtgcattttcca
ttaatgctttcaggatgctgcgatcgagattatcgatctgataaatttcactcatatttcccccgtttttttatcgatat
ctcaattatagtgccatataaattcattattaaaaccataatggctatatttgttattggatattgaatttaaccctcat
tctgttgcttaatcgatgacaagccagtaggcataactaaacataacgaattgagaaaacagcaatgaaaaaacaattta
tccaaaaacaacaacaaatcagcttcgtaaaatcattcttttcccgccaattagagcaacaacttggcttgatcgaagtc
caggctcctattttgagccgtgtgggtgatggaacccaagataacctttctggttctgagaaagcggtacaggtaaaagt
taagtcattgccggattcaacttttgaagttgtacattcattagcgaagtggaaacgtaaaaccttagggcgttttgatt
ttggtgctgaccaaggggtgtatacccatatgaaagcattgcgcccagatgaagatcgcctgagtgctattcattctgta
tatgtagatcagtgggattgggaacgggttatgggggacggtgaacgtaacctggcttacctgaaatcgactgttaacaa
gatttatgcagcgattaaagaaactgaagcggcgatcagtgctgagtttggtgtgaagcctttcctgccggatcatattc
agtttatccacagtgaaagcctgcgggccagattccctgatttagatgctaaaggccgtgaacgtgcaattgccaaagag
ttaggtgctgtcttccttatagggattggtggcaaattggcagatggtcaatcccatgatgttcgtgcgccagattatga
tgattggacctctccgagtgcggaaggtttctctggattaaacggcgacattattgtctggaacccaatattggaagatg
cctttgagatatcttctatgggaattcgtgttgatgccgaagctcttaagcgtcagttagccctgactggcgatgaagac
cgcttggaactggaatggcatcaatcactgttgcgcggtgaaatgccacaaactatcgggggaggtattggtcagtcccg
cttagtgatgttattgctgcagaaacaacatattggtcaggtgcaatgtggtgtttggggccctgaaatcagcgagaaag
ttgatggcctgctgtaaaatctagtcattatccccctatgctaactcgcgataacggtatcagtcatcgcgggtttttaa
ctttatcagtctgtaggcggcatcactatgggggattatcgtttccagcggcgtatcaaacggctttttaaacttgtatc
aaaacgccagatatgatcaaaaatacgcatgatccctggtttgccataagcggacatggcaacagcatggaaacggtgct
ggtgggcctgctgctggatttttatctttctgactaactcttctggcaaacgctgggcgataaagtctgaaatgatcacc
gcgtctgcgtcataccattctctgtcttccattttatttaacgtgttggctaagcatgccgccagatccgtaccaccacg
aaaatgttggttgaggaaacgtatggcttgctcaataccattgtcagctgatagctcgtagtgaattatttcagtagcaa
ataacatgatgtaacagcggcgattatcggctaacgcgatacggagtaaggccagacaaaatgctttggcgcattgctcg
ttgaagcctcccatcgagcctgaggtatcgacgcagacaataaatggcccacggggttgctcatcattttgtttaaggct
gacgggtctctgttgcgttttttcctgccagttgtctccttgtaatcggtatgtgagcaaacgccgttccagtaagcggc
gataaaactcaaactccaactcactcatccctaacatcaccaattcagtaggcaataatcgcaggatgtcattactctga
tgaataccactgacctcctcaggcaccgaatctggctggcgtaccataacggtgtaaggctcatagcgggcgtcaggtgc
cggttgtgctttggctgagcggctgcggccgagctgttcggctaaacgtattaattcaggttgctgttgcagaaagtcgc
catattgcagcaataattgataatcgccacgttgcaaatgcccctgactcatatcccaaagacgcccagcggcattgtca
ttggtggtgagaatgggttccagtgcaccactgagcgctaatcttcgctgtagctcagctaagagctgttcccgttcttg
ttctaacaactgatgatgaattgtgatggtttgtaggatcagactgacacgccaacgttgtaaaaagagcgtttgcaggc
tatctccgcctggcgggttttttgccaggtctgcggtttgcactaatgttttagcctgcgttgcaaacggggaatgtaaa
tcttgtaactgagccacgatatcgggcagatgcgcataaaactgtgggctatcctccaacagactctgttgatataagga
aaattcattcgccagccctggcggaacgctagcttcacggatccgttgttgcaaattttgtttccagccgggaatatctt
tcattaatgcccgtttaatccgcgggaatttttcaaaaaaaatcgccaactgaggtgctgccagtaaacctaccaccatc
tcttcgataagttcaccttcacttatcgacagcagcatatccagtgttgccagactgagcatcggtcagtgtccactgtg
tttttgttgttgaaatttacgttgttgaaattgaatttgttgaaattgaa---------------tttgttgaaattgaa
gttgctccaccacctgtagcaggctggcctctatttttgccagccaagatgatggggtaaataaacaaggctgatgttgg
ctaaataagcgccgttgttctgccagcgtactttccagtttggtgagtgccagcagcagttctggtggcacgctagtggt
tgtggcacccggaagggacaaggttgatggctggcggctcacatccagtatgattatatgtaactgatcatcaatttccg
catcgatagattgcgcatagccaacaccatttaatttggctcgtaaagcgccacctttattcagccattgagcaagggcc
tctttatcaacctgcagatgattgacctgaatatcatgtaagttaagcggtttttgcagtaatagcgtcaaggtactgtc
tgtcagattatccggcagagcatattgcgctttacggctgaacatgccgctttgcttaaccacagtgagtgcctggtggt
cactttgctgctgttggtgttgcaaccatttgctattaatatcttgtagcttcattaataagctttgctgttgataccct
tgttccgtcaacaattgttccagttgctgttgcagtaatttgaacgagttaaggtcatgccataggcaatctttcagtaa
aatcagatcaataggggttatttcatcacggccactgaagaatgcactggcttgtagtagacgtaatgccttcttccagc
ggcggtcagagacataaggagcgtgttccagagcgctgagtcgttgacgtagctgaaaaataagctcaaagcagtgatct
ggtaatgtgattttgtcaatcaagggctgccactggtggaattcttcatcagtgatactgaggttttctgctaccgggtt
gtgattttcattttgtctgctgatcagcagtgagcggaaattctgtttttcttgtacccggtctagccacaggcggatca
gcatccggtcataaagtgcttccaggctgctgtctgcgtctggcaactcattggacgcggttaccagcaagcgcatcggg
atactgtcttccctatcaccatttcgaaagcgccgttcattaatggcggtcagtagagtattaaggatagccgggcccgc
cttccagatttcatcgaggaagacaatttcagcttctggtagataacccccggtcattcgttggtaacgcccttcttctt
ttaatgcctgtatggacagcgggccaaaaacctcttccggtgtagaaaagcgggtcatcaggtattcaaatgcccgagca
tggcggaaagcaaatttcaagcggcgggcaatcaggcttttggcaattcccggaggaccaagcagaaatacactttcacc
gctgagtgctgccagtaagcacaaacggatgtgtaacgaacggtgcaatagtgatccacacccaacgcctgaaatcagat
ccagggggtaatctgctctcctgattcaggagagtttatggtcacttttgagacagttatggaaattaaaatcctgcaca
agcagggaatgagtagccgggcgattgccagagaactggggatctcccgcaataccgttaaacgttatttgcaggcaaaa
tctgagccgccaaaatatacgccgcgacctgctgttgcttcactcctggatgaataccgggattatattcgtcaacgcat
cgccgatgctcatccttacaaaatcccggcaacggtaatcgctcgcgagatcagagaccagggatatcgtggcggaatga
ccattctcagggcattcattcgttctctctcggttcctcaggagcaggagcctgccgttcggttcgaaactgaacccgga
cgacagatgcaggttgactggggcactatgcgtaatggtcgctcaccgcttcacgtgttcgttgctgttctcggatacag
ccgaatgctgtacatcgaattcactgacaatatgcgttatgacacgctggagacctgccatcgtaatgcgttccgcttct
ttggtggtgtgccgcgcgaagtgttgtatgacaatatgaaaactgtggttctgcaacgtgacgcatatcagaccggtcag
caccggttccatccttcgctgtggcagttcggcaaggagatgggcttctctccccgactgtgtcgccccttcagggcaca
gactaaaggtaaggtggaacggatggtgcagtacacccgtaacagtttttacatcccactaatgactcgcctgcgcccga
tggggatcactgtcgatgttgaaacagccaaccgccacggtctgcgctggctgcacgatgtcgctaaccaacgaaagcat
gaaacaatccaggcccgtccctgcgatcgctggctcgaagagcagcagtccatgctggcactgcctccggagaaaaaaga
gtatgacgtgcatcttgatgaaaatctggtgaacttcgacaaacaccccctgcatcatccactctccatctacgactcat
tctgcagaggagtggcgtgatgatggaactgcaacatcaacgactgatggcgctcgccgggcagttgcaactggaaagcc
ttataagcgcagcgcctgcgctgtcacaacaggcagtagaccaggaatggagttatatggacttcctggagcatctgctt
catgaagaaaaactggcacgtcatcaacgtaaacaggcgatgtatacccgaatggcagccttcccggcggtgaaaacgtt
cgaagagtatgacttcacattcgccaccggagcaccgcagaagcaactccagtcgttacgctcactcagcttcatagaac
gtaatgaaaatatcgtattactggggccatcaggtgtggggaaaacccatctggcaatagcgatgggctatgaagcagtc
cgtgcaggtatcaaagttcgcttcacaacagcagcagatctgttacttcagttatctacggcacaacgtcagggccgtta
taaaacgacgcttcagcgtggagtaatggccccccgcctgctcatcattgatgaaataggctatctgccgttcagtcagg
aagaagcaaagctgttcttccaggtcatcgctaaacgttacgaaaagagcgcaatgatcctgacatccaatctgccgttc
gggcagtgggatcaaacgttcgccggtgatgcagcactgacctcagcgatgctggaccgtatcttacaccactcacatgt
cgttcaaatcaaaggagaaagctatcgactcagacagaaacgaaaggccggggttatagcagaagctaatcctgagtaaa
acggtggatcaatattgggccgttggtggagatataagtggatcacttttcatccgtcgttgacaggatggcttcctgtc
tttcatacagcccactttcaagggcatgacttaagcgagatattctttctgccaattgcgatgattgcgccataattgtt
ctacatgttcctctgatgagttaatttttacctgataaaacggaataaatcctctttttcttaataggatagcttgttga
ttagtgaaattttcatatcatcaattatttgtttttgattaaatatcgttctttttctgctctaatttaagagtaggcaa
tccatttaaataatgcatactgaacgcctttcgtgggcgtgaaaggacacaggatcttctgtcatggggcctaaacgcat
acatcagcttatggatgttctagcaaatgagcacagagcataaacaatatttatccgcggtgactttggctgcaatcggg
gtcgtttacggtgatattggcaccagcccactctataccttgagagagtgtttttctggtcattatggttttgatgtccg
acccgatgtggtgtttggttttttatcgctgattttctggatgctaattctagtcgtctcggttaaatatctgacctatg
tgatgcgggctgataacgcgggtgaaggagggattttaacgttgatgtctttggcagggcgtaatacctcttccagagcg
acgtctatcttggtggtccttgggctaattggtggcagcttcttttatggtgaagtggtcattaccccggcaatctcggt
gatgtcagctattgaagggttggaaatcgccgcacccgcccttgatccctacattgttccctgctccattgccgtattaa
cgctactttttgtgattcaaaagcatggcactggcagtgttggtaaacttttcgccccggtgatgctggtgtggttcctg
acgttagccttacttggtctgcgcagtattattgctaacccagaagttttggccgcgctgaatcccaaatgggcaataag
cttttttgttgaatataagtctgtttcgttttttgcccttggtgcggtagttctggcgattactggcgttgaggcgttgt
atgcggatatggggcattttggtaagtttcctatccggctcgcttggtttactgtggtcttaccgtcgttggtgctgaat
tattttggtcagggggcgttattactgaaaaaccctgaagccatcaaaaaccccttctttctgctagcccccgactgggc
actgattccattacttattctggcgacgctagccactgttattgcctcacaggcggtgatttctggcgtattttcactta
ctcgacaggctgttcgtttagggtatttaccacccatgcgaattattcatacttcagagatggaatctggccagatatat
atcccagtgatcaattggaccctctatttagcggtggtgttagtgattatcggttttgaacgctccagtaatttggcggc
ggcttatggaatagcggttaccgggactatggttatcaccagtattctgttttgtaccgtggcatggaaaaactggcatt
ggaatcgctttctcgtcgtatttttactgatggtcttgttgattatcgatatcccgatgttttctgccaatgtgcttaaa
ttattctcagggggttggttgccactgtctttaggtttggtgatgtttattattatgaccacctggaaaagtgagcgttt
cagtttactgcgccgtatgcatgaacacagtaattcactggaagcgatgattgcttcactagagaagtcaccgccagtac
gggtacccggtacggcggtgtatatgtcgcgagcaatgaatgtcattccatttgcattattacataaccttaaacataac
aaagtgttacatgagcgtgttgtgttgctaacgatgcggactgacgatgtgccttatgtacataatgtggagcgggttac
catcgagcaactttctccaaccttctggcgggtggttgccagatacggttggcgtgaaacacctaatgtggcggaaattt
tccaccgttgtggtttggaaggtttgtcttgccagatgatggaaacgtcgttctttatgtcacatgaatcgctaatcctg
actaagcggccatggcacttatttttacgtggtaagttatttattgcacttagccgtaatgcattacgcgcaccagatca
atttgagatcccacccaatagggttattgaacttgggacacaagtggaaatttaattgagaggccgttaatcataacggc
ctcttctatcatcattcacactattatcatcatccacactatcaccgctaaaatccttcttcttatatcgctagcaaagt
gtttcggtggcgatcacaatttcactaaatgaggtttgtcttctactgccgtttttctaaactccttgttagcgaaacgt
ttcgctcttggagtagatcatgaaaaaaggtgtattactgaacgctgatatttccgcggttatctcccgtctgggccata
ccgatcagattgtgatcggtgacgcagggctaccgataccggcaaccaccacacgaatcgatttggcgttaacacgaggc
gtgccagggtttctgcaggttgtcgatgtagtcacgcaagaaatgcaggttgagaatgcttaccttgcagaagaaatcgt
taaaaataatccgcaacttcatgaagcattactcgtgctgctcacacagcttgagcaacggcaggaaaaccaaattgctt
tgcgttatatcagccatgaggcgtttaaagagcaaactaaacaaagccgggcggtgatacgcagcggagagtgttctccc
tttgctaatatcattctcggctccggcgtaaccttctaaggcctttatgcaacctttactaaaatttcaaggacaaagga
ataaataagatggaaacaggtaagctggtggtgttgggcagtatcaatgccgaccatattctgaatattgagcagtttcc
acgtccgggtgaaacggtgatcgggcagcagtataacgttgctttcggaggtaaaggggctaatcaagcggttgctgctg
gccgtagcggtgcggatatcgcatttattgcctgtgtgggtgacgatgatattggtgaacgggtgcgtcagcaactcact
gccgataagattgatactcagcctatcgaggctattaagggggcaactaccggtgtggcattgatcttcgtgaatagcga
tggcgaaaatgtgattggtattaatgcgggggctaactcagcggtgacaccagagtatcttcgccgctaccaacaacaag
tgatcgatgctgatgcactcttaatgcaactggagtcgccgctcgacactgttattgcggccgctaaactggcgaagcag
catcaaactcaggttatcctcaatccggcacccgcccgtaaattacccgatgaattattaactctggtcgatatgattac
gcctaatgaaacggaagccgagcgtttgaccggcattcatattgagcaggatgatgatgccgcgaaagcagcgcaaattt
tgcatgataaaggcattgctaccgtgatcatcaccttaggtagccgtggcgtatggctcagtgaacaaggtaaaggtaaa
ttagtggcggggttcaaggtaaatgccgtagataccattgctgccggtgatacgtttaacggtgcattattgacagcgtt
attagaaggccagtctatggatgtcgcagtgcgttttgctcatgccgcggcggctattgcggtcactcggcctggagcac
agccgtccattccatggcgtgccgaaattgatagcttcttacaagaacgagtgtaaaacgtggccacaatgaaagatgtc
gcccgtctggcaggggtatcgtcaagcaatggcacgtgcaggtttgccaattattgccgggtatgaagttgtcagtgatt
ttgaatttggtggtggcctggttgccctgaagcaacgactaaataatccagaagctgagccacaagttctgcccctgact
cccgagctaatagaacgcggttcggtctcccttcgttaaacattatttttcacctgtggggctacttttttcacattacg
gccctgaattaaattgtctccatccctgggtttgagtaacaagaacaccagagatgatagcaatgtcactattcccatgg
tgataaaggtgtagtggaagtgatccacattaccgcctaacgacaacccatcataaaaacgcaacacagtcgcactgata
gcaatcccaaagcttatcgataattgttgggttaccgccagaacactgttaccggagctggcattgttatccgtcaaatc
agccagtgtaattgtattcatcgcagtaaattgggtcgacatcgctatacctaatataaatagcggcaatatcatcatcc
atgccgacatccccggtgattgcaatgcaaaggaggcaatcagtaccccgataattaaggttataccgactaacacttta
cgatagcccagtgagcgcagcacctgtgtgacggctgattttgccatgatggatccaatcgcggtgggagccatcataca
accggcgataagtgcggaataaccgaatccaacttgtaacatcaacggcattaaaaaaggtacacagcccgtccctaagc
gggaggccacgttaccggcaatccccacggagaatgtccgggtcttaaataatggcaaaccaatgagtggattaggatgg
cctttggcatgaaatatatagaaaatcagcattaataggccgcctagcagagttgcggcgggtaaataatctgcgatttc
tggccgccccataatctccaggctggtggatatcatgactaaactgataccaaatagtaggaaaccaacaaaatcaaaag
tgcgcttaggcatcgtgaaattaggcatatatttgcgggcataaaaaatacccaacaagccaataggaatattaaggata
aaaatccaatgccaagtggtataagtcaccaacaacccgcccaataatggccccatgactggcccgactaaccctggaat
agtgacaaaatttaaaaccggcaataactcactgcgtggataagcccggatgagcgccagcctggctaccggcatcatca
tcgccccaccgatcccttgaataacccgagaagccactaagaaagccagtgagcctgaaagtgcacagagcagtgatccg
aaggtaaataaagaaaccgccaggataaaaattcgtcgggtaccaaaacgatcggccagccaaccactaactggaatcaa
catcgcgacggtcagggtatagctaataatggctgattgcattgtcagcggagaacggttaaggctttcggcgattgaag
ggagagccgtattcagtatggtggcatccaaagcctgcataaagaaagccatagccgctatccaaggaaggcctgccata
ctgcgcgcagattttatcattatccgtcctggtgatttatatggggggcgataattttctcttctttatatagatagcat
gtggctgatcgtgctgtcgtcagtctaccgtttttaatagcacctgacaggcgaataaagcaccttgattatcacctgcc
agaatcgtatctacaatgttctgatgatgttgtagcttaatcacttcatcaccagtaatagcacgaaagtagctgtaata
aaccgaactgaataagttagcaaaagagattaaaaatggattgccgctggcttcataaattaatttatgaaactgggtat
ccacctgaatccattgctcacgattaaagttgctatgcagtgcacgcatttctgcaactagtgatgctaacagctctcgc
tgtttctcattggcgtgtgtggcagccagataacaggcttgtggttccaacgatgttcttagtataaggaagtgttgcat
gacctgatcaaaattctccttggtcatccaccacgttaataattcctgatcaaggtagttccaattcgtctgtggcataa
cacgagtgccaatacgcgggcgcggtaatagcatccccttcgctgccagcatttttactgcttcacgtactgcggtgcga
cttacaccaaattgttcacccaactctatttcgccgggcagtatactgcccgcttcatattctcctgcgagaatacgctg
accaatcttttcagccagtaagtaggaaagatttcgctgggcggcttcttgctgttgggtatttagttgcatggtgattt
gtcctatcagtcttcttatatttctattttactctactgtttcacttcggtattggatgtttagcttaataattgtttaa
ggattgtcctttttctctgtttttgctgaaaaaaaacacggttgaaaagttttttgaaattaggggttgcaggctgtcag
gaactccctataatgcgcctccactgaccgggaacaacgaaacacacttcgccgggtcaggaagagaaaagcagacttga
acttcgaaagaaataaaagaaaaccttgactcttcagcgggaaagcgtattatctgcctcccgcgttaccgtaagattcg
ccgcaaggcaaacgggtaacgagcgctctttaacaatttatcagacaatctgtgtgggcactcgcaagacgatatcgacg
cctgtttcggcaggcagaaataatatcaagtcttgaagagtgaccaaagcagtaaacattttgacttcggtca
> 3:1-11951 + NC_005810.gbk
tcgcgcgatctttgagctaattagagtaaattaatccaatctttgacccaaatctctgctggatcctctggtatttcatg
ttggatgacgtcaatttctaatatttcacccaaccgttgagcaccttgtgcgatcaattgttgatccagttttatgattg
caccgcagaaagtgtcatattctgagctgcctaaaccaaccgccccaaagcgtacttgggataaatcaggcttttgttgt
tcgatctgttctaataatggctgcaagttatcaggtagatccccggcaccatgagtggatgtcacgattaaccacaggcc
attcagcgtaagttcgtccaactctgggccatgaagtatttctgtagaaaacccagcttcttctaatttatccgctaaat
gttcagcaacatattcagcactaccaagcgtactgccacttatcaacgttatgtcagccattcaagaacccaactgaagt
aaagagctggcattgtactctgtgaatcagctgggatctagctgtggataatgtgggtatagttattttagggttaagga
acgatcgtacgcatgatagggttttgcagtgatattagtgtctcggttgactggatctcatcaatagtctggattttgtt
gataagtacctgctgcaatgcatcaatggatttacacatcactttaataaatatgctgtagtggccagtggtgtaatagg
cctcaaccacttcttctaagctttccaattttttcaaggcggaagggtaatctttggcacttttcaagattatgccaata
aagcagcaaacgtcgtaacccagttgttttgggttaacgtgtacacaagctgcggtaatgatccctgcttgccgcatctt
ttctactcttacatgaatagttccggggctaacagcgaggtttttggctaattcagcatagggtgtgcgtgcattttcca
ttaatgctttcaggatgctgcgatcgagattatcgatctgataaatttcactcatatttcccccgtttttttatcgatat
ctcaattatagtgccatataaattcattattaaaaccataatggctatatttgttattggatattgaatttaaccctcat
tctgttgcttaatcgatgacaagccagtaggcataactaaacataacgaattgagaaaacagcaatgaaaaaacaattta
tccaaaaacaacaacaaatcagcttcgtaaaatcattcttttcccgccaattagagcaacaacttggcttgatcgaagtc
caggctcctattttgagccgtgtgggtgatggaacccaagataacctttctggttctgagaaagcggtacaggtaaaagt
taagtcattgccggattcaacttttgaagttgtacattcattagcgaagtggaaacgtaaaaccttagggcgttttgatt
ttggtgctgaccaaggggtgtatacccatatgaaagcattgcgcccagatgaagatcgcctgagtgctattcattctgta
tatgtagatcagtgggattgggaacgggttatgggggacggtgaacgtaacctggcttacctgaaatcgactgttaacaa
gatttatgcagcgattaaagaaactgaagcggcgatcagtgctgagtttggtgtgaagcctttcctgccggatcatattc
agtttatccacagtgaaagcctgcgggccagattccctgatttagatgctaaaggccgtgaacgtgcaattgccaaagag
ttaggtgctgtcttccttatagggattggtggcaaattggcagatggtcaatcccatgatgttcgtgcgccagattatga
tgattggacctctccgagtgcggaaggtttctctggattaaacggcgacattattgtctggaacccaatattggaagatg
cctttgagatatcttctatgggaattcgtgttgatgccgaagctcttaagcgtcagttagccctgactggcgatgaagac
cgcttggaactggaatggcatcaatcactgttgcgcggtgaaatgccacaaactatcgggggaggtattggtcagtcccg
cttagtgatgttattgctgcagaaacaacatattggtcaggtgcaatgtggtgtttggggccctgaaatcagcgagaaag
ttgatggcctgctgtaaaatctagtcattatccccctatgctaactcgcgataacggtatcagtcatcgcgggtttttaa
ctttatcagtctgtaggcggcatcactatgggggattatcgtttccagcggcgtatcaaacggctttttaaacttgtatc
aaaacgccagatatgatcaaaaatacgcatgatccctggtttgccataagcggacatggcaacagcatggaaacggtgct
ggtgggcctgctgctggatttttatctttctgactaactcttctggcaaacgctgggcgataaagtctgaaatgatcacc
gcgtctgcgtcataccattctctgtcttccattttatttaacgtgttggctaagcatgccgccagatccgtaccaccacg
aaaatgttggttgaggaaacgtatggcttgctcaataccattgtcagctgatagctcgtagtgaattatttcagtagcaa
ataacatgatgtaacagcggcgattatcggctaacgcgatacggagtaaggccagacaaaatgctttggcgcattgctcg
ttgaagcctcccatcgagcctgaggtatcgacgcagacaataaatggcccacggggttgctcatcattttgtttaaggct
gacgggtctctgttgcgttttttcctgccagttgtctccttgtaatcggtatgtgagcaaacgccgttccagtaagcggc
gataaaactcaaactccaactcactcatccctaacatcaccaattcagtaggcaataatcgcaggatgtcattactctga
tgaataccactgacctcctcaggcaccgaatctggctggcgtaccataacggtgtaaggctcatagcgggcgtcaggtgc
cggttgtgctttggctgagcggctgcggccgagctgttcggctaaacgtattaattcaggttgctgttgcagaaagtcgc
catattgcagcaataattgataatcgccacgttgcaaatgcccctgactcatatcccaaagacgcccagcggcattgtca
ttggtggtgagaatgggttccagtgcaccactgagcgctaatcttcgctgtagctcagctaagagctgttcccgttcttg
ttctaacaactgatgatgaattgtgatggtttgtaggatcagactgacacgccaacgttgtaaaaagagcgtttgcaggc
tatctccgcctggcgggttttttgccaggtctgcggtttgcactaatgttttagcctgcgttgcaaacggggaatgtaaa
tcttgtaactgagccacgatatcgggcagatgcgcataaaactgtgggctatcctccaacagactctgttgatataagga
aaattcattcgccagccctggcggaacgctagcttcacggatccgttgttgcaaattttgtttccagccgggaatatctt
tcattaatgcccgtttaatccgcgggaatttttcaaaaaaaatcgccaactgaggtgctgccagtaaacctaccaccatc
tcttcgataagttcaccttcacttatcgacagcagcatatccagtgttgccagactgagcatcggtcagtgtccactgtg
tttttgttgttgaaatttacgttgttgaaattgaatttgttgaaattgaatttgttgaaattgaatttgttgaaattgaa
gttgctccaccacctgtagcaggctggcctctatttttgccagccaagatgatggggtaaataaacaaggctgatgttgg
ctaaataagcgccgttgttctgccagcgtactttccagtttggtgagtgccagcagcagttctggtggcacgctagtggt
tgtggcacccggaagggacaaggttgatggctggcggctcacatccagtatgattatatgtaactgatcatcaatttccg
catcgatagattgcgcatagccaacaccatttaatttggctcgtaaagcgccacctttattcagccattgagcaagggcc
tctttatcaacctgcagatgattgacctgaatatcatgtaagttaagcggtttttgcagtaatagcgtcaaggtactgtc
tgtcagattatccggcagagcatattgcgctttacggctgaacatgccgctttgcttaaccacagtgagtgcctggtggt
cactttgctgctgttggtgttgcaaccatttgctattaatatcttgtagcttcattaataagctttgctgttgataccct
tgttccgtcaacaattgttccagttgctgttgcagtaatttgaacgagttaaggtcatgccataggcaatctttcagtaa
aatcagatcaataggggttatttcatcacggccactgaagaatgcactggcttgtagtagacgtaatgccttcttccagc
ggcggtcagagacataaggagcgtgttccagagcgctgagtcgttgacgtagctgaaaaataagctcaaagcagtgatct
ggtaatgtgattttgtcaatcaagggctgccactggtggaattcttcatcagtgatactgaggttttctgctaccgggtt
gtgattttcattttgtctgctgatcagcagtgagcggaaattctgtttttcttgtacccggtctagccacaggcggatca
gcatccggtcataaagtgcttccaggctgctgtctgcgtctggcaactcattggacgcggttaccagcaagcgcatcggg
atactgtcttccctatcaccatttcgaaagcgccgttcattaatggcggtcagtagagtattaaggatagccgggcccgc
cttccagatttcatcgaggaagacaatttcagcttctggtagataacccccggtcattcgttggtaacgcccttcttctt
ttaatgcctgtatggacagcgggccaaaaacctcttccggtgtagaaaagcgggtcatcaggtattcaaatgcccgagca
tggcggaaagcaaatttcaagcggcgggcaatcaggcttttggcaattcccggaggaccaagcagaaatacactttcacc
gctgagtgctgccagtaagcacaaac------------------------------------------------------
--------------------------------------------------------------------------------
--------------------------------------------------------------------------------
--------------------------------------------------------------------------------
--------------------------------------------------------------------------------
--------------------------------------------------------------------------------
--------------------------------------------------------------------------------
--------------------------------------------------------------------------------
--------------------------------------------------------------------------------
--------------------------------------------------------------------------------
--------------------------------------------------------------------------------
--------------------------------------------------------------------------------
--------------------------------------------------------------------------------
--------------------------------------------------------------------------------
--------------------------------------------------------------------------------
--------------------------------------------------------------------------------
--------------------------------------------------------------------------------
--------------------------------------------------------------------------------
--------------------------------------------------------------------------------
--------------------------------------------------------------------------------
--------------------------------------------------------------------------------
--------------------------------------------------------------------------------
--------------------------------------------------------------------------------
--------------------------------------------------------------------------------
-----------------------------------------------------------------ggatggcttcctgtc
tttcatacagcccactttcaagggcatgacttaagcgagatattctttctgccaattgcgatgattgcgccataattgtt
ctacatgttcctctgatgagttaatttttacctgataaaacggaataaatcctctttttcttaataggatagcttgttga
ttagtgaaattttcatatcatcaattatttgtttttgattaaatatcgttctttttctgctctaatttaagagtaggcaa
tccatttaaataatgcatactgaacgcctttcgtgggcgtgaaaggacacaggatcttctgtcatggggcctaaacgcat
acatcagcttatggatgttctagcaaatgagcacagagcataaacaatatttatccgcggtgactttggctgcaatcggg
gtcgtttacggtgatattggcaccagcccactctataccttgagagagtgtttttctggtcattatggttttgatgtccg
acccgatgtggtgtttggttttttatcgctgattttctggatgctaattctagtcgtctcggttaaatatctgacctatg
tgatgcgggctgataacgcgggtgaaggagggattttaacgttgatgtctttggcagggcgtaatacctcttccagagcg
acgtctatcttggtggtccttgggctaattggtggcagcttcttttatggtgaagtggtcattaccccggcaatctcggt
gatgtcagctattgaagggttggaaatcgccgcacccgcccttgatccctacattgttccctgctccattgccgtattaa
cgctactttttgtgattcaaaagcatggcactggcagtgttggtaaacttttcgccccggtgatgctggtgtggttcctg
acgttagccttacttggtctgcgcagtattattgctaacccagaagttttggccgcgctgaatcccaaatgggcaataag
cttttttgttgaatataagtctgtttcgttttttgcccttggtgcggtagttctggcgattactggcgttgaggcgttgt
atgcggatatggggcattttggtaagtttcctatccggctcgcttggtttactgtggtcttaccgtcgttggtgctgaat
tattttggtcagggggcgttattactgaaaaaccctgaagccatcaaaaaccccttctttctgctagcccccgactgggc
actgattccattacttattctggcgacgctagccactgttattgcctcacaggcggtgatttctggcgtattttcactta
ctcgacaggctgttcgtttagggtatttaccacccatgcgaattattcatacttcagagatggaatctggccagatatat
atcccagtgatcaattggaccctctatttagcggtggtgttagtgattatcggttttgaacgctccagtaatttggcggc
ggcttatggaatagcggttaccgggactatggttatcaccagtattctgttttgtaccgtggcatggaaaaactggcatt
ggaatcgctttctcgtcgtatttttactgatggtcttgttgattatcgatatcccgatgttttctgccaatgtgcttaaa
ttattctcagggggttggttgccactgtctttaggtttggtgatgtttattattatgaccacctggaaaagtgagcgttt
cagtttactgcgccgtatgcatgaacacagtaattcactggaagcgatgattgcttcactagagaagtcaccgccagtac
gggtacccggtacggcggtgtatatgtcgcgagcaatgaatgtcattccatttgcattattacataaccttaaacataac
aaagtgttacatgagcgtgttgtgttgctaacgatgcggactgacgatgtgccttatgtacataatgtggagcgggttac
catcgagcaactttctccaaccttctggcgggtggttgccagatacggttggcgtgaaacacctaatgtggcggaaattt
tccaccgttgtggtttggaaggtttgtcttgccagatgatggaaacgtcgttctttatgtcacatgaatcgctaatcctg
actaagcggccatggcacttatttttacgtggtaagttatttattgcacttagccgtaatgcattacgcgcaccagatca
atttgagatcccacccaatagggttattgaacttgggacacaagtggaaatttaattgagaggccgttaatcataacggc
ctcttctatcatcattcacactattatcatcatccacactatcaccgctaaaatccttcttcttatatcgctagcaaagt
gtttcggtggcgatcacaatttcactaaatgaggtttgtcttctactgccgtttttctaaactccttgttagcgaaacgt
ttcgctcttggagtagatcatgaaaaaaggtgtattactgaacgctgatatttccgcggttatctcccgtctgggccata
ccgatcagattgtgatcggtgacgcagggctaccgataccggcaaccaccacacgaatcgatttggcgttaacacgaggc
gtgccagggtttctgcaggttgtcgatgtagtcacgcaagaaatgcaggttgagaatgcttaccttgcagaagaaatcgt
taaaaataatccgcaacttcatgaagcattactcgtgctgctcacacagcttgagcaacggcaggaaaaccaaattgctt
tgcgttatatcagccatgaggcgtttaaagagcaaactaaacaaagccgggcggtgatacgcagcggagagtgttctccc
tttgctaatatcattctcggctccggcgtaaccttctaaggcctttatgcaacctttactaaaatttcaaggacaaagga
ataaataagatggaaacaggtaagctggtggtgttgggcagtatcaatgccgaccatattctgaatattgagcagtttcc
acgtccgggtgaaacggtgatcgggcagcagtataacgttgctttcggaggtaaaggggctaatcaagcggttgctgctg
gccgtagcggtgcggatatcgcatttattgcctgtgtgggtgacgatgatattggtgaacgggtgcgtcagcaactcact
gccgataagattgatactcagcctatcgaggctattaagggggcaactaccggtgtggcattgatcttcgtgaatagcga
tggcgaaaatgtgattggtattaatgcgggggctaactcagcggtgacaccagagtatcttcgccgctaccaacaacaag
tgatcgatgctgatgcactcttaatgcaactggagtcgccgctcgacactgttattgcggccgctaaactggcgaagcag
catcaaactcaggttatcctcaatccggcacccgcccgtaaattacccgatgaattattaactctggtcgatatgattac
gcctaatgaaacggaagccgagcgtttgaccggcattcatattgagcaggatgatgatgccgcgaaagcagcgcaaattt
tgcatgataaaggcattgctaccgtgatcatcaccttaggtagccgtggcgtatggctcagtgaacaaggtaaaggtaaa
ttagtggcggggttcaaggtaaatgccgtagataccattgctgccggtgatacgtttaacggtgcattattgacagcgtt
attagaaggccagtctatggatgtcgcagtgcgttttgctcatgccgcggcggctattgcggtcactcggcctggagcac
agccgtccattccatggcgtgccgaaattgatagcttcttacaagaacgagtgtaaaacgtggccacaatgaaagatgtc
gcccgtctggcaggggtatcgtcaagcaatggcacgtgcaggtttgccaattattgccgggtatgaagttgtcagtgatt
ttgaatttggtggtggcctggttgccctgaagcaacgactaaataatccagaagctgagccacaagttctgcccctgact
cccgagctaatagaacgcggttcggtctcccttcgttaaacattatttttcacctgtggggctacttttttcacattacg
gccctgaattaaattgtctccatccctgggtttgagtaacaagaacaccagagatgatagcaatgtcactattcccatgg
tgataaaggtgtagtggaagtgatccacattaccgcctaacgacaacccatcataaaaacgcaacacagtcgcactgata
gcaatcccaaagcttatcgataattgttgggttaccgccagaacactgttaccggagctggcattgttatccgtcaaatc
agccagtgtaattgtattcatcgcagtaaattgggtcgacatcgctatacctaatataaatagcggcaatatcatcatcc
atgccgacatccccggtgattgcaatgcaaaggaggcaatcagtaccccgataattaaggttataccgactaacacttta
cgatagcccagtgagcgcagcacctgtgtgacggctgattttgccatgatggatccaatcgcggtgggagccatcataca
accggcgataagtgcggaataaccgaatccaacttgtaacatcaacggcattaaaaaaggtacacagcccgtccctaagc
gggaggccacgttaccggcaatccccacggagaatgtccgggtcttaaataatggcaaaccaatgagtggattaggatgg
cctttggcatgaaatatatagaaaatcagcattaataggccgcctagcagagttgcggcgggtaaataatctgcgatttc
tggccgccccataatctccaggctggtggatatcatgactaaactgataccaaatagtaggaaaccaacaaaatcaaaag
tgcgcttaggcatcgtgaaattaggcatatatttgcgggcataaaaaatacccaacaagccaataggaatattaaggata
aaaatccaatgccaagtggtataagtcaccaacaacccgcccaataatggccccatgactggcccgactaaccctggaat
agtgacaaaatttaaaaccggcaataactcactgcgtggataagcccggatgagcgccagcctggctaccggcatcatca
tcgccccaccgatcccttgaataacccgagaagccactaagaaagccagtgagcctgaaagtgcacagagcagtgatccg
aaggtaaataaagaaaccgccaggataaaaattcgtcgggtaccaaaacgatcggccagccaaccactaactggaatcaa
catcgcgacggtcagggtatagctaataatggctgattgcattgtcagcggagaacggttaaggctttcggcgattgaag
ggagagccgtattcagtatggtggcatccaaagcctgcataaagaaagccatagccgctatccaaggaaggcctgccata
ctgcgcgcagattttatcattatccgtcctggtgatttatatggggggcgataattttctcttctttatatagatagcat
gtggctgatcgtgctgtcgtcagtctaccgtttttaatagcacctgacaggcgaataaagcaccttgattatcacctgcc
agaatcgtatctacaatgttctgatgatgttgtagcttaatcacttcatcaccagtaatagcacgaaagtagctgtaata
aaccgaactgaataagttagcaaaagagattaaaaatggattgccgctggcttcataaattaatttatgaaactgggtat
ccacctgaatccattgctcacgattaaagttgctatgcagtgcacgcatttctgcaactagtgatgctaacagctctcgc
tgtttctcattggcgtgtgtggcagccagataacaggcttgtggttccaacgatgttcttagtataaggaagtgttgcat
gacctgatcaaaattctccttggtcatccaccacgttaataattcctgatcaaggtagttccaattcgtctgtggcataa
cacgagtgccaatacgcgggcgcggtaatagcatccccttcgctgccagcatttttactgcttcacgtactgcggtgcga
cttacaccaaattgttcacccaactctatttcgccgggcagtatactgcccgcttcatattctcctgcgagaatacgctg
accaatcttttcagccagtaagtaggaaagatttcgctgggcggctt---gctgttgggtatttagttgcatggtgattt
gtcctatcagtcttcttatatttctattttactctactgtttcacttcggtattggatgtttagcttaataattgtttaa
ggattgtcctttttctctgtttttgctgaaaaaaaacacggttgaaaagttttttgaaattaggggttgcaggctgtcag
gaactccctataatgcgcctccactgaccgggaacaacgaaacacacttcgccgggtcaggaagagaaaagcagacttga
acttcgaaagaaataaaagaaaaccttgactcttcagcgggaaagcgtattatctgcctcccgcgttaccgtaagattcg
ccgcaaggcaaacgggtaacgagcgctctttaacaatttatcagacaatctgtgtgggcactcgcaagacgatatcgacg
cctgtttcggcaggcagaaataatatcaagtcttgaagagtgaccaaagcagtaaacattttgacttcggtca
> 4:251-12186 + NC_003143.gbk
tcgcgcgatctttgagctaattagagtaaattaatccaatctttgacccaaatctctgctggatcctctggtatttcatg
ttggatgacgtcaatttctaatatttcacccaaccgttgagcaccttgtgcgatcaattgttgatccagttttatgattg
caccgcagaaagtgtcatattctgagctgcctaaaccaaccgccccaaagcgtacttgggataaatcaggcttttgttgt
tcgatctgttctaataatggctgcaagttatcaggtagatccccggcaccatgagtggatgtcacgattaaccacaggcc
attcagcgtaagttcgtccaactctgggccatgaagtatttctgtagaaaacccagcttcttctaatttatccgctaaat
gttcagcaacatattcagcactaccaagcgtactgccacttatcaacgttatgtcagccattcaagaacccaactgaagt
aaagagctggcattgtactctgtgaatcagctgggatctagctgtggataatgtgggtatagttattttagggttaagga
acgatcgtacgcatgatagggttttgcagtgatattagtgtctcggttgactggatctcatcaatagtctggattttgtt
gataagtacctgctgcaatgcatcaatggatttacacatcactttaataaatatgctgtagtggccagtggtgtaatagg
cctcaaccacttcttctaagctttccaattttttcaaggcggaagggtaatctttggcacttttcaagattatgccaata
aagcagcaaacgtcgtaacccagttgttttgggttaacgtgtacacaagctgcggtaatgatccctgcttgccgcatctt
ttctactcttacatgaatagttccggggctaacagcgaggtttttggctaattcagcatagggtgtgcgtgcattttcca
ttaatgctttcaggatgctgcgatcgagattatcgatctgataaatttcactcatatttcccccgtttttttatcgatat
ctcaattatagtgccatataaattcattattaaaaccataatggctatatttgttattggatattgaatttaaccctcat
tctgttgcttaatcgatgacaagccagtaggcataactaaacataacgaattgagaaaacagcaatgaaaaaacaattta
tccaaaaacaacaacaaatcagcttcgtaaaatcattcttttcccgccaattagagcaacaacttggcttgatcgaagtc
caggctcctattttgagccgtgtgggtgatggaacccaagataacctttctggttctgagaaagcggtacaggtaaaagt
taagtcattgccggattcaacttttgaagttgtacattcattagcgaagtggaaacgtaaaaccttagggcgttttgatt
ttggtgctgaccaaggggtgtatacccatatgaaagcattgcgcccagatgaagatcgcctgagtgctattcattctgta
tatgtagatcagtgggattgggaacgggttatgggggacggtgaacgtaacctggcttacctgaaatcgactgttaacaa
gatttatgcagcgattaaagaaactgaagcggcgatcagtgctgagtttggtgtgaagcctttcctgccggatcatattc
agtttatccacagtgaaagcctgcgggccagattccctgatttagatgctaaaggccgtgaacgtgcaattgccaaagag
ttaggtgctgtcttccttatagggattggtggcaaattggcagatggtcaatcccatgatgttcgtgcgccagattatga
tgattggacctctccgagtgcggaaggtttctctggattaaacggcgacattattgtctggaacccaatattggaagatg
cctttgagatatcttctatgggaattcgtgttgatgccgaagctcttaagcgtcagttagccctgactggcgatgaagac
cgcttggaactggaatggcatcaatcactgttgcgcggtgaaatgccacaaactatcgggggaggtattggtcagtcccg
cttagtgatgttattgctgcagaaacaacatattggtcaggtgcaatgtggtgtttggggccctgaaatcagcgagaaag
ttgatggcctgctgtaaaatctagtcattatccccctatgctaactcgcgataacggtatcagtcatcgcgggtttttaa
ctttatcagtctgtaggcggcatcactatgggggattatcgtttccagcggcgtatcaaacggctttttaaacttgtatc
aaaacgccagatatgatcaaaaatacgcatgatccctggtttgccataagcggacatggcaacagcatggaaacggtgct
ggtgggcctgctgctggatttttatctttctgactaactcttctggcaaacgctgggcgataaagtctgaaatgatcacc
gcgtctgcgtcataccattctctgtcttccattttatttaacgtgttggctaagcatgccgccagatccgtaccaccacg
aaaatgttggttgaggaaacgtatggcttgctcaataccattgtcagctgatagctcgtagtgaattatttcagtagcaa
ataacatgatgtaacagcggcgattatcggctaacgcgatacggagtaaggccagacaaaatgctttggcgcattgctcg
ttgaagcctcccatcgagcctgaggtatcgacgcagacaataaatggcccacggggttgctcatcattttgtttaaggct
gacgggtctctgttgcgttttttcctgccagttgtctccttgtaatcggtatgtgagcaaacgccgttccagtaagcggc
gataaaactcaaactccaactcactcatccctaacatcaccaattcagtaggcaataatcgcaggatgtcattactctga
tgaataccactgacctcctcaggcaccgaatctggctggcgtaccataacggtgtaaggctcatagcgggcgtcaggtgc
cggttgtgctttggctgagcggctgcggccgagctgttcggctaaacgtattaattcaggttgctgttgcagaaagtcgc
catattgcagcaataattgataatcgccacgttgcaaatgcccctgactcatatcccaaagacgcccagcggcattgtca
ttggtggtgagaatgggttccagtgcaccactgagcgctaatcttcgctgtagctcagctaagagctgttcccgttcttg
ttctaacaactgatgatgaattgtgatggtttgtaggatcagactgacacgccaacgttgtaaaaagagcgtttgcaggc
tatctccgcctggcgggttttttgccaggtctgcggtttgcactaatgttttagcctgcgttgcaaacggggaatgtaaa
tcttgtaactgagccacgatatcgggcagatgcgcataaaactgtgggctatcctccaacagactctgttgatataagga
aaattcattcgccagccctggcggaacgctagcttcacggatccgttgttgcaaattttgtttccagccgggaatatctt
tcattaatgcccgtttaatccgcgggaatttttcaaaaaaaatcgccaactgaggtgctgccagtaaacctaccaccatc
tcttcgataagttcaccttcacttatcgacagcagcatatccagtgttgccagactgagcatcggtcagtgtccactgtg
tttttgttgttgaaatttacgttgttgaaattgaatttgttgaaattgaa---------------tttgttgaaattgaa
gttgctccaccacctgtagcaggctggcctctatttttgccagccaagatgatggggtaaataaacaaggctgatgttgg
ctaaataagcgccgttgttctgccagcgtactttccagtttggtgagtgccagcagcagttctggtggcacgctagtggt
tgtggcacccggaagggacaaggttgatggctggcggctcacatccagtatgattatatgtaactgatcatcaatttccg
catcgatagattgcgcatagccaacaccatttaatttggctcgtaaagcgccacctttattcagccattgagcaagggcc
tctttatcaacctgcagatgattgacctgaatatcatgtaagttaagcggtttttgcagtaatagcgtcaaggtactgtc
tgtcagattatccggcagagcatattgcgctttacggctgaacatgccgctttgcttaaccacagtgagtgcctggtggt
cactttgctgctgttggtgttgcaaccatttgctattaatatcttgtagcttcattaataagctttgctgttgataccct
tgttccgtcaacaattgttccagttgctgttgcagtaatttgaacgagttaaggtcatgccataggcaatctttcagtaa
aatcagatcaataggggttatttcatcacggccactgaagaatgcactggcttgtagtagacgtaatgccttcttccagc
ggcggtcagagacataaggagcgtgttccagagcgctgagtcgttgacgtagctgaaaaataagctcaaagcagtgatct
ggtaatgtgattttgtcaatcaagggctgccactggtggaattcttcatcagtgatactgaggttttctgctaccgggtt
gtgattttcattttgtctgctgatcagcagtgagcggaaattctgtttttcttgtacccggtctagccacaggcggatca
gcatccggtcataaagtgcttccaggctgctgtctgcgtctggcaactcattggacgcggttaccagcaagcgcatcggg
atactgtcttccctatcaccatttcgaaagcgccgttcattaatggcggtcagtagagtattaaggatagccgggcccgc
cttccagatttcatcgaggaagacaatttcagcttctggtagataacccccggtcattcgttggtaacgcccttcttctt
ttaatgcctgtatggacagcgggccaaaaacctcttccggtgtagaaaagcgggtcatcaggtattcaaatgcccgagca
tggcggaaagcaaatttcaagcggcgggcaatcaggcttttggcaattcccggaggaccaagcagaaatacactttcacc
gctgagtgctgccagtaagcacaaac------------------------------------------------------
--------------------------------------------------------------------------------
--------------------------------------------------------------------------------
--------------------------------------------------------------------------------
--------------------------------------------------------------------------------
--------------------------------------------------------------------------------
--------------------------------------------------------------------------------
--------------------------------------------------------------------------------
--------------------------------------------------------------------------------
--------------------------------------------------------------------------------
--------------------------------------------------------------------------------
--------------------------------------------------------------------------------
--------------------------------------------------------------------------------
--------------------------------------------------------------------------------
--------------------------------------------------------------------------------
--------------------------------------------------------------------------------
--------------------------------------------------------------------------------
--------------------------------------------------------------------------------
--------------------------------------------------------------------------------
--------------------------------------------------------------------------------
--------------------------------------------------------------------------------
--------------------------------------------------------------------------------
--------------------------------------------------------------------------------
--------------------------------------------------------------------------------
-----------------------------------------------------------------ggatggcttcctgtc
tttcatacagcccactttcaagggcatgacttaagcgagatattctttctgccaattgcgatgattgcgccataattgtt
ctacatgttcctctgatgagttaatttttacctgataaaacggaataaatcctctttttcttaataggatagcttgttga
ttagtgaaattttcatatcatcaattatttgtttttgattaaatatcgttctttttctgctctaatttaagagtaggcaa
tccatttaaataatgcatactgaacgcctttcgtgggcgtgaaaggacacaggatcttctgtcatggggcctaaacgcat
acatcagcttatggatgttctagcaaatgagcacagagcataaacaatatttatccgcggtgactttggctgcaatcggg
gtcgtttacggtgatattggcaccagcccactctataccttgagagagtgtttttctggtcattatggttttgatgtccg
acccgatgtggtgtttggttttttatcgctgattttctggatgctaattctagtcgtctcggttaaatatctgacctatg
tgatgcgggctgataacgcgggtgaaggagggattttaacgttgatgtctttggcagggcgtaatacctcttccagagcg
acgtctatcttggtggtccttgggctaattggtggcagcttcttttatggtgaagtggtcattaccccggcaatctcggt
gatgtcagctattgaagggttggaaatcgccgcacccgcccttgatccctacattgttccctgctccattgccgtattaa
cgctactttttgtgattcaaaagcatggcactggcagtgttggtaaacttttcgccccggtgatgctggtgtggttcctg
acgttagccttacttggtctgcgcagtattattgctaacccagaagttttggccgcgctgaatcccaaatgggcaataag
cttttttgttgaatataagtctgtttcgttttttgcccttggtgcggtagttctggcgattactggcgttgaggcgttgt
atgcggatatggggcattttggtaagtttcctatccggctcgcttggtttactgtggtcttaccgtcgttggtgctgaat
tattttggtcagggggcgttattactgaaaaaccctgaagccatcaaaaaccccttctttctgctagcccccgactgggc
actgattccattacttattctggcgacgctagccactgttattgcctcacaggcggtgatttctggcgtattttcactta
ctcgacaggctgttcgtttagggtatttaccacccatgcgaattattcatacttcagagatggaatctggccagatatat
atcccagtgatcaattggaccctctatttagcggtggtgttagtgattatcggttttgaacgctccagtaatttggcggc
ggcttatggaatagcggttaccgggactatggttatcaccagtattctgttttgtaccgtggcatggaaaaactggcatt
ggaatcgctttctcgtcgtatttttactgatggtcttgttgattatcgatatcccgatgttttctgccaatgtgcttaaa
ttattctcagggggttggttgccactgtctttaggtttggtgatgtttattattatgaccacctggaaaagtgagcgttt
cagtttactgcgccgtatgcatgaacacagtaattcactggaagcgatgattgcttcactagagaagtcaccgccagtac
gggtacccggtacggcggtgtatatgtcgcgagcaatgaatgtcattccatttgcattattacataaccttaaacataac
aaagtgttacatgagcgtgttgtgttgctaacgatgcggactgacgatgtgccttatgtacataatgtggagcgggttac
catcgagcaactttctccaaccttctggcgggtggttgccagatacggttggcgtgaaacacctaatgtggcggaaattt
tccaccgttgtggtttggaaggtttgtcttgccagatgatggaaacgtcgttctttatgtcacatgaatcgctaatcctg
actaagcggccatggcacttatttttacgtggtaagttatttattgcacttagccgtaatgcattacgcgcaccagatca
atttgagatcccacccaatagggttattgaacttgggacacaagtggaaatttaattgagaggccgttaatcataacggc
ctcttctatcatcattcacactattatcatcatccacactatcaccgctaaaatccttcttcttatatcgctagcaaagt
gtttcggtggcgatcacaatttcactaaatgaggtttgtcttctactgccgtttttctaaactccttgttagcgaaacgt
ttcgctcttggagtagatcatgaaaaaaggtgtattactgaacgctgatatttccgcggttatctcccgtctgggccata
ccgatcagattgtgatcggtgacgcagggctaccgataccggcaaccaccacacgaatcgatttggcgttaacacgaggc
gtgccagggtttctgcaggttgtcgatgtagtcacgcaagaaatgcaggttgagaatgcttaccttgcagaagaaatcgt
taaaaataatccgcaacttcatgaagcattactcgtgctgctcacacagcttgagcaacggcaggaaaaccaaattgctt
tgcgttatatcagccatgaggcgtttaaagagcaaactaaacaaagccgggcggtgatacgcagcggagagtgttctccc
tttgctaatatcattctcggctccggcgtaaccttctaaggcctttatgcaacctttactaaaatttcaaggacaaagga
ataaataagatggaaacaggtaagctggtggtgttgggcagtatcaatgccgaccatattctgaatattgagcagtttcc
acgtccgggtgaaacggtgatcgggcagcagtataacgttgctttcggaggtaaaggggctaatcaagcggttgctgctg
gccgtagcggtgcggatatcgcatttattgcctgtgtgggtgacgatgatattggtgaacgggtgcgtcagcaactcact
gccgataagattgatactcagcctatcgaggctattaagggggcaactaccggtgtggcattgatcttcgtgaatagcga
tggcgaaaatgtgattggtattaatgcgggggctaactcagcggtgacaccagagtatcttcgccgctaccaacaacaag
tgatcgatgctgatgcactcttaatgcaactggagtcgccgctcgacactgttattgcggccgctaaactggcgaagcag
catcaaactcaggttatcctcaatccggcacccgcccgtaaattacccgatgaattattaactctggtcgatatgattac
gcctaatgaaacggaagccgagcgtttgaccggcattcatattgagcaggatgatgatgccgcgaaagcagcgcaaattt
tgcatgataaaggcattgctaccgtgatcatcaccttaggtagccgtggcgtatggctcagtgaacaaggtaaaggtaaa
ttagtggcggggttcaaggtaaatgccgtagataccattgctgccggtgatacgtttaacggtgcattattgacagcgtt
attagaaggccagtctatggatgtcgcagtgcgttttgctcatgccgcggcggctattgcggtcactcggcctggagcac
agccgtccattccatggcgtgccgaaattgatagcttcttacaagaacgagtgtaaaacgtggccacaatgaaagatgtc
gcccgtctggcaggggtatcgtcaagcaatggcacgtgcaggtttgccaattattgccgggtatgaagttgtcagtgatt
ttgaatttggtggtggcctggttgccctgaagcaacgactaaataatccagaagctgagccacaagttctgcccctgact
cccgagctaatagaacgcggttcggtctcccttcgttaaacattatttttcacctgtggggctacttttttcacattacg
gccctgaattaaattgtctccatccctgggtttgagtaacaagaacaccagagatgatagcaatgtcactattcccatgg
tgataaaggtgtagtggaagtgatccacattaccgcctaacgacaacccatcataaaaacgcaacacagtcgcactgata
gcaatcccaaagcttatcgataattgttgggttaccgccagaacactgttaccggagctggcattgttatccgtcaaatc
agccagtgtaattgtattcatcgcagtaaattgggtcgacatcgctatacctaatataaatagcggcaatatcatcatcc
atgccgacatccccggtgattgcaatgcaaaggaggcaatcagtaccccgataattaaggttataccgactaacacttta
cgatagcccagtgagcgcagcacctgtgtgacggctgattttgccatgatggatccaatcgcggtgggagccatcataca
accggcgataagtgcggaataaccgaatccaacttgtaacatcaacggcattaaaaaaggtacacagcccgtccctaagc
gggaggccacgttaccggcaatccccacggagaatgtccgggtcttaaataatggcaaaccaatgagtggattaggatgg
cctttggcatgaaatatatagaaaatcagcattaataggccgcctagcagagttgcggcgggtaaataatctgcgatttc
tggccgccccataatctccaggctggtggatatcatgactaaactgataccaaatagtaggaaaccaacaaaatcaaaag
tgcgcttaggcatcgtgaaattaggcatatatttgcgggcataaaaaatacccaacaagccaataggaatattaaggata
aaaatccaatgccaagtggtataagtcaccaacaacccgcccaataatggccccatgactggcccgactaaccctggaat
agtgacaaaatttaaaaccggcaataactcactgcgtggataagcccggatgagcgccagcctggctaccggcatcatca
tcgccccaccgatcccttgaataacccgagaagccactaagaaagccagtgagcctgaaagtgcacagagcagtgatccg
aaggtaaataaagaaaccgccaggataaaaattcgtcgggtaccaaaacgatcggccagccaaccactaactggaatcaa
catcgcgacggtcagggtatagctaataatggctgattgcattgtcagcggagaacggttaaggctttcggcgattgaag
ggagagccgtattcagtatggtggcatccaaagcctgcataaagaaagccatagccgctatccaaggaaggcctgccata
ctgcgcgcagattttatcattatccgtcctggtgatttatatggggggcgataattttctcttctttatatagatagcat
gtggctgatcgtgctgtcgtcagtctaccgtttttaatagcacctgacaggcgaataaagcaccttgattatcacctgcc
agaatcgtatctacaatgttctgatgatgttgtagcttaatcacttcatcaccagtaatagcacgaaagtagctgtaata
aaccgaactgaataagttagcaaaagagattaaaaatggattgccgctggcttcataaattaatttatgaaactgggtat
ccacctgaatccattgctcacgattaaagttgctatgcagtgcacgcatttctgcaactagtgatgctaacagctctcgc
tgtttctcattggcgtgtgtggcagccagataacaggcttgtggttccaacgatgttcttagtataaggaagtgttgcat
gacctgatcaaaattctccttggtcatccaccacgttaataattcctgatcaaggtagttccaattcgtctgtggcataa
cacgagtgccaatacgcgggcgcggtaatagcatccccttcgctgccagcatttttactgcttcacgtactgcggtgcga
cttacaccaaattgttcacccaactctatttcgccgggcagtatactgcccgcttcatattctcctgcgagaatacgctg
accaatcttttcagccagtaagtaggaaagatttcgctgggcggctt---gctgttgggtatttagttgcatggtgattt
gtcctatcagtcttcttatatttctattttactctactgtttcacttcggtattggatgtttagcttaataattgtttaa
ggattgtcctttttctctgtttttgctgaaaaaaaacacggttgaaaagttttttgaaattaggggttgcaggctgtcag
gaactccctataatgcgcctccactgaccgggaacaacgaaacacacttcgccgggtcaggaagagaaaagcagacttga
acttcgaaagaaataaaagaaaaccttgactcttcagcgggaaagcgtattatctgcctcccgcgttaccgtaagattcg
ccgcaaggcaaacgggtaacgagcgctctttaacaatttatcagacaatctgtgtgggcactcgcaagacgatatcgacg
cctgtttcggcaggcagaaataatatcaagtcttgaagagtgaccaaagcagtaaacattttgacttcggtca
> 5:250-12185 + NC_008149.gbk
tcgcgcgatctttgagctaattagagtaaattaatccaatctttgacccaaatctctgctggatcctctggtatttcatg
ttggatgacgtcaatttctaatatttcacccaaccgttgagcaccttgtgcgatcaattgttgatccagttttatgattg
caccgcagaaagtgtcatattctgagctgcctaaaccaaccgccccaaagcgtacttgggataaatcaggcttttgttgt
tcgatctgttctaataatggctgcaagttatcaggtagatccccggcaccatgagtggatgtcacgattaaccacaggcc
attcagcgtaagttcgtccaactctgggccatgaagtatttctgtagaaaacccagcttcttctaatttatccgctaaat
gttcagcaacatattcagcactaccaagcgtactgccacttatcaacgttatgtcagccattcaagaacccaactgaagt
aaagagctggcattgtactctgtgaatcagctgggatctagctgtggataatgtgggtatagttattttagggttaagga
acgatcgtacgcatgatagggttttgcagtgatattagtgtctcagttgactggatctcatcaatagtctggattttgtt
gataagtacctgctgcaatgcatcaatggatttacacatcactttaataaatatgctgtagtggccagtggtgtaatagg
cctcaaccacttcttctaagctttccaattttttcaaggcggaagggtaatctttggcacttttcaagattatgccaata
aagcagcaaacgtcgtaacccagttgttttgggttaacgtgtacacaagctgcggtaatgatccctgcttgccgcatctt
ttctactcttacatgaatagttccggggctaacagcgaggtttttggctaattcagcatagggtgtgcgtgcattttcca
ttaatgctttcaggatgctgcgatcgagattatcgatctgataaatttcactcatatttcccccgtttttttatcgatat
ctcaattatagtgccatataaattcattattaaaaccataatggctatatttgttattggatattgaatttaaccctcat
tctgttgcttaatcgatgacaagccagtaggcataactaaacataacgaattgagaaaacagcaatgaaaaaacaattta
tccaaaaacaacaacaaatcagcttcgtaaaatcattcttttcccgccaattagagcaacaacttggcttgatcgaagtc
caggctcctattttgagccgtgtgggtgatggaacccaagataacctttctggttctgagaaagcggtacaggtaaaagt
taagtcattgccggattcaacttttgaagttgtacattcattagcgaagtggaaacgtaaaaccttagggcgttttgatt
ttggtgctgaccaaggggtgtatacccatatgaaagcattgcgcccagatgaagatcgcctgagtgctattcattctgta
tatgtagatcagtgggattgggaacgggttatgggggacggtgaacgtaacctggcttacctgaaatcgactgttaacaa
gatttatgcagcgattaaagaaactgaagcggcgatcagtgctgagtttggtgtgaagcctttcctgccggatcatattc
agtttatccacagtgaaagcctgcgggccagattccctgatttagatgctaaaggccgtgaacgtgcaattgccaaagag
ttaggtgctgtcttccttatagggattggtggcaaattggcagatggtcaatcccatgatgttcgtgcgccagattatga
tgattggacctctccgagtgcggaaggtttctctggattaaacggcgacattattgtctggaacccaatattggaagatg
cctttgagatatcttctatgggaattcgtgttgatgccgaagctcttaagcgtcagttagccctgactggcgatgaagac
cgcttggaactggaatggcatcaatcactgttgcgcggtgaaatgccacaaactatcgggggaggtattggtcagtcccg
cttagtgatgttattgctgcagaaacaacatattggtcaggtgcaatgtggtgtttggggccctgaaatcagcgagaaag
ttgatggcctgctgtaaaatctagtcattatccccctatgctaactcgcgataacggtatcagtcatcgcgggtttttaa
ctttatcagtctgtaggcggcatcactatgggggattatcgtttccagcggcgtatcaaacggctttttaaacttgtatc
aaaacgccagatatgatcaaaaatacgcatgatccctggtttgccataagcggacatggcaacagcatggaaacggtgct
ggtgggcctgctgctggatttttatctttctgactaactcttctggcaaacgctgggcgataaagtctgaaatgatcacc
gcgtctgcgtcataccattctctgtcttccattttatttaacgtgttggctaagcatgccgccagatccgtaccaccacg
aaaatgttggttgaggaaacgtatggcttgctcaataccattgtcagctgatagctcgtagtgaattatttcagtagcaa
ataacatgatgtaacagcggcgattatcggctaacgcgatacggagtaaggccagacaaaatgctttggcgcattgctcg
ttgaagcctcccatcgagcctgaggtatcgacgcagacaataaatggcccacggggttgctcatcattttgtttaaggct
gacgggtctctgttgcgttttttcctgccagttgtctccttgtaatcggtatgtgagcaaacgccgttccagtaagcggc
gataaaactcaaactccaactcactcatccctaacatcaccaattcagtaggcaataatcgcaggatgtcattactctga
tgaataccactgacctcctcaggcaccgaatctggctggcgtaccataacggtgtaaggctcatagcgggcgtcaggtgc
cggttgtgctttggctgagcggctgcggccgagctgttcggctaaacgtattaattcaggttgctgttgcagaaagtcgc
catattgcagcaataattgataatcgccacgttgcaaatgcccctgactcatatcccaaagacgcccagcggcattgtca
ttggtggtgagaatgggttccagtgcaccactgagcgctaatcttcgctgtagctcagctaagagctgttcccgttcttg
ttctaacaactgatgatgaattgtgatggtttgtaggatcagactgacacgccaacgttgtaaaaagagcgtttgcaggc
tatctccgcctggcgggttttttgccaggtctgcggtttgcactaatgttttagcctgcgttgcaaacggggaatgtaaa
tcttgtaactgagccacgatatcgggcagatgcgcataaaactgtgggctatcctccaacagactctgttgatataagga
aaattcattcgccagccctggcggaacgctagcttcacggatccgttgttgcaaattttgtttccagccgggaatatctt
tcattaatgcccgtttaatccgcgggaatttttcaaaaaaaatcgccaactgaggtgctgccagtaaacctaccaccatc
tcttcgataagttcaccttcacttatcgacagcagcatatccagtgttgccagactgagcatcggtcagtgtccactgtg
tttttgttgttgaaatttacgttgttgaaattgaatttgttgaaattgaa---------------tttgttgaaattgaa
gttgctccaccacctgtagcaggctggcctctatttttgccagccaagatgatggggtaaataaacaaggctgatgttgg
ctaaataagcgccgttgttctgccagcgtactttccagtttggtgagtgccagcagcagttctggtggcacgctagtggt
tgtggcacccggaagggacaaggttgatggctggcggctcacatccagtatgattatatgtaactgatcatcaatttccg
catcgatagattgcgcatagccaacaccatttaatttggctcgtaaagcgccacctttattcagccattgagcaagggcc
tctttatcaacctgcagatgattgacctgaatatcatgtaagttaagcggtttttgcagtaatagcgtcaaggtactgtc
tgtcagattatccggcagagcatattgcgctttacggctgaacatgccgctttgcttaaccacagtgagtgcctggtggt
cactttgctgctgttggtgttgcaaccatttgctattaatatcttgtagcttcattaataagctttgctgttgataccct
tgttccgtcaacaattgttccagttgctgttgcagtaatttgaacgagttaaggtcatgccataggcaatctttcagtaa
aatcagatcaataggggttatttcatcacggccactgaagaatgcactggcttgtagtagacgtaatgccttcttccagc
ggcggtcagagacataaggagcgtgttccagagcgctgagtcgttgacgtagctgaaaaataagctcaaagcagtgatct
ggtaatgtgattttgtcaatcaagggctgccactggtggaattcttcatcagtgatactgaggttttctgctaccgggtt
gtgattttcattttgtctgctgatcagcagtgagcggaaattctgtttttcttgtacccggtctagccacaggcggatca
gcatccggtcataaagtgcttccaggctgctgtctgcgtctggcaactcattggacgcggttaccagcaagcgcatcggg
atactgtcttccctatcaccatttcgaaagcgccgttcattaatggcggtcagtagagtattaaggatagccgggcccgc
cttccagatttcatcgaggaagacaatttcagcttctggtagataacccccggtcattcgttggtaacgcccttcttctt
ttaatgcctgtatggacagcgggccaaaaacctcttccggtgtagaaaagcgggtcatcaggtattcaaatgcccgagca
tggcggaaagcaaatttcaagcggcgggcaatcaggcttttggcaattcccggaggaccaagcagaaatacactttcacc
gctgagtgctgccagtaagcacaaac------------------------------------------------------
--------------------------------------------------------------------------------
--------------------------------------------------------------------------------
--------------------------------------------------------------------------------
--------------------------------------------------------------------------------
--------------------------------------------------------------------------------
--------------------------------------------------------------------------------
--------------------------------------------------------------------------------
--------------------------------------------------------------------------------
--------------------------------------------------------------------------------
--------------------------------------------------------------------------------
--------------------------------------------------------------------------------
--------------------------------------------------------------------------------
--------------------------------------------------------------------------------
--------------------------------------------------------------------------------
--------------------------------------------------------------------------------
--------------------------------------------------------------------------------
--------------------------------------------------------------------------------
--------------------------------------------------------------------------------
--------------------------------------------------------------------------------
--------------------------------------------------------------------------------
--------------------------------------------------------------------------------
--------------------------------------------------------------------------------
--------------------------------------------------------------------------------
-----------------------------------------------------------------ggatggcttcctgtc
tttcatacagcccactttcaagggcatgacttaagcgagatattctttctgccaattgcgatgattgcgccataattgtt
ctacatgttcctctgatgagttaatttttacctgataaaacggaataaatcctctttttcttaataggatagcttgttga
ttagtgaaattttcatatcatcaattatttgtttttgattaaatatcgttctttttctgctctaatttaagagtaggcaa
tccatttaaataatgcatactgaacgcctttcgtgggcgtgaaaggacacaggatcttctgtcatggggcctaaacgcat
acatcagcttatggatgttctagcaaatgagcacagagcataaacaatatttatccgcggtgactttggctgcaatcggg
gtcgtttacggtgatattggcaccagcccactctataccttgagagagtgtttttctggtcattatggttttgatgtccg
acccgatgtggtgtttggttttttatcgctgattttctggatgctaattctagtcgtctcggttaaatatctgacctatg
tgatgcgggctgataacgcgggtgaaggagggattttaacgttgatgtctttggcagggcgtaatacctcttccagagcg
acgtctatcttggtggtccttgggctaattggtggcagcttcttttatggtgaagtggtcattaccccggcaatctcggt
gatgtcagctattgaagggttggaaatcgccgcacccgcccttgatccctacattgttccctgctccattgccgtattaa
cgctactttttgtgattcaaaagcatggcactggcagtgttggtaaacttttcgccccggtgatgctggtgtggttcctg
acgttagccttacttggtctgcgcagtattattgctaacccagaagttttggccgcgctgaatcccaaatgggcaataag
cttttttgttgaatataagtctgtttcgttttttgcccttggtgcggtagttctggcgattactggcgttgaggcgttgt
atgcggatatggggcattttggtaagtttcctatccggctcgcttggtttactgtggtcttaccgtcgttggtgctgaat
tattttggtcagggggcgttattactgaaaaaccctgaagccatcaaaaaccccttctttctgctagcccccgactgggc
actgattccattacttattctggcgacgctagccactgttattgcctcacaggcggtgatttctggcgtattttcactta
ctcgacaggctgttcgtttagggtatttaccacccatgcgaattattcatacttcagagatggaatctggccagatatat
atcccagtgatcaattggaccctctatttagcggtggtgttagtgattatcggttttgaacgctccagtaatttggcggc
ggcttatggaatagcggttaccgggactatggttatcaccagtattctgttttgtaccgtggcatggaaaaactggcatt
ggaatcgctttctcgtcgtatttttactgatggtcttgttgattatcgatatcccgatgttttctgccaatgtgcttaaa
ttattctcagggggttggttgccactgtctttaggtttggtgatgtttattattatgaccacctggaaaagtgagcgttt
cagtttactgcgccgtatgcatgaacacagtaattcactggaagcgatgattgcttcactagagaagtcaccgccagtac
gggtacccggtacggcggtgtatatgtcgcgagcaatgaatgtcattccatttgcattattacataaccttaaacataac
aaagtgttacatgagcgtgttgtgttgctaacgatgcggactgacgatgtgccttatgtacataatgtggagcgggttac
catcgagcaactttctccaaccttctggcgggtggttgccagatacggttggcgtgaaacacctaatgtggcggaaattt
tccaccgttgtggtttggaaggtttgtcttgccagatgatggaaacgtcgttctttatgtcacatgaatcgctaatcctg
actaagcggccatggcacttatttttacgtggtaagttatttattgcacttagccgtaatgcattacgcgcaccagatca
atttgagatcccacccaatagggttattgaacttgggacacaagtggaaatttaattgagaggccgttaatcataacggc
ctcttctatcatcattcacactattatcatcatccacactatcaccgctaaaatccttcttcttatatcgctagcaaagt
gtttcggtggcgatcacaatttcactaaatgaggtttgtcttctactgccgtttttctaaactccttgttagcgaaacgt
ttcgctcttggagtagatcatgaaaaaaggtgtattactgaacgctgatatttccgcggttatctcccgtctgggccata
ccgatcagattgtgatcggtgacgcagggctaccgataccggcaaccaccacacgaatcgatttggcgttaacacgaggc
gtgccagggtttctgcaggttgtcgatgtagtcacgcaagaaatgcaggttgagaatgcttaccttgcagaagaaatcgt
taaaaataatccgcaacttcatgaagcattactcgtgctgctcacacagcttgagcaacggcaggaaaaccaaattgctt
tgcgttatatcagccatgaggcgtttaaagagcaaactaaacaaagccgggcggtgatacgcagcggagagtgttctccc
tttgctaatatcattctcggctccggcgtaaccttctaaggcctttatgcaacctttactaaaatttcaaggacaaagga
ataaataagatggaaacaggtaagctggtggtgttgggcagtatcaatgccgaccatattctgaatattgagcagtttcc
acgtccgggtgaaacggtgatcgggcagcagtataacgttgctttcggaggtaaaggggctaatcaagcggttgctgctg
gccgtagcggtgcggatatcgcatttattgcctgtgtgggtgacgatgatattggtgaacgggtgcgtcagcaactcact
gccgataagattgatactcagcctatcgaggctattaagggggcaactaccggtgtggcattgatcttcgtgaatagcga
tggcgaaaatgtgattggtattaatgcgggggctaactcagcggtgacaccagagtatcttcgccgctaccaacaacaag
tgatcgatgctgatgcactcttaatgcaactggagtcgccgctcgacactgttattgcggccgctaaactggcgaagcag
catcaaactcaggttatcctcaatccggcacccgcccgtaaattacccgatgaattattaactctggtcgatatgattac
gcctaatgaaacggaagccgagcgtttgaccggcattcatattgagcaggatgatgatgccgcgaaagcagcgcaaattt
tgcatgataaaggcattgctaccgtgatcatcaccttaggtagccgtggcgtatggctcagtgaacaaggtaaaggtaaa
ttagtggcggggttcaaggtaaatgccgtagataccattgctgccggtgatacgtttaacggtgcattattgacagcgtt
attagaaggccagtctatggatgtcgcagtgcgttttgctcatgccgcggcggctattgcggtcactcggcctggagcac
agccgtccattccatggcgtgccgaaattgatagcttcttacaagaacgagtgtaaaacgtggccacaatgaaagatgtc
gcccgtctggcaggggtatcgtcaagcaatggcacgtgcaggtttgccaattattgccgggtatgaagttgtcagtgatt
ttgaatttggtggtggcctggttgccctgaagcaacgactaaataatccagaagctgagccacaagttctgcccctgact
cccgagctaatagaacgcggttcggtctcccttcgttaaacattatttttcacctgtggggctacttttttcacattacg
gccctgaattaaattgtctccatccctgggtttgagtaacaagaacaccagagatgatagcaatgtcactattcccatgg
tgataaaggtgtagtggaagtgatccacattaccgcctaacgacaacccatcataaaaacgcaacacagtcgcactgata
gcaatcccaaagcttatcgataattgttgggttaccgccagaacactgttaccggagctggcattgttatccgtcaaatc
agccagtgtaattgtattcatcgcagtaaattgggtcgacatcgctatacctaatataaatagcggcaatatcatcatcc
atgccgacatccccggtgattgcaatgcaaaggaggcaatcagtaccccgataattaaggttataccgactaacacttta
cgatagcccagtgagcgcagcacctgtgtgacggctgattttgccatgatggatccaatcgcggtgggagccatcataca
accggcgataagtgcggaataaccgaatccaacttgtaacatcaacggcattaaaaaaggtacacagcccgtccctaagc
gggaggccacgttaccggcaatccccacggagaatgtccgggtcttaaataatggcaaaccaatgagtggattaggatgg
cctttggcatgaaatatatagaaaatcagcattaataggccgcctagcagagttgcggcgggtaaataatctgcgatttc
tggccgccccataatctccaggctggtggatatcatgactaaactgataccaaatagtaggaaaccaacaaaatcaaaag
tgcgcttaggcatcgtgaaattaggcatatatttgcgggcataaaaaatacccaacaagccaataggaatattaaggata
aaaatccaatgccaagtggtataagtcaccaacaacccgcccaataatggccccatgactggcccgactaaccctggaat
agtgacaaaatttaaaaccggcaataactcactgcgtggataagcccggatgagcgccagcctggctaccggcatcatca
tcgccccaccgatcccttgaataacccgagaagccactaagaaagccagtgagcctgaaagtgcacagagcagtgatccg
aaggtaaataaagaaaccgccaggataaaaattcgtcgggtaccaaaacgatcggccagccaaccactaactggaatcaa
catcgcgacggtcagggtatagctaataatggctgattgcattgtcagcggagaacggttaaggctttcggcgattgaag
ggagagccgtattcagtatggtggcatccaaagcctgcataaagaaagccatagccgctatccaaggaaggcctgccata
ctgcgcgcagattttatcattatccgtcctggtgatttatatggggggcgataattttctcttctttatatagatagcat
gtggctgatcgtgctgtcgtcagtctaccgtttttaatagcacctgacaggcgaataaagcaccttgattatcacctgcc
agaatcgtatctacaatgttctgatgatgttgtagcttaatcacttcatcaccagtaatagcacgaaagtagctgtaata
aaccgaactgaataagttagcaaaagagattaaaaatggattgccgctggcttcataaattaatttatgaaactgggtat
ccacctgaatccattgctcacgattaaagttgctatgcagtgcacgcatttctgcaactagtgatgctaacagctctcgc
tgtttctcattggcgtgtgtggcagccagataacaggcttgtggttccaacgatgttcttagtataaggaagtgttgcat
gacctgatcaaaattctccttggtcatccaccacgttaataattcctgatcaaggtagttccaattcgtctgtggcataa
cacgagtgccaatacgcgggcgcggtaatagcatccccttcgctgccagcatttttactgcttcacgtactgcggtgcga
cttacaccaaattgttcacccaactctatttcgccgggcagtatactgcccgcttcatattctcctgcgagaatacgctg
accaatcttttcagccagtaagtaggaaagatttcgctgggcggctt---gctgttgggtatttagttgcatggtgattt
gtcctatcagtcttcttatatttctattttactctactgtttcacttcggtattggatgtttagcttaataattgtttaa
ggattgtcctttttctctgtttttgctgaaaaaaaacacggttgaaaagttttttgaaattaggggttgcaggctgtcag
gaactccctataatgcgcctccactgaccgggaacaacgaaacacacttcgccgggtcaggaagagaaaagcagacttga
acttcgaaagaaataaaagaaaaccttgactcttcagcgggaaagcgtattatctgcctcccgcgttaccgtaagattcg
ccgcaaggcaaacgggtaacgagcgctctttaacaatttatcagacaatctgtgtgggcactcgcaagacgatatcgacg
cctgtttcggcaggcagaaataatatcaagtcttgaagagtgaccaaagcagtaaacattttgacttcggtca
> 6:250-12170 + pestoides_ornl_noplasmids_fix.gbk
tcgcgcgatctttgagctaattagagtaaattaatccaatctttgacccaaatctctgctggatcctctggtatttcatg
ttggatgacgtcaatttctaatatttcacccaaccgttgagcaccttgtgcgatcaattgttgatccagttttatgattg
caccgcagaaagtgtcatattctgagctgcctaaaccaaccgccccaaagcgtacttgggataaatcaggcttttgttgt
tcgatctgttctaataatggctgcaagttatcaggtagatccccggcaccatgagtggatgtcacgattaaccacaggcc
attcagcgtaagttcgtccaactctgggccatgaagtatttctgtagaaaacccagcttcttctaatttatccgctaaat
gttcagcaacatattcagcactaccaagcgtactgccacttatcaacgttatgtcagccattcaagaacccaactgaagt
aaagagctggcattgtactctgtgaatcagctgggatctagctgtggataatgtgggtatagttattttagggttaagga
acgatcgtacgcatgatagggttttgcagtgatattagtgtctcggttgactggatctcatcaatagtctggattttgtt
gataagtacctgctgcaatgcatcaatggatttacacatcactttaataaatatgctgtagtggccagtggtgtaatagg
cctcaaccacttcttctaagctttccaattttttcaaggcggaagggtaatctttggcacttttcaagattatgccaata
aagcagcaaacgtcgtaacccagttgttttgggttaacgtgtacacaagctgcggtaatgatccctgcttgccgcatctt
ttctactcttacatgaatagttccggggctaacagcgaggtttttggctaattcagcatagggtgtgcgtgcattttcca
ttaatgctttcaggatgctgcgatcgagattatcgatctgataaatttcactcatatttcccccgtttttttatcgatat
ctcaattatagtgccatataaattcattattaaaaccataatggctatatttgttattggatattgaatttaaccctcat
tctgttgcttaatcgatgacaagccagtaggcataactaaacataacgaattgagaaaacagcaatgaaaaaacaattta
tccaaaaacaacaacaaatcagcttcgtaaaatcattcttttcccgccaattagagcaacaacttggcttgatcgaagtc
caggctcctattttgagccgtgtgggtgatggaacccaagataacctttctggttctgagaaagcggtacaggtaaaagt
taagtcattgccggattcaacttttgaagttgtacattcattagcgaagtggaaacgtaaaaccttagggcgttttgatt
ttggtgctgaccaaggggtgtatacccatatgaaagcattgcgcccagatgaagatcgcctgagtgctattcattctgta
tatgtagatcagtgggattgggaacgggttatgggggacggtgaacgtaacctggcttacctgaaatcgactgttaacaa
gatttatgcagcgattaaagaaactgaagcggcgatcagtgctgagtttggtgtgaagcctttcctgccggatcatattc
agtttatccacagtgaaagcctgcgggccagattccctgatttagatgctaaaggccgtgaacgtgcaattgccaaagag
ttaggtgctgtcttccttatagggattggtggcaaattggcagatggtcaatcccatgatgttcgtgcgccagattatga
tgattggacctctccgagtgcggaaggtttctctggattaaacggcgacattattgtctggaacccaatattggaagatg
cctttgagatatcttctatgggaattcgtgttgatgccgaagctcttaagcgtcagttagccctgactggcgatgaagac
cgcttggaactggaatggcatcaatcactgttgcgcggtgaaatgccacaaactatcgggggaggtattggtcagtcccg
cttagtgatgttattgctgcagaaacaacatattggtcaggtgcaatgtggtgtttggggccctgaaatcagcgagaaag
ttgatggcctgctgtaaaatctagtcattatccccctatgctaactcgcgataacggtatcagtcatcgcgggtttttaa
ctttatcagtctgtaggcggcatcactatgggggattatcgtttccagcggcgtatcaaacggctttttaaacttgtatc
aaaacgccagatatgatcaaaaatacgcatgatccctggtttgccataagcggacatggcaacagcatggaaacggtgct
ggtgggcctgctgctggatttttatctttctgactaactcttctggcaaacgctgggcgataaagtctgaaatgatcacc
gcgtctgcgtcataccattctctgtcttccattttatttaacgtgttggctaagcatgccgccagatccgtaccaccacg
aaaatgttggttgaggaaacgtatggcttgctcaataccattgtcagctgatagctcgtagtgaattatttcagtagcaa
ataacatgatgtaacagcggcgattatcggctaacgcgatacggagtaaggccagacaaaatgctttggcgcattgctcg
ttgaagcctcccatcgagcctgaggtatcgacgcagacaataaatggcccacggggttgctcatcattttgtttaaggct
gacgggtctctgttgcgttttttcctgccagttgtctccttgtaatcggtatgtgagcaaacgccgttccagtaagcggc
gataaaactcaaactccaactcactcatccctaacatcaccaattcagtaggcaataatcgcaggatgtcattactctga
tgaataccactgacctcctcaggcaccgaatctggctggcgtaccataacggtgtaaggctcatagcgggcgtcaggtgc
cggttgtgctttggctgagcggctgcggccgagctgttcggctaaacgtattaattcaggttgctgttgcagaaagtcgc
catattgcagcaataattgataatcgccacgttgcaaatgcccctgactcatatcccaaagacgcccagcggcattgtca
ttggtggtgagaatgggttccagtgcaccactgagcgctaatcttcgctgtagctcagctaagagctgttcccgttcttg
ttctaacaactgatgatgaattgtgatggtttgtaggatcagactgacacgccaacgttgtaaaaagagcgtttgcaggc
tatctccgcctggcgggttttttgccaggtctgcggtttgcactaatgttttagcctgcgttgcaaacggggaatgtaaa
tcttgtaactgagccacgatatcgggcagatgcgcataaaactgtgggctatcctccaacagactctgttgatataagga
aaattcattcgccagccctggcggaacgctagcttcacggatccgttgttgcaaattttgtttccagccgggaatatctt
tcattaatgcccgtttaatccgcgggaatttttcaaaaaaaatcgccaactgaggtgctgccagtaaacctaccaccatc
tcttcgataagttcaccttcacttatcgacagcagcatatccagtgttgccagactgagcatcggtcagtgtccactgtg
tttttgttgttgaaatttacgttgttgaaattgaatttgttgaaattgaa------------------------------
gttgctccaccacctgtagcaggctggcctctatttttgccagccaagatgatggggtaaataaacaaggctgatgttgg
ctaaataagcgccgttgttctgccagcgtactttccagtttggtgagtgccagcagcagttctggtggcacgctagtggt
tgtggcacccggaagggacaaggttgatggctggcggctcacatccagtatgattatatgtaactgatcatcaatttccg
catcgatagattgcgcatagccaacaccatttaatttggctcgtaaagcgccacctttattcagccattgagcaagggcc
tctttatcaacctgcagatgattgacctgaatatcatgtaagttaagcggtttttgcagtaatagcgtcaaggtactgtc
tgtcagattatccggcagagcatattgcgctttacggctgaacatgccgctttgcttaaccacagtgagtgcctggtggt
cactttgctgctgttggtgttgcaaccatttgctattaatatcttgtagcttcattaataagctttgctgttgataccct
tgttccgtcaacaattgttccagttgctgttgcagtaatttgaacgagttaaggtcatgccataggcaatctttcagtaa
aatcagatcaataggggttatttcatcacggccactgaagaatgcactggcttgtagtagacgtaatgccttcttccagc
ggcggtcagagacataaggagcgtgttccagagcgctgagtcgttgacgtagctgaaaaataagctcaaagcagtgatct
ggtaatgtgattttgtcaatcaagggctgccactggtggaattcttcatcagtgatactgaggttttctgctaccgggtt
gtgattttcattttgtctgctgatcagcagtgagcggaaattctgtttttcttgtacccggtctagccacaggcggatca
gcatccggtcataaagtgcttccaggctgctgtctgcgtctggcaactcattggacgcggttaccagcaagcgcatcggg
atactgtcttccctatcaccatttcgaaagcgccgttcattaatggcggtcagtagagtattaaggatagccgggcccgc
cttccagatttcatcgaggaagacaatttcagcttctggtagataacccccggtcattcgttggtaacgcccttcttctt
ttaatgcctgtatggacagcgggccaaaaacctcttccggtgtagaaaagcgggtcatcaggtattcaaatgcccgagca
tggcggaaagcaaatttcaagcggcgggcaatcaggcttttggcaattcccggaggaccaagcagaaatacactttcacc
gctgagtgctgccagtaagcacaaac------------------------------------------------------
--------------------------------------------------------------------------------
--------------------------------------------------------------------------------
--------------------------------------------------------------------------------
--------------------------------------------------------------------------------
--------------------------------------------------------------------------------
--------------------------------------------------------------------------------
--------------------------------------------------------------------------------
--------------------------------------------------------------------------------
--------------------------------------------------------------------------------
--------------------------------------------------------------------------------
--------------------------------------------------------------------------------
--------------------------------------------------------------------------------
--------------------------------------------------------------------------------
--------------------------------------------------------------------------------
--------------------------------------------------------------------------------
--------------------------------------------------------------------------------
--------------------------------------------------------------------------------
--------------------------------------------------------------------------------
--------------------------------------------------------------------------------
--------------------------------------------------------------------------------
--------------------------------------------------------------------------------
--------------------------------------------------------------------------------
--------------------------------------------------------------------------------
-----------------------------------------------------------------ggatggcttcctgtc
tttcatacagcccactttcaagggcatgacttaagcgagatattctttctgccaattgcgatgattgcgccataattgtt
ctacatgttcctctgatgagttaatttttacctgataaaacggaataaatcctctttttcttaataggatagcttgttga
ttagtgaaattttcatatcatcaattatttgtttttgattaaatatcgttctttttctgctctaatttaagagtaggcaa
tccatttaaataatgcatactgaacgcctttcgtgggcgtgaaaggacacaggatcttctgtcatggggcctaaacgcat
acatcagcttatggatgttctagcaaatgagcacagagcataaacaatatttatccgcggtgactttggctgcaatcggg
gtcgtttacggtgatattggcaccagcccactctataccttgagagagtgtttttctggtcattatggttttgatgtccg
acccgatgtggtgtttggttttttatcgctgattttctggatgctaattctagtcgtctcggttaaatatctgacctatg
tgatgcgggctgataacgcgggtgaaggagggattttaacgttgatgtctttggcagggcgtaatatctcttccagagcg
acgtctatcttggtggtccttgggctaattggtggcagcttcttttatggtgaagtggtcattaccccggcaatctcggt
gatgtcagctattgaagggttggaaatcgccgcacccgcccttgatccctacattgttccctgctccattgccgtattaa
cgctactttttgtgattcaaaagcatggcactggcagtgttggtaaacttttcgccccggtgatgctggtgtggttcctg
acgttagccttacttggtctgcgcagtattattgctaacccagaagttttggccgcgctgaatcccaaatgggcaataag
cttttttgttgaatataagtctgtttcgttttttgcccttggtgcggtagttctggcgattactggcgttgaggcgttgt
atgcggatatggggcattttggtaagtttcctatccggctcgcttggtttactgtggtcttaccgtcgttggtgctgaat
tattttggtcagggggcgttattactgaaaaaccctgaagccatcaaaaaccccttctttctgctagcccccgactgggc
actgattccattacttattctggcgacgctagccactgttattgcctcacaggcggtgatttctggcgtattttcactta
ctcgacaggctgttcgtttagggtatttaccacccatgcgaattattcatacttcagagatggaatctggccagatatat
atcccagtgatcaattggaccctctatttagcggtggtgttagtgattatcggttttgaacgctccagtaatttggcggc
ggcttatggaatagcggttaccgggactatggttatcaccagtattctgttttgtaccgtggcatggaaaaactggcatt
ggaatcgctttctcgtcgtatttttactgatggtcttgttgattatcgatatcccgatgttttctgccaatgtgcttaaa
ttattctcagggggttggttgccactgtctttaggtttggtgatgtttattattatgaccacctggaaaagtgagcgttt
cagtttactgcgccgtatgcatgaacacagtaattcactggaagcgatgattgcttcactagagaagtcaccgccagtac
gggtacccggtacggcggtgtatatgtcgcgagcaatgaatgtcattccatttgcattattacataaccttaaacataac
aaagtgttacatgagcgtgttgtgttgctaacgatgcggactgacgatgtgccttatgtacataatgtggagcgggttac
catcgagcaactttctccaaccttctggcgggtggttgccagatacggttggcgtgaaacacctaatgtggcggaaattt
tccaccgttgtggtttggaaggtttgtcttgccagatgatggaaacgtcgttctttatgtcacatgaatcgctaatcctg
actaagcggccatggcacttatttttacgtggtaagttatttattgcacttagccgtaatgcattacgcgcaccagatca
atttgagatcccacccaatagggttattgaacttgggacacaagtggaaatttaattgagaggccgttaatcataacggc
ctcttctatcatcattcacactattatcatcatccacactatcaccgctaaaatccttcttcttatatcgctagcaaagt
gtttcggtggcgatcacaatttcactaaatgaggtttgtcttctactgccgtttttctaaactccttgttagcgaaacgt
ttcgctcttggagtagatcatgaaaaaaggtgtattactgaacgctgatatttccgcggttatctcccgtctgggccata
ccgatcagattgtgatcggtgacgcagggctaccgataccggcaaccaccacacgaatcgatttggcgttaacacgaggc
gtgccagggtttctgcaggttgtcgatgtagtcacgcaagaaatgcaggttgagaatgcttaccttgcagaagaaatcgt
taaaaataatccgcaacttcatgaagcattactcgtgctgctcacacagcttgagcaacggcaggaaaaccaaattgctt
tgcgttatatcagccatgaggcgtttaaagagcaaactaaacaaagccgggcggtgatacgcagcggagagtgttctccc
tttgctaatatcattctcggctccggcgtaaccttctaaggcctttatgcaacctttactaaaatttcaaggacaaagga
ataaataagatggaaacaggtaagctggtggtgttgggcagtatcaatgccgaccatattctgaatattgagcagtttcc
acgtccgggtgaaacggtgatcgggcagcagtataacgttgctttcggaggtaaaggggctaatcaagcggttgctgctg
gccgtagcggtgcggatatcgcatttattgcctgtgtgggtgacgatgatattggtgaacgggtgcgtcagcaactcact
gccgataagattgatactcagcctatcgaggctattaagggggcaactaccggtgtggcattgatcttcgtgaatagcga
tggcgaaaatgtgattggtattaatgcgggggctaactcagcggtgacaccagagtatcttcgccgctaccaacaacaag
tgatcgatgctgatgcactcttaatgcaactggagtagccgctcgacactgttattgcggccgctaaactggcgaagcag
catcaaactcaggttatcctcaatccggcacccgcccgtaaattacccgatgaattattaactctggtcgatatgattac
gcctaatgaaacggaagccgagcgtttgaccggcattcatattgagcaggatgatgatgccgcgaaagcagcgcaaattt
tgcatgataaaggcattgctaccgtgatcatcaccttaggtagccgtggcgtatggctcagtgaacaaggtaaaggtaaa
ttagtggcggggttcaaggtaaatgccgtagataccattgctgccggtgatacgtttaacggtgcattattgacagcgtt
attagaaggccagtctatggatgtcgcagtgcgttttgctcatgccgcggcggctattgcggtcactcggcctggagcac
agccgtccattccatggcgtgccgaaattgatagcttcttacaagaacgagtgtaaaacgtggccacaatgaaagatgtc
gcccgtctggcaggggtatcgtcaagcaatggcacgtgcaggtttgccaattattgccgggtatgaagttgtcagtgatt
ttgaatttggtggtggcctggttgccctgaagcaacgactaaataatccagaagctgagccacaagttctgcccctgact
cccgagctaatagaacgcggttcggtctcccttcgttaaacattatttttcacctgtggggctacttttttcacattacg
gccctgaattaaattgtctccatccctgggtttgagtaacaagaacaccagagatgatagcaatgtcactattcccatgg
tgataaaggtgtagtggaagtgatccacattaccgcctaacgacaacccatcataaaaacgcaacacagtcgcactgata
gcaatcccaaagcttatcgataattgttgggttaccgccagaacactgttaccggagctggcattgttatccgtcaaatc
agccagtgtaattgtattcatcgcagtaaattgggtcgacatcgctatacctaatataaatagcggcaatatcatcatcc
atgccgacatccccggtgattgcaatgcaaaggaggcaatcagtaccccgataattaaggttataccgactaacacttta
cgatagcccagtgagcgcagcacctgtgtgacggctgattttgccatgatggatccaatcgcggtgggagccatcataca
accggcgataagtgcggaataaccgaatccaacttgtaacatcaacggcattaaaaaaggtacacagcccgtccctaagc
gggaggccacgttaccggcaatccccacggagaatgtccgggtcttaaataatggcaaaccaatgagtggattaggatgg
cctttggcatgaaatatatagaaaatcagcattaataggccgcctagcagagttgcggcgggtaaataatctgcgatttc
tggccgccccataatctccaggctggtggatatcatgactaaactgataccaaatagtaggaaaccaacaaaatcaaaag
tgcgcttaggcatcgtgaaattaggcatatatttgcgggcataaaaaatacccaacaagccaataggaatattaaggata
aaaatccaatgccaagtggtataagtcaccaacaacccgcccaataatggccccatgactggcccgactaaccctggaat
agtgacaaaatttaaaaccggcaataactcactgcgtggataagcccggatgagcgccagcctggctaccggcatcatca
tcgccccaccgatcccttgaataacccgagaagccactaagaaagccagtgagcctgaaagtgcacagagcagtgatccg
aaggtaaataaagaaaccgccaggataaaaattcgtcgggtaccaaaacgatcggccagccaaccactaactggaatcaa
catcgcgacggtcagggtatagctaataatggctgattgcattgtcagcggagaacggttaaggctttcggcgattgaag
ggagagccgtattcagtatggtggcatccaaagcctgcataaagaaagccatagccgctatccaaggaaggcctgccata
ctgcgcgcagattttatcattatccgtcctggtgatttatatggggggcgataattttctcttctttatatagatagcat
gtggctgatcgtgctgtcgtcagtctaccgtttttaatagcacctgacaggcgaataaagcaccttgattatcacctgcc
agaatcgtatctacaatgttctgatgatgttgtagcttaatcacttcatcaccagtaatagcacgaaagtagctgtaata
aaccgaactgaataagttagcaaaagagattaaaaatggattgccgctggcttcataaattaatttatgaaactgggtat
ccacctgaatccattgctcacgattaaagttgctatgcagtgcacgcatttctgcaactagtgatgctaacagctctcgc
tgtttctcattggcgtgtgtggcagccagataacaggcttgtggttccaacgatgttcttagtataaggaagtgttgcat
gacctgatcaaaattctccttggtcatccaccacgttaataattcctgatcaaggtagttccaattcgtctgtggcataa
cacgagtgccaatacgcgggcgcggtaatagcatccccttcgctgccagcatttttactgcttcacgtactgcggtgcga
cttacaccaaattgttcacccaactctatttcgccgggcagtatactgcccgcttcatattctcctgcgagaatacgctg
accaatcttttcagccagtaagtaggaaagatttcgctgggcggctt---gctgttgggtatttagttgcatggtgattt
gtcctatcagtcttcttatatttctattttactctactgtttcacttcggtattggatgtttagcttaataattgtttaa
ggattgtcctttttctctgtttttgctgaaaaaaaacacggttgaaaagttttttgaaattaggggttgcaggctgtcag
gaactccctataatgcgcctccactgaccgggaacaacgaaacacacttcgccgggtcaggaagagaaaagcagacttga
acttcgaaagaaataaaagaaaaccttgactcttcagcgggaaagcgtattatctgcctcccgcgttaccgtaagattcg
ccgcaaggcaaacgggtaacgaacgctctttaacaatttatcagacaatctgtgtgggcactcgcaagacgatatcgacg
cctgtttcggcaggcagaaataatatcaagtcttgaagagtgaccaaagcagtaaacattttgacttcggtca
> 7:1-11921 + Ypt31758_new.gbk
tcgcgcgatctttgagctaattagagtaaattaatccaatctttgacccaaatctctgctggatcctctggtatttcatg
ttggatgacgtcaatttctaatatttcacccaaccgttgagcaccttgtgcgatcaattgttgatccagttttatgattg
caccgcagaaagtgtcatattctgagctgcctaaaccaaccgccccaaagcgtacttgggataaatcaggcttttgttgt
tcgatctgttctaataatggctgcaagttatcaggtagatccccggcaccatgagtggatgtcacgattaaccacaggcc
attcagcgtaagttcgtccaactctgggccatgaagtatttctgtagaaaacccagcttcttctaatttatccgctaaat
gttcagcaacatattcagcactaccaagcgtactgccacttatcaacgttatgtcagccattcaagaacccaactgaagt
aaagagctggcattgtactctgtgaatcagctgggatctagctgtggataatgtgggtatagttattttagggttaagga
acgatcgtacgcatgatagggttttgcagtgatattagtgtctcggttgactggatctcatcaatagtctggattttgtt
gataagtacctgctgcaatgcatcaatggatttacacatcactttaataaatatgctgtagtggccagtggtgtaatagg
cctcaaccacttcttctaagctttccaattttttcaaggcggaagggtaatctttggcacttttcaagattatgccaata
aagcagcaaacgtcgtaacccagttgttttgggttaacgtgtacacaagctgcggtaatgatccctgcttgccgcatctt
ttctactcttacatgaatagttccggggctaacagcgaggtttttggctaattcagcatagggtgtgcgtgcattttcca
ttaatgctttcaggatgctgcgatcgagattatcgatctgataaatttcactcatatttcccccgtttttttatcgatat
ctcaattatagtgccatataaattcattattaaaaccataatggctatatttgttattggatattgaatttaaccctcat
tctgttgcttaatcgatgacaagccagtaggcataactaaacataacgaattgagaaaacagcaatgaaaaaacaattta
tccaaaaacaacaacaaatcagcttcgtaaaatcattcttttcccgccaattagagcaacaacttggcttgatcgaagtc
caggctcctattttgagccgtgtgggtgatggaacccaagataacctttctggttctgagaaagcggtacaggtaaaagt
taagtcattgccggattcaacttttgaagttgtacattcattagcgaagtggaaacgtaaaaccttagggcgttttgatt
ttggtgctgaccaaggggtgtatacccatatgaaagcattgcgcccagatgaagatcgcctgagtgctattcattctgta
tatgtagatcagtgggattgggaacgggttatgggggacggtgaacgtaacctggcttacctgaaatcgactgttaacaa
gatttatgcagcgattaaagaaactgaagcggcgatcagtgctgagtttggtgtgaagcctttcctgccggatcatattc
agtttatccacagtgaaagcctgcgggccagattccctgatttagatgctaaaggccgtgaacgtgcaattgccaaagag
ttaggtgctgtcttccttatagggattggtggcaaattggcagatggtcaatcccatgatgttcgtgcgccagattatga
tgattggacctctccgagtgcggaaggtttctctggattaaacggcgacattattgtctggaacccaatattggaagatg
cctttgagatatcttctatgggaattcgtgttgatgccgaagctcttaagcgtcagttagccctgactggcgatgaagac
cgcttggaactggaatggcatcaatcactgttgcgcggtgaaatgccacaaactatcgggggaggtattggtcagtcccg
cttagtgatgttattgctgcagaaacaacatattggtcaggtgcaatgtggtgtttggggccctgaaatcagcgagaaag
ttgatggcctgctgtaaaatctagtcattatccccctatgctaactcgcgataacggtatcagtcatcgcgggtttttaa
ctttatcagtctgtaggcggcatcactatgggggattatcgtttccagcggcgtatcaaacggctttttaaacttgtatc
aaaacgccagatatgatcaaaaatacgcatgatccctggtttgccataagcggacatggcaacagcatggaaacggtgct
ggtgggcctgctgctggatttttatctttctgactaactcttctggcaaacgctgggcgataaagtctgaaatgatcacc
gcgtctgcgtcataccattctctgtcttccattttatttaacgtgttggctaagcatgccgccagatccgtaccaccacg
aaaatgttggttgaggaaacgtatggcttgctcaataccattgtcagctgatagctcgtagtgaattatttcagtagcaa
ataacatgatgtaacagcggcgattatcggctaacgcgatacggagtaaggccagacaaaatgctttggcgcattgctcg
ttgaagcctcccatcgagcctgaggtatcgacgcagacaataaatggcccacggggttgctcatcattttgtttaaggct
gacgggtctctgttgcgttttttcctgccagttgtctccttgtaatcggtatgtgagcaaacgccgttccagtaagcggc
gataaaactcaaactccaactcactcatccctaacatcaccaattcagtaggcaataatcgcaggatgtcattactctga
tgaataccactgacctcctcaggcaccgaatctggctggcgtaccataacggtgtaaggctcatagcgggcgtcaggtgc
cggttgtgctttggctgagcggctgcggccgagctgttcggctaaacgtattaattcaggttgctgttgcagaaagtcgc
catattgcagcaataattgataatcgccacgttgcaaatgcccctgactcatatcccaaagacgcccagcggcattgtca
ttggtggtgagaatgggttccagtgcaccactgagcgctaatcttcgctgtagctcagctaagagctgttcccgttcttg
ttctaacaactgatgatgaattgtgatggtttgtaggatcagactgacacgccaacgttgtaaaaagagcgtttgcaggc
tatctccgcctggcgggttttttgccaggtctgcggtttgcactaatgttttagcctgcgttgcaaacggggaatgtaaa
tcttgtaactgagccacgatatcgggcagatgcgcataaaactgtgggctatcctccaacagactctgttgatataagga
aaattcattcgccagccctggcggaacgctagcttcacggatccgttgttgcaaattttgtttccagccgggaatatctt
tcattaatgcccgtttaatccgcgggaatttttcaaaaaaaatcgccaactgaggtgctgccagtaaacctaccaccatc
tcttcgataagttcaccttcacttatcgacagcagcatatccagtgttgccagactgagcatcggtcagtgtccactgtg
tttttgttgttgaaattgacgttgttgaaattgaatttgttgaaattgaa------------------------------
gttgctccaccacctgtagcaggctggcctctatttttgccagccaagatgatggggtaaataaacaaggctgatgttgg
ctaaataagcgccgttgttctgccagcgtactttccagtttggtgagtgccagcagcagttctggtggcacgctagtggt
tgtggcacccggaagagacaaggttgatggctggcggctcacatccagtatgattatatgtaactgatcatcaatttccg
catcgatagattgtgcatagccaacaccatttaatttggctcgtaaagcgccacctttattcagccattgagcaagggcc
tctttatcaacctgcagatgattgacctgaatatcatgtaagttaagcggtttttgcagtaatagcgtcaaggtactgtc
tgtcagattatccggcagagcatattgcgctttacggctgaacatgccgctttgcttaaccacagtgagtgcctggtggt
cactttgctgctgttggtgttgcaaccatttgctattaatatcttgtagcttcattaataagctttgctgttgataccct
tgttccgtcaacaattgttccagttgctgttgcagtaatttgaacgagttaaggtcatgccataggcaatctttcagtaa
aatcagatcaataggggttatttcatcacggccactgaagaatgcactggcttgtagtagacgtaatgccttcttccagc
ggcggtcagagacataaggagcgtgttccagagcgctgagtcgttgacgtagctgaaaaataagctcaaagcagtgatct
ggtaatgtgattttgtcaatcaagggctgccactggtggaattcttcatcagtgatactgaggttttctgctaccgggtt
gtgattttcattttgtctgctgatcagcagtgagcggaaattctgtttttcttgtacccggtctagccacaggcggatca
gcatccggtcataaagtgcttccaggctgctgtctgcgtctggcaactcattggacgcggttaccagcaagcgcatcggg
atactgtcttccctatcaccatttcgaaagcgccgttcattaatggcggtcagtagagtattaaggatagccgggcccgc
cttccagatttcatcgaggaagacaatttcagcttctggtagataacccccggtcattcgttggtaacgcccttcttctt
ttaatgcctgtatggacagcgggccaaaaacctcttccggtgtagaaaagcgggtcatcaggtattcaaatgcccgagca
tggcggaaagcaaatttcaagcggcgggcaatcaggcttttggcaattcccggaggaccaagcagaaatacactttcacc
gctgagtgctgccagtaagcacaaac------------------------------------------------------
--------------------------------------------------------------------------------
--------------------------------------------------------------------------------
--------------------------------------------------------------------------------
--------------------------------------------------------------------------------
--------------------------------------------------------------------------------
--------------------------------------------------------------------------------
--------------------------------------------------------------------------------
--------------------------------------------------------------------------------
--------------------------------------------------------------------------------
--------------------------------------------------------------------------------
--------------------------------------------------------------------------------
--------------------------------------------------------------------------------
--------------------------------------------------------------------------------
--------------------------------------------------------------------------------
--------------------------------------------------------------------------------
--------------------------------------------------------------------------------
--------------------------------------------------------------------------------
--------------------------------------------------------------------------------
--------------------------------------------------------------------------------
--------------------------------------------------------------------------------
--------------------------------------------------------------------------------
--------------------------------------------------------------------------------
--------------------------------------------------------------------------------
-----------------------------------------------------------------ggatggcttcctgtc
tttcatacagcccactttcaagggcatgacttaagcgagatattctttctgccaattgcgatgattgcgccataattgtt
ctacatgttcctctgatgagttaatttttacctgataaaacggaataaatcctctttttcttaataggatagcttgttga
ttagtgaaattttcatatcatcaattatttgtttttgattaaatatcgttctttttctgctctaatttaagagtaggcaa
tccatttaaataatgcatactgaacgcctttcgtgggcgtgaaaggacacaggatcttctgtcatggggcctaaacgcat
acatcagcttatggatgttctagcaaatgagcacagagcataaacaatctttatccgcggtgactttggctgcaatcggg
gtcgtttacggtgatattggcaccagcccactctataccttgagagagtgtttttctggtcattatggttttgatgtccg
acccgatgtggtgtttggttttttatcgctgattttctggatgctaattctagtcgtctcggttaaatatctgacctatg
tgatgcgggctgataacgcgggtgaaggagggattttaacgttgatgtctttggcagggcgtaatacctcttccagagcg
acgtctatcttggtggtccttgggctaattggtggcagcttcttttatggtgaagtggtcattaccccggcaatctcggt
gatgtcagctattgaagggttggaaatcgccgcacccgcccttgatccctacattgttccctgctccattgccgtattaa
cgctactttttgtgattcaaaagcatggcactggcagtgttggtaaacttttcgccccggtgatgctggtgtggttcctg
acgttagccttacttggtctgcgcagtattattgctaacccagaagttttggccgcgctgaatcccaaatgggcaataag
cttttttgttgaatataagtctgtttcgttttttgcccttggtgcggtagttctggcgattactggcgttgaggcgttgt
atgcggatatggggcattttggtaagtttcctatccggctcgcttggtttactgtggtcttaccgtcgttggtgctgaat
tattttggtcagggggcgttattactgaaaaaccctgaagccatcaaaaaccccttctttctgctagcccccgactgggc
actgattccattacttattctggcgacgctagccactgttattgcctcacaggcggtgatttctggcgtattttcactta
ctcgacaggctgttcgtttagggtatttaccacccatgcgaattattcatacttcagagatggaatctggccagatatat
atcccggtgatcaattggaccctctatttagcggtggtgttagtgattatcggttttgaacgctccagtaatttggcggc
ggcttatggaatagcggttaccgggactatggttatcaccagtattctgttttgtaccgtggcatggaaaaactggcatt
ggaatcgctttctcgtcgcatttttactgatggtattgttgattatcgatatcccgatgttttctgccaatgtgcttaaa
ttattctcagggggttggttgccactgtctttaggtttggtgatgtttattattatgaccacctggaaaagtgagcgttt
cagtttactgcgccgtatgcatgaacacagtaattcactggaagcgatgattgcttcactagagaagtcaccgccagtac
gggtacccggtacggcggtgtatatgtcgcgagcaatgaatgtcattccatttgcattattacataaccttaaacataac
aaagtgttacatgagcgtgttgtgttgctaacgatgcggactgacgatgtgccttatgtacataatgtggagcgggttac
catcgagcaactttctccaaccttctggcgggtggttgccagatacggttggcgtgaaacacctaatgtggcggaaattt
tccaccgttgtggtttggaaggtttgtcttgccagatgatggaaacgtcgttctttatgtcacatgaatcgctaatcctg
actaagcggccatggcacttatttttacgtggtaagttatttattgcacttagccgtaatgcattacgcgcaccagatca
atttgagatcccacccaatagggttattgaacttgggacacaagtggaaatttaattgagaggccgttaatcataacggc
ctcttctatcatcattcacactattatcatcatccacactatcaccgctaaaatccttcttcttatatcgctagcaaagc
gtttcggtggcgatcacaatttcactaaatgaggtttgtcttctactgccgtttttctaaactccttgttagcgaaacgt
ttcgctcttggagtagatcatgaaaaaaggtgtattactgaacgctgatatttccgcggttatctcccgtctgggccata
ccgatcagattgtgatcggtgacgcagggctaccgataccggcaaccaccacacgaatcgatttggcgttaacacgaggc
gtgccaggatttctgcaggttgtcgatgtagtcacgcaagaaatgcaggttgagaatgcttaccttgcagaagaaatcgt
taaaaataatccgcaacttcatgaagcattactcgtgctgctcacacagcttgagcaacggcaggaaaaccaaattgctt
tgcgttatatcagccatgaggcgtttaaagagcaaactaaacaaagccgggcggtgatacgcagcggagagtgttctccc
tttgctaatatcattctcggctccggcgtaaccttctaaggcctttatgcaacctttactaaaatttcaaggacaaagga
ataaataagatggaaacaggtaagctggtggtgttgggcagtatcaatgccgaccatattctgaatattgagcagtttcc
acgtccgggtgaaacggtgatcgggcagcagtataacgttgctttcggaggtaaaggggctaatcaagcggttgctgctg
gccgtagcggtgcggatatcgcatttattgcctgtgtgggtgacgatgatattggtgaacgggtgcgtcagcaactcact
gccgataagattgatactcagcctatcgaggctattaagggggcaactaccggtgtggcattgatcttcgtgaatagcga
tggcgaaaatgtgattggtattaatgcgggggctaactcagcggtgacaccagagtatcttcgccgctaccaacaacaag
tgatcgatgctgatgcactcttaatgcaactggagtcgccgctcgacactgttattgcggccgctaaactggcgaagcag
catcaaactcaggttatcctcaatccggcacccgcccgtaaattacccgatgaattattaactctggtcgatatgattac
gcctaatgaaacggaagccgagcgtttgaccggcattcatattgagcaggatgatgatgccgcgaaagcagcgcaaattt
tgcatgataaaggcattgctaccgtgatcatcaccttaggtagccgtggcgtatggctcagtgaacaaggtaaaggtaaa
ttagtggcggggttcaaggtaaatgccgtagataccattgctgccggtgatacgtttaacggtgcattattgacagcgtt
attagaaggccagtctatggatgtcgcagtgcgttttgctcatgccgcggcggctattgcggtcactcggcctggagcac
agccgtccattccatggcgtgccgaaattgatagcttcttacaagaacgagtgtaaaacgtggccacaatgaaagatgtc
gcccgtctggcaggggtatcgtcaggcaatggcacgtgcaggtttgccaattattgccgggtatgaagttgtcagtgatt
ttgaatttggtggtggcctggttgccctgaagcaacgactaaataatccagaagctgagccacaagttctgcccctgact
cccgagctaatagaacgcggttcggtctcccttcgttaaacattatttttcacctgtggggctacttttttcacattacg
gccctgaattaaattgtctccatccctgggtttgagtaacaagaacaccagagatgatagcaatgtcactattcccatgg
tgataaaggtgtagtggaagtgatccacattaccgcctaacgacaacccatcataaaaacgcaacacagtcgcactgata
gcaatcccaaagcttatcgataattgttgggttaccgccagaacactgttaccggagctggcattgttatccgtcaaatc
agccagtgtaattgtattcatcgcagtaaattgggtcgacatcgctatacctaatataaatagcggcaatatcatcatcc
atgccgacatccccggtgattgcaatgcaaaggaggcaatcagtaccccgataattaaggttataccgactaacacttta
cgatagcccagtgagcgcagcacctgtgtgacggctgattttgccatgatggatccaatcgcggtgggagccatcataca
accggcgataagtgcggaataaccgaatccaacttgtaacatcaacggcattaaaaaaggtacacagcccgtccctaagc
gggaggccacgttaccggcaatccccacggagaatgtccgggtcttaaataatggcaaaccaatgagtggattaggatgg
cctttggcatgaaatatatagaaaaccagcattaataggccgcctagcagagttgcggctggtaaataatctgcgatttc
tggccgccccataatctccaggctggtggatatcatgactaaactgataccaaatagtaggaaaccaacaaaatcaaaag
tgcgcttaggcatcgtgaaattaggcatatatttgcgggcataaaaaatacccaacaagccaataggaatattaaggata
aaaatccaatgccaagtggtataagtcaccaacaacccgcccaacaatggccccatgactggcccgactaaccctggaat
agtgacaaaatttaaaaccggcaataactcactgcgtggataagcccggatgagcgccagcctggctaccggcatcatca
tcgccccaccgatcccttgaataacccgagaagccactaagaaagccagtgagcctgaaagtgcacagagcagtgatccg
aaggtaaataaagaaaccgccaggataaaaattcgtcgggtaccaaaacgatcggccagccaaccactaactggaatcaa
catcgcgacggtcagggtatagctaataatggctgattgcattgtcagcggagaacggttaaggctttcggcgattgaag
ggagagccgtattcagtatggtggcatccaaagcctgcataaagaaagccatagccgctatccaaggaaggcctgccata
ctgcgcgcagattttatcattatccgtcctggtgatttatatggggggcgataattttctcttctttatatagatagcat
gtggctgatcgtgctgtcgtcagtctaccgtttttaatagcacctgacaggcgaataaagcaccttgattatcacctgcc
agaatagtatctacaatgttctgatgatgttgtagcttaatcacttcatcaccagtaatagcacgaaagtagctgtaata
aaccgaactgaataagttagcaaaagagattaaaaatggattgccgctggcttcataaattaatttatgaaactgggtat
ccacctgaatccattgctcacgattaaagttgctatgcagtgcacgcatttctgcaactagtgatgctaacagctctcgc
tgtttctcattggcgtgtgtggcagccagataacaggcttgtggttccaacgatgttcttagtataaggaagtgttgcat
gacctgatcaaaattctccttggtcatccaccacgttaataattcctgatcaaggtagttccaattcgtctgtggcataa
cacgagtgccaatacgcgggcgcggtaatagcatccccttcgctgccagcatttttactgcttcacgtactgcggtgcga
cttacaccaaattgttcacccaactctatttcgccgggcagtatactgcccgcttcatattctcctgcgagaatacgctg
accaatcttttcagccagtaagtaggaaagatttcgctgggcggctt---gctgttgggtatttagttgcatggtgattt
gtcctatcagtcttcttatatttctattttactctactgtttcgcttcggtattggatgtttagcttaataattgtttaa
ggattgtcctttttctctgtttttgctgaaaaaaaacacggttgaaaagttttttgaaattaggggttgcaggctgtcag
gaactccctataatgcgcctccactgaccgggaacaacgaaacacacttcgccgggtcaggaagagaaaagcaaacttga
atttcgaaagaaataaaagaaaaccttgactcttcagcgggaaagcgtattatctgcctcccgcgttaccgtaagattcg
ccgcaaggtaaacgggtaacgaacgctctttaacaatttatcagacaatctgtgtgggcactcgcaagacgatatcgacg
cctgtttcggcaggcagaaataatatcaagtcttgaagagtgaccaaagcagtaaacattttgactccggtca
> 8:250-12170 + NC_006155.gbk
tcgcgcgatctttgagctaattagagtaaattaatccaatctttgacccaaatctctgctggatcctctggtatttcatg
ttggatgacgtcaatttctaatatttcacccaaccgttgagcaccttgtgcgatcaattgttgatccagttttatgattg
caccgcagaaagtgtcatattctgagctgcctaaaccaaccgccccaaagcgtacttgggataaatcaggcttttgttgt
tcgatctgttctaataatggctgcaagttatcaggtagatccccggcaccatgagtggatgtcacgattaaccacaggcc
attcagcgtaagttcgtccaactctgggccatgaagtatttctgtagaaaacccagcttcttctaatttatccgctaaat
gttcagcaacatattcagcactaccaagcgtactgccacttatcaacgttatgtcagccattcaagaacccaactgaagt
aaagagctggcattgtactctgtgaatcagctgggatctagctgtggataatgtgggtatagttattttagggttaagga
acgatcgtacgcatgatagggttttgcagtgatattagtgtctcggttgactggatctcatcaatagtctggattttgtt
gataagtacctgctgcaatgcatcaatggatttacacatcactttaataaatatgctgtagtggccagtggtgtaatagg
cctcaaccacttcttctaagctttccaattttttcaaggcggaagggtaatctttggcacttttcaagattatgccaata
aagcagcaaacgtcgtaacccagttgttttgggttaacgtgtacacaagctgcggtaatgatccctgcttgccgcatctt
ttctactcttacatgaatagttccggggctaacagcgaggtttttggctaattcagcatagggtgtgcgtgcattttcca
ttaatgctttcaggatgctgcgatcgagattatcgatctgataaatttcactcatatttcccccgtttttttatcgatat
ctcaattatagtgccatataaattcattattaaaaccataatggctatatttgttattggatattgaatttaaccctcat
tctgttgcttaatcgatgacaagccagtaggcataactaaacataacgaattgagaaaacagcaatgaaaaaacaattta
tccaaaaacaacaacaaatcagcttcgtaaaatcattcttttcccgccaattagagcaacaacttggcttgatcgaagtc
caggctcctattttgagccgtgtgggtgatggaacccaagataacctttctggttctgagaaagcggtacaggtaaaagt
taagtcattgccggattcaacttttgaagttgtacattcattagcgaagtggaaacgtaaaaccttagggcgttttgatt
ttggtgctgaccaaggggtgtatacccatatgaaagcattgcgcccagatgaagatcgcctgagtgctattcattctgta
tatgtagatcagtgggattgggaacgggttatgggggacggtgaacgtaacctggcttacctgaaatcgactgttaacaa
gatttatgcagcgattaaagaaactgaagcggcgatcagtgctgagtttggtgtgaagcctttcctgccggatcatattc
agtttatccacagtgaaagcctgcgggccagattccctgatttagatgctaaaggccgtgaacgtgcaattgccaaagag
ttaggtgctgtcttccttatagggattggtggcaaattggcagatggtcaatcccatgatgttcgtgcgccagattatga
tgattggacctctccgagtgcggaaggtttctctggattaaacggcgacattattgtctggaacccaatattggaagatg
cctttgagatatcttctatgggaattcgtgttgatgccgaagctcttaagcgtcagttagccctgactggcgatgaagac
cgcttggaactggaatggcatcaatcactgttgcgcggtgaaatgccacaaactatcgggggaggtattggtcagtcccg
cttagtgatgttattgctgcagaaacaacatattggtcaggtgcaatgtggtgtttggggccctgaaatcagcgagaaag
ttgatggcctgctgtaaaatctagtcattatccccctatgctaactcgcgataacggtatcagtcatcgcgggtttttaa
ctttatcagtctgtaggcggcatcactatgggggattatcgtttccagcggcgtatcaaacggctttttaaacttgtatc
aaaacgccagatatgatcaaaaatacgcatgatccctggtttgccataagcggacatggcaacagcatggaaacggtgct
ggtgggcctgctgctggatttttatctttctgactaactcttctggcaaacgctgggcgataaagtctgaaatgatcacc
gcgtctgcgtcataccattctctgtcttccattttatttaacgtgttggctaagcatgccgccagatccgtaccaccacg
aaaatgttggttgaggaaacgtatggcttgctcaataccattgtcagctgatagctcgtagtgaattatttcagtagcaa
ataacatgatgtaacagcggcgattatcggctaacgcgatacggagtaaggccagacaaaatgctttggcgcattgctcg
ttgaagcctcccatcgagcctgaggtatcgacgcagacaataaatggcccacggggttgctcatcattttgtttaaggct
gacgggtctctgttgcgttttttcctgccagttgtctccttgtaatcggtatgtgagcaaacgccgttccagtaagcggc
gataaaactcaaactccaactcactcatccctaacatcaccaattcagtaggcaataatcgcaggatgtcattactctga
tgaataccactgacctcctcaggcaccgaatctggctggcgtaccataacggtgtaaggctcatagcgggcgtcaggtgc
cggttgtgctttggctgagcggctgcggccgagctgttcggctaaacgtattaattcaggttgctgttgcagaaagtcgc
catattgcagcaataattgataatcgccacgttgcaaatgcccctgactcatatcccaaagacgcccagcggcattgtca
ttggtggtgagaatgggttccagtgcaccactgagcgctaatcttcgctgtagctcagctaagagctgttcccgttcttg
ttctaacaactgatgatgaattgtgatggtttgtaggatcagactgacacgccaacgttgtaaaaagagcgtttgcaggc
tatctccgcctggcgggttttttgccaggtctgcggtttgcactaatgttttagcctgcgttgcaaacggggaatgtaaa
tcttgtaactgagccacgatatcgggcagatgcgcataaaactgtgggctatcctccaacagactctgttgatataagga
aaattcattcgccagccctggcggaacgctagcttcacggatccgttgttgcaaattttgtttccagccgggaatatctt
tcattaatgcccgtttaatccgcgggaatttttcaaaaaaaatcgccaactgaggtgctgccagtaaacctaccaccatc
tcttcgataagttcaccttcacttatcgacagcagcatatccagtgttgccagactgagcatcggtcagtgtccactgtg
tttttgttgttgaaatttacgttgttgaaattgaatttgttgaaattgaa------------------------------
gttgctccaccacctgtagcaggctggcctctatttttgccagccaagatgatggggtaaataaacaaggctgatgttgg
ctaaataagcgccgttgttctgccagcgtactttccagtttggtgagtgccagcagcagttctggtggcacgctagtggt
tgtggcacccggaagggacaaggttgatggctggcggctcacatccagtatgattatatgtaactgatcatcaatttccg
catcgatagattgtgcatagccaacaccatttaatttggctcgtaaagcgccacctttattcagccattgagcaagggcc
tctttatcaacctgcagatgattgacctgaatatcatgtaagttaagcggtttttgcagtaatagcgtcaaggtactgtc
tgtcagattatccggcagagcatattgcgctttacggctgaacatgccgctttgcttaaccacagtgagtgcctggtggt
cactttgctgctgttggtgttgcaaccatttgctattaatatcttgtagcttcattaataagctttgctgttgataccct
tgttccgtcaacaattgttccagttgctgttgcagtaatttgaacgagttaaggtcatgccataggcaatctttcagtaa
aatcagatcaataggggttatttcatcacggccactgaagaatgcactggcttgtagtagacgtaatgccttcttccagc
ggcggtcagagacataaggagcgtgttccagagcgctgagtcgttgacgtagctgaaaaataagctcaaagcagtgatct
ggtaatgtgattttgtcaatcaagggctgccactggtggaattcttcatcagtgatactgaggttttctgctaccgggtt
gtgattttcattttgtctgctgatcagcagtgagcggaaattctgtttttcttgtacccggtctagccacaggcggatca
gcatccggtcataaagtgcttccaggctgctgtctgcgtctggcaactcattggacgcggttaccagcaagcgcatcggg
atactgtcttccctatcaccatttcgaaagcgccgttcattaatggcggtcagtagagtattaaggatagccgggcccgc
cttccagatttcatcgaggaagacaatttcagcttctggtagataacccccggtcattcgttggtaacgcccttcttctt
ttaatgcctgtatggacagcgggccaaaaacctcttccggtgtagaaaagcgggtcatcaggtattcaaatgcccgagca
tggcggaaagcaaatttcaagcggcgggcaatcaggcttttggcaattcccggaggaccaagcagaaatacactttcacc
gctgagtgctgccagtaagcacaaac------------------------------------------------------
--------------------------------------------------------------------------------
--------------------------------------------------------------------------------
--------------------------------------------------------------------------------
--------------------------------------------------------------------------------
--------------------------------------------------------------------------------
--------------------------------------------------------------------------------
--------------------------------------------------------------------------------
--------------------------------------------------------------------------------
--------------------------------------------------------------------------------
--------------------------------------------------------------------------------
--------------------------------------------------------------------------------
--------------------------------------------------------------------------------
--------------------------------------------------------------------------------
--------------------------------------------------------------------------------
--------------------------------------------------------------------------------
--------------------------------------------------------------------------------
--------------------------------------------------------------------------------
--------------------------------------------------------------------------------
--------------------------------------------------------------------------------
--------------------------------------------------------------------------------
--------------------------------------------------------------------------------
--------------------------------------------------------------------------------
--------------------------------------------------------------------------------
-----------------------------------------------------------------ggatggcttcctgtc
tttcatacagcccactttcaagggcatgacttaagcgagatattctttctgccaattgcgatgattgcgccataattgtt
ctacatgttcctctgatgagttaatttttacctgataaaacggaataaatcctctttttcttaataggatagcttgttga
ttagtgaaattttcatatcatcaattatttgtttttgattaaatatcgttctttttctgctctaatttaagagtaggcaa
tccatttaaataatgcatactgaacgcctttcgtgggcgtgaaaggacataggatcttctgtcatggggcctaaacgcat
acatcagcttatggatgttctagcaaatgagcacagagcataaacaatctttatccgcggtgactttggctgcaatcggg
gtcgtttacggtgatattggcaccagcccactctataccttgagagagtgtttttctggtcattatggttttgatgtccg
acccgatgtggtgtttggttttttatcgctgattttctggatgctaattctagtcgtctcggttaaatatctgacctatg
tgatgcgggctgataacgcgggtgaaggagggattttaacgttgatgtctttggcagggcgtaatacctcttccagagcg
acgtctatcttggtggtccttgggctaattggtggcagcttcttttatggtgaagtggtcattaccccggcaatctcggt
gatgtcagctattgaagggttggaaatcgccgcacccgcccttgatccctacattgttccctgctccattgccgtattaa
cgctactttttgtgattcaaaagcatggcactggcagtgttggtaaacttttcgccccggtgatgctggtgtggttcctg
acgttagccttacttggtctgcgcagtattattgctaacccagaagttttggccgcgctgaatcccaaatgggcaataag
cttttttgttgaatataagtctgtttcgttttttgcccttggtgcggtagttctggcgattactggcgttgaggcgttgt
atgcggatatggggcattttggtaagtttcctatccggctcgcttggtttactgtggtcttaccgtcgttggtgctgaat
tattttggtcagggggcgttattactgaaaaaccctgaagccatcaaaaaccccttctttctgctagcccccgactgggc
actgattccattacttattctggcgacgctagccaccgttattgcctcacaggcggtgatttctggcgtattttcactta
ctcgacaggctgttcgtttagggtatttaccacccatgcgaattattcatacttcagagatggaatctggccagatatat
atcccggtgatcaattggaccctctatttagcggtggtgttagtgattatcggttttgaacgctccagtaatttggcggc
ggcttatggaatagcggttaccgggactatggttatcaccagtattctgttttgtaccgtggcatggaaaaactggcatt
ggaatcgctttctcgtcgcatttttactgatggtcttgttgattatcgatatcccgatgttttctgccaatgtgcttaaa
ttattctcagggggttggttgccactgtctttaggtttggtgatgtttattattatgaccacctggaaaagtgagcgttt
cagtttactgcgccgtatgcatgaacacagtaattcactggaagcgatgattgcttcactagagaagtcaccgccagtac
gggtacccggtacggcggtgtatatgtcgcgagcaatgaatgtcattccatttgcattattacataaccttaaacataac
aaagtgttacatgagcgtgttgtgttgctaacgatgcggactgacgatgtgccttatgtacataatgtggagcgggttac
catcgagcaactttctccaaccttctggcgggtggttgccagatacggttggcgtgaaacacctaatgtggcggaaattt
tccaccgttgtggtttggaaggtttgtcttgccagatgatggaaacgtcgttctttatgtcacatgaatcgctaatcctg
actaagcggccatggcacttatttttacgtggtaagttatttattgcacttagccgtaatgcattacgcgcaccagatca
atttgagatcccacccaatagggttattgaacttgggacacaagtggaaatttaattgagaggccgttaatcataacggc
ctcttctatcatcattcacactattatcatcatccacactatcaccgctaaaatccttcttcttatatcgctagcaaagc
gtttcggtggcgatcacaatttcactaaatgaggtttgtcttctactgccgtttttctaaactccttgttagcgaaacgt
ttcgctcttggagtagatcatgaaaaaaggtgtattactgaacgctgatatttccgcggttatctcccgtctgggccata
ccgatcagattgtgatcggtgacgcagggctaccgataccggcaaccaccacacgaatcgatttggcgttaacacgaggc
gtgccagggtttctgcaggttgtcgatgtagtcacgcaagaaatgcaggttgagaatgcttaccttgcagaagaaatcgt
taaaaataatccgcaacttcatgaagcattactcgtgctgctcacacagcttgagcaacggcaggaaaaccaaattgctt
tgcgttatatcagccatgaggcgtttaaagagcaaactaaacaaagccgggcggtgatacgcagcggagagtgttctccc
tttgctaatatcattctcggctccggcgtaaccttctaaggcctttatgcaacctttactaaaatttcaaggacaaagga
ataaataagatggaaacaggtaagctggtggtgttgggcagtatcaatgccgaccatattctgaatattgagcagtttcc
acgtccgggtgaaacggtgatcgggcagcagtataacgttgctttcggaggtaaaggggctaatcaagcggttgctgctg
gccgtagcggtgcggatatcgcatttattgcctgtgtgggtgacgatgatattggtgaacgggtgcgtcagcaactcact
gccgataagattgatactcagcctatcgaggctattaagggggcaactaccggtgtggcattgatcttcgtgaatagcga
tggcgaaaatgtgattggtattaatgcgggggctaactcagcggtgacaccagagtatcttcgccgctaccaacaacaag
tgatcgatgctgatgcactcttaatgcaactggagtcgccgctcgacactgttattgcggccgctaaactggcgaagcag
catcaaactcaggttatcctcaatccggcacccgcccgtaaattacccgatgaattattaactctggtcgatatgattac
gcctaatgaaacggaagccgagcgtttgaccggcattcatattgagcaggatgatgatgccgcgaaagcagcgcaaattt
tgcatgataaaggcattgctaccgtgatcatcaccttaggtagtcgtggcgtatggctcagtgaacaaggtaaaggtaaa
ttagtggcggggttcaaggtaaatgccgtagataccattgctgccggtgatacgtttaacggtgcattattgacagcgtt
attagaaggccagtctatggatgccgcagtgcgttttgctcatgccgcggcggctattgcggtcactcggcctggagcac
agccgtccattccatggcgtgccgaaattgatagcttcttacaagaacgagtgtaaaacgtggccacaatgaaagatgtc
gcccgtctggcaggggtatcgtcaggcaatggcacgtgcaggtttgccaattattgccgggtatgaagttgtcagtgatt
ttgaatttggtggtggcctggttgccctgaagcaacgactaaataatccagaagctgagccacaagttctgcccctgact
cccgagctaatagaacgcggttcggtctcccttcgttaaacattatttttcacctgtggggctacttttttcacattacg
gccctgaattaaattgtctccatccctgggtttgagtaacaagaacaccagagatgatagcaatgtcactattcccatgg
tgataaaggtgtagtggaagtgatccacattaccgcctaacgacaacccatcataaaaacgcaacacagtcgcactgata
gcaatcccaaagcttatcgataattgttgggttaccgccagaacactgttgccggagctggcattgttatccgtcaaatc
agccagtgtaattgtattcatcgcagtaaattgggtcgacatcgctatacctaatataaatagcggcaatatcatcatcc
atgccgacatccccggtgattgcaatgcaaaggaggcaatcagtaccccgataattaaggttataccgactaacacttta
cgatagcccagtgagcgcagcacctgtgtgacggctgattttgccatgatggatccaatcgcggtgggagccatcataca
accggcgataagtgcggaataaccgaatccaacttgtaacatcaacggcattaaaaaaggtacacagcccgtccctaagc
gggaggccacgttaccggcaatccccacggagaatgtccgggtcttaaataatggcaaaccaatgagtggattaggatgg
cctttggcatgaaatatatagaaaatcagcattaataggccgcctagcagagttgcggcgggtaaataatctgcgatttc
tggccgccccataatctccaggctggtggatatcatgactaaactgataccaaatagtaggaaaccaacaaaatcaaaag
tgcgcttaggcatcgtgaaattaggcatatatttgcgggcataaaaaatacccaacaagccaataggaatattaaggata
aaaatccaatgccaagtggtataagtcaccaacaacccgcccaataatggccccatgactggcccgactaaccctggaat
agtgacaaaatttaaaaccggcaataactcactgcgtggataagcccggatgagcgccagcctggctaccggcatcatca
tcgccccaccgatcccttgaataacccgagaagccactaagaaagccagtgagcctgaaagtgcacagagcagtgatccg
aaggtaaataaagaaaccgccaggataaaaattcgtcgggtaccaaaacgatcggccagccaaccactaactggaatcaa
catcgcgacggtcagggtatagctaataatggctgattgcattgtcagcggagaacggttaaggctttcggcgattgaag
ggagagccgtattcagtatggtggcatccaaagcctgcataaagaaagccatagccgctatccaaggaaggcctgccata
ctgcgcgcagattttatcattatccgtcctggtgatttatatggggggcgataattttctcttctttatatagatagcat
gtggctgatcgtgctgtcgtcagtctaccgtttttaatagcacctgacaggcgaataaagcaccttgattatcacctgcc
agaatcgtatctacaatgttctgatgatgttgtagcttaatcacttcatcaccagtaatagcacgaaagtagctgtaata
aaccgaactgaataagttagcaaaagagattaaaaatggattgccgctggcttcataaattaatttatgaaactgggtat
ccacctgaatccattgctcacgattaaagttgctatgcagtgcacgcatttctgcaactagtgatgctaacagctctcgc
tgtttctcattggcgtgtgtggcagccagataacaggcttgtggttccaacgatgttcttagtataaggaagtgttgcat
gacctgatcaaaattctccttggtcatccaccacgttaataattcctgatcaaggtagttccaattcgtctgtggcataa
cacgagtgccaatacgcgggcgcggtaatagcatccccttcgctgccagcatttttactgcttcacgtactgcggtgcga
cttacaccaaattgttcacccaactctatttcgccgggcagtatactgcccgcttcatattctcctgcgagaatacgctg
accaatcttttcagccagtaagtaggaaagatttcgctgggcggctt---gctgttgggtatttagttgcatggtgattt
gtcctatcagtcttcttatatttctattttactctactgtttcgcttcggtattggatgtttagcttaataattgtttaa
ggattgtcctttttctctgtttttgctgaaaaaaaacacggttgaaaagttttttgaaattaggggttgcaggctgtcag
gaactccctataatgcgcctccactgaccgggaacaacgaaacacacttcgccgggtcaggaagagaaaagcagacttga
acttcgaaagaaataaaagaaaaccttgactcttcagcgggaaagcgtattatctgcctcccgcgttaccgtaagattcg
ccgcaaggcaaacgggtaacgaacgctctttaacaatttatcagacaatctgtgtgggcactcgcaagacgatatcgacg
cctgtttcggcaggcagaaataatatcaagtcttgaagagtgaccaaagcagtaaacattgtgacttcggtca
=
> 1:13856-54361 + NC_004088.gbk
atattgctctttaacaatctggaacaagctgaaaattgaaacattacagctgaaatttaccccgccgtagatgtattggg
gtaaagagtaacctgtaatagagtctctcaaataatcgcaacacaagatgtactgtcagcaatgacaagacaccttcggg
ttgtgaggttaagcgactaagcgtacacggtggatgcctaggcagtcagaggcgatgaagggcgtgctaatctgcgaaaa
gcgtcggtaagctgatatgaagcgttataaccgacgatacccgaatggggaaacccagtgcaatacgttgcactatcgtt
agatgaatacatagtctaacgaggcgaaccgggggaactgaaacatctaagtaccccgaggaaaagaaatcaaccgagat
tcccccagtagcggcgagcgaacggggaggagcccagagtctgaatcagtttgtgtgttagtggaagcgtctggaaagtc
gcacggtacagggtgatagtcccgtacaccaaaatgcacaggctgtgaactcgatgagtagggcgggacacgtgacatcc
tgtctgaatatggggggaccatcctccaaggctaaatactcctgactgaccgatagtgaaccagtaccgtgagggaaagg
cgaaaagaaccccggcgaggggagtgaaatagaacctgaaaccgtgtacgtacaagcagtgggagcaccttcgtggtgtg
actgcgtaccttttgtataatgggtcagcgacttatattttgtagcaaggttaaccgaataggggagccgtagggaaacc
gagtcttaactgggcgtctagttgcaaggtatagacccgaaacccggtgatctagccatgggcaggttgaaggttgggta
acactaactggaggaccgaaccgactaatgttgaaaaattagcggatgacttgtggctgggggtgaaaggccaatcaaac
cgggagatagctggttctccccgaaagctatttaggtagcgcctcgtgaactcatcttcgggggtagagcactgtttcgg
ctagggggccatcccggcttaccaaaccgatgcaaactccgaataccgaagaatgttatcacgggagacacacggcgggt
gctaacgtccgtcgtgaagagggaaacaacccagaccgccagctaaggtcccaaagtcatggttaagtgggaaacgatgt
gggaaggcacagacagccaggatgttggcttagaagcagccatcatttaaagaaagcgtaatagctcactggtcgagtcg
gcctgcgcggaagatgtaacggggctaaaccatgcaccgaagctgcggcagcgacacttaggtgttgttgggtaggggag
cgttctgtaagccgttgaaggtgacctgtgagggttgctggaggtatcagaagtgcgaatgctgacataagtaacgataa
tgcgggtgaaaaacccgcacgccggaagaccaagggttcctgtccaacgttaatcggggcagggtgagtcgacccctaag
gcgaggctgaaaagcgtagtcgatgggaaacaggttaatattcctgtacttggtgttactgcgaaggggggacggagaag
gctaggctggccgggcgacggttgtcccggtttaagcgtgtagggggagtgaccaggtaaatccggttgcttatcaaccc
tgaggcgtgatgacgatgcaccacggtgcagaagcagttgatgccatgcttccaggaaaagcctctaagcatcaggtaac
attaaatcgtaccccaaaccgacacaggtggtcaggtagagaatactcaggcgcttgagagaactcgggtgaaggaacta
ggcaaaatggtgccgtaacttcgggagaaggcacgctggcgttaggtgaaaggactagctcctggagctgaagccagtcg
cagataccagctggctgcaactgtttaataaaaacacagcactgtgcaaacacgaaagtggacgtatacagtgtgacgcc
tgcccggtgctggaaggttaattgatggggtcagccgcaaggcgaagctcttgatcgaagccccagtaaacggcggccgt
aactataacggtcctaaggtagcgaaattccttgtcgggtaagttccgacctgcacgaatggcgtaatgatggccaggct
gtctccacccgagactcagtgaaattgaactcgctgtgaagatgcagtgtacccgcggcaagacggaaagaccccgtgaa
cctttactatagcttgacactgaacattgagccttgatgtgtaggataggtgggaggccttgaagtgtggacgccagtct
gcatggagccaaccttgaaataccaccctttaatgtttgatgttctaactcggccccatgatctggggtgaggacagtgt
ctggtgggtagtttgactggggcggtctcctcccaaagagtaacggaggagcacgaaggttagctaatcacggtcggaca
tcgtgaggttagtgcaaaggcataagctagcttgactgcgagagtgacggctcgagcaggtacgaaagtaggtcttagtg
atccggtggttctgaatggaagggccatcgctcaacggataaaaggtactccggggataacaggctgataccgcccaaga
gttcatatcgacggcggtgtttggcacctcgatgtcggctcatcacatcctggggctgaagtaggtcccaagggtatggc
tgttcgccatttaaagtggtacgcgagctgggtttagaacgtcgtgagacagttcggtccctatctgccgtgggcgttgg
aagattgagaggggctgctcctagtacgagaggaccggagtggacgaatcactggtgttcgggttgtcatgccaatggca
ttgcccggtagctaaattcggaagagataaccgctgaaagcatctaagcgggaaacttgcctcgagatgagtcttccctg
gggcttaaagccccctgaaggaacgttaaagactatgacgttgataggctgggtgtgtaagtgcagcgatgtattgagct
aaccagtactaatgatccgtgaggcttaaccttacaacaccgaaggtgttttgaattgagagagattttcagcatcgttc
cgagattgtgttgactggctgacaagtgttgcttgtttgcgggttaattgaaacagaatttgcctggcggccatagcgcg
gtggtcccacctgatcccatgccgaactcagaagtgaaacgccgtagcgccgatggtagtgtggggtctccccatgcgag
agtaggacactgccaggcatcaaatttagttgtgctgatatggctcagttggtagagcgcacccttggtaagggtgaggt
ccccagttcgactctgggtatcagcaccagttacatggattaaattcggcagtagtagaaaagaatttacctggcggcaa
tagcgcggtggtcccacctgaccccatgccgaactcagaagtgaaacgccgtagcgccgatggtagtgtggggtctcccc
atgcgagagtaggacactgccaggtatcaaataaacagaaaggccatccattagggtggccttttctgtttttgcgatcc
gtcctaaatagttttaacaaactctagtgactcgatcttgagtggttaagtggttaag--------cggtaagaataggc
aaggaggcgtaagacgttcatatatagcgtaattctagcccctatcaacgttattttaatatagaaaatatggcgtattt
acgatcttgcctatcctctccattgataaaaaatctgttttatagtccgctgaacaaaggaattaccgcacttaagggca
cttcg---------------------------------------------------------------------------
--------------------------------------------------------------------------------
--------------------------------------------------------------------------------
--------------------------------------------------------------------------------
--------------------------------------------------------------------------------
--------------------------------------------------------------------------------
--------------------------------------------------------------------------------
--------------------------------------------------------------------------------
--------------------------------------------------------------------------------
--------------------------------------------------------------------------------
--------------------------------------------------------------------------------
--------------------------------------------------------------------------------
--------------------------------------------------------------------------------
--------------------------------------------------------------------------------
--------------------------------------------------------------------------------
--------------------------------------------------------------------------------
-----------------------------------------------gtggcttacggcactacggcttcaacagcatat
tttccctttgtctgattttgttagtcgtgaatcgctccgcttcccacagatactttgttgccacacaattgccgtcaaat
gggcaatatgattccgataaaaatgtcactgatgagtttaaaatttaagctgttaagcagacaccttatactggtgttga
tactaatgagtgtcctgaagttgatagctttacccaaacaatatatgcgataagcaacgttatatacgataagcaattta
aagctattctctagtgccccctttcccgccttatataaactcactgtaatgaactcactgtcgcgatgaaacattttcag
gttgttacagttcgctcgacttttcatctaagatccgctatcttcaggcatctagaagtctaaacgtataaacggatata
ttgaggatgtaggcatgccaattcgggttcctgatgaattacctgcagtgagtttcttgcgcaatgagaatgtttttgtg
atggcttcatcgcgtgctaaaactcaggaaattcggcccctgaaggtattgattttaaatctgatgcctaaaaaaattga
gacggagaatcaattcctacgtttactctctaactcgccactccaggttgatattcaattgttgagggttgatagtcgtg
agtctaaaaatacgcctacggagcatctgaacaacttttactgcgattttgaggacattcaggaccagaattttgatggc
ttgatcgtaaccggcgctcctctgggtttagtcgatttctgtgatgtggcttattggccacaaattgaacgtattattgc
ctgggcaaaagagcatgtgacatcaactctatttgtctgttgggcggtgcaggcggcgttaaatatcttgtatggcatcc
cgaagatgacgcgcgaggtcaaactctctggtatctatcagcatcaaacactcgaaccgctggccttattgacgcgtggt
tttgatgaaacatttctggctcctcattcccgctatgctgattttcccgttgaagtccttcaacaatatactgatttgga
tatcttagtgtcgtcagaagaggctggggcttatctgtttgccagtaaagataagcgggtggcttttgttaccggtcatc
ccgagtatgatgtcgatacgttagcgggtgaatatcagcgtgatctggctgcaggccttaacccacaagttcctcttaat
tatttcccttctgacgatgcatcgttacgaccaaaagcatcatggcgcagtcatgggcatctactgtttgccaattggct
caactactatgtttaccaaattacgccatttgatttgcgacatatgaatcctacccttgattgatttttccccttctcga
tgttcatcgtcgcatagatgctaattatggcggctgaatcgaggccgcctattattttcttcccttccaattaccttttt
ccctccctaaatctggtccgatctcttttctaaacaatgagttatagccattaaaaatcaataatggaatctgattccta
tcatttccaatccctcctagatgttaacgatatgataaataaagattaaaaaaata-tttccataaaaatggaaatcgtt
tttgattttatgaattaattgattattcttatttctgtcgggtgaaaaataaccataaaattctgccttttttactggca
gggacacgttacctgatgataatccaagagtgacgcgaggtcagcgttaaggtggcagcagtaacattgggaaggggaat
agcaatgagacaacagttagcgggcacagagttagttttcacccagccttttaatgctgctgagcggcaggttttaccgg
ataaagccatcgagtttctaaccgaattagtggtgaaatttagcgaatcgcgtaaccaactccttgccacaagggcatct
tggcagcaaaccatcgatcagggggcgttacccgattttattttggaaactaattccattcgtgatggtgattggaaaat
ccaaggtattcctgctgacttacgcgatcgtagagttgagatcaccgggccagtagagcggaaaatggtgatcaatgcgc
ttaatgccaacgtaaaagtttttatggcggatttcgaagattcactggcacccagttgggataaagtgattgatggtcaa
attaatctacatgatgcggtgaaagggacaatttcctatacgaatgaatcgggcaaggtctatcaattaaaacctaatcc
cgcggtattgattgcacgtgttcgtggcctgcacttaccggaaaaacatgttaaatggcaggacgaggcgattcccggtg
gtttattcgatttcgctttgtatttctaccataactatcagcaactgctggcgaagggcagcggcccttatttctatttg
ccgaagatgcagtcataccaggaagccgcttggtggagcgatgtgttcaattttaccgagcagcgctttggtctatcgca
gggcaccattaaggcgacggtattaattgagacattacccgccgttttccaaatggatgaaattctctaccacctgcgcc
accacattgttggtctgaattgtgggcgctgggactatatctttagctatataaaaacattgaaaaaccaccctgaccgc
gtgttaccagatcgccagtcagtcacgatgaataaaccttttcttagcgcgtattcccgtttgttgatcaagacatgcca
taaacgtggcgctttggcgatggggggaatggccgccttcatcccggataaagacgcagaaaagaataagttggtgttgg
ataaagttcgtgccgacaaagagttagaagccagtaacggccacgatggaacttgggtggcgcatccgggcttggcagat
acggtgatggacgtttttaacaaagtattaggttctcggcctaatcaattagaggttagccgcgaacaggataaacctat
caccgccgctgagttgctggaaccttgttctggcgagcgcactgaagcagggatgcgggccaatatcagagtcgcggtgc
agtacattgaagcatggatatcgggtaatggttgtgtgccgatttatggcttgatggaggatgcggctactgcagagatt
tcccgcacttctatctggcaatggatacatcatcagaaaagcctcagtaatggccagacggtgactaaagagctgttccg
cagcatgttgagtgaagaaattcaggttgtgaagcttgagcttggcgcagagcgttttgatcgcgggcggtttgaagaag
ctgcacgcttgatggagcgtattacaacacaagacgagcttatcgacttcctgacgttgccgggctatgcattgcttgcc
tgagccatcctattgaaccctacaaaattgaattataaggaacatcgccatgacgatctctcgtactcaacaaattcagc
agttggaacaggaatggacatcgccgcgctggaaaaatatcactcggccttatagcgccgaagatgtcatcaagctgcgt
ggttcggtcaatccagaatgtacgttcgcacaaaatggtgccaaaaaactgtgggaattgctgcacggcgggtcgcgtaa
agggtatatcaactgtctgggggcattaaccggtggtcaggcgctacaacaggcgaaagccggtgttgaagccatttata
tgtcgggatggcaggtggcggctgatgctaatacggcatctagcatgtatccagatcagtcactgtatccggtcgactct
gtgcctgcggtggtgaaacgtatcaacaatagcttccgccgcgctgatcaaattcagtggtcgaataatattgagccagg
tagtaaaggctataccgactatttcctaccgatcgtcgcggatgcggaagcgggttttggcggtgtgctgaacgcgtttg
aattaatgaaagcgatgattgaagcgggggcggcaggggttcattttgaagaccaattggccgcagtgaaaaagtgtggg
catatgggcggtaaggtactggtgccgacacaagaggccattcaaaagctggttgctgcccgtttagccgcagatgtctt
gggtgtaccaacgctgttgattgccaggactgatgcggatgcggctgatttattgacctcagattgcgacccctatgacc
gggagtttattaccggcgaccgtactgctgaaggttttttccgcacccgtgccggtattgaacaagcgatcagccgtggc
ctggcgtatgccccttatgctgatttggtgtggtgtgaaacctcgacacctgatctggctctggccaaacgttttgccga
tgctgttcatgctcaattccccggaaaattactggcttataactgttcaccctcctttaactggaagaagaatctgaccg
accagcaaattgccagcttccaagatgaactctccgccatgggctacaaataccagtttattacgctggcgggtattcat
agcatgtggttcaacatgttcgatctggcccatgcgtatgcgcagggtgaaggcatgaaacactacgttgagaaagtcca
gcaacctgagtttgcctctgtggaccgcggctacacctttgcttcccatcagcaagaagtggggactggctacttcgata
aagtcaccaatattattcaggggggcgcatcatctgtaacggcactgaccggttcgacggaagagcagcagttttagcca
cgattgagtgagtgtggtcttatcaggagcctgcttatgcaggctc----------------------------------
--------------------------------------------------------------------------------
---------------------------------------------------------------------cgttttgtacg
gtagggggcagcatggtggcaaagctagaacaacttatcgctcagaccattttgcagggatttgatgcgcaatatggccg
ttttctggaggtcactgccggtgctcaacaccgttttgagcaggccgattggcatgcggtacagcaggcgatgaaaaagc
gtattcacctttatgatcaccatgtgggtttagtggttgagcaactgaaatacattacggatcaacgccattttgatgtg
gaatttttggcgcgggtgaaagaaatttataccgggctgctaccggattatccgcgcttcgaaatcgccgaaagcttttt
taattcggtttattgccgtttatttaaacaccgcgatttaacgcccgataagttgtttgtttttagctctcagcctgagc
ggcgcttccgtgagatcccacggcctctggcccgcgatttcatccctaaaggggatctcagtggtatgttgcagatggtg
cttaatgatttatcactgcgcttacattgggaaaatttgtcgcgagacattgattatatcgtgatggccatacggcaagc
ctttaccgatgagcagctagccagtgcgcattttcaaatagcgaatgagttgttttaccgcaataaggccgcttggttgg
tgggtaaattgaggctgaacggtgacatctatcctttcttgttacctattcatcacaatgagtctggtgagctatttatt
gatacctgtctgaccagcaaagcggaggccagtatcgtgttcggcttcgctcgttcttattttatggtctatgtgccgct
gccggctgcaatggtggaatggttacgggaaatattaccgggtaaatctaccgctgagctgtatacggcgattggctgtc
agaaacacggtaaaacagagagttatcgcgagtatttggcttttattcatcaatccagtgaacagtttattattgcacct
ggggtgaaaggcatggtgatgttggtctttaccttaccgtcatttgatcgggtatttaaggtgattaaagaccaatttgc
accacaaaaagaggtcactcaagcacgagttttagaatgctatcaattagttaaagaacatgaccgggtagggcgcatgg
cggatacccaagagtatgaaaattttgtgattgataagcaccgtatcagcccagaactgctggcggagttgcaacatgaa
gtacccgaaaaactggaggatttaggtgacaagatcgtcattaagcacctgtatatggagcgaaggatgaccccgttaaa
tctctatatggagcaggcagatgatcagcagttgaaggatgctattgaggaatatggtaacgccattaaacaactggctg
cggccaatattttccccggtgatatgttatttaagaacttcggtgtgacgcgccatgggcgggtggtgttctacgattat
gatgaaatttgttatatgaccgaggttaatttccgcgatattcccccaccgcgttatcccgaagatgagatggccagtga
gccgtggtacagcgtgtctcctaatgatgtttttcccgaagagtttcgccatttcttatgcagtgaccggaaagtcaggc
acttttttgaggagatgcacggcgatctgttccaggccagttattggcgcggcttgcagcagcgtatccgggatgggcat
gtggaggatgtttttgcttatagacgaaagcaacgcttctcccagcgggctttaaattaacggcgactgcgcgctgaacg
tactcagattaacgtagctcgctacgcctctatttatcgcgtctttacgatcggcctgttctcgccgaacgacaaatttt
tcctttatttttcattctattatttaaccccggttcccccaccgtaagattgggtaatctctttcgccgcgtggatgacc
agtgcacccagctcggtgacgcgatcgtcggtgatccgtgatattgggccggagatagaaatcgcggcgaaggcttcgtg
gtgctcatcgaacaagcaggcggcgatacaacgtaggccgagggcgtgctcttcatcatcaaatgaataaccttgcttgc
ggatcagcgctagattttctttcaggctggttggattggtacgggtgtgctgggtgtaagcgtgcaacccctttttatgt
aacaactgaaccagttgatcgtccggcagggtggagagaaaggctttgcctgccccggaggcatgcatggggagcttgcc
tccaattggtgcggacatccgcatcagcgcggtacattgcacttgatcgataattattgcctggtaatcgctgtgatcga
gtaccgccaaattgacggtttcgccagattcatccattaaacggcgtaacattgggtggaccatcgccagtaaattacgg
ctttgcaggaaactgctcccgacaataaaggcgtgggggcccccatggtccatagccctaaatcgccgacctgacgaaca
aaaccctgctgttgcatggtcgtgagtaaacggtgggtggtcgaattgggtaatcccgcctgttgggctaaatcagtcag
ggcgacgttcccatcagattcggaaatatattccagcaatttaaggccgcgagtcaatgattgaacttggcccgttgctg
caggtgtattctgtgtggctgccttgggtttctttccccgtttaatcggaatcggtaacgccataaatcagcccctcaaa
tatttttatggaattcattttcgtttttcaattatgcatgtaaaccgctaaaaatactcatccgatgagtcgacttttct
acctgaaaaagtctcaactgtgagcggactcattacgtttgcaacttgtgctaggatgacggattagttttgcggcgtgt
cgtccggacacggcaggcaatagggtgaagaggcgaatgtggtggatacagtaatcgataataaggtcaaggaattgcac
cagcagttggcgcaacgcattttggtactggatggtggtatgggcaccatgatccagagctaccgattagaagaagcaga
ttaccgaggcgcgcgttttgctgactgggcaagtgacctaaaaggtaacaatgacctcttggtgctctccaagccagaag
tcatcacggcgatccataatgcctaccttgaagccggtgctgacattctcgaaaccaatacctttaactctacctccatt
gcgatggcggactatcagatggcgtcactgtcggctgaaattaactatgaagccgcccgtctggcccgtatctgtgccga
tgaatggagcgcccgcacgccagaaaaaccacgttatgttgccggggtgctggggccaaccaaccgtactgcctccatct
cccctaaagttaatgacccggcgttccgtaacgtcagttttgatcagttggtcgaggcctatcgtgagtctacccgcgcg
ctgattgaagggggtgttgatttaattatgatcgaaacggtcttcgatacgttgaatgcgaaggccgcgacctttgcggt
tgaaagcgaattcgaagtgatgggcgtgctgttgccggtgatgatttccggcaccattaccgatgcctccggccgtacgc
tgtctggtcaaacgacggaagctttttataactcgctgcgccatgtcaaaccgctgtcgtttggtctgaactgtgcgctg
gggccggatgaactgcgccaatatgttgctgagttatcgcgtatctctgaatattatgtcagtgcgcacccgaatgccgg
tttgccgaatgcttttggtgaatatgatctggaagccaaagagatggctgagcagattggcgagtgggcacgtgccggat
ttttgaatattgtcggcggttgctgcggtaccacaccccggcatattgcggcgatggtcaacgctgtcgctggggtgcct
ccgcgcccgttgcctgatattccggttgcctgccgtttggccgggctggagccactgactatcgatgccaataccctgtt
tgtgaacgtcggtgagcggaccaacgtcacgggttcggcacgctttaaacggctgataaaagaagagaagtacggagagg
cgctggatgttgcccgccaacaggtcgaaagcggcgcgcagatcatcgatatcaacatggacgaaggcatgttggatgcc
gaagcggccatggtgcgtttccttaatctgattgccggggagcctgatattgccagggtgccgattatgatcgactcctc
aaggtgggatgtgattgaaaaaggcctgaaatgtattcaaggcaaaggcatcgtgaactccatttcgatgaaagagggcg
ttgatgcctttattcatcacgccaaactggtacgccgttatggtgccgccatggtggtcatggcctttgatgaaaccggg
caagccgatacccgcgcacgcaaaatcgagatttgccgccgtgcgtataaaatattgacggaaaccgtcggtttcccacc
agaagatattatcttcgatccgaatatttttgccgtagcgacggggattgaagagcataacaattatgccgtcgatttta
ttgaagcctgtgccgatatcaaagccgagttgcctcacgcgctgatttctggcggtgtctccaacgtttccttctctttc
cgagggaatgatccagtacgtgaagccattcatgcagtgttcctctattacgctattcgcaatggcatggatatggggat
tgttaacgccggtcaattggcgatttatgacgacctgtctgatgaattacgtgatgcggtcgaggatgtgatcctcaacc
gccgtgatgacagtactgagcgcctgctggatttagcagaaaaataccgtgacagtaaaagtggcgaggtcgcgatccag
caagcagaatggcgtggttggccggtggtgaaacggttagagtattcgctggtaaaaggcattactgaatttattgagct
ggataccgaagaagcgcgccagcaggcagatcggccaattgaagtgattgaagggccgttaatgtctgggatgaatgtgg
ttggtgacttgtttggtgaaggaaaaatgttcctgccacaggttgtaaaatcagccagggtaatgaaacaggcggtggcc
tatctcgaaccttatattgaagccagtaagcagaagggtaccaccgccggtaaaatcttattagcaaccgtcaaaggcga
tgtgcatgacatcggcaagaacatcgtgggtgtggttttgcagtgtaataactatgaaatcatcgatctgggcgtgatgg
tgccgacggaaaaaattctgcgcactgcacgggaagagaaggtggatattatcggcctgtctggtctgattaccccgtcg
ctggacgagatggttaacgtggcgaaagagatggagcgccaaggctttacgctgccgttgctcattggtggcgcaacgac
atccaaagctcacaccgcggtcaagattgaacaaaattatagcggttccaccacgtatgtctctaacgcctcgcgcagtg
tgggcgtggtatccgcgttgctatcggatacgcaacgggaggcatttgtggcaaaaacccgcaaagaatatgagactgta
cgtatccaacacgcccgtaaaaaaccgcgcaccccgccggtcagtttgcaggctgcacggaataacccaacggtgattga
ttgggagaactacactccgccagtggcccataaattgggggtacaggtggtggaggccagtattgaaactctgcgcaact
atatcgactggacgccattctttatgacctggtcgttggcaggcaagtatccgcgcattttagaagatgaggtggtgggg
gaggaggccaagcgcctgctcgccgacgccaatgctttgttggataaattgtccgccgaggatctgctgcatccaaaagg
cgtggttggtctgttcccggctaacagcgtcggcgatgatatcgaaatttaccgtgatgagcggcgagatgaggtactgg
ccatcagctatcatttacgccaacagaccgaaaaaaccgacttcccgaactactgtttagctgactatgtcgcgcctaaa
tccagtggtaaagccgattattttggtgcgtttgcggtgaccggtggcttggaagaagacgcattggccgatgcttatga
tgcgcaacatgatgactacaataaaatcatgattaaggcattatcagaccgtctggccgaagcctttgccgagtatctgc
atgagcgagtacgtaaagtgtattggggttttgcaccgaacgaaaatctgagcaacgaagagttggtgcgcgaaaattat
caggggatccgcccggcaccgggctatcccgcttgcccggagcacaccgagaaaggccaaatttggcagttgttggatgt
cgaaacccacaccggtatgaaactgaccgaatcctacgccatgtggcctggggcttcggtatcgggttggtatttcagcc
acccagacagcaaatattttgccgtagcacaaattcagcgtgatcaggttgaggattatgccgcccgtaaagggatgccc
actgccgaagttgaacgctggctagcccctaatctgggttacgatgcggattgatgtgcgtttaaaggcgagataatgtt
gatctaacgagggggataaaccgtgattggtttatccccttcgatatt-----acagtttaattaatggattgatcattc
tctggtgataccacccgttgcatttttctgttcagatttaccatgtccactgaccagcggtgccttgccatccattacat
ccttagcgccatcgctaatcatatccataaccgatgaagaagcgttcaatcgtgcacccccttcggtatatttcccgttg
atatcctgcgtctctaacccattggtttttagcttaacatccgaatttttactggatattttcccgccaaccaggtcagt
tttacccttaacggtcagatccacattctgtgtaccccggatagctgattgctcctcaaccccttggctctcgacaacct
ctacgttcgctttgacgctgccgttacccccgacgacttgttcatcctgtaccgcgcttttgattttcttaccgacagat
ttagcccctttctgccaccatttatctttggtttccttcttctcatcggcttcgctgatcttcactgtttgaccgtcttt
ggtatagctgatggtctggacgctatcgtccttttcttttcctaaggtgttgaatttattttcgactttgtcgaagatct
tggtagatttctcttccagtttattcttgattttatcagacataattgggctggcattcgctacctggctgatcaaactg
tcttgttttgcattactgtggctgccgccaagtgcggcagaaacattgactttattgagtctgttttcgcggctaatgac
gtttagatccccaccgatttgcccactaatctggttagcctggagtactgcgcctgccaattcggtatttttagcgctgt
tcagggtcaccttatcactgttgatatgggtgttttgttgcgtcacagagtccagtttatcaacaccgccatcgagtttg
atggccgcattatggattttcttggcgctatctttatctacaacaccttgatcatcgcttttaatggtgtttttctggct
gccattgaggttggtgttaacattccagttatttttgtgctctttatcctgagccgattccattacgatcccgccattat
ccgcgttcagaatggtctcttgactgatgatgttggtattttgcagatggatggcttgctgatctttaccgtctgcctta
atggtcaccgcgccattactgttaataatgccgccctgatgtgtaagactggtctcatcagtgtttttaacgttggcttc
tgctcctgcgctgaaccctttgttgttagtatgcgtttttgtgccatcatcattttcactggtgctgttacttttgcttt
ttcctgccttgacgctggcagaccaggtcatatcttgcttagaactttgtgactgtgccgcttggaagtctacttttcca
ccggcggtaagttgaacatcaccggtagcggcatttttactgccaaactcggtaccttgcagtgttaaatcttttccagc
gttcagctcgatgccttgcttaccgtgtagatggctgacttgggcaatatcggcactggtgctgccttgactatggccgc
cgcccaagccgccgccaaagtctttactgttcggcttagtaccgaagtttgctttggcgtttgcatcaatcttattgtgg
ttttcactgaggtggctggttgcttgttcaaatttaatctcttcgcctgctgtgatagcgatttttccatcaccagaatc
aagatcagtcccttgataacgggcgttttcttgtacgttgataataatatcgccaacagctttcatgctgccagtttgag
cctgctcggccttaacctcttgctgtttattttcacccttaccttttgcatcaacattgatgtcttcgcccgtagtggta
taaattcgcatatctacgccgcccgatacgactttttctgattcttcagcacgattaaccgcagattcaaaagtgtggtt
ggcagcatcaatctttattccacctttgtcagcttggtagtgagtt--------------------ccttgatccttgac
atcctcttttgctgtgatgctgatatcaccactttttattgatgtcactaccgcttgagaattactggatttattctctt
tttcgccaacattaacggagaggtctacgccggcattgactgaatctggcgcgacatttcctacgttttcaataacgcca
ccaacatcc-aattttttaccactttctatcgtcttttcgacaggacgagtaacaccgtcataagcgatattaccaccat
atttaacatcgacagtgttggtggttgtggtggtggtttcactgttttctgcggctaaattattaacgttagttgcattc
gccgcgtaactgccttcgacgttatgatcggtgccttggttagttatctcttgtttggcgttgagattcagatcgccttt
cacgtcagtatgggaaacgaccgcagttgatttctcgctgtccgtcttcgtctcttcataactcacccccgcaccgctac
ccgctttatccatcccaccggtatagtgagcattcacacccacggtctctttttctttattgctggtggtggtgtcttgt
gcagcgacaaaagagacgttttcagcagtgatatccgcatcgcctttggtggtattgagttgtgacccagtgaatgtcac
atctttgtctgcctccagtttgacggtgcccccctcgagagtagagccgtgatttatcactttctccgttttttcactct
cgctggtgtgttccacttttagccccgcttgatactgatttttaccgtcatcactggtaaaaccatcaattgtcagtagg
gttttttgttcatcgatcttttgtttttcctgcgcagcggcgacattgatatcgcctaaggtctcaatgcctaattcacc
ggcgctttttaccaagctgccaatcacatcgacatcttttttactgatgattttcaggtttgcttcagagacgacttcgc
taccggtagatttttcttcactgttattggcttttttggaactgccggtaatatcaaatgctacccccgtacgctcatca
actttattggttgtggtactgatggcgttatcgattttgatcccaccctctttagcttgaacaaaaccatctttagttgc
ttttactttactgccagtaatagcaacgtcatctttcacgctgatgagtatattaccgtcagcggttatttctgagctat
ggctggtttccgcatacttatcgttattattgtgatcgacaccaccgagtcccaagtttctttcatgtttaccgtcggtt
gtttcctgattactggttttttgtaccccaatcttaacgtcgttggcatcgattacgacgtcaccccccgcagaagcttt
gattccctgagtcgtgattttattttctgcggtgaggcccaaattcttaccggcctcaagtgtggttttattgagtgttt
gtttggtggttttattattccaagattcatctttgaccatatgtttataattatggccgtagtcgtgaattgaattctct
tcaatagcaccgtctatgtgtaaatcttttttggctttgatggcaagatttttacccgcggttattgtggcagccgacag
tttaatatcatcttgagttgattcaagagaggcattatttttcgctgtaatggtggtgccaatactggtttgttgtttct
cctctttattttcagaccaattccacttaccaaggcccagcaccccatttccaccgtctgatgaagattcttgttctgtc
ttggtgaggattctctcatccaataccaattcacctcctctcaacgtcacattgtcagcatcgatttttactgcggaaag
ctgattctttttattggcaacgatagcaatatttttgccttttaactgagtgcgttccagactctgcgtaacacccccat
tgtcttcatttttatgaagattaccgaatgcctggatgctattggcgttgatgttgatatcattaccccctaatttggcg
gcttctaattgcagctttcctttgatagtggcgtttatttcttcgctaccgtttagactcccggcaatttttaccccact
gccttcccgagtgctgactaaattaatccggcctgattgcatactgccaagatatttaccatcaatagattcttcacttt
cacttgaaaacaaactgctaaaccatccccccaaactggttggacgatttggatgatcttcttggcgagactctaatatt
tgcccatcagttgaaatttggttattacctgataaggcattaatggcttccgttgaggtgaccatacctgtgacctcaat
tctgggtgcgatcagatccaatattttattagcagttagccccttatcttgaattatcaaccaattattgttattgaaag
tttcaaaacccttcagcgatccttgttcaatcaagggattacccacgaccagtgactcgcggttggtattcataaaacca
cagccattacaggtgatgccatttgggttggccagaatataatccgccgtcataccaaaaatttcttgttggcccaataa
cagagaaggattacggctgatgacttcattaagaataatactggccgcttgaccgtttaaattttggttagcggctaact
gcccggcaagtattgagttacctgcactggtggcgttattcagtaccgcccccttttcgccaacattaaaatcctgaaat
tggttatgtgataagccggaggctgacggttgcacgatattaattaccgatgtgccatttaccgagctaacatccggttt
atgtgcagaatcgcctgctccgacaataccggcggcataacaggtggcaacagaaaccgaaataatggttaccgccgccg
ccaatttccctgccggtgagagcttaaaggtgtgtttcttcatttttacatctccattttggggtgatatttcctggtat
gagtaacaaggtgttctcaagggaaaattgcattaaaagcggtaagaaaaacgcgccagaatttgtgttggatcgttaat
cttcgatgggccggagagtaaccggccacggctggcttctatatccaaggtggcattctggtaattaaggctgacgccag
cgcttagccccatagcgctgacccacccctgtggtttttgctggagacggcccgtatcaagccctacgcgaggggttagc
gtggcgtcacccaaggtgaaacgacgggagagggtgttttgtaaataccagccttggtcggcggataaggtattgcggct
aaagccacggatggcactgctgtcagtgatgctgagccattccacgccgggtaaccggtcacgggtgtactggccataaa
attgattgctgaacagataggtatcatcaaacagtgcaaagtagtgattggaggtaattgaggtcttagctttagtgaat
tggctatcttgatagttcgctaatgggccatttgagcgctccgcgcccagccaaggcaagccctgctcaaggctgacatt
gatattgaataagcccatgggcaggacgtgcaggtgattaaggcctaattcaaagattgttagcgtcgggctgctgatag
caattttttcttcattcagataattactggcccgtttataggttaattgcgcacttagcccattaatctggctttgatcg
cgatagaaaacataatctgcccgtaaaccgtgttgctgtgtttctccatgtaacttggctgtattaaactgcaatttcat
tggataacggtattcggcataactaccaaagccactaaaggtcaaggcaccgtaagggaccgaataaaacattgagtaag
cacggctataattatgttgggggcgatcaacggtattgctgatattgatactgacggaatccgataagcccaacggatta
tcgaaagataaggcgttgcgacttagccatttaccggtatttttattaccgtaattgtccatcgaggtggtcaaatgcca
gggcgttgacggtgtattatgcagtttaagaatagaaccaccgggtagtgttccgggcagaatatcgacggtgactttat
ttgagggcaaacggtttgcctggtccagtccttgatcaaggcgagtaatattgagcggcttgccgatcatattcgggaat
accgtctcgccatctaacccggtgtccgtgctatcaatcgcttcgacaaacccttcggtaatatccagacctaattttcc
gtcagcatctggtggaataaattgaatccgcgccgtgatataccctttatccatatagatatgagtgagttcacgggtca
gaaggttaatattatcaggatgaatacattgttcagggatcgcacttaattcacttaaatcatcctctgttaataaggtg
atcccctgaatataaacgccattaatgggtaggcactgcgtatcttcgggtaacaccggtgcaggggggggggg---ccg
gacgagataattcactttgtccggtgttgtgttgtgtgatctgttggtggcgtttttcttctactagctgattaatttct
ttggcattattttgtagtgactggcgagattcattaatggaagatggggtctctatggccaaaggcgtctcggcttgagc
gccagtactgagtacaagccataacgcagtacgttttctaatcataatatctgattgagaaatagactgaccgaacaaat
ttatttgcaggcgcagctctttctgtccctgagtcaaattgacgggcagcacaattaccgtccctgaacaatagagaacg
acggataaacaacgggaattaagttgttggcaggaagtaaaatataacagtgaaatatgaatataaattttgcgaagagt
gagtgatttttgcgttatttaaagcaaattaaggttaatcacggatattgctgttttctattttgtgtttacgggtgagg
ggcataaatgtcagtgtcagagatgaaggtcgtgttagcagtgaatgcccgatgatctcaggcatttttctgaggtttaa
ttattttttatctgttttaaccggtttacctgaccagtagccggccagcagggaaagtacacgtttgaaatcatccggtt
tggtgtgaaccagtcaggtttaattagcagataaattaatgtgttaatgtgctctcttacacaaataagttgtcttactc
aaataaactgtcttattcaaataacatctcttttattcaaataacatctgttttattcaaataaattgtaatgtagcgtt
tgtacgactttgtcagcgtcattacccggtaccaggaaacacagattatggctgctggcaccgtaacaaatcatacgaat
attgaacggatccaagacaccaaatacctctttaccgacgccgcaagcctgagacaggttgttgccgataatggccacca
acgccagatcttcttccacttcaacccggcacagggaagagagttccgtcaataacgaggtggtcagcaggctatcaccg
gtagacgttgaaccggtggtatccaatgttaacgcgacactcacttcagacgtggtgattaaatccacggagatactgtg
gcgcgccagaatattaaacacttccgccagaaaaccgcgcgcatgcaacatatttaagctgtgcaaagttaacagcgtct
gcttgcggcgtagtgccagagcacggaacagcggcgggttgtaggtttcgttacagaccaaggtgccgccagccgcagga
tctttactggagccgacaaacatcgggatatcactgcgtactgccggtagcagagtggccggatgcaggattttcgcccc
aaaggttgccatttcggccgcttcttcaaaggcgattttatcgatacgttttgctgccgggacgacacgcgggtcagtcg
tatatatccccggcacatcggtccagatatcgatacggctgacattcagtgcttcacctaacaatgcggcggtgtaatca
ctgccaccacggcccagagtggtggttcggcctttgccttcgctgccgataaaaccttgtgtgaccacaatggcatcttc
aatacgcggtgccagcagtgtttgggccagttcagccaaggccgaggtatctggctctgcgcggccaaaacggtcattgg
ttcgcatgacttttcgcacatcaaaccattccacggcaacctgacgttggcgtaacagctcgacaaatagcagggtggac
attaattcaccgtggctgaccagctcatcggtcagggccggggaggtcgccagactggccgcctcagacagcatggcaat
gttttccaacatgcggtcaatttcttcgcggatcaccgtcgaatcagtgagtctggcaataatatcgtattgaatatggc
gaatatcctccagatggtctgcacgtttttctggctcactgccatcagcaagggcaaccaacagattggtgataccggca
gacgcagaaaggatcaccaaacgaacgtccgggttcgataaaaccacatcggcgctacgactcatggcatcaaaactggc
cacgctggtgccgccaaatttggcgacgacagtcgcagaaggtgcatcgcgggtctgttggggggcgacttgaatcatct
aaaaacctcgtgtcagtgatgccatcttgggggcatctgtatttttctctgtacaaggaaataacgggttatccactttc
tgtcaatgaaatggctatgaggtattttcatctttaataatacgctccg-tcatatcactaaattgattggatactggcc
tgaatatgagcggctactctaattgaacgtcattaaaataatgatgaacgtcttaagatgaaccgacgtatggcgagaaa
taggaaacagatcaagcgttgtttcgagagataatacctatcgcaagaaaagagatctcaatcacagggtaacaggatac
aatcaatgtattcgtttcattaatccttaagcctagaagagcgccgctatgaaaaatatcaatcctagtcaaaccgctgc
ctggaaagcgttacagcaacactttgaacagatgaaagatgtcacaatcagcagtctgtttgccaaggacgaccagcgtt
ttaaccggttctctgcgacttttgacgatcaaatgctggtggatttctcaaaaaaccgtattaccagcgaaaccttggaa
aaattgcaggatctggcgaaagagaccgatctggctggtgcaataaaatccatgttttctggtgagaaaattaaccgcac
agaagaccgtgcggtattgcatattgctctgcgtaaccgcagtaacaccccaattgtggtggatggcaaagatgtgatgc
cagaagtgaatgcggttctggccaaaatgaaacagttctgtgaccgtgtgattagcggtgactggaaaggctataccggc
aaagcgattaccgatgtagtcaatattggtatcggggggtcagacctcggcccttacatggtgaccgaagcgttacgtcc
gtataaaaatcacctgaatatgcattttgtttctaacgtcgatggcactcatattgccgaagcgttgaaacccctgaacc
cggaaaccacgctgttcctggtggcatcaaaaaccttcaccacgcaagaaaccatgaccaacgctcacagcgcgcgtgat
tggttcctgtctgccgccggtgacccggcgcacgttgccaagcactttgcggctttatcgaccaatgccaaagccgttgg
tgagtttggtattgataccaataatatgtttgagttctgggattgggttggtggccgttactcgctatggtctgctattg
gtttatctatcgccttgtcggttggttttgaacacttcgaacaactgctcagtggcgcacatgccatggataagcatttt
gccgaaacaccggcagagaagaacctgcctgtcctgttggcactgattggtatctggtacaacaacttctttggtgcaga
aacggaagctatcctgccttacgaccaatatatgcaccgtttcccggcttacttccagcagggtaacatggagtcgaatg
gtaaatatgttgatcgtaacggtcatccggttgattaccaaacgggcccgattatctggggcgagccgggtactaacggc
cagcatgcgttttatcagttgattcaccaaggtaccaaactgatcccgtgtgattttatcgcaccggcgatcagccataa
cccattaagcgatcaccacgcgaagctgttgtctaacttctttgcacagacagaagcattggctttcggtaaatccctgg
aagacgttgaagcggagtttgcggcggcgggtaaaacccctgaacaagtcgcgcacgtagcgccgttcaaagtcttcgag
ggtaaccgcccaactaactccattttgctgcgcgaaattaccccgttcagtttgggggcgctgattgccttgtatgaaca
caaaatcttcacccaaggggttattctgaatatctacaccttcgaccaatggggtgtcgaactgggtaaacaactggcta
accgtatcctgccagaactggcagatgaccaagaagtgaccagtcatgacagttcaaccaatgcgttgattaaccgtttc
aagaactggcgttaagctaacaggctcttaagctctttgatctgtactttattaggcctcttattctgtaaggggccttt
tttttggcttgagtgcaacatggctatgataggctcaggctgtttcacctactttccttgggagtatttatggctaaaaa
ttcgcgttctcagtggatcgctaaaaatttgcaacgtttactgaatgtaggattgattatgttggccgctattttggtgg
tttttttggtgaaggaaaccattcatctggggaaagtcttgttcctgagtaatcaggaaacctcctcctacatgctgatt
gaagggatagtcatttatttcctctattttgaatttattgcactgattgttaagtattttgagtccggctaccacttccc
gttacgctattttatttatatcgggattaccgcgattatccgtttgatcattgtggatcatgaaaatcctattgatacac
tgatttattccggttctattctagtcttggtcgtgaccttgtatctggcgaatactgagcggttaaagcgcgaataaccc
cttcttatctttggggcgatggcgggtgataaacataaaaatggcggccattaaggccgccctaaagacacagtaccaga
ggagaaaataccctgcccatccaaagagttagggtattgaatgatgaaatctttaatgcttaacctttcacaccacctgc
cgttaatccacctaccagccagcgttgtgcgagcaggaagacggtggtgatcggaatggccgataacacagcggcggcgg
caaagtcaccccacagatagttttgcgggttaagatactgctgcataccgactgccagagtgtagctgttcacatctcgc
agcaacagggaggcgacagggacttcggttatggccgcaataaacgacagaataaacaccacggctaaaatgggcaccga
cagcggcaatagcaccagccggaaggcttgccatggggttgcaccatccaatgctgccgcttcttccaatgagttatcaa
tggtttcgaaataacctttgatggtccagacgtgtagggcgataccgcccatgtaggcgaaaatgaccccgccatgggta
tttaacccgatgaacggcatatattgcccgatacggtcaaacaaggcatacaacgccaccaatgacagtaccgcgggaaa
catttggaagatcaacatgcctttcagcaaggcgcttttaccacggaaacgcatacgggcaaaggcgtaagcacaggtgg
tggacagggcgacaatacccatggcggtaatcaaggcgatcttaattgagttccataaccacaacatcaccgggaacggt
gggggggttacgctaccgtcagcatgggtcacactcataccgagcgccaatttccagtgttcccacgagatttgatctgg
gatcaggctacctgtggcgaagttaccgggccgcagcgaaatggcgatcaccatcagtagcgggaacatgatcagcgcga
taaagcacaacatcagaaaatgcgtgcccaatagacgcaaacgctgggatttaggttgaaccatagccatctgcatctcc
tccttagtcaaaattcattttgctggctttcaaattcagtatcgcgagtgcgcctaccaaaatgaaaatcagggttgcga
tagcggctgccaaaccgaagtcctgcccgccttcgccttcaaaggcgacacgataggtatagttaaccagcaaatcggta
taccccgctggggtgctggtaccaatcatatcgggccccccgttggtcaatagctggattagcacgaagttattaaagtt
aaaggcaaaactggcaatcatcagcggtgtcagtggcttaatcagtaacggaaatgtgatgcggaaaaagttctggaatg
gccctgcgccatccattgccgatgcctcatacaagtcgtcagggatcgctttcaacagccccatgcacaaaatcatcatg
tagggataaccgagccaggtattcacgatcaaaatcatgcttttggcggtgataggatcactgaaccaggcgggtttgat
gccaaataaatggctgagcatcaggttgatttcaccgaaactttggttaaataaccctttgaaaatcaaaatagagataa
acgacggtaccgcatagggcaggatcagcatcactcgatagatagctttacctttcagcgaatcccattgcaccacacat
gccagcaccatgccgacagctaccgtaaaggtcacgctcattaccgaaaagaggatagtccagataaagatcgagatgaa
cggcttttgaatcccttcgtcgtgcagtacccgcaggaagtttttccagccgatagacacggtaaagccggggctaagct
tttcattttcccactgcccatcagcgttgaccgcttgatagaacccggtactaggattcggccaatatttcacgccggtt
tgctgattaatcagttctttaccatcggcacccagagtatagagcggcttggtgccggaaaattgacgtaatgaactcat
acgcagttcagcaccatcaggcaggatagccactaagctacttagcgcctgacgactctgggtaataatccgcagtgatg
ccggttcactcgtttgtgccgtattggttggggcgaccatcactttttgctcacccgtggcctcaaaactgaagggttca
gagatgaacaggctaccgtcgtctgggttggtaagctgtaaacgccattggttatcgctgggatagagaccaaaggtaaa
tgttttaccggtctggaactgccgatccagcaagacggattgagcacgttcgaaggttaattggttggtactgctgtagt
tagtaaaggcgatggcgatagtacaaattaaggggaagagaacaaacagccccataccggccacgccggggtaaacatag
cgccaggcataagcgcggcggttggcaaacacatacagccctaaactcaccaaaatcagcgtcacgatggcaaaaagata
ttcaccttgagcatacatcaacacgatcaaataacaggtgaagaggcttaacaggctgataaccaaccatttaagcgcat
cactctgccaccaggcgattttcttttttcggctttgaagctcggtgtgggataactgcataatgttccctttcatactt
tttgtgcttgaagttaagttgtgcttgaacttaataagttgtgcttaaagttgagccgtgtttaacgttgggtcgtgttt
aacgttgagctgtgcttaacattggatcgcgttatggcaaattctgtcgaggcacggcgaaccgtgcccctttctcagag
tagacagttacttcgtgatacgggttgccgcatcgttcagtgccgcttcaacggtttgacgcccagtgatggcgttcagt
accgcactacgggtggcataccagaaggctgccatttgcggaatgtttggcatgatttcgccgttggtggcgttatccat
tgttgctgcaatccgcggatcttttgccagttgctcctggaatgatttcagcgctacggcacccagtggtttatctttgt
tgacctcagccaggccttggtcggtgatcagatagttttccaggaattccgttgccagttctttatttggactcgctgcg
ttaataccggcggtcagtacaccgacaaagggtttagatggctggccatggaaggttggcagcagggttacgccgtaatt
aattttactcttatcgatattggaccatgcccatgggccattaatggtcatcgcggtttcacctttattaaaggctgctt
ctgcgatggagtaatcagtatcggcattgatgtgcttattcttaacgagatcgacaataaattgtaggccagcttgggcg
cccgcattatttacgcccacgttcttcgcatcataaaccccgttttcaaacttgaatgcataaccgccatcagcggcgat
aacgggccaagtgaagtacggttcttgtaggttccacataatggcgcttttgccattagcacgcagtgttttatccagtg
cagggatctcttcccacgtttttggtgcttctttcaccagatctttgttgtaaatcagtgacagcgcttcgactgcaaca
gggtaaccaatcagcttgccattaaagcgaacggcatcccaagtgaatgggaacaatttttcctggaaggctttcgatgg
ggtcagttcagccagtaaacctgattgtgcatagccaccaaaacggtcatgggcccagaagataatgtccgggccatcac
cggttgcggcgacttgtgggaatttttcttccaatttatctggatgctcgatggtcactttgatgccggtatctttctca
aatttcttaccgacctctgccaatccgttataacctttatcgccattgatccagataaccagtttaccttcttcaatttt
ggcaaaagcagaggaagagagcaccagcgtggttaacgccgaaagagccaaaacacgtgcggtcttaccaatgccggatt
tcgtgaagctgcgagtcataatccaatccttttatccaattttgtgggtaccgactttcttgtgagccattagctgcgaa
ttttcagactgctatcgccatgaatcacgaagtagaagggggcgtggcagcgtggccaatgatgacgctagcctggttat
tacctttattacgctgacctggttattacgctgacatagtgggtcacaaagggactctgcctcatcctccccccctctac
gcccccccacgggttattgtgactcagttaacactgcagcctgttttgtggtgttaggcacaataatgtaggtcgaaatt
tgcagagcggatcacgaatttgtctttgtcacggaacttctgccaagagtggtcgttctctcatcctcccatcccctccc
ccatgaaaaactttgttacggatgattaccgaatagtgacactcccgcaatatcagccacatcgagtttaactcccagct
tgtaggaccaggaataatgttgtcagcacgttcgattcctaacccagcgttgtaccgcattcatccggtgagtttccgcg
atggccagggtaatggcgtgggggattatcgagggttgaatggggtgtgcgactcattattaccctgttggatcagtatg
ttgaggcgttgttcaacgtgcagccctatactcaggccgcgacgccgtccggggcaaccttgccactggcttggcggcac
ggcgcgcagcgagagagtcatcagggcactgggggtaatcaatgggtcatgccggggtttgcttccactgtttttcttca
ttcagattcatatgaaaagttgtttgcgcaagcaaaggagtaacgcatggctaatgtaacgctgagcagcgtttataagg
cctttggtgaggctgtgatttccagagacatcaacctggagatcgatgacggtgagtttgtggtgtttgttggcccatca
ggttgcgggaaatcgacgctgctacggatgattgccggtcttgaggacattacctcgggtgaattgttgattggtggcaa
acgcatgaatgaagtgccgccctctgagcgcggcattggcatggtgtttcaatcctatgcactttatccccacttatcag
tggcagaaaacatgtccttcggcctgaaattggcgggggtaaagaaagcagaaatttaccagcgggtgaatcaggtcgca
gaggtgctgcaactggctcacttgttggaccgacggccaaaagccttatccggtggccagcgtcagcgggtggcgattgg
tcgtaccttggtctccgagccagatgttttcctgttggatgaaccgctttccaacctggatgccgcattgcgggtgcaga
tgcgaatcgagatttctcgtctgcataagcgcttggaacgcaccatgatctacgtcacccatgaccaagtggaagccatg
acgctggccgacaaaattgtggtgttggacgccggcaatatcgctcaggtcggtaagccgctggagctgtatcactaccc
agccaaccgctttgtcgcgggctttatcggctcgccaaaaatgaatttcttaccggttaaagtcacggccgctgaacctc
gtcaagtacagatcgaactccctaaccatcagcgggtatggctgccggtggaaggcgatcaggttcaggtcggcgccaat
atgtctttggggatccgcccagaacatctgctgccaagtagcgcctctgaagtcacgttggaaggcgagattcaggtggt
agagcagttgggtaatgagactcaaattcatatccaaatcccagcaatacgccagaacctggtctaccgccagaacgacg
tggtgttggtagaagaaggtgcaacattctccatcggtctgccaccgcatcggtgtcacctcttccgtgaggatggcact
gcatgtaagcggctgtaccaagaactgggcgtctagttacggcgacgcctggttacagagaatgaaagcacgcatgccga
caggcaaatataacaggagattactgatgattactctgcgcaagttaccaatagcactggctgttgccgctggtgtcctc
tccactcaggccatggcggttgatttccatggttatgcgcgttccgggattggctggacggcaagcggtggtgaacaaca
atgtttccaaactacaggtgctcaaagtaaataccgtctgggcaacgagtgtgaaacctatgcggaacttaaattaggcc
aggaattgtggaaagaaggcgataagagcttctatctcgataccaacgtcgcctattccgtttcacagcgtgatgactgg
gaatccactgatccggctttccgtgaagccaatgtgcagggtaaaaacctgatcgaatcattaccgggctccactatctg
ggccggtaagcgtttctatcaacgtcatgacgtccatatgattgacttctactactgggatatttcaggcccaggtgccg
gtcttgaaactatcgatctgggctttggtaagttatcggttgctgcaacccgtaactcagaatcgggtggctcaagcgct
tggatcgataaccaacgtgaaaatgcaaaatatacgattaacaacgtatacgacgtgcgtttggccggtttagaaactaa
ccccggcggttcattggagttaggtgttgattatggccgcgccgatactcaagaaggttactcgttagcaccaaatgcct
ctaaagatggtgtgatgttgaccgctgagcatacccaaagcctgatgggtggcttcaacaagttcgtggtgcaatatgct
accgactcgatgacgtcctataacaccggtcactcgcaaggtacgtcagtaaataataatggccacttattgcgtgttat
tgaccacggtgccatcaatctggctgagaagtgggacatgatgtatgtcgcgttataccaagatattgatttggataaca
ataacggcaacacatggtacagcgtaggtgtacgtccgatgtacaaatggacacctatcatgagtacgttgctggaagca
ggctacgacaacgttaaatcacaacataccggtgagcgtaacggtcaatacaaactgactctggcccaacaatggcaggc
aggtgatagcatttggtcacgtccggcaattcgtgtcttcgcaacttatgccaactgggatgagaagtggggctatagcg
atacaaccggcgtagcacaagacggcactattggtaccaacagccgtggtaagaacaatgaagtcaccttcggtgcgcaa
ttcgaagcctggtggtaacagcgattcttcagccgtctgcgggcggctgtacgttatcttgatgtcttaaccgttttacg
ggtgtgcgggctgtggcccgcatcctactgaccacaagatgtatacccaaaataatttgagttgcaggaaggcggccaac
gctacatgcagcttggagtatgacgggtagattggttaactttgccgaccttgcctgggcaccgttagcgctgacgctca
atgtatgagggtataacaatgaaaaagaatctgctgtcactctgtctggtactggctttagggggcactgcacctctggc
agtacaggccgcatcaaccatttctccggcgaatgtctctattgcgccaacgatcagtaccaccacattacagcagttgc
catggcagcctttggtgccaccggtgacgcaagatattcaacttactgcgggcagcccgcatatttctcagggtgaggtt
gaaggcgcggtagccgcttttgccttgcctgcggatcgcggttcattggaagtcacgctcagcagtttgctcacggataa
gcagctctttacaccgagcgtattggtgttggatgagcaaatgcggccagcggcttattacccgtccagctatttcacct
atgaaaaagcgggcatcatgatcaatgatcgcctgcaaggcgtgatgaaattgacgccagcgttgggccagaaacaaatt
tacctgctggtctataccactcgcgatgatttgaagaaaaccacacaattgctcgatccggcaaaagcgtacgcacaagg
tgtgggtaatgccgtcccagatatcccggaccccattgtcaatcactccccaacagggactttaagaattaaggtaacgt
ctgagcaaggcatgggcaatattatgattggcttgatccagtcggcaccgacctcggctccggtcgtggtgggcagcagt
attcaacccgtggctgcgccacaatcagaaccggcgaaacctgcagcaccgatgctgggtgagactgaaaactacttcaa
ccaggcgattaaagatgcggtgaaagccggtgatgtcgataaggcgctgaaattgttgaacgaagcggaacatttgggct
caacttcagcccgaaaaacctttattggtagtgtaaaaggcaagggttaaatcccggcactgccaaatatggctggatgg
ttggtgcgccttggcgcaccttttttcgtttggttcttataagcggctactgcgcgtcgtcatactgagattgtgcagtg
ctcgctctcttcacgtactcactctcttcacgtactatgtgtacgctccgggtgctgcgcgctggacgcactcaatctga
cttagctcgctacgccttggtttgtggatgacggccgcattcaccctcattcttttttatttaatataacgttgagattc
ggtttgcgttcgattggaattatctgtgagcagagactgaaagacttgcagtatttattaatacacaaatgagtgacatc
aataaacaaattaaccacgccaatgatagccactttttttgtcatagcatgacattaaatatgactggatcctcgcttgt
tgtcg-aaaaaaatcctgtaggaaatttccttaaatttgcgatgaattttcctaatttattgctgttgttttctgatggc
actttaattaagcaagtggaacgcgaattaaaaacacatcttatttgtaatgagtttgttaaaaataaatccaaaatagt
cactgtgtatatcactttgggaaatgatgctctgctattaatatattattctaaccgagtattttataaaaaatcatata
tcaaatgcggcgatatcgcgtgtatgaactatacggtaaatgaggggtatttaactacggagattattttgtggcgttaa
tatatccctggcggcgacacattgaattgcactcaatatcggttaagtgcgcgatgaagataaaaggaatatcaggcggg
ttaaatacactaaaaaccatcagtaaaaaccagcagccaataacctcattggctgctgaagaaatacaatattacgcttc
gatcggcgcacgccagtcatcagcaccagaggtgcccgcggtggtgtgatcccagttaatcttgcggtatgccagtgata
cacggactaattgagtaaactcagccttggtggaatcctgacaatgcggcattttacaatcaatgtcgataatggtggca
tcttccagtttagtcgtgaagaaatgctcttgtttgccttcaatcgaggtgcggtaccacttcaattccactgttggcag
catttcaccagaggctaatgcgttatacagcaatggaacggctttgttgtacgcaacagtgaaacgcaatggtttgtgcg
cacgttggccggaaggctggccggattgaggatcggtaggcaccgtcacaatgtgctcaaactcctgtaccaacatttcg
tcttcatgaccttgaacatagatattaccgacggattcagctgtgaaagcacctgcggtaatattgccctgcgttttccc
tgtgatagagatataagctggagttggcatttttaatatccttgatagtttatttgattttgatcaaaggttagtcactt
ctgctggacatatctgtcagcgttgaatgtaactcgctccaccacttcactttctgattatcactataagcagctttttt
atcagtgccaagtttcgtataaattagcccgcatgttcacggacgaaaaagttataatatttgtataaccagcatattat
gccgcgatatttgctgatttaattcgcaaatgttacaaaactgatcgtgatatcgaatgctgtgtttgcgtaaaataatg
ttttcatacgattttaatttttaaaggaaattattttttatgatcatagatagaatcattatatcgcaataaaaatgcca
ctcatgttttaatataaagaaaagattatagacatttaccttgaaaatagttaactatgcgcacagttgagtcagattaa
tataagaacctccctttctgctgtgggtgacatattggctgacaccccttattagagattaaaaggacgtgtgatgagta
aaaataagcaaagcagtgttgccccaaaagaaaggattaacatcaagtatgtgccgaatactggcgaccaggttgcagaa
attgaattaccgctgaatctgctggttgtgggtgatcttaaaggcgtgcgtgaagagacttcaattgaagagcgtcaggt
tgtttcggtcaataagaataacttcaactcagtcatgaacgaagcaaatatcagtctgagtttcaatgtgcctaatcgcc
ttgaaggtgatggggaagaagacatgccggtcgccttgtcgatcaagggtcttgatgatttctcgcctgacaatgtggcg
aaaaaagttccagagctcaaaaaaattctggaactacgggaagcgttagtggcattgaaagggccattggggaatatccc
agctttccgctctcgtctacaggatttgcttggcaatgaagatatgcgcgagcagttgctgaaagaattggacattctta
atcaaaaataatagctcttcatcaaaagtaatagctcttcatcaaaaataatagctcgggtaagagggaattctacgtat
gcctttacatgaagaaaataccgttttagcggcagaacctgccagtgcaacattcttgctcgacgaaatcatgtcacaaa
cccgtatggcaccgggaaacgatggttacgatatcgctaaacagggtgtggccgcttttattagcagtattctggatacc
ggaaccaacgaagagccgattaacaagctgttagttgaccgcatgatcatcgaactcgacaaaaagttgagtgctcagat
ggacgagatcctacatgctaacgaattccgtgaaatagaatcttcatggcgctcattgaagctgttggtggatcggaccg
atttccgtgaaaacatcaaaatcaatatcatgcatgcaacgaaagaagagttgctggaagattttgagttctcgccagaa
attattcagtcaggcttctacaaacacgtttattcctcagggtacggccaattcggtggtgaacccactgccgcgatcat
tggtaactacgcgttcaacaatagctcacctgacatgaagctcttgcaatacgtaagtgctgttggcgcgatggcacatg
cccccttcttatccagtgtggcccctgatttctttggcatcagcagcttcactgagttacccgcgattaaagatctgaaa
tctgtatttgaagggccggctcacaccaaatggcgtgctctgcgtgagtctgaagattcacgttatcttggtttgaccac
tcctcgtttcctgttgcgcttaccttactcgaccgttgaaaaccccattaaaaacttcaactactacgaggatgtcagcc
ggaatcacgagcatttcttgtggggcaacaccgcattcctgctagcgtcctgcctgaccgacagcttcgccaagtaccgt
tggtgcccgaatattattgggccgcaaagtggcggcacggttcacgatctcccggttcatctctatgaagcgatggggca
gattcaggccaaaatcccaaccgaagttctgatcactgaccgtcgtgagtttgaactggcggaagagggctttatcaccc
tgaccatgcgtaaaggcagtgataacgccgcattcttctcggcgaattcggtgcaaaaaccaaaagtcttcccgaatacc
cgcgaagggaaaatggcagaaaccaactacaagttgggcacgcaactgccgtacatgtttgtcatcaaccgccttgcgca
ctacatcaaagtgctccagcgcgagcagattggttcatggaaagaacgacaggatctggagcgcgagctcaatatctggc
tcaagcagtacattgccgatcaagaaaacccaccaacggatgttcgtagccgtcgtcctctgcgttcagcgcaaatccag
gtactggatgttgaaggtgatccgggctggtaccaggttgcgatgcaggttcgcccgcatttcaaatacatgggggcgag
cttcgagctgtcactggttggccgtttggataaggaataaccgacgatggccgcgcttcttaattgggatcgagggagtt
ctgccagtttgtttgaccgcatacaggggaagggcgctagctcttcctccgatggccgtctgcgtgagctattgaattca
atccaaaagcatttgaacgaggtccttaactctcgtccaggtgcttgccaaagtgcggtcgatctcggggttatcgacct
caatgatgcgaccgccacctcatctgattttcgaaaaagtattgagaaagccattaaggattgtatcgagaactacgaac
cccgaatttctgccgttacagttcaatccttgctgaaccatggcgacccactgcaactgagtttccatattagcgctcgt
gttaatttcgacgatatgggtgatgtcgttgagttcaacattcagttagacaataaccgccgttactgctttaaccagga
aacataatgtcgttcgaaaagtatttcagggacgagctggactacctccggcaattaggacgcgatgccgcaatagaacg
gcctcatctcgctgcatttttatctgagcaaggttctgatccggatgttgaacgtttgctggaaggctttgcttttctaa
cgggcaacctgcgtgaaaaaatcgatgatcaattccctgaattgactcatggtttactgaatatgttgtggccgaactac
ttacggccaataccgagcatgaccatcatcgagtacacaccggatgaaagtgtggtcaccgaggcgacgctggtgaaacg
gggtagccaagtgatgagtatccccatcgcacaaaatggtcagcgcagcgcgtttatcaacagtaatgctcatgccgggc
cacaatgtacttttacgttgtgccgtgatgtgtggttgttccccatgtccatccgggagatctcggcgaacagcagtaac
gaacaaggcattttgagtattcactttgccgccaaagcggaattgaacttacaagacctgcaattggataaattgcgctt
ttatctgggcgaagacaactacaccagcacacaactctatttctggattaaccactatttcgaacgcgctgaactggttg
tcaacgggataaccatcccgatgcctgattttgactttaacccagtgggctttgaacgcgatgatgccctcttgccgtac
ccgaaaaacgcctatatgggttaccggatcctgcaagaatatttttgcttccccgaaggctttttgttctttgatgtcaa
tggtgtggtcgattttccgccgcacttgaatgccagtgaattctctctgaatttgtatttctctcaggcattgccgcctg
aagtgaaagtccgctccaccacactgcggatgaattgcacacctgcggtgaacctgttccaacatgacagtgaagcgatt
gatcttgatggaacccagacggaatatccgctctgtgtcagctaccataatccggatcactacgacatcttttcagttga
tcgggttgacagttggctcagtgaaaaaggtgttcctaaggggcgcggccg
> 2:16067-56756 + NC_008150.gbk
atattgctctttaacaatctggaacaagctgaaaattgaaacattacagctgaaatttaccccgccgtagatgtattggg
gtaaagagtaacctgtaatagagtctctcaaataatcgcaacacaagatgtactgtcagcaatgacaagacaccttcggg
ttgtgaggttaagcgactaagcgtacacggtggatgcctaggcagtcagaggcgatgaagggcgtgctaatctgcgaaaa
gcgtcggtaagctgatatgaagcgttataaccgacgatacccgaatggggaaacccagtgcaatacgttgcactatcgtt
agatgaatacatagtctaacgaggcgaaccgggggaactgaaacatctaagtaccccgaggaaaagaaatcaaccgagat
tcccccagtagcggcgagcgaacggggaggagcccagagtctgaatcagtttgtgtgttagtggaagcgtctggaaagtc
gcacggtacagggtgatagtcccgtacaccaaaatgcacaggctgtgaactcgatgagtagggcgggacacgtgacatcc
tgtctgaatatggggggaccatcctccaaggctaaatactcctgactgaccgatagtgaaccagtaccgtgagggaaagg
cgaaaagaaccccggcgaggggagtgaaatagaacctgaaaccgtgtacgtacaagcagtgggagcaccttcgtggtgtg
actgcgtaccttttgtataatgggtcagcgacttatattttgtagcaaggttaaccgaataggggagccgtagggaaacc
gagtcttaactgggcgtctagttgcaaggtatagacccgaaacccggtgatctagccatgggcaggttgaaggttgggta
acactaactggaggaccgaaccgactaatgttgaaaaattagcggatgacttgtggctgggggtgaaaggccaatcaaac
cgggagatagctggttctccccgaaagctatttaggtagcgcctcgtgaactcatcttcgggggtagagcactgtttcgg
ctagggggccatcccggcttaccaaaccgatgcaaactccgaataccgaagaatgttatcacgggagacacacggcgggt
gctaacgtccgtcgtgaagagggaaacaacccagaccgccagctaaggtcccaaagtcatggttaagtgggaaacgatgt
gggaaggcacagacagccaggatgttggcttagaagcagccatcatttaaagaaagcgtaatagctcactggtcgagtcg
gcctgcgcggaagatgtaacggggctaaaccatgcaccgaagctgcggcagcgacacttaggtgttgttgggtaggggag
cgttctgtaagccgttgaaggtgacctgtgagggttgctggaggtatcagaagtgcgaatgctgacataagtaacgataa
tgcgggtgaaaaacccgcacgccggaagaccaagggttcctgtccaacgttaatcggggcagggtgagtcgacccctaag
gcgaggctgaaaagcgtagtcgatgggaaacaggttaatattcctgtacttggtgttactgcgaaggggggacggagaag
gctaggctggccgggcgacggttgtcccggtttaagcgtgtagggggagtgaccaggtaaatccggttgcttatcaaccc
tgaggcgtgatgacgatgcaccacggtgcagaagcagttgatgccatgcttccaggaaaagcctctaagcatcaggtaac
attaaatcgtaccccaaaccgacacaggtggtcaggtagagaatactcaggcgcttgagagaactcgggtgaaggaacta
ggcaaaatggtgccgtaacttcgggagaaggcacgctggcgttaggtgaaaggactagctcctggagctgaagccagtcg
cagataccagctggctgcaactgtttaataaaaacacagcactgtgcaaacacgaaagtggacgtatacggtgtgacgcc
tgcccggtgctggaaggttaattgatggggtcagccgcaaggcgaagctcttgatcgaagccccagtaaacggcggccgt
aactataacggtcctaaggtagcgaaattccttgtcgggtaagttccgacctgcacgaatggcgtaatgatggccaggct
gtctccacccgagactcagtgaaattgaactcgctgtgaagatgcagtgtacccgcggcaagacggaaagaccccgtgaa
cctttactatagcttgacactgaacattgagccttgatgtgtaggataggtgggaggccttgaagtgtggacgccagtct
gcatggagccaaccttgaaataccaccctttaatgtttgatgttctaactcggccccatgatctggggtgaggacagtgt
ctggtgggtagtttgactggggcggtctcctcccaaagagtaacggaggagcacgaaggttagctaatcacggtcggaca
tcgtgaggttagtgcaaaggcataagctagcttgactgcgagagtgacggctcgagcaggtacgaaagtaggtcttagtg
atccggtggttctgaatggaagggccatcgctcaacggataaaaggtactccggggataacaggctgataccgcccaaga
gttcatatcgacggcggtgtttggcacctcgatgtcggctcatcacatcctggggctgaagtaggtcccaagggtatggc
tgttcgccatttaaagtggtacgcgagctgggtttagaacgtcgtgagacagttcggtccctatctgccgtgggcgttgg
aagattgagaggggctgctcctagtacgagaggaccggagtggacgaatcactggtgttcgggttgtcatgccaatggca
ttgcccggtagctaaattcggaagagataaccgctgaaagcatctaagcgggaaacttgcctcgagatgagtcttccctg
gggcttaaagccccctgaaggaacgttaaagactatgacgttgataggctgggtgtgtaagtgcagcgatgtattgagct
aaccagtactaatgatccgtgaggcttaaccttacaacaccgaaggtgttttgaattgagagagattttcagcatcgttc
cgagattgtgttgactggctgacaagtgttgcttgtttgcgggttaattgaaacagaatttgcctggcggccatagcgcg
gtggtcccacctgatcccatgccgaactcagaagtgaaacgccgtagcgccgatggtagtgtggggtctccccatgcgag
agtaggacactgccaggcatcaaatttagttgtgctgatatggctcagttggtagagcgcacccttggtaagggtgaggt
ccccagttcgactctgggtatcagcaccagttacatggattaaattcggcagtagtagaaaagaatttacctggcggcaa
tagcgcggtggtcccacctgaccccatgccgaactcagaagtgaaacgccgtagcgccgatggtagtgtggggtctcccc
atgcgagagtaggacactgccaggtatcaaataaacagaaaggccatccattagggtggccttttctgtttttgcgatcc
gtcctaaatagttttaacaaactctagtgactcgatcttgagtggttaagtggttaag--------cggtaagaataggc
aaggaggcgtaagacgttcatatatagcgtaattctagcccctatcaacgttattttaatatagaaaatatggcgtattt
acgatcttgcctatcctctccattgataaaaaatctgttttatagtccgctgaacaaaggaattaccgcacttaagggca
cttcg---------------------------------------------------------------------------
--------------------------------------------------------------------------------
--------------------------------------------------------------------------------
--------------------------------------------------------------------------------
--------------------------------------------------------------------------------
--------------------------------------------------------------------------------
--------------------------------------------------------------------------------
--------------------------------------------------------------------------------
--------------------------------------------------------------------------------
--------------------------------------------------------------------------------
--------------------------------------------------------------------------------
--------------------------------------------------------------------------------
--------------------------------------------------------------------------------
--------------------------------------------------------------------------------
--------------------------------------------------------------------------------
--------------------------------------------------------------------------------
-----------------------------------------------gtggcttacggcactacggcttcaacagcatat
tttccctttgtctgattttgttagtcgtgaatcgctccgcttcccacagatactttgttgccacacaattgccgtcaaat
gggcaatatgattccgataaaaatgtcactgatgagtttaaaatttaagctgttaagcagacaccttatactggtgttga
tactaatgagtgtcctgaagttgatagctttacccaaacaatatatgcgataagcaacgttatatacgataagcaattta
aagctattctctagtgccccctttcccgccttatataaactcactgtaatgaactcactgtcgcgatgaaacattttcag
gttgttacagttcgctcgacttttcatctaagatccgctatcttcaggcatctagaagtctaaacgtataaacggatata
ttgaggatgtaggcatgccaattcgggttcctgatgaattacctgcagtgagtttcttgcgcaatgagaatgtttttgtg
atggcttcatcgcgtgctaaaactcaggaaattcggcccctgaaggtattgattttaaatctgatgcctaaaaaaattga
gacggagaatcaattcctacgtttactctctaactcgccactccaggttgatattcaattgttgagggttgatagtcgtg
agtctaaaaatacgcctacggagcatctgaacaacttttactgcgattttgaggacattcaggaccagaattttgatggc
ttgatcgtaaccggcgctcctctgggtttagtcgatttctgtgatgtggcttattggccacaaattgaacgtattattgc
ctgggcaaaagagcatgtgacatcaactctatttgtctgttgggcggtgcaggcggcgttaaatatcttgtatggcatcc
cgaagatgacgcgcgaggtcaaactctctggtatctatcagcatcaaacactcgaaccgctggccttattgacgcgtggt
tttgatgaaacatttctggctcctcattcccgctatgctgattttcccgttgaagtccttcaacaatatactgatttgga
tatcttagtgtcgtcagaagaggctggggcttatctgtttgccagtaaagataagcgggtggcttttgttaccggtcatc
ccgagtatgatgtcgatacgttagcgggtgaatatcagcgtgatctggctgcaggccttaacccacaagttcctcttaat
tatttcccttctgacgatgcatcgttacgaccaaaagcatcatggcgcagtcatgggcatctactgtttgccaattggct
caactactatgtttaccaaattacgccatttgatttgcgacatatgaatcctacccttgattgatttttccccttctcga
tgttcatcgtcgcatagatgctaattatggcggctgaatcgaggccgcctattattttcttcccttccaattaccttttt
ccctccctaaatctggtccgatctcttttctaaacaatgagttatagccattaaaaatcaataatggaatctgattccta
tcatttccaatccctcctagatgttaacgatatgataaataaagattaaaaaaatattttccataaaaatggaaatcgtt
tttgattttatgaattaattgattattcttatttctgtcgggtgaaaaataaccataaaattctgccttttttactggca
gggacacgttacctgatgataatccaagagtgacgcgaggtcagcgttaaggtggcagcagtaacattgggaaggggaat
agcaatgagacaacagttagcgggcacagagttagttttcacccagccttttaatgctgctgagcggcaggttttaccgg
ataaagccatcgagtttctaaccgaattagtggtgaaatttagcgaatcgcgtaaccaactccttgccacaagggcatct
tggcagcaaaccatcgatcagggggcgttacccgattttattttggaaactaattccattcgtgatggtgattggaaaat
ccaaggtattcctgctgacttacgcgatcgtagagttgagatcaccgggccagtagagcggaaaatggtgatcaatgcgc
ttaatgccaacgtaaaagtttttatggcggatttcgaagattcactggcacccagttgggataaagtgattgatggtcaa
attaatctacatgatgcggtgaaagggacaatttcctatacgaatgaatcgggcaaggtctatcaattaaaacctaatcc
cgcggtattgattgcacgtgttcgtggcctgcacttaccggaaaaacatgttaaatggcaggacgaggcgattcccggtg
gtttattcgatttcgctttgtatttctaccataactatcagcaactgctggcgaagggcagcggcccttatttctatttg
ccgaagatgcagtcataccaggaagccgcttggtggagcgatgtgttcaattttaccgagcagcgctttggtctatcgca
gggcaccattaaggcgacggtattaattgagacattacccgccgttttccaaatggatgaaattctctaccacctgcgcc
accacattgttggtctgaattgtgggcgctgggactatatctttagctatataaaaacattgaaaaaccaccctgaccgc
gtgttaccagatcgccagtcagtcacgatgaataaaccttttcttagcgcgtattcccgtttgttgatcaagacatgcca
taaacgtggcgctttggcgatggggggaatggccgccttcatcccggataaagacgcagaaaagaataagttggtgttgg
ataaagttcgtgccgacaaagagttagaagccagtaacggccacgatggaacttgggtggcgcatccgggcttggcagat
acggtgatggacgtttttaacaaagtattaggttctcggcctaatcaattagaggttagccgcgaacaggataaacctat
caccgccgctgagttgctggaaccttgttctggcgagcgcactgaagcagggatgcgggccaatatcagagtcgcggtgc
agtacattgaagcatggatatcgggtaatggttgtgtgccgatttatggcttgatggaggatgcggctactgcagagatt
tcccgcacttctatctggcaatggatacatcatcagaaaagcctcagtaatggccagacggtgactaaagagctgttccg
cagcatgttgagtgaagaaattcaggttgtgaagcttgagcttggcgcagagcgttttgatcgcgggcggtttgaagaag
ctgcacgcttgatggagcgtattacaacacaagacgagcttatcgacttcctgacgttgccgggctatgcattgcttgcc
tgagccatcctattgaaccctacaaaattgaattataaggaacatcgccatgacgatctctcgtactcaacaaattcagc
agttggaacaggaatggacatcgccgcgctggaaaaatatcactcggccttatagcgccgaagatgtcatcaagctgcgt
ggttcggtcaatccagaatgtacgttcgcacaaaatggtgccaaaaaactgtgggaattgctgcacggcgggtcgcgtaa
agggtatatcaactgtctgggggcattaaccggtggtcaggcgctacaacaggcgaaagccggtgttgaagccatttata
tgtcgggatggcaggtggcggctgatgctaatacggcatctagcatgtatccagatcagtcactgtatccggtcgactct
gtgcctgcggtggtgaaacgtatcaacaatagcttccgccgcgctgatcaaattcagtggtcgaataatattgagccagg
tagtaaaggctataccgactatttcctaccgatcgtcgcggatgcggaagcgggttttggcggtgtgctgaacgcgtttg
aattaatgaaagcgatgattgaagcgggggcggcaggggttcattttgaagaccaattggccgcagtgaaaaagtgtggg
catatgggcggtaaggtactggtgccgacacaagaggccattcaaaagctggttgctgcccgtttagccgcagatgtctt
gggtgtaccaacgctgttgattgccaggactgatgcggatgcggctgatttattgacctcagattgcgacccctatgacc
gggagtttattaccggcgaccgtactgctgaaggttttttccgcacccgtgccggtattgaacaagcgatcagccgtggc
ctggcgtatgccccttatgctgatttggtgtggtgtgaaacctcgacacctgatctggctctggccaaacgttttgccga
tgctgttcatgctcaattccccggaaaattactggcttataactgttcaccctcctttaactggaagaagaatctgaccg
accagcaaattgccagcttccaagatgaactctccgccatgggctacaaataccagtttattacgctggcgggtattcat
agcatgtggttcaacatgttcgatctggcccatgcgtatgcgcagggtgaaggcatgaaacactacgttgagaaagtcca
gcaacctgagtttgcctctgtggaccgcggctacacctttgcttcccatcagcaagaagtggggactggctacttcgata
aagtcaccaatattattcaggggggcgcatcatctgtaacggcactgaccggttcgacggaagagcagcagttttagcca
cgattgagtgagtgtggtcttatcaggagcctgcttatgcaggctcagactgctgacaaaccccgatgacgcgatcttga
acggtgaggataggcagaggagtaaagcgtccgcgccaaggatggcgcggctcgagcctacatggatgtatttacggcgt
ctttacgatctgcctgttctctccgtcgcgggcactttgtcaataacctcagcctgcttatgcaggctccgttttgtacg
gtagggggcagcatggtggcaaagctagaacaacttatcgctcagaccattttgcagggatttgatgcgcaatatggccg
ttttctggaggtcactgccggtgctcaacaccgttttgagcaggccgattggcatgcggtacagcaggcgatgaaaaagc
gtattcacctttatgatcaccatgtgggtttagtggttgagcaactgaaatacattacggatcaacgccattttgatgtg
gaatttttggcgcgggtgaaagaaatttataccgggctgctaccggattatccgcgcttcgaaatcgccgaaagcttttt
taattcggtttattgccgtttatttaaacaccgcgatttaacgcccgataagttgtttgtttttagctctcagcctgagc
ggcgcttccgtgagatcccacggcctctggcccgcgatttcatccctaaaggggatctcagtggtatgttgcagatggtg
cttaatgatttatcactgcgcttacattgggaaaatttgtcgcgagacattgattatatcgtgatggccatacggcaagc
ctttaccgatgagcagctagccagtgcgcattttcaaatagcgaatgagttgttttaccgcaataaggccgcttggttgg
tgggtaaattgaggctgaacggtgacatctatcctttcttgttacctattcatcacaatgagtctggtgagctatttatt
gatacctgtctgaccagcaaagcggaggccagtatcgtgttcggcttcgctcgttcttattttatggtctatgtgccgct
gccggctgcaatggtggaatggttacgggaaatattaccgggtaaatctaccgctgagctgtatacggcgattggctgtc
agaaacacggtaaaacagagagttatcgcgagtatttggcttttattcatcaatccagtgaacagtttattattgcacct
ggggtgaaaggcatggtgatgttggtctttaccttaccgtcatttgatcgggtatttaaggtgattaaagaccaatttgc
accacaaaaagaggtcactcaagcacgagttttagaatgctatcaattagttaaagaacatgaccgggtagggcgcatgg
cggatacccaagagtatgaaaattttgtgattgataagcaccgtatcagcccagaactgctggcggagttgcaacatgaa
gtacccgaaaaactggaggatttaggtgacaagatcgtcattaagcacctgtatatggagcgaaggatgaccccgttaaa
tctctatatggagcaggcagatgatcagcagttgaaggatgctattgaggaatatggtaacgccattaaacaactggctg
cggccaatattttccccggtgatatgttatttaagaacttcggtgtgacgcgccatgggcgggtggtgttctacgattat
gatgaaatttgttatatgaccgaggttaatttccgcgatattcccccaccgcgttatcccgaagatgagatggccagtga
gccgtggtacagcgtgtctcctaatgatgtttttcccgaagagtttcgccatttcttatgcagtgaccggaaagtcaggc
acttttttgaggagatgcacggcgatctgttccaggccagttattggcgcggcttgcagcagcgtatccgggatgggcat
gtggaggatgtttttgcttatagacgaaagcaacgcttctcccagcgggctttaaattaacggcgactgcgcgctgaacg
tactcagattaacgtagctcgctacgcctctatttatcgcgtctttacgatcggcctgttctcgccgaacgacaaatttt
tcctttatttttcattctattatttaaccccggttcccccaccgtaagattgggtaatctctttcgccgcgtggatgacc
agtgcacccagctcggtgacgcgatcgtcggtgatccgtgatattgggccggagatagaaatcgcggcgaaggcttcgtg
gtgctcatcgaacaagcaggcggcgatacaacgtaggccgagggcgtgctcttcatcatcaaatgaataaccttgcttgc
ggatcagcgctagattttctttcaggctggttggattggtacgggtgtgctgggtgtaagcgtgcaacccctttttatgt
aacaactgaaccagttgatcgtccggcagggtggagagaaaggctttgcctgccccggaggcatgcatggggagcttgcc
tccaattggtgcggacatccgcatcagcgcggtacattgcacttgatcgataattattgcctggtaatcgctgtgatcga
gtaccgccaaattgacggtttcgccagattcatccattaaacggcgtaacattgggtggaccatcgccagtaaattacgg
ctttgcaggaaactgctcccgacaataaaggcgtgggggcccccatggtccatagccctaaatcgccgacctgacgaaca
aaaccctgctgttgcatggtcgtgagtaaacggtgggtggtcgaattgggtaatcccgcctgttgggctaaatcagtcag
ggcgacgttcccatcagattcggaaatatattccagcaatttaaggccgcgagtcaatgattgaacttggcccgttgctg
caggtgtattctgtgtggctgccttgggtttctttccccgtttaatcggaatcggtaacgccataaatcagcccctcaaa
tatttttatggaattcattttcgtttttcaattatgcatgtaaaccgctaaaaatactcatccgatgagtcgacttttct
acctgaaaaagtctcaactgtgagcggactcattacgtttgcaacttgtgctaggatgacggattagttttgcggcgtgt
cgtccggacacggcaggcaatagggtgaagaggcgaatgtggtggatacagtaatcgataataaggtcaaggaattgcac
cagcagttggcgcaacgcattttggtactggatggtggtatgggcaccatgatccagagctaccgattagaagaagcaga
ttaccgaggcgcgcgttttgctgactgggcaagtgacctaaaaggtaacaatgacctcttggtgctctccaagccagaag
tcatcacggcgatccataatgcctaccttgaagccggtgctgacattctcgaaaccaatacctttaactctacctccatt
gcgatggcggactatcagatggcgtcactgtcggctgaaattaactatgaagccgcccgtctggcccgtatctgtgccga
tgaatggagcgcccgcacgccagaaaaaccacgttatgttgccggggtgctggggccaaccaaccgtactgcctccatct
cccctaaagttaatgacccggcgttccgtaacgtcagttttgatcagttggtcgaggcctatcgtgagtctacccgcgcg
ctgattgaagggggtgttgatttaattatgatcgaaacggtcttcgatacgttgaatgcgaaggccgcgacctttgcggt
tgaaagcgaattcgaagtgatgggcgtgctgttgccggtgatgatttccggcaccattaccgatgcctccggccgtacgc
tgtctggtcaaacgacggaagctttttataactcgctgcgccatgtcaaaccgctgtcgtttggtctgaactgtgcgctg
gggccggatgaactgcgccaatatgttgctgagttatcgcgtatctctgaatattatgtcagtgcgcacccgaatgccgg
tttgccgaatgcttttggtgaatatgatctggaagccaaagagatggctgagcagattggcgagtgggcacgtgccggat
ttttgaatattgtcggcggttgctgcggtaccacaccccggcatattgcggcgatggtcaacgctgtcgctggggtgcct
ccgcgcccgttgcctgatattccggttgcctgccgtttggccgggctggagccactgactatcgatgccaataccctgtt
tgtgaacgtcggtgagcggaccaacgtcacgggttcggcacgctttaaacggctgataaaagaagagaagtacggagagg
cgctggatgttgcccgccaacaggtcgaaagcggcgcgcagatcatcgatatcaacatggacgaaggcatgttggatgcc
gaagcggccatggtgcgtttccttaatctgattgccggggagcctgatattgccagggtgccgattatgatcgactcctc
aaggtgggatgtgattgaaaaaggcctgaaatgtattcaaggcaaaggcatcgtgaactccatttcgatgaaagagggcg
ttgatgcctttattcatcacgccaaactggtacgccgttatggtgccgccatggtggtcatggcctttgatgaaaccggg
caagccgatacccgcgcacgcaaaatcgagatttgccgccgtgcgtataaaatattgacggaaaccgtcggtttcccacc
agaagatattatcttcgatccgaatatttttgccgtagcgacggggattgaagagcataacaattatgccgtcgatttta
ttgaagcctgtgccgatatcaaagccgagttgcctcacgcgctgatttctggcggtgtctccaacgtttccttctctttc
cgagggaatgatccagtacgtgaagccattcatgcagtgttcctctattacgctattcgcaatggcatggatatggggat
tgttaacgccggtcaattggcgatttatgacgacctgtctgatgaattacgtgatgcggtcgaggatgtgatcctcaacc
gccgtgatgacagtactgagcgcctgctggatttagcagaaaaataccgtgacagtaaaagtggcgaggtcgcgatccag
caagcagaatggcgtggttggccggtggtgaaacggttagagtattcgctggtaaaaggcattactgaatttattgagct
ggataccgaagaagcgcgccagcaggcagatcggccaattgaagtgattgaagggccgttaatgtctgggatgaatgtgg
ttggtgacttgtttggtgaaggaaaaatgttcctgccacaggttgtaaaatcagccagggtaatgaaacaggcggtggcc
tatctcgaaccttatattgaagccagtaagcagaagggtaccaccgccggtaaaatcttattagcaaccgtcaaaggcga
tgtgcatgacatcggcaagaacatcgtgggtgtggttttgcagtgtaataactatgaaatcatcgatctgggcgtgatgg
tgccgacggaaaaaattctgcgcactgcacgggaagagaaggtggatattatcggcctgtctggtctgattaccccgtcg
ctggacgagatggttaacgtggcgaaagagatggagcgccaaggctttacgctgccgttgctcattggtggcgcaacgac
atccaaagctcacaccgcggtcaagattgaacaaaattatagcggttccaccacgtatgtctctaacgcctcgcgcagtg
tgggcgtggtatccgcgttgctatcggatacgcaacgggaggcatttgtggcaaaaacccgcaaagaatatgagactgta
cgtatccaacacgcccgtaaaaaaccgcgcaccccgccggtcagtttgcaggctgcacggaataacccaacggtgattga
ttgggagaactacactccgccagtggcccataaattgggggtacaggtggtggaggccagtattgaaactctgcgcaact
atatcgactggacgccattctttatgacctggtcgttggcaggcaagtatccgcgcattttagaagatgaggtggtgggg
gaggaggccaagcgcctgctcgccgacgccaatgctttgttggataaattgtccgccgaggatctgctgcatccaaaagg
cgtggttggtctgttcccggctaacagcgtcggcgatgatatcgaaatttaccgtgatgagcggcgagatgaggtactgg
ccatcagctatcatttacgccaacagaccgaaaaaaccgacttcccgaactactgtttagctgactatgtcgcgcctaaa
tccagtggtaaagccgattattttggtgcgtttgcggtgaccggtggcttggaagaagacgcattggccgatgcttatga
tgcgcaacatgatgactacaataaaatcatgattaaggcattatcagaccgtctggccgaagcctttgccgagtatctgc
atgagcgagtacgtaaagtgtattggggttttgcaccgaacgaaaatctgagcaacgaagagttggtgcgcgaaaattat
caggggatccgcccggcaccgggctatcccgcttgcccggagcacaccgagaaaggccaaatttggcagttgttggatgt
cgaaacccacaccggtatgaaactgaccgaatcctacgccatgtggcctggggcttcggtatcgggttggtatttcagcc
acccagacagcaaatattttgccgtagcacaaattcagcgtgatcaggttgaggattatgccgcccgtaaagggatgccc
actgccgaagttgaacgctggctagcccctaatctgggttacgatgcggattgatgtgcgtttaaaggcgagataatgtt
gatctaacgagggggataaaccgtgattggtttatccccttcgatatt-----acagtttaattaatggattgatcattc
tctggtgataccacccgttgcatttttctgttcagatttaccatgtccactgaccagcggtgccttgccatccattacat
ccttagcgccatcgctaatcatatccataaccgatgaagaagcgttcaatcgtgcacccccttcggtatatttcccgttg
atatcctgcgtctctaacccattggtttttagcttaacatccgaatttttactggatattttcccgccaaccaggtcagt
tttacccttaacggtcagatccacattctgtgtaccccggatagctgattgctcctcaaccccttggctctcgacaacct
ctacgttcgctttgacgctgccgttacccccgacgacttgttcatcctgtaccgcgcttttgattttcttaccgacagat
ttagcccctttctgccaccatttatctttggtttccttcttctcatcggcttcgctgatcttcactgtttgaccgtcttt
ggtatagctgatggtctggacgctatcgtccttttcttttcctaaggtgttgaatttattttcgactttgtcgaagatct
tggtagatttctcttccagtttattcttgattttatcagacataattgggctggcattcgctacctggctgatcaaactg
tcttgttttgcattactgtggctgccgccaagtgcggcagaaacattgactttattgagtctgttttcgcggctaatgac
gtttagatccccaccgatttgcccactaatctggttagcctggagtactgcgcctgccaattcggtatttttagcgctgt
tcagggtcaccttatcactgttgatatgggtgttttgttgcgtcacagagtccagtttatcaacaccgccatcgagtttg
atggccgcattatggattttcttggcgctatctttatctacaacaccttgatcatcgcttttaatggtgtttttctggct
gccattgaggttggtgttaacattccagttatttttgtgctctttatcctgagccgattccattacgatcccgccattat
ccgcgttcagaatggtctcttgactgatgatgttggtattttgcagatggatggcttgctgatctttaccgtctgcctta
atggtcaccgcgccattactgttaataatgccgccctgatgtgtaagactggtctcatcagtgtttttaacgttggcttc
tgctcctgcgctgaaccctttgttgttagtatgcgtttttgtgccatcatcattttcactggtgctgttacttttgcttt
ttcctgccttgacgctggcagaccaggtcatatcttgcttagaactttgtgactgtgccgcttggaagtctacttttcca
ccggcggtaagttgaacatcaccggtagcggcatttttactgccaaactcggtaccttgcagtgttaaatcttttccagc
gttcagctcgatgccttgcttaccgtgtagatggctgacttgggcaatatcggcactggtgctgccttgactatggccgc
cgcccaagccgccgccaaagtctttactgttcggcttagtaccgaagtttgctttggcgtttgcatcaatcttattgtgg
ttttcactgaggtggctggttgcttgttcaaatttaatctcttcgcctgctgtgatagcgatttttccatcaccagaatc
aagatcagtcccttgataacgggcgttttcttgtacgttgataataatatcgccaacagctttcatgctgccagtttgag
cctgctcggccttaacctcttgctgtttattttcacccttaccttttgcatcaacattgatgtcttcgcccgtagtggta
taaattcgcatatctacgccgcccgatacgactttttctgattcttcagcacgattaaccgcagattcaaaagtgtggtt
ggcagcatcaatctttattccacctttgtcagcttggtagtgagtt--------------------ccttgatccttgac
atcctcttttgctgtgatgctgatatcaccactttttattgatgtcactaccgcttgagaattactggatttattctctt
tttcgccaacattaacggagaggtctacgccggcattgactgaatctggcgcgacatttcctacgttttcaataacgcca
ccaacatcc-aattttttaccactttctatcgtcttttcgacaggacgagtaacaccgtcataagcgatattaccaccat
atttaacatcgacagtgttggtggttgtggtggtggtttcactgttttctgcggctaaattattaacgttagttgcattc
gccgcgtaactgccttcgacgttatgatcggtgccttggttagttatctcttgtttggcgttgagattcagatcgccttt
cacgtcagtatgggaaacgaccgcagttgatttctcgctgtccgtcttcgtctcttcataactcacccccgcaccgctac
ccgctttatccatcccaccggtatagtgagcattcacacccacggtctctttttctttattgctggtggtggtgtcttgt
gcagcgacaaaagagacgttttcagcagtgatatccgcatcgcctttggtggtattgagttgtgacccagtgaatgtcac
atctttgtctgcctccagtttgacggtgcccccctcgagagtagagccgtgatttatcactttctccgttttttcactct
cgctggtgtgttccacttttagccccgcttgatactgatttttaccgtcatcactggtaaaaccatcaattgtcagtagg
gttttttgttcatcgatcttttgtttttcctgcgcagcggcgacattgatatcgcctaaggtctcaatgcctaattcacc
ggcgctttttaccaagctgccaatcacatcgacatcttttttactgatgattttcaggtttgcttcagagacgacttcgc
taccggtagatttttcttcactgttattggcttttttggaactgccggtaatatcaaatgctacccccgtacgctcatca
actttattggttgtggtactgatggcgttatcgattttgatcccaccctctttagcttgaacaaaaccatctttagttgc
ttttactttactgccagtaatagcaacgtcatctttcacgctgatgagtatattaccgtcagcggttatttctgagctat
ggctggtttccgcatacttatcgttattattgtgatcgacaccaccgagtcccaagtttctttcatgtttaccgtcggtt
gtttcctgattactggttttttgtaccccaatcttaacgtcgttggcatcgattacgacgtcaccccccgcagaagcttt
gattccctgagtcgtgattttattttctgcggtgaggcccaaattcttaccggcctcaagtgtggttttattgagtgttt
gtttggtggttttattattccaagattcatctttgaccatatgtttataattatggccgtagtcgtgaattgaattctct
tcaatagcaccgtctatgtgtaaatcttttttggctttgatggcaagatttttacccgcggttattgtggcagccgacag
tttaatatcatcttgagttgattcaagagaggcattatttttcgctgtaatggtggtgccaatactggtttgttgtttct
cctctttattttcagaccaattccacttaccaaggcccagcaccccatttccaccgtctgatgaagattcttgttctgtc
ttggtgaggattctctcatccaataccaattcacctcctctcaacgtcacattgtcagcatcgatttttactgcggaaag
ctgattctttttattggcaacgatagcaatatttttgccttttaactgagtgcgttccagactctgcgtaacacccccat
tgtcttcatttttatgaagattaccgaatgcctggatgctattggcgttgatgttgatatcattaccccctaatttggcg
gcttctaattgcagctttcctttgatagtggcgtttatttcttcgctaccgtttagactcccggcaatttttaccccact
gccttcccgagtgctgactaaattaatccggcctgattgcatactgccaagatatttaccatcaatagattcttcacttt
cacttgaaaacaaactgctaaaccatccccccaaactggttggacgatttggatgatcttcttggcgagactctaatatt
tgcccatcagttgaaatttggttattacctgataaggcattaatggcttccgttgaggtgaccatacctgtgacctcaat
tctgggtgcgatcagatccaatattttattagcagttagccccttatcttgaattatcaaccaattattgttattgaaag
tttcaaaacccttcagcgatccttgttcaatcaagggattacccacgaccagtgactcgcggttggtattcataaaacca
cagccattacaggtgatgccatttgggttggccagaatataatccgccgtcataccaaaaatttcttgttggcccaataa
cagagaaggattacggctgatgacttcattaagaataatactggccgcttgaccgtttaaattttggttagcggctaact
gcccggcaagtattgagttacctgcactggtggcgttattcagtaccgcccccttttcgccaacattaaaatcctgaaat
tggttatgtgataagccggaggctgacggttgcacgatattaattaccgatgtgccatttaccgagctaacatccggttt
atgtgcagaatcgcctgctccgacaataccggcggcataacaggtggcaacagaaaccgaaataatggttaccgccgccg
ccaatttccctgccggtgagagcttaaaggtgtgtttcttcatttttacatctccattttggggtgatatttcctggtat
gagtaacaaggtgttctcaagggaaaattgcattaaaagcggtaagaaaaacgcgccagaatttgtgttggatcgttaat
cttcgatgggccggagagtaaccggccacggctggcttctatatccaaggtggcattctggtaattaaggctgacgccag
cgcttagccccatagcgctgacccacccctgtggtttttgctggagacggcccgtatcaagccctacgcgaggggttagc
gtggcgtcacccaaggtgaaacgacgggagagggtgttttgtaaataccagccttggtcggcggataaggtattgcggct
aaagccacggatggcactgctgtcagtgatgctgagccattccacgccgggtaaccggtcacgggtgtactggccataaa
attgattgctgaacagataggtatcatcaaacagtgcaaagtagtgattggaggtaattgaggtcttagctttagtgaat
tggctatcttgatagttcgctaatgggccatttgagcgctccgcgcccagccaaggcaagccctgctcaaggctgacatt
gatattgaataagcccatgggcaggacgtgcaggtgattaaggcctaattcaaagattgttagcgtcgggctgctgatag
caattttttcttcattcagataattactggcccgtttataggttaattgcgcacttagcccattaatctggctttgatcg
cgatagaaaacataatctgcccgtaaaccgtgttgctgtgtttctccatgtaacttggctgtattaaactgcaatttcat
tggataacggtattcggcataactaccaaagccactaaaggtcaaggcaccgtaagggaccgaataaaacattgagtaag
cacggctataattatgttgggggcgatcaacggtattgctgatattgatactgacggaatccgataagcccaacggatta
tcgaaagataaggcgttgcgacttagccatttaccggtatttttattaccgtaattgtccatcgaggtggtcaaatgcca
gggcgttgacggtgtattatgcagtttaagaatagaaccaccgggtagtgttccgggcagaatatcgacggtgactttat
ttgagggcaaacggtttgcctggtccagtccttgatcaaggcgagtaatattgagcggcttgccgatcatattcgggaat
accgtctcgccatctaacccggtgtccgtgctatcaatcgcttcgacaaacccttcggtaatatccagacctaattttcc
gtcagcatctggtggaataaattgaatccgcgccgtgatataccctttatccatatagatatgagtgagttcacgggtca
gaaggttaatattatcaggatgaatacattgttcagggatcgcacttaattcacttaaatcatcctctgttaataaggtg
atcccctgaatataaacgccattaatgggtaggcactgcgtatcttcgggtaacaccggtgcaggggggggggg---ccg
gacgagataattcactttgtccggtgttgtgttgtgtgatctgttggtggcgtttttcttctactagctgattaatttct
ttggcattattttgtagtgactggcgagattcattaatggaagatggggtctctatggccaaaggcgtctcggcttgagc
gccagtactgagtacaagccataacgcagtacgttttctaatcataatatctgattgagaaatagactgaccgaacaaat
ttatttgcaggcgcagctctttctgtccctgagtcaaattgacgggcagcacaattaccgtccctgaacaatagagaacg
acggataaacaacgggaattaagttgttggcaggaagtaaaatataacagtgaaatatgaatataaattttgcgaagagt
gagtgatttttgcgttatttaaagcaaattaaggttaatcacggatattgctgttttctattttgtgtttacgggtgagg
ggcataaatgtcagtgtcagagatgaaggtcgtgttagcagtgaatgcccgatgatctcaggcatttttctgaggtttaa
ttattttttatctgttttaaccggtttacctgaccagtagccggccagcagggaaagtacacgtttgaaatcatccggtt
tggtgtgaaccagtcaggtttaattagcagataaattaatgtgttaatgtgctctcttacacaaataagttgtcttactc
aaataaactgtcttattcaaataacatctcttttattcaaataacatctgttttattcaaataaattgtaatgtagcgtt
tgtacgactttgtcagcgtcattacccggtaccaggaaacacagattatggctgctggcaccgtaacaaatcatacgaat
attgaacggatccaagacaccaaatacctctttaccgacgccgcaagcctgagacaggttgttgccgataatggccacca
acgccagatcttcttccacttcaacccggcacagggaagagagttccgtcaataacgaggtggtcagcaggctatcaccg
gtagacgttgaaccggtggtatccaatgttaacgcgacactcacttcagacgtggtgattaaatccacggagatactgtg
gcgcgccagaatattaaacacttccgccagaaaaccgcgcgcatgcaacatatttaagctgtgcaaagttaacagcgtct
gcttgcggcgtagtgccagagcacggaacagcggcgggttgtaggtttcgttacagaccaaggtgccgccagccgcagga
tctttactggagccgacaaacatcgggatatcactgcgtactgccggtagcagagtggccggatgcaggattttcgcccc
aaaggttgccatttcggccgcttcttcaaaggcgattttatcgatacgttttgctgccgggacgacacgcgggtcagtcg
tatatatccccggcacatcggtccagatatcgatacggctgacattcagtgcttcacctaacaatgcggcggtgtaatca
ctgccaccacggcccagagtggtggttcggcctttgccttcgctgccgataaaaccttgtgtgaccacaatggcatcttc
aatacgcggtgccagcagtgtttgggccagttcagccaaggccgaggtatctggctctgcgcggccaaaacggtcattgg
ttcgcatgacttttcgcacatcaaaccattccacggcaacctgacgttggcgtaacagctcgacaaatagcagggtggac
attaattcaccgtggctgaccagctcatcggtcagggccggggaggtcgccagactggccgcctcagacagcatggcaat
gttttccaacatgcggtcaatttcttcgcggatcaccgtcgaatcagtgagtctggcaataatatcgtattgaatatggc
gaatatcctccagatggtctgcacgtttttctggctcactgccatcagcaagggcaaccaacagattggtgataccggca
gacgcagaaaggatcaccaaacgaacgtccgggttcgataaaaccacatcggcgctacgactcatggcatcaaaactggc
cacgctggtgccgccaaatttggcgacgacagtcgcagaaggtgcatcgcgggtctgttggggggcgacttgaatcatct
aaaaacctcgtgtcagtgatgccatcttgggggcatctgtatttttctctgtacaaggaaataacgggttatccactttc
tgtcaatgaaatggctatgaggtattttcatctttaataatacgctccg-tcatatcactaaattgattggatactggcc
tgaatatgagcggctactctaattgaacgtcattaaaataatgatgaacgtcttaagatgaaccgacgtatggcgagaaa
taggaaacagatcaagcgttgtttcgagagataatacctatcgcaagaaaagagatctcaatcacagggtaacaggatac
aatcaatgtattcgtttcattaatccttaagcctagaagagcgccgctatgaaaaatatcaatcctagtcaaaccgctgc
ctggaaagcgttacagcaacactttgaacagatgaaagatgtcacaatcagcagtctgtttgccaaggacgaccagcgtt
ttaaccggttctctgcgacttttgacgatcaaatgctggtggatttctcaaaaaaccgtattaccagcgaaaccttggaa
aaattgcaggatctggcgaaagagaccgatctggctggtgcaataaaatccatgttttctggtgagaaaattaaccgcac
agaagaccgtgcggtattgcatattgctctgcgtaaccgcagtaacaccccaattgtggtggatggcaaagatgtgatgc
cagaagtgaatgcggttctggccaaaatgaaacagttctgtgaccgtgtgattagcggtgactggaaaggctataccggc
aaagcgattaccgatgtagtcaatattggtatcggggggtcagacctcggcccttacatggtgaccgaagcgttacgtcc
gtataaaaatcacctgaatatgcattttgtttctaacgtcgatggcactcatattgccgaagcgttgaaacccctgaacc
cggaaaccacgctgttcctggtggcatcaaaaaccttcaccacgcaagaaaccatgaccaacgctcacagcgcgcgtgat
tggttcctgtctgccgccggtgacccggcgcacgttgccaagcactttgcggctttatcgaccaatgccaaagccgttgg
tgagtttggtattgataccaataatatgtttgagttctgggattgggttggtggccgttactcgctatggtctgctattg
gtttatctatcgccttgtcggttggttttgaacacttcgaacaactgctcagtggcgcacatgccatggataagcatttt
gccgaaacaccggcagagaagaacctgcctgtcctgttggcactgattggtatctggtacaacaacttctttggtgcaga
aacggaagctatcctgccttacgaccaatatatgcaccgtttcccggcttacttccagcagggtaacatggagtcgaatg
gtaaatatgttgatcgtaacggtcatccggttgattaccaaacgggcccgattatctggggcgagccgggtactaacggc
cagcatgcgttttatcagttgattcaccaaggtaccaaactgatcccgtgtgattttatcgcaccggcgatcagccataa
cccattaagcgatcaccacgcgaagctgttgtctaacttctttgcacagacagaagcattggctttcggtaaatccctgg
aagacgttgaagcggagtttgcggcggcgggtaaaacccctgaacaagtcgcgcacgtagcgccgttcaaagtcttcgag
ggtaaccgcccaactaactccattttgctgcgcgaaattaccccgttcagtttgggggcgctgattgccttgtatgaaca
caaaatcttcacccaaggggttattctgaatatctacaccttcgaccaatggggtgtcgaactgggtaaacaactggcta
accgtatcctgccagaactggcagatgaccaagaagtgaccagtcatgacagttcaaccaatgcgttgattaaccgtttc
aagaactggcgttaagctaacaggctcttaagctctttgatctgtactttattaggcctcttattctgtaaggggccttt
tttttggcttgagtgcaacatggctatgataggctcaggctgtttcacctactttccttgggagtatttatggctaaaaa
ttcgcgttctcagtggatcgctaaaaatttgcaacgtttactgaatgtaggattgattatgttggccgctattttggtgg
tttttttggtgaaggaaaccattcatctggggaaagtcttgttcctgagtaatcaggaaacctcctcctacatgctgatt
gaagggatagtcatttatttcctctattttgaatttattgcactgattgttaagtattttgagtccggctaccacttccc
gttacgctattttatttatatcgggattaccgcgattatccgtttgatcattgtggatcatgaaaatcctattgatacac
tgatttattccggttctattctagtcttggtcgtgaccttgtatctggcgaatactgagcggttaaagcgcgaataaccc
cttcttatctttggggcgatggcgggtgataaacataaaaatggcggccattaaggccgccctaaagacacagtaccaga
ggagaaaataccctgcccatccaaagagttagggtattgaatgatgaaatctttaatgcttaacctttcacaccacctgc
cgttaatccacctaccagccagcgttgtgcgagcaggaagacggtggtgatcggaatggccgataacacagcggcggcgg
caaagtcaccccacagatagttttgcgggttaagatactgctgcataccgactgccagagtgtagctgttcacatctcgc
agcaacagggaggcgacagggacttcggttatggccgcaataaacgacagaataaacaccacggctaaaatgggcaccga
cagcggcaatagcaccagccggaaggcttgccatggggttgcaccatccaatgctgccgcttcttccaatgagttatcaa
tggtttcgaaataacctttgatggtccagacgtgtagggcgataccgcccatgtaggcgaaaatgaccccgccatgggta
tttaacccgatgaacggcatatattgcccgatacggtcaaacaaggcatacaacgccaccaatgacagtaccgcgggaaa
catttggaagatcaacatgcctttcagcaaggcgcttttaccacggaaacgcatacgggcaaaggcgtaagcacaggtgg
tggacagggcgacaatacccatggcggtaatcaaggcgatcttaattgagttccataaccacaacatcaccgggaacggt
gggggggttacgctaccgtcagcatgggtcacactcataccgagcgccaatttccagtgttcccacgagatttgatctgg
gatcaggctacctgtggcgaagttaccgggccgcagcgaaatggcgatcaccatcagtagcgggaacatgatcagcgcga
taaagcacaacatcagaaaatgcgtgcccaatagacgcaaacgctgggatttaggttgaaccatagccatctgcatctcc
tccttagtcaaaattcattttgctggctttcaaattcagtatcgcgagtgcgcctaccaaaatgaaaatcagggttgcga
tagcggctgccaaaccgaagtcctgcccgccttcgccttcaaaggcgacacgataggtatagttaaccagcaaatcggta
taccccgctggggtgctggtaccaatcatatcgggccccccgttggtcaatagctggattagcacgaagttattaaagtt
aaaggcaaaactggcaatcatcagcggtgtcagtggcttaatcagtaacggaaatgtgatgcggaaaaagttctggaatg
gccctgcgccatccattgccgatgcctcatacaagtcgtcagggatcgctttcaacagccccatgcacaaaatcatcatg
tagggataaccgagccaggtattcacgatcaaaatcatgcttttggcggtgataggatcactgaaccaggcgggtttgat
gccaaataaatggctgagcatcaggttgatttcaccgaaactttggttaaataaccctttgaaaatcaaaatagagataa
acgacggtaccgcatagggcaggatcagcatcactcgatagatagctttacctttcagcgaatcccattgcaccacacat
gccagcaccatgccgacagctaccgtaaaggtcacgctcattaccgaaaagaggatagtccagataaagatcgagatgaa
cggcttttgaatcccttcgtcgtgcagtacccgcaggaagtttttccagccgatagacacggtaaagccggggctaagct
tttcattttcccactgcccatcagcgttgaccgcttgatagaacccggtactaggattcggccaatatttcacgccggtt
tgctgattaatcagttctttaccatcggcacccagagtatagagcggcttggtgccggaaaattgacgtaatgaactcat
acgcagttcagcaccatcaggcaggatagccactaagctacttagcgcctgacgactctgggtaataatccgcagtgatg
ccggttcactcgtttgtgccgtattggttggggcgaccatcactttttgctcacccgtggcctcaaaactgaagggttca
gagatgaacaggctaccgtcgtctgggttggtaagctgtaaacgccattggttatcgctgggatagagaccaaaggtaaa
tgttttaccggtctggaactgccgatccagcaagacggattgagcacgttcgaaggttaattggttggtactgctgtagt
tagtaaaggcgatggcgatagtacaaattaaggggaagagaacaaacagccccataccggccacgccggggtaaacatag
cgccaggcataagcgcggcggttggcaaacacatacagccctaaactcaccaaaatcagcgtcacgatggcaaaaagata
ttcaccttgagcatacatcaacacgatcaaataacaggtgaagaggcttaacaggctgataaccaaccatttaagcgcat
cactctgccaccaggcgattttcttttttcggctttgaagctcggtgtgggataactgcataatgttccctttcatactt
tttgtgcttgaagttaagttgtgcttgaacttaataagttgtgcttaaagttgagccgtgtttaacgttgggtcgtgttt
aacgttgagctgtgcttaacattggatcgcgttatggcaaattctgtcgaggcacggcgaaccgtgcccctttctcagag
tagacagttacttcgtgatacgggttgccgcatcgttcagtgccgcttcaacggtttgacgcccagtgatggcgttcagt
accgcactacgggtggcataccagaaggctgccatttgcggaatgtttggcatgatttcgccgttggtggcgttatccat
tgttgctgcaatccgcggatcttttgccagttgctcctggaatgatttcagcgctacggcacccagtggtttatctttgt
tgacctcagccaggccttggtcggtgatcagatagttttccaggaattccgttgccagttctttatttggactcgctgcg
ttaataccggcggtcagtacaccgacaaagggtttagatggctggccatggaaggttggcagcagggttacgccgtaatt
aattttactcttatcgatattggaccatgcccatgggccattaatggtcatcgcggtttcacctttattaaaggctgctt
ctgcgatggagtaatcagtatcggcattgatgtgcttattcttaacgagatcgacaataaattgtaggccagcttgggcg
cccgcattatttacgcccacgttcttcgcatcataaaccccgttttcaaacttgaatgcataaccgccatcagcggcgat
aacgggccaagtgaagtacggttcttgtaggttccacataatggcgcttttgccattagcacgcagtgttttatccagtg
cagggatctcttcccacgtttttggtgcttctttcaccagatctttgttgtaaatcagtgacagcgcttcgactgcaaca
gggtaaccaatcagcttgccattaaagcgaacggcatcccaagtgaatgggaacaatttttcctggaaggctttcgatgg
ggtcagttcagccagtaaacctgattgtgcatagccaccaaaacggtcatgggcccagaagataatgtccgggccatcac
cggttgcggcgacttgtgggaatttttcttccaatttatctggatgctcgatggtcactttgatgccggtatctttctca
aatttcttaccgacctctgccaatccgttataacctttatcgccattgatccagataaccagtttaccttcttcaatttt
ggcaaaagcagaggaagagagcaccagcgtggttaacgccgaaagagccaaaacacgtgcggtcttaccaatgccggatt
tcgtgaagctgcgagtcataatccaatccttttatccaattttgtgggtaccgactttcttgtgagccattagctgcgaa
ttttcagactgctatcgccatgaatcacgaagtagaagggggcgtggcagcgtggccaatgatgacgctagcctggttat
tacctttattacgctgacctggttattacgctgacatagtgggtcacaaagggactctgcctcatcctccccccctctac
gcccccccacgggttattgtgactcagttaacactgcagcctgttttgtggtgttaggcacaataatgtaggtcgaaatt
tgcagagcggatcacgaatttgtctttgtcacggaacttctgccaagagtggtcgttctctcatcctcccatcccctccc
ccatgaaaaactttgttacggatgattaccgaatagtgacactcccgaaatatcagccacatcgagtttaactcccagct
tgtaggaccaggaataatgttgtcagcacgttcgattcctaacccagcgttgtaccgcattcatccggtgagtttccgcg
atggccagggtaatggcgtgggggattatcgagggttgaatggggtgtgcgactcattattaccctgttggatcagtatg
ttgaggcgttgttcaacgtgcagccctatactcaggccgcgacgccgtccggggcaaccttgccactggcttggcggcac
ggcgcgcagcgagagagtcatcagggcactgggggtaatcaatgggtcatgccggggtttgcttccactgtttttcttca
ttcagattcatatgaaaagttgtttgcgcaagcaaaggagtaacgcatggctaatgtaacgctgagcagcgtttataagg
cctttggtgaggctgtgatttccagagacatcaacctggagatcgatgacggtgagtttgtggtgtttgttggcccatca
ggttgcgggaaatcgacgctgctacggatgattgccggtcttgaggacattacctcgggtgaattgttgattggtggcaa
acgcatgaatgaagtgccgccctctgagcgcggcattggcatggtgtttcaatcctatgcactttatccccacttatcag
tggcagaaaacatgtccttcggcctgaaattggcgggggtaaagaaagcagaaatttaccagcgggtgaatcaggtcgca
gaggtgctgcaactggctcacttgttggaccgacggccaaaagccttatccggtggccagcgtcagcgggtggcgattgg
tcgtaccttggtctccgagccagatgttttcctgttggatgaaccgctttccaacctggatgccgcattgcgggtgcaga
tgcgaatcgagatttctcgtctgcataagcgcttggaacgcaccatgatctacgtcacccatgaccaagtggaagccatg
acgctggccgacaaaattgtggtgttggacgccggcaatatcgctcaggtcggtaagccgctggagctgtatcactaccc
agccaaccgctttgtcgcgggctttatcggctcgccaaaaatgaatttcttaccggttaaagtcacggccgctgaacctc
gtcaagtacagatcgaactccctaaccatcagcgggtatggctgccggtggaaggcgatcaggttcaggtcggcgccaat
atgtctttggggatccgcccagaacatctgctgccaagtagcgcctctgaagtcacgttggaaggcgagattcaggtggt
agagcagttgggtaatgagactcaaattcatatccaaatcccagcaatacgccagaacctggtctaccgccagaacgacg
tggtgttggtagaagaaggtgcaacattctccatcggtctgccaccgcatcggtgtcacctcttccgtgaggatggcact
gcatgtaagcggctgtaccaagaactgggcgtctagttacggcgacgcctggttacagagaatgaaagcacgcatgccga
caggcaaatataacaggagattactgatgattactctgcgcaagttaccaatagcactggctgttgccgctggtgtcctc
tccactcaggccatggcggttgatttccatggttatgcgcgttccgggattggctggacggcaagcggtggtgaacaaca
atgtttccaaactacaggtgctcaaagtaaataccgtctgggcaacgagtgtgaaacctatgcggaacttaaattaggcc
aggaattgtggaaagaaggcgataagagcttctatctcgataccaacgtcgcctattccgtttcacagcgtgatgactgg
gaatccactgatccggctttccgtgaagccaatgtgcagggtaaaaacctgatcgaatcattaccgggctccactatctg
ggccggtaagcgtttctatcaacgtcatgacgtccatatgattgacttctactactgggatatttcaggcccaggtgccg
gtcttgaaactatcgatctgggctttggtaagttatcggttgctgcaacccgtaactcagaatcgggtggctcaagcgct
tggatcgataaccaacgtgaaaatgcaaaatatacgattaacaacgtatacgacgtgcgtttggccggtttagaaactaa
ccccggcggttcattggagttaggtgttgattatggccgcgccgatactcaagaaggttactcgttagcaccaaatgcct
ctaaagatggtgtgatgttgaccgctgagcatacccaaagcctgatgggtggcttcaacaagttcgtggtgcaatatgct
accgactcgatgacgtcctataacaccggtcactcgcaaggtacgtcagtaaataataatggccacttattgcgtgttat
tgaccacggtgccatcaatctggctgagaagtgggacatgatgtatgtcgcgttataccaagatattgatttggataaca
ataacggcaacacatggtacagcgtaggtgtacgtccgatgtacaaatggacacctatcatgagtacgttgctggaagca
ggctacgacaacgttaaatcacaacataccggtgagcgtaacggtcaatacaaactgactctggcccaacaatggcaggc
aggtgatagcatttggtcacgtccggcaattcgtgtcttcgcaacttatgccaactgggatgagaagtggggctatagcg
atacaaccggcgtagcacaagacggcactattggtaccaacagccgtggtaagaacaatgaagtcaccttcggtgcgcaa
ttcgaagcctggtggtaacagcgattcttcagccgtctgcgggcggctgtacgttatcttgatgtcttaaccgttttacg
ggtgtgcgggctgtggcccgcatcctactgaccacaagatgtatacccaaaataatttgagttgcaggaaggcggccaac
gctacatgcagcttggagtatgacgggtagattggttaactttgccgaccttgcctgggcaccgttagcgctgacgctca
atgtatgagggtataacaatgaaaaagaatctgctgtcactctgtctggtactggctttagggggcactgcacctctggc
agtacaggccgcatcaaccatttctccggcgaatgtctctattgcgccaacgatcagtaccaccacattacagcagttgc
catggcagcctttggtgccaccggtgacgcaagatattcaacttactgcgggcagcccgcatatttctcagggtgaggtt
gaaggcgcggtagccgcttttgccttgcctgcggatcgcggttcattggaagtcacgctcagcagtttgctcacggataa
gcagctctttacaccgagcgtattggtgttggatgagcaaatgcggccagcggcttattacccgtccagctatttcacct
atgaaaaagcgggcatcatgatcaatgatcgcctgcaaggcgtgatgaaattgacgccagcgttgggccagaaacaaatt
tacctgctggtctataccactcgcgatgatttgaagaaaaccacacaattgctcgatccggcaaaagcgtacgcacaagg
tgtgggtaatgccgtcccagatatcccggaccccattgtcaatcactccccaacagggactttaagaattaaggtaacgt
ctgagcaaggcatgggcaatattatgattggcttgatccagtcggcaccgacctcggctccggtcgtggtgggcagcagt
attcaacccgtggctgcgccacaatcagaaccggcgaaacctgcagcaccgatgctgggtgagactgaaaactacttcaa
ccaggcgattaaagatgcggtgaaagccggtgatgtcgataaggcgctgaaattgttgaacgaagcggaacatttgggct
caacttcagcccgaaaaacctttattggtagtgtaaaaggcaagggttaaatcccggcactgccaaatatggctggatgg
ttggtgcgccttggcgcaccttttttcgtttggttcttataagcggctactgcgcgtcgtcatactgagattgtgcagtg
ctcgctctcttcacgtactcactctcttcacgtactatgtgtacgctccgggtgctgcgcgctggacgcactcaatctga
cttagctcgctacgccttggtttgtggatgacggccgcattcaccctcattcttttttatttaatataacgttgagattc
ggtttgcgttcgattggaattatctgtgagcagagactgaaagacttgcagtatttattaatacacaaatgagtgacatc
aataaacaaattaaccacgccaatgatagccactttttttgtcatagcatgacattaaatatgactggatcctcgcttgt
tgtcg-aaaaaaatcctgtaggaaatttccttaaatttgcgatgaattttcctaatttattgctgttgttttctgatggc
actttaattaagcaagtggaacgcgaattaaaaacacatcttatttgtaatgagtttgttaaaaataaatccaaaatagt
cactgtgtatatcactttgggaaatgatgctctgctattaatatattattctaaccgagtattttataaaaaatcatata
tcaaatgcggcgatatcgcgtgtatgaactatacggtaaatgaggggtatttaactacggagattattttgtggcgttaa
tatatccctggcggcgacacattgaattgcactcaatatcggttaagtgcgcgatgaagataaaaggaatatcaggcggg
ttaaatacactaaaaaccatcagtaaaaaccagcagccaataacctcattggctgctgaagaaatacaatattacgcttc
gatcggcgcacgccagtcatcagcaccagaggtgcccgcggtggtgtgatcccagttaatcttgcggtatgccagtgata
cacggactaattgagtaaactcagccttggtggaatcctgacaatgcggcattttacaatcaatgtcgataatggtggca
tcttccagtttagtcgtgaagaaatgctcttgtttgccttcaatcgaggtgcggtaccacttcaattccactgttggcag
catttcaccagaggctaatgcgttatacagcaatggaacggctttgttgtacgcaacagtgaaacgcaatggtttgtgcg
cacgttggccggaaggctggccggattgaggatcggtaggcaccgtcacaatgtgctcaaactcctgtaccaacatttcg
tcttcatgaccttgaacatagatattaccgacggattcagctgtgaaagcacctgcggtaatattgccctgcgttttccc
tgtgatagagatataagctggagttggcatttttaatatccttgatagtttatttgattttgatcaaaggttagtcactt
ctgctggacatatctgtcagcgttgaatgtaactcgctccaccacttcactttctgattatcactataagcagctttttt
atcagtgccaagtttcgtataaattagcccgcatgttcacggacgaaaaagttataatatttgtataaccagcatattat
gccgcgatatttgctgatttaattcgcaaatgttacaaaactgatcgtgatatcgaatgctgtgtttgcgtaaaataatg
ttttcatacgattttaatttttaaaggaaattattttttatgatcatagatagaatcattatatcgcaataaaaatgcca
ctcatgttttaatataaagaaaagattatagacatttaccttgaaaatagttaactatgcgcacagttgagtcagattaa
tataagaacctccctttctgctgtgggtgacatattggctgacaccccttattagagattaaaaggacgtgtgatgagta
aaaataagcaaagcagtgttgccccaaaagaaaggattaacatcaagtatgtgccgaatactggcgaccaggttgcagaa
attgaattaccgctgaatctgctggttgtgggtgatcttaaaggcgtgcgtgaagagacttcaattgaagagcgtcaggt
tgtttcggtcaataagaataacttcaactcagtcatgaacgaagcaaatatcagtctgagtttcaatgtgcctaatcgcc
ttgaaggtgatggggaagaagacatgccggtcgccttgtcgatcaagggtcttgatgatttctcgcctgacaatgtggcg
aaaaaagttccagagctcaaaaaaattctggaactacgggaagcgttagtggcattgaaagggccattggggaatatccc
agctttccgctctcgtctacaggatttgcttggcaatgaagatatgcgcgagcagttgctgaaagaattggacattctta
atcaaaaataatagctcttcatcaaaagtaatagctcttcatcaaaaataatagctcgggtaagagggaattctacgtat
gcctttacatgaagaaaataccgttttagcggcagaacctgccagtgcaacattcttgctcgacgaaatcatgtcacaaa
cccgtatggcaccgggaaacgatggttacgatatcgctaaacagggtgtggccgcttttattagcagtattctggatacc
ggaaccaacgaagagccgattaacaagctgttagttgaccgcatgatcatcgaactcgacaaaaagttgagtgctcagat
ggacgagatcctacatgctaacgaattccgtgaaatagaatcttcatggcgctcattgaagctgttggtggatcggaccg
atttccgtgaaaacatcaaaatcaatatcatgcatgcaacgaaagaagagttgctggaagattttgagttctcgccagaa
attattcagtcaggcttctacaaacacgtttattcctcagggtacggccaattcggtggtgaacccactgccgcgatcat
tggtaactacgcgttcaacaatagctcacctgacatgaagctcttgcaatacgtaagtgctgttggcgcgatggcacatg
cccccttcttatccagtgtggcccctgatttctttggcatcagcagcttcactgagttacccgcgattaaagatctgaaa
tctgtatttgaagggccggctcacaccaaatggcgtgctctgcgtgagtctgaagattcacgttatcttggtttgaccac
tcctcgtttcctgttgcgcttaccttactcgaccgttgaaaaccccattaaaaacttcaactactacgaggatgtcagcc
ggaatcacgagcatttcttgtggggcaacaccgcattcctgctagcgtcctgcctgaccgacagcttcgccaagtaccgt
tggtgcccgaatattattgggccgcaaagtggcggcacggttcacgatctcccggttcatctctatgaagcgatggggca
gattcaggccaaaatcccaaccgaagttctgatcactgaccgtcgtgagtttgaactggcggaagagggctttatcaccc
tgaccatgcgtaaaggcagtgataacgccgcattcttctcggcgaattcggtgcaaaaaccaaaagtcttcccgaatacc
cgcgaagggaaaatggcagaaaccaactacaagttgggcacgcaactgccgtacatgtttgtcatcaaccgccttgcgca
ctacatcaaagtgctccagcgcgagcagattggttcatggaaagaacgacaggatctggagcgcgagctcaatatctggc
tcaagcagtacattgccgatcaagaaaacccaccaacggatgttcgtagccgtcgtcctctgcgttcagcgcaaatccag
gtactggatgttgaaggtgatccgggctggtaccaggttgcgatgcaggttcgcccgcatttcaaatacatgggggcgag
cttcgagctgtcactggttggccgtttggataaggaataaccgacgatggccgcgcttcttaattgggatcgagggagtt
ctgccagtttgtttgaccgcatacaggggaagggcgctagctcttcctccgatggccgtctgcgtgagctattgaattca
atccaaaagcatttgaacgaggtccttaactctcgtccaggtgcttgccaaagtgcggtcgatctcggggttatcgacct
caatgatgcgaccgccacctcatctgattttcgaaaaagtattgagaaagccattaaggattgtatcgagaactacgaac
cccgaatttctgccgttacagttcaatccttgctgaaccatggcgacccactgcaactgagtttccatattagcgctcgt
gttaatttcgacgatatgggtgatgtcgttgagttcaacattcagttagacaataaccgccgttactgctttaaccagga
aacataatgtcgttcgaaaagtatttcagggacgagctggactacctccggcaattaggacgcgatgccgcaatagaacg
gcctcatctcgctgcatttttatctgagcaaggttctgatccggatgttgaacgtttgctggaaggctttgcttttctaa
cgggcaacctgcgtgaaaaaatcgatgatcaattccctgaattgactcatggtttactgaatatgttgtggccgaactac
ttacggccaataccgagcatgaccatcatcgagtacacaccggatgaaagtgtggtcaccgaggcgacgctggtgaaacg
gggtagccaagtgatgagtatccccatcgcacaaaatggtcagcgcagcgcgtttatcaacagtaatgctcatgccgggc
cacaatgtacttttacgttgtgccgtgatgtgtggttgttccccatgtccatccgggagatctcggcgaacagcagtaac
gaacaaggcattttgagtattcactttgccgccaaagcggaattgaacttacaagacctgcaattggataaattgcgctt
ttatctgggcgaagacaactacaccagcacacaactctatttctggattaaccactatttcgaacgcgctgaactggttg
tcaacgggataaccatcccgatgcctgattttgactttaacccagtgggctttgaacgcgatgatgccctcttgccgtac
ccgaaaaacgcctatatgggttaccggatcctgcaagaatatttttgcttccccgaaggctttttgttctttgatgtcaa
tggtgtggtcgattttccgccgcacttgaatgccagtgaattctctctgaatttgtatttctctcaggcattgccgcctg
aagtgaaagtccgctccaccacactgcggatgaattgcacacctgcggtgaacctgttccaacatgacagtgaagcgatt
gatcttgatggaacccagacggaatatccgctctgtgtcagctaccataatccggatcactacgacatcttttcagttga
tcgggttgacagttggctcagtgaaaaaggtgttcctaaggggcgcggccg
> 3:3398531-3439222 - NC_005810.gbk
atattgctctttaacaatctggaacaagctgaaaattgaaacattacagctgaaatttaccccgccgtagatgtattggg
gtaaagagtaacctgtaatagagtctctcaaataatcgcaacacaagatgtactgtcagcaatgacaagacaccttcggg
ttgtgaggttaagcgactaagcgtacacggtggatgcctaggcagtcagaggcgatgaagggcgtgctaatctgcgaaaa
gcgtcggtaagctgatatgaagcgttataaccgacgatacccgaatggggaaacccagtgcaatacgttgcactatcgtt
agatgaatacatagtctaacgaggcgaaccgggggaactgaaacatctaagtaccccgaggaaaagaaatcaaccgagat
tcccccagtagcggcgagcgaacggggaggagcccagagtctgaatcagtttgtgtgttagtggaagcgtctggaaagtc
gcacggtacagggtgatagtcccgtacaccaaaatgcacaggctgtgaactcgatgagtagggcgggacacgtgacatcc
tgtctgaatatggggggaccatcctccaaggctaaatactcctgactgaccgatagtgaaccagtaccgtgagggaaagg
cgaaaagaaccccggcgaggggagtgaaatagaacctgaaaccgtgtacgtacaagcagtgggagcaccttcgtggtgtg
actgcgtaccttttgtataatgggtcagcgacttatattttgtagcaaggttaaccgaataggggagccgtagggaaacc
gagtcttaactgggcgtctagttgcaaggtatagacccgaaacccggtgatctagccatgggcaggttgaaggttgggta
acactaactggaggaccgaaccgactaatgttgaaaaattagcggatgacttgtggctgggggtgaaaggccaatcaaac
cgggagatagctggttctccccgaaagctatttaggtagcgcctcgtgaactcatcttcgggggtagagcactgtttcgg
ctagggggccatcccggcttaccaaaccgatgcaaactccgaataccgaagaatgttatcacgggagacacacggcgggt
gctaacgtccgtcgtgaagagggaaacaacccagaccgccagctaaggtcccaaagtcatggttaagtgggaaacgatgt
gggaaggcacagacagccaggatgttggcttagaagcagccatcatttaaagaaagcgtaatagctcactggtcgagtcg
gcctgcgcggaagatgtaacggggctaaaccatgcaccgaagctgcggcagcgacacttaggtgttgttgggtaggggag
cgttctgtaagccgttgaaggtgacctgtgagggttgctggaggtatcagaagtgcgaatgctgacataagtaacgataa
tgcgggtgaaaaacccgcacgccggaagaccaagggttcctgtccaacgttaatcggggcagggtgagtcgacccctaag
gcgaggctgaaaagcgtagtcgatgggaaacaggttaatattcctgtacttggtgttactgcgaaggggggacggagaag
gctaggctggccgggcgacggttgtcccggtttaagcgtgtagggggagtgaccaggtaaatccggttgcttatcaaccc
tgaggcgtgatgacgatgcaccacggtgcagaagcagttgatgccatgcttccaggaaaagcctctaagcatcaggtaac
attaaatcgtaccccaaaccgacacaggtggtcaggtagagaatactcaggcgcttgagagaactcgggtgaaggaacta
ggcaaaatggtgccgtaacttcgggagaaggcacgctggcgttaggtgaaaggactagctcctggagctgaagccagtcg
cagataccagctggctgcaactgtttaataaaaacacagcactgtgcaaacacgaaagtggacgtatacggtgtgacgcc
tgcccggtgctggaaggttaattgatggggtcagccgcaaggcgaagctcttgatcgaagccccagtaaacggcggccgt
aactataacggtcctaaggtagcgaaattccttgtcgggtaagttccgacctgcacgaatggcgtaatgatggccaggct
gtctccacccgagactcagtgaaattgaactcgctgtgaagatgcagtgtacccgcggcaagacggaaagaccccgtgaa
cctttactatagcttgacactgaacattgagccttgatgtgtaggataggtgggaggccttgaagtgtggacgccagtct
gcatggagccaaccttgagataccaccctttaatgtttgatgttctaactcggccccatgatctggggtgaggacagtgt
ctggtgggtagtttgactggggcggtctcctcccaaagagtaacggaggagcacgaaggttagctaatcacggtcggaca
tcgtgaggttagtgcaaaggcataagctagcttgactgcgagagtgacggctcgagcaggtacgaaagtaggtcttagtg
atccggtggttctgaatggaagggccatcgctcaacggataaaaggtactccggggataacaggctgataccgcccaaga
gttcatatcgacggcggtgtttggcacctcgatgtcggctcatcacatcctggggctgaagtaggtcccaagggtatggc
tgttcgccatttaaagtggtacgcgagctgggtttagaacgtcgtgagacagttcggtccctatctgccgtgggcgttgg
aagattgagaggggctgctcctagtacgagaggaccggagtggacgaatcactggtgttcgggttgtcatgccaatggca
ttgcccggtagctaaattcggaagagataaccgctgaaagcatctaagcgggaaacttgcctcgagatgagtcttccctg
gggcttaaagccccctgaaggaacgttaaagactatgacgttgataggctgggtgtgtaagtgcagcgatgtattgagct
aaccagtactaatgatccgtgaggcttaaccttacaacaccgaaggtgttttgaattgagagagattttcagcatcgttc
cgagattgtgttgactggctgacaagtgttgcttgtttgcgggttaattgaaacagaatttgcctggcggccatagcgcg
gtggtcccacctgatcccatgccgaactcagaagtgaaacgccgtagcgccgatggtagtgtggggtctccccatgcgag
agtaggacactgccaggcatcaaatttagttgtgctgatatggctcagttggtagagcgcacccttggtaagggtgaggt
ccccagttcgactctgggtatcagcaccagttacatggattaaattcggcagtagtagaaaagaatttacctggcggcaa
tagcgcggtggtcccacctgaccccatgccgaactcagaagtgaaacgccgtagcgccgatggtagtgtggggtctcccc
atgcgagagtaggacactgccaggtatcaaataaacagaaaggccatccattagggtggccttttctgtttttgcgatcc
gtcctaaatagttttaacaaactctagtgactcgatcttgagtggttaagtggttaag--------cggtaagaataggc
aaggaggcgtaagacgttcatatatagcgtaattctagcccctatcaacgttattttaatatagaaaatatggcgtattt
acgatcttgcctatcctctccattgataaaaaatctgttttatagtccgctgaacaaaggaattaccgcacttaagggca
cttcg---------------------------------------------------------------------------
--------------------------------------------------------------------------------
--------------------------------------------------------------------------------
--------------------------------------------------------------------------------
--------------------------------------------------------------------------------
--------------------------------------------------------------------------------
--------------------------------------------------------------------------------
--------------------------------------------------------------------------------
--------------------------------------------------------------------------------
--------------------------------------------------------------------------------
--------------------------------------------------------------------------------
--------------------------------------------------------------------------------
--------------------------------------------------------------------------------
--------------------------------------------------------------------------------
--------------------------------------------------------------------------------
--------------------------------------------------------------------------------
-----------------------------------------------gtggcttacggcactacggcttcaacagcatat
tttccctttgtctgattttgttagtcgtgaatcgctccgcttcccacagatactttgttgccacacaattgccgtcaaat
gggcaatatgattccgataaaaatgtcactgatgagtttaaaatttaagctgttaagcagacaccttatactggtgttga
tactaatgagtgtcctgaagttgatagctttacccaaacaatatatgcgataagcaacgttatatacgataagcaattta
aagctattctctagtgccccctttcccgccttatataaactcactgtaatgaactcactgtcgcgatgaaacattttcag
gttgttacagttcgctcgacttttcatctaagatccgctatcttcaggcatctagaagtctaaacgtataaacggatata
ttgaggatgtaggcatgccaattcgggttcctgatgaattacctgcagtgagtttcttgcgcaatgagaatgtttttgtg
atggcttcatcgcgtgctaaaactcaggaaattcggcccctgaaggtattgattttaaatctgatgcctaaaaaaattga
gacggagaatcaattcctacgtttactctctaactcgccactccaggttgatattcaattgttgagggttgatagtcgtg
agtctaaaaatacgcctacggagcatctgaacaacttttactgcgattttgaggacattcaggaccagaattttgatggc
ttgatcgtaaccggcgctcctctgggtttagtcgatttctgtgatgtggcttattggccacaaattgaacgtattattgc
ctgggcaaaagagcatgtgacatcaactctatttgtctgttgggcggtgcaggcggcgttaaatatcttgtatggcatcc
cgaagatgacgcgcgaggtcaaactctctggtatctatcagcatcaaacactcgaaccgctggccttattgacgcgtggt
tttgatgaaacatttctggctcctcattcccgctatgctgattttcccgttgaagtccttcaacaatatactgatttgga
tatcttagtgtcgtcagaagaggctggggcttatctgtttgccagtaaagataagcgggtggcttttgttaccggtcatc
ccgagtatgatgtcgatacgttagcgggtgaatatcagcgtgatctggctgcaggccttaacccacaagttcctcttaat
tatttcccttctgacgatgcatcgttacgaccaaaagcatcatggcgcagtcatgggcatctactgtttgccaattggct
caactactatgtttaccaaattacgccatttgatttgcgacatatgaatcctacccttgattgatttttccccttctcga
tgttcatcgtcgcatagatgctaattatggcggctgaatcgaggccgcctattattttcttcccttccaattaccttttt
ccctccctaaatctggtccgatctcttttctaaacaatgagttatagccattaaaaatcaataatggaatctgattccta
tcatttccaatccctcctagatgttaacgatatgataaataaagattaaaaaaatattttccataaaaatggaaatcgtt
tttgattttatgaattaattgattattcttatttctgtcgggtgaaaaataaccataaaattctgccttttttactggca
gggacacgttacctgatgataatccaagagtgacgcgaggtcagcgttaaggtggcagcagtaacattgggaaggggaat
agcaatgagacaacagttagcgggcacagagttagttttcacccagccttttaatgctgctgagcggcaggttttaccgg
ataaagccatcgagtttctaaccgaattagtggtgaaatttagcgaatcgcgtaaccaactccttgccacaagggcatct
tggcagcaaaccatcgatcagggggcgttacccgattttattttggaaactaattccattcgtgatggtgattggaaaat
ccaaggtattcctgctgacttacgcgatcgtagagttgagatcaccgggccagtagagcggaaaatggtgatcaatgcgc
ttaatgccaacgtaaaagtttttatggcggatttcgaagattcactggcacccagttgggataaagtgattgatggtcaa
attaatctacatgatgcggtgaaagggacaatttcctatacgaatgaatcgggcaaggtctatcaattaaaacctaatcc
cgcggtattgattgcacgtgttcgtggcctgcacttaccggaaaaacatgttaaatggcaggacgaggcgattcccggtg
gtttattcgatttcgctttgtatttctaccataactatcagcaactgctggcgaagggcagcggcccttatttctatttg
ccgaagatgcagtcataccaggaagccgcttggtggagcgatgtgttcaattttaccgagcagcgctttggtctatcgca
gggcaccattaaggcgacggtattaattgagacattacccgccgttttccaaatggatgaaattctctaccacctgcgcc
accacattgttggtctgaattgtgggcgctgggactatatctttagctatataaaaacattgaaaaaccaccctgaccgc
gtgttaccagatcgccagtcagtcacgatgaataaaccttttcttagcgcgtattcccgtttgttgatcaagacatgcca
taaacgtggcgctttggcgatggggggaatggccgccttcatcccggataaagacgcagaaaagaataagttggtgttgg
ataaagttcgtgccgacaaagagttagaagccagtaacggccacgatggaacttgggtggcgcatccgggcttggcagat
acggtgatggacgtttttaacaaagtattaggttctcggcctaatcaattagaggttagccgcgaacaggataaacctat
caccgccgctgagttgctggaaccttgttctggcgagcgcactgaagcagggatgcgggccaatatcagagtcgcggtgc
agtacattgaagcatggatatcgggtaatggttgtgtgccgatttatggcttgatggaggatgcggctactgcagagatt
tcccgcacttctatctggcaatggatacatcatcagaaaagcctcagtaatggccagacggtgactaaagagctgttccg
cagcatgttgagtgaagaaattcaggttgtgaagcttgagcttggcgcagagcgttttgatcgcgggcggtttgaagaag
ctgcacgcttgatggagcgtattacaacacaagacgagcttatcgacttcctgacgttgccgggctatgcattgcttgcc
tgagccatcctattgaaccctacaaaattgaattataaggaacatcgccatgacgatctctcgtactcaacaaattcagc
agttggaacaggaatggacatcgccgcgctggaaaaatatcactcggccttatagcgccgaagatgtcatcaagctgcgt
ggttcggtcaatccagaatgtacgttcgcacaaaatggtgccaaaaaactgtgggaattgctgcacggcgggtcgcgtaa
agggtatatcaactgtctgggggcattaaccggtggtcaggcgctacaacaggcgaaagccggtgttgaagccatttata
tgtcgggatggcaggtggcggctgatgctaatacggcatctagcatgtatccagatcagtcactgtatccggtcgactct
gtgcctgcggtggtgaaacgtatcaacaatagcttccgccgcgctgatcaaattcagtggtcgaataatattgagccagg
tagtaaaggctataccgactatttcctaccgatcgtcgcggatgcggaagcgggttttggcggtgtgctgaacgcgtttg
aattaatgaaagcgatgattgaagcgggggcggcaggggttcattttgaagaccaattggccgcagtgaaaaagtgtggg
catatgggcggtaaggtactggtgccgacacaagaggccattcaaaagctggttgctgcccgtttagccgcagatgtctt
gggtgtaccaacgctgttgattgccaggactgatgcggatgcggctgatttattgacctcagattgcgacccctatgacc
gggagtttattaccggcgaccgtactgctgaaggttttttccgcacccgtgccggtattgaacaagcgatcagccgtggc
ctggcgtatgccccttatgctgatttggtgtggtgtgaaacctcgacacctgatctggctctggccaaacgttttgccga
tgctgttcatgctcaattccccggaaaattactggcttataactgttcaccctcctttaactggaagaagaatctgaccg
accagcaaattgccagcttccaagatgaactctccgccatgggctacaaataccagtttattacgctggcgggtattcat
agcatgtggttcaacatgttcgatctggcccatgcgtatgcgcagggtgaaggcatgaaacactacgttgagaaagtcca
gcaacctgagtttgcctctgtggaccgcggctacacctttgcttcccatcagcaagaagtggggactggctacttcgata
aagtcaccaatattattcaggggggcgcatcatctgtaacggcactgaccggttcgacggaagagcagcagttttagcca
cgattgagtgagtgtggtcttatcaggagcctgcttatgcaggctcagactgctgacaaaccccgatgacgcgatcttga
acggtgaggataggcagaggagtaaagcgtccgcgccaaggatggcgcggctcgagcctacatggatgtatttacggcgt
ctttacgatctgcctgttctctccgtcgcgggcactttgtcaataacctcagcctgcttatgcaggctccgttttgtacg
gtagggggcagcatggtggcaaagctagaacaacttatcgctcagaccattttgcagggatttgatgcgcaatatggccg
ttttctggaggtcactgccggtgctcaacaccgttttgagcaggccgattggcatgcggtacagcaggcgatgaaaaagc
gtattcacctttatgatcaccatgtgggtttagtggttgagcaactgaaatacattacggatcaacgccattttgatgtg
gaatttttggcgcgggtgaaagaaatttataccgggctgctaccggattatccgcgcttcgaaatcgccgaaagcttttt
taattcggtttattgccgtttatttaaacaccgcgatttaacgcccgataagttgtttgtttttagctctcagcctgagc
ggcgcttccgtgagatcccacggcctctggcccgcgatttcatccctaaaggggatctcagtggtatgttgcagatggtg
cttaatgatttatcactgcgcttacattgggaaaatttgtcgcgagacattgattatatcgtgatggccatacggcaagc
ctttaccgatgagcagctagccagtgcgcattttcaaatagcgaatgagttgttttaccgcaataaggccgcttggttgg
tgggtaaattgaggctgaacggtgacatctatcctttcttgttacctattcatcacaatgagtctggtgagctatttatt
gatacctgtctgaccagcaaagcggaggccagtatcgtgttcggcttcgctcgttcttattttatggtctatgtgccgct
gccggctgcaatggtggaatggttacgggaaatattaccgggtaaatctaccgctgagctgtatacggcgattggctgtc
agaaacacggtaaaacagagagttatcgcgagtatttggcttttattcatcaatccagtgaacagtttattattgcacct
ggggtgaaaggcatggtgatgttggtctttaccttaccgtcatttgatcgggtatttaaggtgattaaagaccaatttgc
accacaaaaagaggtcactcaagcacgagttttagaatgctatcaattagttaaagaacatgaccgggtagggcgcatgg
cggatacccaagagtatgaaaattttgtgattgataagcaccgtatcagcccagaactgctggcggagttgcaacatgaa
gtacccgaaaaactggaggatttaggtgacaagatcgtcattaagcacctgtatatggagcgaaggatgaccccgttaaa
tctctatatggagcaggcagatgatcagcagttgaaggatgctattgaggaatatggtaacgccattaaacaactggctg
cggccaatattttccccggtgatatgttatttaagaacttcggtgtgacgcgccatgggcgggtggtgttctacgattat
gatgaaatttgttatatgaccgaggttaatttccgcgatattcccccaccgcgttatcccgaagatgagatggccagtga
gccgtggtacagcgtgtctcctaatgatgtttttcccgaagagtttcgccatttcttatgcagtgaccggaaagtcaggc
acttttttgaggagatgcacggcgatctgttccaggccagttattggcgcggcttgcagcagcgtatccgggatgggcat
gtggaggatgtttttgcttatagacgaaagcaacgcttctcccagcgggctttaaattaacggcgactgcgcgctgaacg
tactcagattaacgtagctcgctacgcctctatttatcgcgtctttacgatcggcctgttctcgccgaacgacaaatttt
tcctttatttttcattctattatttaaccccggttcccccaccgtaagattgggtaatctctttcgccgcgtggatgacc
agtgcacccagctcggtgacgcgatcgtcggtgatccgtgatattgggccggagatagaaatcgcggcgaaggcttcgtg
gtgctcatcgaacaagcaggcggcgatacaacgtaggccgagggcgtgctcttcatcatcaaatgaataaccttgcttgc
ggatcagcgctagattttctttcaggctggttggattggtacgggtgtgctgggtgtaagcgtgcaacccctttttatgt
aacaactgaaccagttgatcgtccggcagggtggagagaaaggctttgcctgccccggaggcatgcatggggagcttgcc
tccaattggtgcggacatccgcatcagcgcggtacattgcacttgatcgataattattgcctggtaatcgctgtgatcga
gtaccgccaaattgacggtttcgccagattcatccattaaacggcgtaacattgggtggaccatcgccagtaaattacgg
ctttgcaggaaactgctcccgacaataaaggcgt--gggcccccatggtccatagccctaaatcgccgacctgacgaaca
aaaccctgctgttgcatggtcgtgagtaaacggtgggtggtcgaattgggtaatcccgcctgttgggctaaatcagtcag
ggcgacgttcccatcagattcggaaatatattccagcaatttaaggccgcgagtcaatgattgaacttggcccgttgctg
caggtgtattctgtgtggctgccttgggtttctttccccgtttaatcggaatcggtaacgccataaatcagcccctcaaa
tatttttatggaattcattttcgtttttcaattatgcatgtaaaccgctaaaaatactcatccgatgagtcgacttttct
acctgaaaaagtctcaactgtgagcggactcattacgtttgcaacttgtgctaggatgacggattagttttgcggcgtgt
cgtccggacacggcaggcaatagggtgaagaggcgaatgtggtggatacagtaatcgataataaggtcaaggaattgcac
cagcagttggcgcaacgcattttggtactggatggtggtatgggcaccatgatccagagctaccgattagaagaagcaga
ttaccgaggcgcgcgttttgctgactgggcaagtgacctaaaaggtaacaatgacctcttggtgctctccaagccagaag
tcatcacggcgatccataatgcctaccttgaagccggtgctgacattctcgaaaccaatacctttaactctacctccatt
gcgatggcggactatcagatggcgtcactgtcggctgaaattaactatgaagccgcccgtctggcccgtatctgtgccga
tgaatggagcgcccgcacgccagaaaaaccacgttatgttgccggggtgctggggccaaccaaccgtactgcctccatct
cccctaaagttaatgacccggcgttccgtaacgtcagttttgatcagttggtcgaggcctatcgtgagtctacccgcgcg
ctgattgaagggggtgttgatttaattatgatcgaaacggtcttcgatacgttgaatgcgaaggccgcgacctttgcggt
tgaaagcgaattcgaagtgatgggcgtgctgttgccggtgatgatttccggcaccattaccgatgcctccggccgtacgc
tgtctggtcaaacgacggaagctttttataactcgctgcgccatgtcaaaccgctgtcgtttggtctgaactgtgcgctg
gggccggatgaactgcgccaatatgttgctgagttatcgcgtatctctgaatattatgtcagtgcgcacccgaatgccgg
tttgccgaatgcttttggtgaatatgatctggaagccaaagagatggctgagcagattggcgagtgggcacgtgccggat
ttttgaatattgtcggcggttgctgcggtaccacaccccggcatattgcggcgatggtcaacgctgtcgctggggtgcct
ccgcgcccgttgcctgatattccggttgcctgccgtttggccgggctggagccactgactatcgatgccaataccctgtt
tgtgaacgtcggtgagcggaccaacgtcacgggttcggcacgctttaaacggctgataaaagaagagaagtacggagagg
cgctggatgttgcccgccaacaggtcgaaagcggcgcgcagatcatcgatatcaacatggacgaaggcatgttggatgcc
gaagcggccatggtgcgtttccttaatctgattgccggggagcctgatattgccagggtgccgattatgatcgactcctc
aaggtgggatgtgattgaaaaaggcctgaaatgtattcaaggcaaaggcatcgtgaactccatttcgatgaaagagggcg
ttgatgcctttattcatcacgccaaactggtacgccgttatggtgccgccatggtggtcatggcctttgatgaaaccggg
caagccgatacccgcgcacgcaaaatcgagatttgccgccgtgcgtataaaatattgacggaaaccgtcggtttcccacc
agaagatattatcttcgatccgaatatttttgccgtagcgacggggattgaagagcataacaattatgccgtcgatttta
ttgaagcctgtgccgatatcaaagccgagttgcctcacgcgctgatttctggcggtgtctccaacgtttccttctctttc
cgagggaatgatccagtacgtgaagccattcatgcagtgttcctctattacgctattcgcaatggcatggatatggggat
tgttaacgccggtcaattggcgatttatgacgacctgtctgatgaattacgtgatgcggtcgaggatgtgatcctcaacc
gccgtgatgacagtactgagcgcctgctggatttagcagaaaaataccgtgacagtaaaagtggcgaggtcgcgatccag
caagcagaatggcgtggttggccggtggtgaaacggttagagtattcgctggtaaaaggcattactgaatttattgagct
ggataccgaagaagcgcgccagcaggcagatcggccaattgaagtgattgaagggccgttaatgtctgggatgaatgtgg
ttggtgacttgtttggtgaaggaaaaatgttcctgccacaggttgtaaaatcagccagggtaatgaaacaggcggtggcc
tatctcgaaccttatattgaagccagtaagcagaagggtaccaccgccggtaaaatcttattagcaaccgtcaaaggcga
tgtgcatgacatcggcaagaacatcgtgggtgtggttttgcagtgtaataactatgaaatcatcgatctgggcgtgatgg
tgccgacggaaaaaattctgcgcactgcacgggaagagaaggtggatattatcggcctgtctggtctgattaccccgtcg
ctggacgagatggttaacgtggcgaaagagatggagcgccaaggctttacgctgccgttgctcattggtggcgcaacgac
atccaaagctcacaccgcggtcaagattgaacaaaattatagcggttccaccacgtatgtctctaacgcctcgcgcagtg
tgggcgtggtatccgcgttgctatcggatacgcaacgggaggcatttgtggcaaaaacccgcaaagaatatgagactgta
cgtatccaacacgcccgtaaaaaaccgcgcaccccgccggtcagtttgcaggctgcacggaataacccaacggtgattga
ttgggagaactacactccgccagtggcccataaattgggggtacaggtggtggaggccagtattgaaactctgcgcaact
atatcgactggacgccattctttatgacctggtcgttggcaggcaagtatccgcgcattttagaagatgaggtggtgggg
gaggaggccaagcgcctgctcgccgacgccaatgctttgttggataaattgtccgccgaggatctgctgcatccaaaagg
cgtggttggtctgttcccggctaacagcgtcggcgatgatatcgaaatttaccgtgatgagcggcgagatgaggtactgg
ccatcagctatcatttacgccaacagaccgaaaaaaccgacttcccgaactactgtttagctgactatgtcgcgcctaaa
tccagtggtaaagccgattattttggtgcgtttgcggtgaccggtggcttggaagaagacgcattggccgatgcttatga
tgcgcaacatgatgactacaataaaatcatgattaaggcattatcagaccgtctggccgaagcctttgccgagtatctgc
atgagcgagtacgtaaagtgtattggggttttgcaccgaacgaaaatctgagcaacgaagagttggtgcgcgaaaattat
caggggatccgcccggcaccgggctatcccgcttgcccggagcacaccgagaaaggccaaatttggcagttgttggatgt
cgaaacccacaccggtatgaaactgaccgaatcctacgccatgtggcctggggcttcggtatcgggttggtatttcagcc
acccagacagcaaatattttgccgtagcacaaattcagcgtgatcaggttgaggattatgccgcccgtaaagggatgccc
actgccgaagttgaacgctggctagcccctaatctgggttacgatgcggattgatgtgcgtttaaaggcgagataatgtt
gatctaacgagggggataaaccgtgattggtttatccccttcgatatt-----acagtttaattaatggattgatcattc
tctggtgataccacccgttgcatttttctgttcagatttaccatgtccactgaccagcggtgccttgccatccattacat
ccttagcgccatcgctaatcatatccataaccgatgaagaagcgttcaatcgtgcacccccttcggtatatttcccgttg
atatcctgcgtctctaacccattggtttttagcttaacatccgaatttttactggatattttcccgccaaccaggtcagt
tttacccttaacggtcagatccacattctgtgtaccccggatagctgattgctcctcaaccccttggctctcgacaacct
ctacgttcgctttgacgctgccgttacccccgacgacttgttcatcctgtaccgcgcttttgattttcttaccgacagat
ttagcccctttctgccaccatttatctttggtttccttcttctcatcggcttcgctgatcttcactgtttgaccgtcttt
ggtatagctgatggtctggacgctatcgtccttttcttttcctaaggtgttgaatttattttcgactttgtcgaagatct
tggtagatttctcttccagtttattcttgattttatcagacataattgggctggcattcgctacctggctgatcaaactg
tcttgttttgcattactgtggctgccgccaagtgcggcagaaacattgactttattgagtctgttttcgcggctaatgac
gtttagatccccaccgatttgcccactaatctggttagcctggagtactgcgcctgccaattcggtatttttagcgctgt
tcagggtcaccttatcactgttgatatgggtgttttgttgcgtcacagagtccagtttatcaacaccgccatcgagtttg
atggccgcattatggattttcttggcgctatctttatctacaacaccttgatcatcgcttttaatggtgtttttctggct
gccattgaggttggtgttaacattccagttatttttgtgctctttatcctgagccgattccattacgatcccgccattat
ccgcgttcagaatggtctcttgactgatgatgttggtattttgcagatggatggcttgctgatctttaccgtctgcctta
atggtcaccgcgccattactgttaataatgccgccctgatgtgtaagactggtctcatcagtgtttttaacgttggcttc
tgctcctgcgctgaaccctttgttgttagtatgcgtttttgtgccatcatcattttcactggtgctgttacttttgcttt
ttcctgccttgacgctggcagaccaggtcatatcttgcttagaactttgtgactgtgccgcttggaagtctacttttcca
ccggcggtaagttgaacatcaccggtagcggcatttttactgccaaactcggtaccttgcagtgttaaatcttttccagc
gttcagctcgatgccttgcttaccgtgtagatggctgacttgggcaatatcggcactggtgctgccttgactatggccgc
cgcccaagccgccgccaaagtctttactgttcggcttagtaccgaagtttgctttggcgtttgcatcaatcttattgtgg
ttttcactgaggtggctggttgcttgttcaaatttaatctcttcgcctgctgtgatagcgatttttccatcaccagaatc
aagatcagtcccttgataacgggcgttttcttgtacgttgataataatatcgccaacagctttcatgctgccagtttgag
cctgctcggccttaacctcttgctgtttattttcacccttaccttttgcatcaacattgatgtcttcgcccgtagtggta
taaattcgcatatctacgccgcccgatacgactttttctgattcttcagcacgattaaccgcagattcaaaagtgtggtt
ggcagcatcaatctttattccacctttgtcagcttggtagtgagtt--------------------ccttgatccttgac
atcctcttttgctgtgatgctgatatcaccactttttattgatgtcactaccgcttgagaattactggatttattctctt
tttcgccaacattaacggagaggtctacgccggcattgactgaatctggcgcgacatttcctacgttttcaataacgcca
ccaacatcc-aattttttaccactttctatcgtcttttcgacaggacgagtaacaccgtcataagcgatattaccaccat
atttaacatcgacagtgttggtggttgtggtggtggtttcactgttttctgcggctaaattattaacgttagttgcattc
gccgcgtaactgccttcgacgttatgatcggtgccttggttagttatctcttgtttggcgttgagattcagatcgccttt
cacgtcagtatgggaaacgaccgcagttgatttctcgctgtccgtcttcgtctcttcataactcacccccgcaccgctac
ccgctttatccatcccaccggtatagtgagcattcacacccacggtctctttttctttattgctggtggtggtgtcttgt
gcagcgacaaaagagacgttttcagcagtgatatccgcatcgcctttggtggtattgagttgtgacccagtgaatgtcac
atctttgtctgcctccagtttgacggtgcccccctcgagagtagagccgtgatttatcactttctccgttttttcactct
cgctggtgtgttccacttttagccccgcttgatactgatttttaccgtcatcactggtaaaaccatcaattgtcagtagg
gttttttgttcatcgatcttttgtttttcctgcgcagcggcgacattgatatcgcctaaggtctcaatgcctaattcacc
ggcgctttttaccaagctgccaatcacatcgacatcttttttactgatgattttcaggtttgcttcagagacgacttcgc
taccggtagatttttcttcactgttattggcttttttggaactgccggtaatatcaaatgctacccccgtacgctcatca
actttattggttgtggtactgatggcgttatcgattttgatcccaccctctttagcttgaacaaaaccatctttagttgc
ttttactttactgccagtaatagcaacgtcatctttcacgctgatgagtatattaccgtcagcggttatttctgagctat
ggctggtttccgcatacttatcgttattattgtgatcgacaccaccgagtcccaagtttctttcatgtttaccgtcggtt
gtttcctgattactggttttttgtaccccaatcttaacgtcgttggcatcgattacgacgtcaccccccgcagaagcttt
gattccctgagtcgtgattttattttctgcggtgaggcccaaattcttaccggcctcaagtgtggttttattgagtgttt
gtttggtggttttattattccaagattcatctttgaccatatgtttataattatggccgtagtcgtgaattgaattctct
tcaatagcaccgtctatgtgtaaatcttttttggctttgatggcaagatttttacccgcggttattgtggcagccgacag
tttaatatcatcttgagttgattcaagagaggcattatttttcgctgtaatggtggtgccaatactggtttgttgtttct
cctctttattttcagaccaattccacttaccaaggcccagcaccccatttccaccgtctgatgaagattcttgttctgtc
ttggtgaggattctctcatccaataccaattcacctcctctcaacgtcacattgtcagcatcgatttttactgcggaaag
ctgattctttttattggcaacgatagcaatatttttgccttttaactgagtgcgttccagactctgcgtaacacccccat
tgtcttcatttttatgaagattaccgaatgcctggatgctattggcgttgatgttgatatcattaccccctaatttggcg
gcttctaattgcagctttcctttgatagtggcgtttatttcttcgctaccgtttagactcccggcaatttttaccccact
gccttcccgagtgctgactaaattaatccggcctgattgcatactgccaagatatttaccatcaatagattcttcacttt
cacttgaaaacaaactgctaaaccatccccccaaactggttggacgatttggatgatcttcttggcgagactctaatatt
tgcccatcagttgaaatttggttattacctgataaggcattaatggcttccgttgaggtgaccatacctgtgacctcaat
tctgggtgcgatcagatccaatattttattagcagttagccccttatcttgaattatcaaccaattattgttattgaaag
tttcaaaacccttcagcgatccttgttcaatcaagggattacccacgaccagtgactcgcggttggtattcataaaacca
cagccattacaggtgatgccatttgggttggccagaatataatccgccgtcataccaaaaatttcttgttggcccaataa
cagagaaggattacggctgatgacttcattaagaataatactggccgcttgaccgtttaaattttggttagcggctaact
gcccggcaagtattgagttacctgcactggtggcgttattcagtaccgcccccttttcgccaacattaaaatcctgaaat
tggttatgtgataagccggaggctgacggttgcacgatattaattaccgatgtgccatttaccgagctaacatccggttt
atgtgcagaatcgcctgctccgacaataccggcggcataacaggtggcaacagaaaccgaaataatggttaccgccgccg
ccaatttccctgccggtgagagcttaaaggtgtgtttcttcatttttacatctccattttggggtgatatttcctggtat
gagtaacaaggtgttctcaagggaaaattgcattaaaagcggtaagaaaaacgcgccagaatttgtgttggatcgttaat
cttcgatgggccggagagtaaccggccacggctggcttctatatccaaggtggcattctggtaattaaggctgacgccag
cgcttagccccatagcgctgacccacccctgtggtttttgctggagacggcccgtatcaagccctacgcgaggggttagc
gtggcgtcacccaaggtgaaacgacgggagagggtgttttgtaaataccagccttggtcggcggataaggtattgcggct
aaagccacggatggcactgctgtcagtgatgctgagccattccacgccgggtaaccggtcacgggtgtactggccataaa
attgattgctgaacagataggtatcatcaaacagtgcaaagtagtgattggaggtaattgaggtcttagctttagtgaat
tggctatcttgatagttcgctaatgggccatttgagcgctccgcgcccagccaaggcaagccctgctcaaggctgacatt
gatattgaataagcccatgggcaggacgtgcaggtgattaaggcctaattcaaagattgttagcgtcgggctgctgatag
caattttttcttcattcagataattactggcccgtttataggttaattgcgcacttagcccattaatctggctttgatcg
cgatagaaaacataatctgcccgtaaaccgtgttgctgtgtttctccatgtaacttggctgtattaaactgcaatttcat
tggataacggtattcggcataactaccaaagccactaaaggtcaaggcaccgtaagggaccgaataaaacattgagtaag
cacggctataattatgttgggggcgatcaacggtattgctgatattgatactgacggaatccgataagcccaacggatta
tcgaaagataaggcgttgcgacttagccatttaccggtatttttattaccgtaattgtccatcgaggtggtcaaatgcca
gggcgttgacggtgtattatgcagtttaagaatagaaccaccgggtagtgttccgggcagaatatcgacggtgactttat
ttgagggcaaacggtttgcctggtccagtccttgatcaaggcgagtaatattgagcggcttgccgatcatattcgggaat
accgtctcgccatctaacccggtgtccgtgctatcaatcgcttcgacaaacccttcggtaatatccagacctaattttcc
gtcagcatctggtggaataaattgaatccgcgccgtgatataccctttatccatatagatatgagtgagttcacgggtca
gaaggttaatattatcaggatgaatacattgttcagggatcgcacttaattcacttaaatcatcctctgttaataaggtg
atcccctgaatataaacgccattaatgggtaggcactgcgtatcttcgggtaacaccggtgcaggggggggggggggccg
gacgagataattcactttgtccggtgttgtgttgtgtgatctgttggtggcgtttttcttctactagctgattaatttct
ttggcattattttgtagtgactggcgagattcattaatggaagatggggtctctatggccaaaggcgtctcggcttgagc
gccagtactgagtacaagccataacgcagtacgttttctaatcataatatctgattgagaaatagactgaccgaacaaat
ttatttgcaggcgcagctctttctgtccctgagtcaaattgacgggcagcacaattaccgtccctgaacaatagagaacg
acggataaacaacgggaattaagttgttggcaggaagtaaaatataacagtgaaatatgaatataaattttgcgaagagt
gagtgatttttgcgttatttaaagcaaattaaggttaatcacggatattgctgttttctattttgtgtttacgggtgagg
ggcataaatgtcagtgtcagagatgaaggtcgtgttagcagtgaatgcccgatgatctcaggcatttttctgaggtttaa
ttattttttatctgttttaaccggtttacctgaccagtagccggccagcagggaaagtacacgtttgaaatcatccggtt
tggtgtgaaccagtcaggtttaattagcagataaattaatgtgttaatgtgctctcttacacaaataagttgtcttactc
aaataaactgtcttattcaaataacatctcttttattcaaataacatctgttttattcaaataaattgtaatgtagcgtt
tgtacgactttgtcagcgtcattacccggtaccaggaaacacagattatggctgctggcaccgtaacaaatcatacgaat
attgaacggatccaagacaccaaatacctctttaccgacgccgcaagcctgagacaggttgttgccgataatggccacca
acgccagatcttcttccacttcaacccggcacagggaagagagttccgtcaataacgaggtggtcagcaggctatcaccg
gtagacgttgaaccggtggtatccaatgttaacgcgacactcacttcagacgtggtgattaaatccacggagatactgtg
gcgcgccagaatattaaacacttccgccagaaaaccgcgcgcatgcaacatatttaagctgtgcaaagttaacagcgtct
gcttgcggcgtagtgccagagcacggaacagcggcgggttgtaggtttcgttacagaccaaggtgccgccagccgcagga
tctttactggagccgacaaacatcgggatatcactgcgtactgccggtagcagagtggccggatgcaggattttcgcccc
aaaggttgccatttcggccgcttcttcaaaggcgattttatcgatacgttttgctgccgggacgacacgcgggtcagtcg
tatatatccccggcacatcggtccagatatcgatacggctgacattcagtgcttcacctaacaatgcggcggtgtaatca
ctgccaccacggcccagagtggtggttcggcctttgccttcgctgccgataaaaccttgtgtgaccacaatggcatcttc
aatacgcggtgccagcagtgtttgggccagttcagccaaggccgaggtatctggctctgcgcggccaaaacggtcattgg
ttcgcatgacttttcgcacatcaaaccattccacggcaacctgacgttggcgtaacagctcgacaaatagcagggtggac
attaattcaccgtggctgaccagctcatcggtcagggccggggaggtcgccagactggccgcctcagacagcatggcaat
gttttccaacatgcggtcaatttcttcgcggatcaccgtcgaatcagtgagtctggcaataatatcgtattgaatatggc
gaatatcctccagatggtctgcacgtttttctggctcactgccatcagcaagggcaaccaacagattggtgataccggca
gacgcagaaaggatcaccaaacgaacgtccgggttcgataaaaccacatcggcgctacgactcatggcatcaaaactggc
cacgctggtgccgccaaatttggcgacgacagtcgcagaaggtgcatcgcgggtctgttggggggcgacttgaatcatct
aaaaacctcgtgtcagtgatgccatcttgggggcatctgtatttttctctgtacaaggaaataacgggttatccactttc
tgtcaatgaaatggctatgaggtattttcatctttaataatacgctccgctcatatcactaaattgattggatactggcc
tgaatatgagcggctactctaattgaacgtcattaaaataatgatgaacgtcttaagatgaaccgacgtatggcgagaaa
taggaaacagatcaagcgttgtttcgagagataatacctatcgcaagaaaagagatctcaatcacagggtaacaggatac
aatcaatgtattcgtttcattaatccttaagcctagaagagcgccgctatgaaaaatatcaatcctagtcaaaccgctgc
ctggaaagcgttacagcaacactttgaacagatgaaagatgtcacaatcagcagtctgtttgccaaggacgaccagcgtt
ttaaccggttctctgcgacttttgacgatcaaatgctggtggatttctcaaaaaaccgtattaccagcgaaaccttggaa
aaattgcaggatctggcgaaagagaccgatctggctggtgcaataaaatccatgttttctggtgagaaaattaaccgcac
agaagaccgtgcggtattgcatattgctctgcgtaaccgcagtaacaccccaattgtggtggatggcaaagatgtgatgc
cagaagtgaatgcggttctggccaaaatgaaacagttctgtgaccgtgtgattagcggtgactggaaaggctataccggc
aaagcgattaccgatgtagtcaatattggtatcggggggtcagacctcggcccttacatggtgaccgaagcgttacgtcc
gtataaaaatcacctgaatatgcattttgtttctaacgtcgatggcactcatattgccgaagcgttgaaacccctgaacc
cggaaaccacgctgttcctggtggcatcaaaaaccttcaccacgcaagaaaccatgaccaacgctcacagcgcgcgtgat
tggttcctgtctgccgccggtgacccggcgcacgttgccaagcactttgcggctttatcgaccaatgccaaagccgttgg
tgagtttggtattgataccaataatatgtttgagttctgggattgggttggtggccgttactcgctatggtctgctattg
gtttatctatcgccttgtcggttggttttgaacacttcgaacaactgctcagtggctcacatgccatggataagcatttt
gccgaaacaccggcagagaagaacctgcctgtcctgttggcactgattggtatctggtacaacaacttctttggtgcaga
aacggaagctatcctgccttacgaccaatatatgcaccgtttcccggcttacttccagcagggtaacatggagtcgaatg
gtaaatatgttgatcgtaacggtcatccggttgattaccaaacgggcccgattatctggggcgagccgggtactaacggc
cagcatgcgttttatcagttgattcaccaaggtaccaaactgatcccgtgtgattttatcgcaccggcgatcagccataa
cccattaagcgatcaccacgcgaagctgttgtctaacttctttgcacagacagaagcattggctttcggtaaatccctgg
aagacgttgaagcggagtttgcggcggcgggtaaaacccctgaacaagtcgcgcacgtagcgccgttcaaagtcttcgag
ggtaaccgcccaactaactccattttgctgcgcgaaattaccccgttcagtttgggggcgctgattgccttgtatgaaca
caaaatcttcacccaaggggttattctgaatatctacaccttcgaccaatggggtgtcgaactgggtaaacaactggcta
accgtatcctgccagaactggcagatgaccaagaagtgaccagtcatgacagttcaaccaatgcgttgattaaccgtttc
aagaactggcgttaagctaacaggctcttaagctctttgatctgtactttattaggcctcttattctgtaaggggccttt
tttttggcttgagtgcaacatggctatgataggctcaggctgtttcacctactttccttgggagtatttatggctaaaaa
ttcgcgttctcagtggatcgctaaaaatttgcaacgtttactgaatgtaggattgattatgttggccgctattttggtgg
tttttttggtgaaggaaaccattcatctggggaaagtcttgttcctgagtaatcaggaaacctcctcctacatgctgatt
gaagggatagtcatttatttcctctattttgaatttattgcactgattgttaagtattttgagtccggctaccacttccc
gttacgctattttatttatatcgggattaccgcgattatccgtttgatcattgtggatcatgaaaatcctattgatacac
tgatttattccggttctattctagtcttggtcgtgaccttgtatctggcgaatactgagcggttaaagcgcgaataaccc
cttcttatctttggggcgatggcgggtgataaacataaaaatggcggccattaaggccgccctaaagacacagtaccaga
ggagaaaataccctgcccatccaaagagttagggtattgaatgatgaaatctttaatgcttaacctttcacaccacctgc
cgttaatccacctaccagccagcgttgtgcgagcaggaagacggtggtgatcggaatggccgataacacagcggcggcgg
caaagtcaccccacagatagttttgcgggttaagatactgctgcataccgactgccagagtgtagctgttcacatctcgc
agcaacagggaggcgacagggacttcggttatggccgcaataaacgacagaataaacaccacggctaaaatgggcaccga
cagcggcaatagcaccagccggaaggcttgccatggggttgcaccatccaatgctgccgcttcttccaatgagttatcaa
tggtttcgaaataacctttgatggtccagacgtgtagggcgataccgcccatgtaggcgaaaatgaccccgccatgggta
tttaacccgatgaacggcatatattgcccgatacggtcaaacaaggcatacaacgccaccaatgacagtaccgcgggaaa
catttggaagatcaacatgcctttcagcaaggcgcttttaccacggaaacgcatacgggcaaaggcgtaagcacaggtgg
tggacagggcgacaatacccatggcggtaatcaaggcgatcttaattgagttccataaccacaacatcaccgggaacggt
gggggggttacgctaccgtcagcatgggtcacactcataccgagcgccaatttccagtgttcccacgagatttgatctgg
gatcaggctacctgtggcgaagttaccgggccgcagcgaaatggcgatcaccatcagtagcgggaacatgatcagcgcga
taaagcacaacatcagaaaatgcgtgcccaatagacgcaaacgctgggatttaggttgaaccatagccatctgcatctcc
tccttagtcaaaattcattttgctggctttcaaattcagtatcgcgagtgcgcctaccaaaatgaaaatcagggttgcga
tagcggctgccaaaccgaagtcctgcccgccttcgccttcaaaggcgacacgataggtatagttaaccagcaaatcggta
taccccgctggggtgctggtaccaatcatatcgggccccccgttggtcaatagctggattagcacgaagttattaaagtt
aaaggcaaaactggcaatcatcagcggtgtcagtggcttaatcagtaacggaaatgtgatgcggaaaaagttctggaatg
gccctgcgccatccattgccgatgcctcatacaagtcgtcagggatcgctttcaacagccccatgcacaaaatcatcatg
tagggataaccgagccaggtattcacgatcaaaatcatgcttttggcggtgataggatcactgaaccaggcgggtttgat
gccaaataaatggctgagcatcaggttgatttcaccgaaactttggttaaataaccctttgaaaatcaaaatagagataa
acgacggtaccgcatagggcaggatcagcatcactcgatagatagctttacctttcagcgaatcccattgcaccacacat
gccagcaccatgccgacagctaccgtaaaggtcacgctcattaccgaaaagaggatagtccagataaagatcgagatgaa
cggcttttgaatcccttcgtcgtgcagtacccgcaggaagtttttccagccgatagacacggtaaagccggggctaagct
tttcattttcccactgcccatcagcgttgaccgcttgatagaacccggtactaggattcggccaatatttcacgccggtt
tgctgattaatcagttctttaccatcggcacccagagtatagagcggcttggtgccggaaaattgacgtaatgaactcat
acgcagttcagcaccatcaggcaggatagccactaagctacttagcgcctgacgactctgggtaataatccgcagtgatg
ccggttcactcgtttgtgccgtattggttggggcgaccatcactttttgctcacccgtggcctcaaaactgaagggttca
gagatgaacaggctaccgtcgtctgggttggtaagctgtaaacgccattggttatcgctgggatagagaccaaaggtaaa
tgttttaccggtctggaactgccgatccagcaagacggattgagcacgttcgaaggttaattggttggtactgctgtagt
tagtaaaggcgatggcgatagtacaaattaaggggaagagaacaaacagccccataccggccacgccggggtaaacatag
cgccaggcataagcgcggcggttggcaaacacatacagccctaaactcaccaaaatcagcgtcacgatggcaaaaagata
ttcaccttgagcatacatcaacacgatcaaataacaggtgaagaggcttaacaggctgataaccaaccatttaagcgcat
cactctgccaccaggcgattttcttttttcggctttgaagctcggtgtgggataactgcataatgttccctttcatactt
tttgtgcttgaagttaagttgtgcttgaacttaataagttgtgcttaaagttgagccgtgtttaacgttgggtcgtgttt
aacgttgagctgtgcttaacattggatcgcgttatggcaaattctgtcgaggcacggcgaaccgtgcccctttctcagag
tagacagttacttcgtgatacgggttgccgcatcgttcagtgccgcttcaacggtttgacgcccagtgatggcgttcagt
accgcactacgggtggcataccagaaggctgccatttgcggaatgtttggcatgatttcgccgttggtggcgttatccat
tgttgctgcaatccgcggatcttttgccagttgctcctggaatgatttcagcgctacggcacccagtggtttatctttgt
tgacctcagccaggccttggtcggtgatcagatagttttccaggaattccgttgccagttctttatttggactcgctgcg
ttaataccggcggtcagtacaccgacaaagggtttagatggctggccatggaaggttggcagcagggttacgccgtaatt
aattttactcttatcgatattggaccatgcccatgggccattaatggtcatcgcggtttcacctttattaaaggctgctt
ctgcgatggagtaatcagtatcggcattgatgtgcttattcttaacgagatcgacaataaattgtaggccagcttgggcg
cccgcattatttacgcccacgttcttcgcatcataaaccccgttttcaaacttgaatgcataaccgccatcagcggcgat
aacgggccaagtgaagtacggttcttgtaggttccacataatggcgcttttgccattagcacgcagtgttttatccagtg
cagggatctcttcccacgtttttggtgcttctttcaccagatctttgttgtaaatcagtgacagcgcttcgactgcaaca
gggtaaccaatcagcttgccattaaagcgaacggcatcccaagtgaatgggaacaatttttcctggaaggctttcgatgg
ggtcagttcagccagtaaacctgattgtgcatagccaccaaaacggtcatgggcccagaagataatgtccgggccatcac
cggttgcggcgacttgtgggaatttttcttccaatttatctggatgctcgatggtcactttgatgccggtatctttctca
aatttcttaccgacctctgccaatccgttataacctttatcgccattgatccagataaccagtttaccttcttcaatttt
ggcaaaagcagaggaagagagcaccagcgtggttaacgccgaaagagccaaaacacgtgcggtcttaccaatgccggatt
tcgtgaagctgcgagtcataatccaatccttttatccaattttgtgggtaccgactttcttgtgagccattagctgcgaa
ttttcagactgctatcgccatgaatcacgaagtagaagggggcgtggcagcgtggccaatgatgacgctagcctggttat
tacctttattacgctgacctggttattacgctgacatagtgggtcacaaagggactctgcctcatcctccccccctctac
gcccccccacgggttattgtgactcagttaacactgcagcctgttttgtggtgttaggcacaataatgtaggtcgaaatt
tgcagagcggatcacgaatttgtctttgtcacggaacttctgccaagagtggtcgttctctcatcctcccatcccctccc
ccatgaaaaactttgttacggatgattaccgaatagtgacactcccgcaatatcagccacatcgagtttaactcccagct
tgtaggaccaggaataatgttgtcagcacgttcgattcctaacccagcgttgtaccgcattcatccggtgagtttccgcg
atggccagggtaatggcgtgggggattatcgagggttgaatggggtgtgcgactcattattaccctgttggatcagtatg
ttgaggcgttgttcaacgtgcagccctatactcaggccgcgacgccgtccggggcaaccttgccactggcttggcggcac
ggcgcgcagcgagagagtcatcagggcactgggggtaatcaatgggtcatgccggggtttgcttccactgtttttcttca
ttcagattcatatgaaaagttgtttgcgcaagcaaaggagtaacgcatggctaatgtaacgctgagcagcgtttataagg
cctttggtgaggctgtgatttccagagacatcaacctggagatcgatgacggtgagtttgtggtgtttgttggcccatca
ggttgcgggaaatcgacgctgctacggatgattgccggtcttgaggacattacctcgggtgaattgttgattggtggcaa
acgcatgaatgaagtgccgccctctgagcgcggcattggcatggtgtttcaatcctatgcactttatccccacttatcag
tggcagaaaacatgtccttcggcctgaaattggcgggggtaaagaaagcagaaatttaccagcgggtgaatcaggtcgca
gaggtgctgcaactggctcacttgttggaccgacggccaaaagccttatccggtggccagcgtcagcgggtggcgattgg
tcgtaccttggtctccgagccagatgttttcctgttggatgaaccgctttccaacctggatgccgcattgcgggtgcaga
tgcgaatcgagatttctcgtctgcataagcgcttggaacgcaccatgatctacgtcacccatgaccaagtggaagccatg
acgctggccgacaaaattgtggtgttggacgccggcaatatcgctcaggtcggtaagccgctggagctgtatcactaccc
agccaaccgctttgtcgcgggctttatcggctcgccaaaaatgaatttcttaccggttaaagtcacggccgctgaacctc
gtcaagtacagatcgaactccctaaccatcagcgggtatggctgccggtggaaggcgatcaggttcaggtcggcgccaat
atgtctttggggatccgcccagaacatctgctgccaagtagcgcctctgaagtcacgttggaaggcgagattcaggtggt
agagcagttgggtaatgagactcaaattcatatccaaatcccagcaatacgccagaacctggtctaccgccagaacgacg
tggtgttggtagaagaaggtgcaacattctccatcggtctgccaccgcatcggtgtcacctcttccgtgaggatggcact
gcatgtaagcggctgtaccaagaactgggcgtctagttacggcgacgcctggttacagagaatgaaagcacgcatgccga
caggcaaatataacaggagattactgatgattactctgcgcaagttaccaatagcactggctgttgccgctggtgtcctc
tccactcaggccatggcggttgatttccatggttatgcgcgttccgggattggctggacggcaagcggtggtgaacaaca
atgtttccaaactacaggtgctcaaagtaaataccgtctgggcaacgagtgtgaaacctatgcggaacttaaattaggcc
aggaattgtggaaagaaggcgataagagcttctatctcgataccaacgtcgcctattccgtttcacagcgtgatgactgg
gaatccactgatccggctttccgtgaagccaatgtgcagggtaaaaacctgatcgaatcattaccgggctccactatctg
ggccggtaagcgtttctatcaacgtcatgacgtccatatgattgacttctactactgggatatttcaggcccaggtgccg
gtcttgaaactatcgatctgggctttggtaagttatcggttgctgcaacccgtaactcagaatcgggtggctcaagcgct
tggatcgataaccaacgtgaaaatgcaaaatatacgattaacaacgtatacgacgtgcgtttggccggtttagaaactaa
ccccggcggttcattggagttaggtgttgattatggccgcgccgatactcaagaaggttactcgttagcaccaaatgcct
ctaaagatggtgtgatgttgaccgctgagcatacccaaagcctgatgggtggcttcaacaagttcgtggtgcaatatgct
accgactcgatgacgtcctataacaccggtcactcgcaaggtacgtcagtaaataataatggccacttattgcgtgttat
tgaccacggtgccatcaatctggctgagaagtgggacatgatgtatgtcgcgttataccaagatattgatttggataaca
ataacggcaacacatggtacagcgtaggtgtacgtccgatgtacaaatggacacctatcatgagtacgttgctggaagca
ggctacgacaacgttaaatcacaacataccggtgagcgtaacggtcaatacaaactgactctggcccaacaatggcaggc
aggtgatagcatttggtcacgtccggcaattcgtgtcttcgcaacttatgccaactgggatgagaagtggggctatagcg
atacaaccggcgtagcacaagacggcactattggtaccaacagccgtggtaagaacaatgaagtcaccttcggtgcgcaa
ttcgaagcctggtggtaacagcgattcttcagccgtctgcgggcggctgtacgttatcttgatgtcttaaccgttttacg
ggtgtgcgggctgtggcccgcatcctactgaccacaagatgtatacccaaaataatttgagttgcaggaaggcggccaac
gctacatgcagcttggagtatgacgggtagattggttaactttgccgaccttgcctgggcaccgttagcgctgacgctca
atgtatgagggtataacaatgaaaaagaatctgctgtcactctgtctggtactggctttagggggcactgcacctctggc
agtacaggccgcatcaaccatttctccggcgaatgtctctattgcgccaacgatcagtaccaccacattacagcagttgc
catggcagcctttggtgccaccggtgacgcaagatattcaacttactgcgggcagcccgcatatttctcagggtgaggtt
gaaggcgcggtagccgcttttgccttgcctgcggatcgcggttcattggaagtcacgctcagcagtttgctcacggataa
gcagctctttacaccgagcgtattggtgttggatgagcaaatgcggccagcggcttattacccgtccagctatttcacct
atgaaaaagcgggcatcatgatcaatgatcgcctgcaaggcgtgatgaaattgacgccagcgttgggccagaaacaaatt
tacctgctggtctataccactcgcgatgatttgaagaaaaccacacaattgctcgatccggcaaaagcgtacgcacaagg
tgtgggtaatgccgtcccagatatcccggaccccattgtcaatcactccccaacagggactttaagaattaaggtaacgt
ctgagcaaggcatgggcaatattatgattggcttgatccagtcggcaccgacctcggctccggtcgtggtgggcagcagt
attcaacccgtggctgcgccacaatcagaaccggcgaaacctgcagcaccgatgctgggtgagactgaaaactacttcaa
ccaggcgattaaagatgcggtgaaagccggtgatgtcgataaggcgctgaaattgttgaacgaagcggaacatttgggct
caacttcagcccgaaaaacctttattggtagtgtaaaaggcaagggttaaatcccggcactgccaaatatggctggatgg
ttggtgcgccttggcgcaccttttttcgtttggttcttataagcggctactgcgcgtcgtcatactgagattgtgcagtg
ctcgctctcttcacgtactcactctcttcacgtactatgtgtacgctccgggtgctgcgcgctggacgcactcaatctga
cttagctcgctacgccttggtttgtggatgacggccgcattcaccctcattcttttttatttaatataacgttgagattc
ggtttgcgttcgattggaattatctgtgagcagagactgaaagacttgcagtatttattaatacacaaatgagtgacatc
aataaacaaattaaccacgccaatgatagccactttttttgtcatagcatgacattaaatatgactggatcctcgcttgt
tgtcg-aaaaaaatcctgtaggaaatttccttaaatttgcgatgaattttcctaatttattgctgttgttttctgatggc
actttaattaagcaagtggaacgcgaattaaaaacacatcttatttgtaatgagtttgttaaaaataaatccaaaatagt
cactgtgtatatcactttgggaaatgatgctctgctattaatatattattctaaccgagtattttataaaaaatcatata
tcaaatgcggcgatatcgcgtgtatgaactatacggtaaatgaggggtatttaactacggagattattttgtggcgttaa
tatatccctggcggcgacacattgaattgcactcaatatcggttaagtgcgcgatgaagataaaaggaatatcaggcggg
ttaaatacactaaaaaccatcagtaaaaaccagcagccaataacctcattggctgctgaagaaatacaatattacgcttc
gatcggcgcacgccagtcatcagcaccagaggtgcccgcggtggtgtgatcccagttaatcttgcggtatgccagtgata
cacggactaattgagtaaactcagccttggtggaatcctgacaatgcggcattttacaatcaatgtcgataatggtggca
tcttccagtttagtcgtgaagaaatgctcttgtttgccttcaatcgaggtgcggtaccacttcaattccactgttggcag
catttcaccagaggctaatgcgttatacagcaatggaacggctttgttgtacgcaacagtgaaacgcaatggtttgtgcg
cacgttggccggaaggctggccggattgaggatcggtaggcaccgtcacaatgtgctcaaactcctgtaccaacatttcg
tcttcatgaccttgaacatagatattaccgacggattcagctgtgaaagcacctgcggtaatattgccctgcgttttccc
tgtgatagagatataagctggagttggcatttttaatatccttgatagtttatttgattttgatcaaaggttagtcactt
ctgctggacatatctgtcagcgttgaatgtaactcgctccaccacttcactttctgattatcactataagcagctttttt
atcagtgccaagtttcgtataaattagcccgcatgttcacggacgaaaaagttataatatttgtataaccagcatattat
gccgcgatatttgctgatttaattcgcaaatgttacaaaactgatcgtgatatcgaatgctgtgtttgcgtaaaataatg
ttttcatacgattttaatttttaaaggaaattattttttatgatcatagatagaatcattatatcgcaataaaaatgcca
ctcatgttttaatataaagaaaagattatagacatttaccttgaaaatagttaactatgcgcacagttgagtcagattaa
tataagaacctccctttctgctgtgggtgacatattggctgacaccccttattagagattaaaaggacgtgtgatgagta
aaaataagcaaagcagtgttgccccaaaagaaaggattaacatcaagtatgtgccgaatactggcgaccaggttgcagaa
attgaattaccgctgaatctgctggttgtgggtgatcttaaaggcgtgcgtgaagagacttcaattgaagagcgtcaggt
tgtttcggtcaataagaataacttcaactcagtcatgaacgaagcaaatatcagtctgagtttcaatgtgcctaatcgcc
ttgaaggtgatggggaagaagacatgccggtcgccttgtcgatcaagggtcttgatgatttctcgcctgacaatgtggcg
aaaaaagttccagagctcaaaaaaattctggaactacgggaagcgttagtggcattgaaagggccattggggaatatccc
agctttccgctctcgtctacaggatttgcttggcaatgaagatatgcgcgagcagttgctgaaagaattggacattctta
atcaaaaataatagctcttcatcaaaagtaatagctcttcatcaaaaataatagctcgggtaagagggaattctacgtat
gcctttacatgaagaaaataccgttttagcggcagaacctgccagtgcaacattcttgctcgacgaaatcatgtcacaaa
cccgtatggcaccgggaaacgatggttacgatatcgctaaacagggtgtggccgcttttattagcagtattctggatacc
ggaaccaacgaagagccgattaacaagctgttagttgaccgcatgatcatcgaactcgacaaaaagttgagtgctcagat
ggacgagatcctacatgctaacgaattccgtgaaatagaatcttcatggcgctcattgaagctgttggtggatcggaccg
atttccgtgaaaacatcaaaatcaatatcatgcatgcaacgaaagaagagttgctggaagattttgagttctcgccagaa
attattcagtcaggcttctacaaacacgtttattcctcagggtacggccaattcggtggtgaacccactgccgcgatcat
tggtaactacgcgttcaacaatagctcacctgacatgaagctcttgcaatacgtaagtgctgttggcgcgatggcacatg
cccccttcttatccagtgtggcccctgatttctttggcatcagcagcttcactgagttacccgcgattaaagatctgaaa
tctgtatttgaagggccggctcacaccaaatggcgtgctctgcgtgagtctgaagattcacgttatcttggtttgaccac
tcctcgtttcctgttgcgcttaccttactcgaccgttgaaaaccccattaaaaacttcaactactacgaggatgtcagcc
ggaatcacgagcatttcttgtggggcaacaccgcattcctgctagcgtcctgcctgaccgacagcttcgccaagtaccgt
tggtgcccgaatattattgggccgcaaagtggcggcacggttcacgatctcccggttcatctctatgaagcgatggggca
gattcaggccaaaatcccaaccgaagttctgatcactgaccgtcgtgagtttgaactggcggaagagggctttatcaccc
tgaccatgcgtaaaggcagtgataacgccgcattcttctcggcgaattcggtgcaaaaaccaaaagtcttcccgaatacc
cgcgaagggaaaatggcagaaaccaactacaagttgggcacgcaactgccgtacatgtttatcatcaaccgccttgcgca
ctacatcaaagtgctccagcgcgagcagattggttcatggaaagaacgacaggatctggagcgcgagctcaatatctggc
tcaagcagtacattgccgatcaagaaaacccaccaacggatgttcgtagccgtcgtcctctgcgttcagcgcaaatccag
gtactggatgttgaaggtgatccgggctggtaccaggttgcgatgcaggttcgcccgcatttcaaatacatgggggcgag
cttcgagctgtcactggttggccgtttggataaggaataaccgacgatggccgcgcttcttaattgggatcgagggagtt
ctgccagtttgtttgaccgcatacaggggaagggcgctagctcttcctccgatggccgtctgcgtgagctattgaattca
atccaaaagcatttgaacgaggtccttaactctcgtccaggtgcttgccaaagtgcggtcgatctcggggttatcgacct
caatgatgcgaccgccacctcatctgattttcgaaaaagtattgagaaagccattaaggattgtatcgagaactacgaac
cccgaatttctgccgttacagttcaatccttgctgaaccatggcgacccactgcaactgagtttccatattagcgctcgt
gttaatttcgacgatatgggtgatgtcgttgagttcaacattcagttagacaataaccgccgttactgctttaaccagga
aacataatgtcgttcgaaaagtatttcagggacgagctggactacctccggcaattaggacgcgatgccgcaatagaacg
gcctcatctcgctgcatttttatctgagcaaggttctgatccggatgttgaacgtttgctggaaggctttgcttttctaa
cgggcaacctgcgtgaaaaaatcgatgatcaattccctgaattgactcatggtttactgaatatgttgtggccgaactac
ttacggccaataccgagcatgaccatcatcgagtacacaccggatgaaagtgtggtcaccgaggcgacgctggtgaaacg
gggtagccaagtgatgagtatccccatcgcacaaaatggtcagcgcagcgcgtttatcaacagtaatgctcatgccgggc
cacaatgtacttttacgttgtgccgtgatgtgtggttgttccccatgtccatccgggagatctcggcgaacagcagtaac
gaacaaggcattttgagtattcactttgccgccaaagcggaattgaacttacaagacctgcaattggataaattgcgctt
ttatctgggcgaagacaactacaccagcacacaactctatttctggattaaccactatttcgaacgcgctgaactggttg
tcaacgggataaccatcccgatgcctgattttgactttaacccagtgggctttgaacgcgatgatgccctcttgccgtac
ccgaaaaacgcctatatgggttaccggatcctgcaagaatatttttgcttccccgaaggctttttgttctttgatgtcaa
tggtgtggtcgattttccgccgcacttgaatgccagtgaattctctctgaatttgtatttctctcaggcattgccgcctg
aagtgaaagtccgctccaccacactgcggatgaattgcacacctgcggtgaacctgttccaacatgacagtgaagcgatt
gatcttgatggaacccagacggaatatccgctctgtgtcagctaccataatccggatcactacgacatcttttcagttga
tcgggttgacagttggctcagtgaaaaaggtgttcctaaggggcgcggccg
> 4:4137899-4178558 - NC_003143.gbk
atattgctctttaacaatctggaacaagctgaaaattgaaacattacagctgaaatttaccccgccgtagatgtattggg
gtaaagagtaacctgtaatagagtctctcaaataatcgcaacacaagatgtactgtcagcaatgacaagacaccttcggg
ttgtgaggttaagcgactaagcgtacacggtggatgcctaggcagtcagaggcgatgaagggcgtgctaatctgcgaaaa
gcgtcggtaagctgatatgaagcgttataaccgacgatacccgaatggggaaacccagtgcaatacgttgcactatcgtt
agatgaatacatagtctaacgaggcgaaccgggggaactgaaacatctaagtaccccgaggaaaagaaatcaaccgagat
tcccccagtagcggcgagcgaacggggaggagcccagagtctgaatcagtttgtgtgttagtggaagcgtctggaaagtc
gcacggtacagggtgatagtcccgtacaccaaaatgcacaggctgtgaactcgatgagtagggcgggacacgtgacatcc
tgtctgaatatggggggaccatcctccaaggctaaatactcctgactgaccgatagtgaaccagtaccgtgagggaaagg
cgaaaagaaccccggcgaggggagtgaaatagaacctgaaaccgtgtacgtacaagcagtgggagcaccttcgtggtgtg
actgcgtaccttttgtataatgggtcagcgacttatattttgtagcaaggttaaccgaataggggagccgtagggaaacc
gagtcttaactgggcgtctagttgcaaggtatagacccgaaacccggtgatctagccatgggcaggttgaaggttgggta
acactaactggaggaccgaaccgactaatgttgaaaaattagcggatgacttgtggctgggggtgaaaggccaatcaaac
cgggagatagctggttctccccgaaagctatttaggtagcgcctcgtgaactcatcttcgggggtagagcactgtttcgg
ctagggggccatcccggcttaccaaaccgatgcaaactccgaataccgaagaatgttatcacgggagacacacggcgggt
gctaacgtccgtcgtgaagagggaaacaacccagaccgccagctaaggtcccaaagtcatggttaagtgggaaacgatgt
gggaaggcacagacagccaggatgttggcttagaagcagccatcatttaaagaaagcgtaatagctcactggtcgagtcg
gcctgcgcggaagatgtaacggggctaaaccatgcaccgaagctgcggcagcgacacttaggtgttgttgggtaggggag
cgttctgtaagccgttgaaggtgacctgtgagggttgctggaggtatcagaagtgcgaatgctgacataagtaacgataa
tgcgggtgaaaaacccgcacgccggaagaccaagggttcctgtccaacgttaatcggggcagggtgagtcgacccctaag
gcgaggctgaaaagcgtagtcgatgggaaacaggttaatattcctgtacttggtgttactgcgaaggggggacggagaag
gctaggctggccgggcgacggttgtcccggtttaagcgtgtagggggagtgaccaggtaaatccggttgcttatcaaccc
tgaggcgtgatgacgatgcaccacggtgcagaagcagttgatgccatgcttccaggaaaagcctctaagcatcaggtaac
attaaatcgtaccccaaaccgacacaggtggtcaggtagagaatactcaggcgcttgagagaactcgggtgaaggaacta
ggcaaaatggtgccgtaacttcgggagaaggcacgctggcgttaggtgaaaggactagctcctggagctgaagccagtcg
cagataccagctggctgcaactgtttaataaaaacacagcactgtgcaaacacgaaagtggacgtatacggtgtgacgcc
tgcccggtgctggaaggttaattgatggggtcagccgcaaggcgaagctcttgatcgaagccccagtaaacggcggccgt
aactataacggtcctaaggtagcgaaattccttgtcgggtaagttccgacctgcacgaatggcgtaatgatggccaggct
gtctccacccgagactcagtgaaattgaactcgctgtgaagatgcagtgtacccgcggcaagacggaaagaccccgtgaa
cctttactatagcttgacactgaacattgagccttgatgtgtaggataggtgggaggccttgaagtgtggacgccagtct
gcatggagccaaccttgagataccaccctttaatgtttgatgttctaactcggccccatgatctggggtgaggacagtgt
ctggtgggtagtttgactggggcggtctcctcccaaagagtaacggaggagcacgaaggttagctaatcacggtcggaca
tcgtgaggttagtgcaaaggcataagctagcttgactgcgagagtgacggctcgagcaggtacgaaagtaggtcttagtg
atccggtggttctgaatggaagggccatcgctcaacggataaaaggtactccggggataacaggctgataccgcccaaga
gttcatatcgacggcggtgtttggcacctcgatgtcggctcatcacatcctggggctgaagtaggtcccaagggtatggc
tgttcgccatttaaagtggtacgcgagctgggtttagaacgtcgtgagacagttcggtccctatctgccgtgggcgttgg
aagattgagaggggctgctcctagtacgagaggaccggagtggacgaatcactggtgttcgggttgtcatgccaatggca
ttgcccggtagctaaattcggaagagataaccgctgaaagcatctaagcgggaaacttgcctcgagatgagtcttccctg
gggcttaaagccccctgaaggaacgttaaagactatgacgttgataggctgggtgtgtaagtgcagcgatgtattgagct
aaccagtactaatgatccgtgaggcttaaccttacaacaccgaaggtgttttgaattgagagagattttcagcatcgttc
cgagattgtgttgactggctgacaagtgttgcttgtttgcgggttaattgaaacagaatttgcctggcggccatagcgcg
gtggtcccacctgatcccatgccgaactcagaagtgaaacgccgtagcgccgatggtagtgtggggtctccccatgcgag
agtaggacactgccaggcatcaaatttagttgtgctgatatggctcagttggtagagcgcacccttggtaagggtgaggt
ccccagttcgactctgggtatcagcaccagttacatggattaaattcggcagtagtagaaaagaatttacctggcggcaa
tagcgcggtggtcccacctgaccccatgccgaactcagaagtgaaacgccgtagcgccgatggtagtgtggggtctcccc
atgcgagagtaggacactgccaggtatcaaataaacagaaaggccatccattagggtggccttttctgtttttgcgatcc
gtcctaaatagttttaacaaactctagtgactcgatcttgagtggttaagtggttaag--------cggtaagaataggc
aaggaggcgtaagacgttcatatatagcgtaattctagcccctatcaacgttattttaatatagaaaatatggcgtattt
acgatcttgcctatcctctccattgataaaaaatctgttttatagtccgctgaacaaaggaattaccgcacttaagggca
cttcg---------------------------------------------------------------------------
--------------------------------------------------------------------------------
--------------------------------------------------------------------------------
--------------------------------------------------------------------------------
--------------------------------------------------------------------------------
--------------------------------------------------------------------------------
--------------------------------------------------------------------------------
--------------------------------------------------------------------------------
--------------------------------------------------------------------------------
--------------------------------------------------------------------------------
--------------------------------------------------------------------------------
--------------------------------------------------------------------------------
--------------------------------------------------------------------------------
--------------------------------------------------------------------------------
--------------------------------------------------------------------------------
--------------------------------------------------------------------------------
-----------------------------------------------gtggcttacggcactacggcttcaacagcatat
tttccctttgtctgattttgttagtcgtgaatcgctccgcttcccacagatactttgttgccacacaattgccgtcaaat
gggcaatatgattccgataaaaatgtcactgatgagtttaaaatttaagctgttaagcagacaccttatactggtgttga
tactaatgagtgtcctgaagttgatagctttacccaaacaatatatgcgataagcaacgttatatacgataagcaattta
aagctattctctagtgccccctttcccgccttatataaactcactgtaatgaactcactgtcgcgatgaaacattttcag
gttgttacagttcgctcgacttttcatctaagatccgctatcttcaggcatctagaagtctaaacgtataaacggatata
ttgaggatgtaggcatgccaattcgggttcctgatgaattacctgcagtgagtttcttgcgcaatgagaatgtttttgtg
atggcttcatcgcgtgctaaaactcaggaaattcggcccctgaaggtattgattttaaatctgatgcctaaaaaaattga
gacggagaatcaattcctacgtttactctctaactcgccactccaggttgatattcaattgttgagggttgatagtcgtg
agtctaaaaatacgcctacggagcatctgaacaacttttactgcgattttgaggacattcaggaccagaattttgatggc
ttgatcgtaaccggcgctcctctgggtttagtcgatttctgtgatgtggcttattggccacaaattgaacgtattattgc
ctgggcaaaagagcatgtgacatcaactctatttgtctgttgggcggtgcaggcggcgttaaatatcttgtatggcatcc
cgaagatgacgcgcgaggtcaaactctctggtatctatcagcatcaaacactcgaaccgctggccttattgacgcgtggt
tttgatgaaacatttctggctcctcattcccgctatgctgattttcccgttgaagtccttcaacaatatactgatttgga
tatcttagtgtcgtcagaagaggctggggcttatctgtttgccagtaaagataagcgggtggcttttgttaccggtcatc
ccgagtatgatgtcgatacgttagcgggtgaatatcagcgtgatctggctgcaggccttaacccacaagttcctcttaat
tatttcccttctgacgatgcatcgttacgaccaaaagcatcatggcgcagtcatgggcatctactgtttgccaattggct
caactactatgtttaccaaattacgccatttgatttgcgacatatgaatcctacccttgattgatttttccccttctcga
tgttcatcgtcgcatagatgctaattatggcggctgaatcgaggccgcctattattttcttcccttccaattaccttttt
ccctccctaaatctggtccgatctcttttctaaacaatgagttatagccattaaaaatcaataatggaatctgattccta
tcatttccaatccctcctatatgttaacgatatgataaataaagattaaaaaaatattttccataaaaatggaaatcgtt
tttgattttatgaattaattgattattcttatttctgtcgggtgaaaaataaccataaaattctgccttttttactggca
gggacacgttacctgatgataatccaagagtgacgcgaggtcagcgttaaggtggcagcagtaacattgggaaggggaat
agcaatgagacaacagttagcgggcacagagttagttttcacccagccttttaatgctgctgagcggcaggttttaccgg
ataaagccatcgagtttctaaccgaattagtggtgaaatttagcgaatcgcgtaaccaactccttgccacaagggcatct
tggcagcaaaccatcgatcagggggcgttacccgattttattttggaaactaattccattcgtgatggtgattggaaaat
ccaaggtattcctgctgacttacgcgatcgtagagttgagatcaccgggccagtagagcggaaaatggtgatcaatgcgc
ttaatgccaacgtaaaagtttttatggcggatttcgaagattcactggcacccagttgggataaagtgattgatggtcaa
attaatctacatgatgcggtgaaagggacaatttcctatacgaatgaatcgggcaaggtctatcaattaaaacctaatcc
cgcggtattgattgcacgtgttcgtggcctgcacttaccggaaaaacatgttaaatggcaggacgaggcgattcccggtg
gtttattcgatttcgctttgtatttctaccataactatcagcaactgctggcgaagggcagcggcccttatttctatttg
ccgaagatgcagtcataccaggaagccgcttggtggagcgatgtgttcaattttaccgagcagcgctttggtctatcgca
gggcaccattaaggcgacggtattaattgagacattacccgccgttttccaaatggatgaaattctctaccacctgcgcc
accacattgttggtctgaattgtgggcgctgggactatatctttagctatataaaaacattgaaaaaccaccctgaccgc
gtgttaccagatcgccagtcagtcacgatgaataaaccttttcttagcgcgtattcccgtttgttgatcaagacatgcca
taaacgtggcgctttggcgatggggggaatggccgccttcatcccggataaagacgcagaaaagaataagttggtgttgg
ataaagttcgtgccgacaaagagttagaagccagtaacggccacgatggaacttgggtggcgcatccgggcttggcagat
acggtgatggacgtttttaacaaagtattaggttctcggcctaatcaattagaggttagccgcgaacaggataaacctat
caccgccgctgagttgctggaaccttgttctggcgagcgcactgaagcagggatgcgggccaatatcagagtcgcggtgc
agtacattgaagcatggatatcgggtaatggttgtgtgccgatttatggcttgatggaggatgcggctactgcagagatt
tcccgcacttctatctggcaatggatacatcatcagaaaagcctcagtaatggccagacggtgactaaagagctgttccg
cagcatgttgagtgaagaaattcaggttgtgaagcttgagcttggcgcagagcgttttgatcgcgggcggtttgaagaag
ctgcacgcttgatggagcgtattacaacacaagacgagcttatcgacttcctgacgttgccgggctatgcattgcttgcc
tgagccatcctattgaaccctacaaaattgaattataaggaacatcgccatgacgatctctcgtactcaacaaattcagc
agttggaacaggaatggacatcgccgcgctggaaaaatatcactcggccttatagcgccgaagatgtcatcaagctgcgt
ggttcggtcaatccagaatgtacgttcgcacaaaatggtgccaaaaaactgtgggaattgctgcacggcgggtcgcgtaa
agggtatatcaactgtctgggggcattaaccggtggtcaggcgctacaacaggcgaaagccggtgttgaagccatttata
tgtcgggatggcaggtggcggctgatgctaatacggcatctagcatgtatccagatcagtcactgtatccggtcgactct
gtgcctgcggtggtgaaacgtatcaacaatagcttccgccgcgctgatcaaattcagtggtcgaataatattgagccagg
tagtaaaggctataccgactatttcctaccgatcgtcgcggatgcggaagcgggttttggcggtgtgctgaacgcgtttg
aattaatgaaagcgatgattgaagcgggggcggcaggggttcattttgaagaccaattggccgcagtgaaaaagtgtggg
catatgggcggtaaggtactggtgccgacacaagaggccattcaaaagctggttgctgcccgtttagccgcagatgtctt
gggtgtaccaacgctgttgattgccaggactgatgcggatgcggctgatttattgacctcagattgcgacccctatgacc
gggagtttattaccggcgaccgtactgctgaaggttttttccgcacccgtgccggtattgaacaagcgatcagccgtggc
ctggcgtatgccccttatgctgatttggtgtggtgtgaaacctcgacacctgatctggctctggccaaacgttttgccga
tgctgttcatgctcaattccccggaaaattactggcttataactgttcaccctcctttaactggaagaagaatctgaccg
accagcaaattgccagcttccaagatgaactctccgccatgggctacaaataccagtttattacgctggcgggtattcat
agcatgtggttcaacatgttcgatctggcccatgcgtatgcgcagggtgaaggcatgaaacactacgttgagaaagtcca
gcaacctgagtttgcctctgtggaccgcggctacacctttgcttcccatcagcaagaagtggggactggctacttcgata
aagtcaccaatattattcaggggggcgcatcatctgtaacggcactgaccggttcgacggaagagcagcagttttagcca
cgattgagtgagtgtggtcttatcaggagcctgcttatgcaggctcagactgctgacaaaccccgatgacgcgatcttga
acggtgaggataggcagaggagtaaagcgtccgcgccaaggatggcgcggctcgagcctacatggatgtatttacggcgt
ctttacgatctgcctgttctctccgtcgcgggcactttgtcaataacctcagcctgcttatgcaggctccgttttgtacg
gtagggggcagcatggtggcaaagctagaacaacttatcgctcagaccattttgcagggatttgatgcgcaatatggccg
ttttctggaggtcactgccggtgctcaacaccgttttgagcaggccgattggcatgcggtacagcaggcgatgaaaaagc
gtattcacctttatgatcaccatgtgggtttagtggttgagcaactgaaatacattacggatcaacgccattttgatgtg
gaatttttggcgcgggtgaaagaaatttataccgggctgctaccggattatccgcgcttcgaaatcgccgaaagcttttt
taattcggtttattgccgtttatttaaacaccgcgatttaacgcccgataagttgtttgtttttagctctcagcctgagc
ggcgcttccgtgagatcccacggcctctggcccgcgatttcatccctaaaggggatctcagtggtatgttgcagatggtg
cttaatgatttatcactgcgcttacattgggaaaatttgtcgcgagacattgattatatcgtgatggccatacggcaagc
ctttaccgatgagcagctagccagtgcgcattttcaaatagcgaatgagttgttttaccgcaataaggccgcttggttgg
tgggtaaattgaggctgaacggtgacatctatcctttcttgttacctattcatcacaatgagtctggtgagctatttatt
gatacctgtctgaccagcaaagcggaggccagtatcgtgttcggcttcgctcgttcttattttatggtctatgtgccgct
gccggctgcaatggtggaatggttacgggaaatattaccgggtaaatctaccgctgagctgtatacggcgattggctgtc
agaaacacggtaaaacagagagttatcgcgagtatttggcttttattcatcaatccagtgaacagtttattattgcacct
ggggtgaaaggcatggtgatgttggtctttaccttaccgtcatttgatcgggtatttaaggtgattaaagaccaatttgc
accacaaaaagaggtcactcaagcacgagttttagaatgctatcaattagttaaagaacatgaccgggtagggcgcatgg
cggatacccaagagtatgaaaattttgtgattgataagcaccgtatcagcccagaactgctggcggagttgcaacatgaa
gtacccgaaaaactggaggatttaggtgacaagatcgtcattaagcacctgtatatggagcgaaggatgaccccgttaaa
tctctatatggagcaggcagatgatcagcagttgaaggatgctattgaggaatatggtaacgccattaaacaactggctg
cggccaatattttccccggtgatatgttatttaagaacttcggtgtgacgcgccatgggcgggtggtgttctacgattat
gatgaaatttgttatatgaccgaggttaatttccgcgatattcccccaccgcgttatcccgaagatgagatggccagtga
gccgtggtacagcgtgtctcctaatgatgtttttcccgaagagtttcgccatttcttatgcagtgaccggaaagtcaggc
acttttttgaggagatgcacggcgatctgttccaggccagttattggcgcggcttgcagcagcgtatccgggatgggcat
gtggaggatgtttttgcttatagacgaaagcaacgcttctcccagcgggctttaaattaacggcgactgcgcgctgaacg
tactcagattaacgtagctcgctacgcctctatttatcgcgtctttacgatcggcctgttctcgccgaacgacaaatttt
tcctttatttttcattctattatttaaccccggttcccccaccgtaagattgggtaatctctttcgccgcgtggatgacc
agtgcacccagctcggtgacgcgatcgtcggtgatccgtgatattgggccggagatagaaatcgcggcgaaggcttcgtg
gtgctcatcgaacaagcaggcggcgatacaacgtaggccgagggcgtgctcttcatcatcaaatgaataaccttgcttgc
ggatcagcgctagattttctttcaggctggttggattggtacgggtgtgctgggtgtaagcgtgcaacccctttttatgt
aacaactgaaccagttgatcgtccggcagggtggagagaaaggctttgcctgccccggaggcatgcatggggagcttgcc
tccaattggtgcggacatccgcatcagcgcggtacattgcacttgatcgataattattgcctggtaatcgctgtgatcga
gtaccgccaaattgacggtttcgccagattcatccattaaacggcgtaacattgggtggaccatcgccagtaaattacgg
ctttgcaggaaactgctcccgacaataaaggcgtgggggcccccatggtccatagccctaaatcgccgacctgacgaaca
aaaccctgctgttgcatggtcgtgagtaaacggtgggtggtcgaattgggtaatcccgcctgttgggctaaatcagtcag
ggcgacgttcccatcagattcggaaatatattccagcaatttaaggccgcgagtcaatgattgaacttggcccgttgctg
caggtgtattctgtgtggctgccttgggtttctttccccgtttaatcggaatcggtaacgccataaatcagcccctcaaa
tatttttatggaattcattttcgtttttcaattatgcatgtaaaccgctaaaaatactcatccgatgagtcgacttttct
acctgaaaaagtctcaactgtgagcggactcattacgtttgcaacttgtgctaggatgacggattagttttgcggcgtgt
cgtccggacacggcaggcaatagggtgaagaggcgaatgtggtggatacagtaatcgataataaggtcaaggaattgcac
cagcagttggcgcaacgcattttggtactggatggtggtatgggcaccatgatccagagctaccgattagaagaagcaga
ttaccgaggcgcgcgttttgctgactgggcaagtgacctaaaaggtaacaatgacctcttggtgctctccaagccagaag
tcatcacggcgatccataatgcctaccttgaagccggtgctgacattctcgaaaccaatacctttaactctacctccatt
gcgatggcggactatcagatggcgtcactgtcggctgaaattaactatgaagccgcccgtctggcccgtatctgtgccga
tgaatggagcgcccgcacgccagaaaaaccacgttatgttgccggggtgctggggccaaccaaccgtactgcctccatct
cccctaaagttaatgacccggcgttccgtaacgtcagttttgatcagttggtcgaggcctatcgtgagtctacccgcgcg
ctgattgaagggggtgttgatttaattatgatcgaaacggtcttcgatacgttgaatgcgaaggccgcgacctttgcggt
tgaaagcgaattcgaagtgatgggcgtgctgttgccggtgatgatttccggcaccattaccgatgcctccggccgtacgc
tgtctggtcaaacgacggaagctttttataactcgctgcgccatgtcaaaccgctgtcgtttggtctgaactgtgcgctg
gggccggatgaactgcgccaatatgttgctgagttatcgcgtatctctgaatattatgtcagtgcgcacccgaatgccgg
tttgccgaatgcttttggtgaatatgatctggaagccaaagagatggctgagcagattggcgagtgggcacgtgccggat
ttttgaatattgtcggcggttgctgcggtaccacaccccggcatattgcggcgatggtcaacgctgtcgctggggtgcct
ccgcgcccgttgcctgatattccggttgcctgccgtttggccgggctggagccactgactatcgatgccaataccctgtt
tgtgaacgtcggtgagcggaccaacgtcacgggttcggcacgctttaaacggctgataaaagaagagaagtacggagagg
cgctggatgttgcccgccaacaggtcgaaagcggcgcgcagatcatcgatatcaacatggacgaaggcatgttggatgcc
gaagcggccatggtgcgtttccttaatctgattgccggggagcctgatattgccagggtgccgattatgatcgactcctc
aaggtgggatgtgattgaaaaaggcctgaaatgtattcaaggcaaaggcatcgtgaactccatttcgatgaaagagggcg
ttgatgcctttattcatcacgccaaactggtacgccgttatggtgccgccatggtggtcatggcctttgatgaaaccggg
caagccgatacccgcgcacgcaaaatcgagatttgccgccgtgcgtataaaatattgacggaaaccgtcggtttcccacc
agaagatattatcttcgatccgaatatttttgccgtagcgacggggattgaagagcataacaattatgccgtcgatttta
ttgaagcctgtgccgatatcaaagccgagttgcctcacgcgctgatttctggcggtgtctccaacgtttccttctctttc
cgagggaatgatccagtacgtgaagccattcatgcagtgttcctctattacgctattcgcaatggcatggatatggggat
tgttaacgccggtcaattggcgatttatgacgacctgtctgatgaattacgtgatgcggtcgaggatgtgatcctcaacc
gccgtgatgacagtactgagcgcctgctggatttagcagaaaaataccgtgacagtaaaagtggcgaggtcgcgatccag
caagcagaatggcgtggttggccggtggtgaaacggttagagtattcgctggtaaaaggcattactgaatttattgagct
ggataccgaagaagcgcgccagcaggcagatcggccaattgaagtgattgaagggccgttaatgtctgggatgaatgtgg
ttggtgacttgtttggtgaaggaaaaatgttcctgccacaggttgtaaaatcagccagggtaatgaaacaggcggtggcc
tatctcgaaccttatattgaagccagtaagcagaagggtaccaccgccggtaaaatcttattagcaaccgtcaaaggcga
tgtgcatgacatcggcaagaacatcgtgggtgtggttttgcagtgtaataactatgaaatcatcgatctgggcgtgatgg
tgccgacggaaaaaattctgcgcactgcacgggaagagaaggtggatattatcggcctgtctggtctgattaccccgtcg
ctggacgagatggttaacgtggcgaaagagatggagcgccaaggctttacgctgccgttgctcattggtggcgcaacgac
atccaaagctcacaccgcggtcaagattgaacaaaattatagcggttccaccacgtatgtctctaacgcctcgcgcagtg
tgggcgtggtatccgcgttgctatcggatacgcaacgggaggcatttgtggcaaaaacccgcaaagaatatgagactgta
cgtatccaacacgcccgtaaaaaaccgcgcaccccgccggtcagtttgcaggctgcacggaataacccaacggtgattga
ttgggagaactacactccgccagtggcccataaattgggggtacaggtggtggaggccagtattgaaactctgcgcaact
atatcgactggacgccattctttatgacctggtcgttggcaggcaagtatccgcgcattttagaagatgaggtggtgggg
gaggaggccaagcgcctgctcgccgacgccaatgctttgttggataaattgtccgccgaggatctgctgcatccaaaagg
cgtggttggtctgttcccggctaacagcgtcggcgatgatatcgaaatttaccgtgatgagcggcgagatgaggtactgg
ccatcagctatcatttacgccaacagaccgaaaaaaccgacttcccgaactactgtttagctgactatgtcgcgcctaaa
tccagtggtaaagccgattattttggtgcgtttgcggtgaccggtggcttggaagaagacgcattggccgatgcttatga
tgcgcaacatgatgactacaataaaatcatgattaaggcattatcagaccgtctggccgaagcctttgccgagtatctgc
atgagcgagtacgtaaagtgtattggggttttgcaccgaacgaaaatctgagcaacgaagagttggtgcgcgaaaattat
caggggatccgcccggcaccgggctatcccgcttgcccggagcacaccgagaaaggccaaatttggcagttgttggatgt
cgaaacccacaccggtatgaaactgaccgaatcctacgccatgtggcctggggcttcggtatcgggttggtatttcagcc
acccagacagcaaatattttgccgtagcacaaattcagcgtgatcaggttgaggattatgccgcccgtaaagggatgccc
actgccgaagttgaacgctggctagcccctaatctgggttacgatgcggattgatgtgcgtttaaaggcgagataatgtt
gatctaacgagggggataaaccgtgattggtttatccccttcgatatt-----acagtttaattaatggattgatcattc
tctggtgataccacccgttgcatttttctgttcagatttaccatgtccactgaccagcggtgccttgccatccattacat
ccttagcgccatcgctaatcatatccataaccgatgaagaagcgttcaatcgtgcacccccttcggtatatttcccgttg
atatcctgcgtctctaacccattggtttttagcttaacatccgaatttttactggatattttcccgccaaccaggtcagt
tttacccttaacggtcagatccacattctgtgtaccccggatagctgattgctcctcaaccccttggctctcgacaacct
ctacgttcgctttgacgctgccgttacccccgacgacttgttcatcctgtaccgcgcttttgattttcttaccgacagat
ttagcccctttctgccaccatttatctttggtttccttcttctcatcggcttcgctgatcttcactgtttgaccgtcttt
ggtatagctgatggtctggacgctatcgtccttttcttttcctaaggtgttgaatttattttcgactttgtcgaagatct
tggtagatttctcttccagtttattcttgattttatcagacataattgggctggcattcgctacctggctgatcaaactg
tcttgttttgcattactgtggctgccgccaagtgcggcagaaacattgactttattgagtctgttttcgcggctaatgac
gtttagatccccaccgatttgcccactaatctggttagcctggagtactgcgcctgccaattcggtatttttagcgctgt
tcagggtcaccttatcactgttgatatgggtgttttgttgcgtcacagagtccagtttatcaacaccgccatcgagtttg
atggccgcattatggattttcttggcgctatctttatctacaacaccttgatcatcgcttttaatggtgtttttctggct
gccattgaggttggtgttaacattccagttatttttgtgctctttatcctgagccgattccattacgatcccgccattat
ccgcgttcagaatggtctcttgactgatgatgttggtattttgcagatggatggcttgctgatctttaccgtctgcctta
atggtcaccgcgccattactgttaataatgccgccctgatgtgtaagactggtctcatcagtgtttttaacgttggcttc
tgctcctgcgctgaaccctttgttgttagtatgcgtttttgtgccatcatcattttcactggtgctgttacttttgcttt
ttcctgccttgacgctggcagaccaggtcatatcttgcttagaactttgtgactgtgccgcttggaagtctacttttcca
ccggcggtaagttgaacatcaccggtagcggcatttttactgccaaactcggtaccttgcagtgttaaatcttttccagc
gttcagctcgatgccttgcttaccgtgtagatggctgacttgggcaatatcggcactggtgctgccttgactatggccgc
cgcccaagccgccgccaaagtctttactgttcggcttagtaccgaagtttgctttggcgtttgcatcaatcttattgtgg
ttttcactgaggtggctggttgcttgttcaaatttaatctcttcgcctgctgtgatagcgatttttccatcaccagaatc
aagatcagtcccttgataacgggcgttttcttgtacgttgataataatatcgccaacagctttcatgctgccagtttgag
cctgctcggccttaacctcttgctgtttattttcacccttaccttttgcatcaacattgatgtcttcgcccgtagtggta
taaattcgcatatctacgccgcccgatacgactttttctgattcttcagcacgattaaccgcagattcaaaagtgtggtt
ggcagcatcaatctttattccacctttgtcagcttggtagtgagtt--------------------ccttgatccttgac
atcctcttttgctgtgatgctgatatcaccactttttattgatgtcactaccgcttgagaattactggatttattctctt
tttcgccaacattaacggagaggtctacgccggcattgactgaatctggcgcgacatttcctacgttttcaataacgcca
ccaacatcc-aattttttaccactttctatcgtcttttcgacaggacgagtaacaccgtcataagcgatattaccaccat
atttaacatcgacagtgttggtggttgtggtggtggtttcactgttttctgcggctaaattattaacgttagttgcattc
gccgcgtaactgccttcgacgttatgatcggtgccttggttagttatctcttgtttggcgttgagattcagatcgccttt
cacgtcagtatgggaaacgaccgcagttgatttctcgctgtccgtcttcgtctcttcataactcacccccgcaccgctac
ccgctttatccatcccaccggtatagtgagcattcacacccacggtctctttttctttattgctggtggtggtgtcttgt
gcagcgacaaaagagacgttttcagcagtgatatccgcatcgcctttggtggtattgagttgtgacccagtgaatgtcac
atctttgtctgcctccagtttgacggtgcccccctcgagagtagagccgtgatttatcactttctccgttttttcactct
cgctggtgtgttccacttttagccccgcttgatactgatttttaccgtcatcactggtaaaaccatcaattgtcagtagg
gttttttgttcatcgatcttttgtttttcctgcgcagcggcgacattgatatcgcctaaggtctcaatgcctaattcacc
ggcgctttttaccaagctgccaatcacatcgacatcttttttactgatgattttcaggtttgcttcagagacgacttcgc
taccggtagatttttcttcactgttattggcttttttggaactgccggtaatatcaaatgctacccccgtacgctcatca
actttattggttgtggtactgatggcgttatcgattttgatcccaccctctttagcttgaacaaaaccatctttagttgc
ttttactttactgccagtaatagcaacgtcatctttcacgctgatgagtatattaccgtcagcggttatttctgagctat
ggctggtttccgcatacttatcgttattattgtgatcgacaccaccgagtcccaagtttctttcatgtttaccgtcggtt
gtttcctgattactggttttttgtaccccaatcttaacgtcgttggcatcgattacgacgtcaccccccgcagaagcttt
gattccctgagtcgtgattttattttctgcggtgaggcccaaattcttaccggcctcaagtgtggttttattgagtgttt
gtttggtggttttattattccaagattcatctttgaccatatgtttataattatggccgtagtcgtgaattgaattctct
tcaatagcaccgtctatgtgtaaatcttttttggctttgatggcaagatttttacccgcggttattgtggcagccgacag
tttaatatcatcttgagttgattcaagagaggcattatttttcgctgtaatggtggtgccaatactggtttgttgtttct
cctctttattttcagaccaattccacttaccaaggcccagcaccccatttccaccgtctgatgaagattcttgttctgtc
ttggtgaggattctctcatccaataccaattcacctcctctcaacgtcacattgtcagcatcgatttttactgcggaaag
ctgattctttttattggcaacgatagcaatatttttgccttttaactgagtgcgttccagactctgcgtaacacccccat
tgtcttcatttttatgaagattaccgaatgcctggatgctattggcgttgatgttgatatcattaccccctaatttggcg
gcttctaattgcagctttcctttgatagtggcgtttatttcttcgctaccgtttagactcccggcaatttttaccccact
gccttcccgagtgctgactaaattaatccggcctgattgcatactgccaagatatttaccatcaatagattcttcacttt
cacttgaaaacaaactgctaaaccatccccccaaactggttggacgatttggatgatcttcttggcgagactctaatatt
tgcccatcagttgaaatttggttattacctgataaggcattaatggcttccgttgaggtgaccatacctgtgacctcaat
tctgggtgcgatcagatccaatattttattagcagttagccccttatcttgaattatcaaccaattattgttattgaaag
tttcaaaacccttcagcgatccttgttcaatcaagggattacccacgaccagtgactcgcggttggtattcataaaacca
cagccattacaggtgatgccatttgggttggccagaatataatccgccgtcataccaaaaatttcttgttggcccaataa
cagagaaggattacggctgatgacttcattaagaataatactggccgcttgaccgtttaaattttggttagcggctaact
gcccggcaagtattgagttacctgcactggtggcgttattcagtaccgcccccttttcgccaacattaaaatcctgaaat
tggttatgtgataagccggaggctgacggttgcacgatattaattaccgatgtgccatttaccgagctaacatccggttt
atgtgcagaatcgcctgctccgacaataccggcggcataacaggtggcaacagaaaccgaaataatggttaccgccgccg
ccaatttccctgccggtgagagcttaaaggtgtgtttcttcatttttacatctccattttggggtgatatttcctggtat
gagtaacaaggtgttctcaagggaaaattgcattaaaagcggtaagaaaaacgcgccagaatttgtgttggatcgttaat
cttcgatgggccggagagtaaccggccacggctggcttctatatccaaggtggcattctggtaattaaggctgacgccag
cgcttagccccatagcgctgacccacccctgtggtttttgctggagacggcccgtatcaagccctacgcgaggggttagc
gtggcgtcacccaaggtgaaacgacgggagagggtgttttgtaaataccagccttggtcggcggataaggtattgcggct
aaagccacggatggcactgctgtcagtgatgctgagccattccacgccgggtaaccggtcacgggtgtactggccataaa
attgattgctgaacagataggtatcatcaaacagtgcaaagtagtgattggaggtaattgaggtcttagctttagtgaat
tggctatcttgatagttcgctaatgggccatttgagcgctccgcgcccagccaaggcaagccctgctcaaggctgacatt
gatattgaataagcccatgggcaggacgtgcaggtgattaaggcctaattcaaagattgttagcgtcgggctgctgatag
caattttttcttcattcagataattactggcccgtttataggttaattgcgcacttagcccattaatctggctttgatcg
cgatagaaaacataatctgcccgtaaaccgtgttgctgtgtttctccatgtaacttggctgtattaaactgcaatttcat
tggataacggtattcggcataactaccaaagccactaaaggtcaaggcaccgtaagggaccgaataaaacattgagtaag
cacggctataattatgttgggggcgatcaacggtattgctgatattgatactgacggaatccgataagcccaacggatta
tcgaaagataaggcgttgcgacttagccatttaccggtatttttattaccgtaattgtccatcgaggtggtcaaatgcca
gggcgttgacggtgtattatgcagtttaagaatagaaccaccgggtagtgttccgggcagaatatcgacggtgactttat
ttgagggcaaacggtttgcctggtccagtccttgatcaaggcgagtaatattgagcggcttgccgatcatattcgggaat
accgtctcgccatctaacccggtgtccgtgctatcaatcgcttcgacaaacccttcggtaatatccagacctaattttcc
gtcagcatctggtggaataaattgaatccgcgccgtgatataccctttatccatatagatatgagtgagttcacgggtca
gaaggttaatattatcaggatgaatacattgttcagggatcgcacttaattcacttaaatcatcctctgttaataaggtg
atcccctgaatataaacgccattaatgggtaggcactgcgtatcttcgggtaacaccggtgcaggggggg-------ccg
gacgagataattcactttgtccggtgttgtgttgtgtgatctgttggtggcgtttttcttctactagctgattaatttct
ttggcattattttgtagtgactggcgagattcattaatggaagatggggtctctatggccaaaggcgtctcggcttgagc
gccagtactgagtacaagccataacgcagtacgttttctaatcataatatctgattgagaaatagactgaccgaacaaat
ttatttgcaggcgcagctctttctgtccctgagtcaaattgacgggcagcacaattaccgtccctgaacaatagagaacg
acggataaacaacgggaattaagttgttggcaggaagtaaaatataacagtgaaatatgaatataaattttgcgaagagt
gagtgatttttgcgttatttaaagcaaattaaggttaatcacggatattgctgttttctattttgtgtttacgggtgagg
ggcataaatgtcagtgtcagagatgaaggtcgtgttagcagtgaatgcccgatgatctcaggcatttttctgaggtttaa
ttattttttatctgttttaaccggtttacctgaccagtagccggccagcagggaaagtacacgtttgaaatcatccggtt
tggtgtgaaccagtcaggtttaattagcagataaattaatgtgttaatgtgctctcttacacaaataagttgtcttactc
aaataaactgtcttattcaaataacatctcttttattcaaataacatctgttttattcaaataaattgtaatgtagcgtt
tgtacgactttgtcagcgtcattacccggtaccaggaaacacagattatggctgctggcaccgtaacaaatcatacgaat
attgaacggatccaagacaccaaatacctctttaccgacgccgcaagcctgagacaggttgttgccgataatggccacca
acgccagatcttcttccacttcaacccggcacagggaagagagttccgtcaataacgaggtggtcagcaggctatcaccg
gtagacgttgaaccggtggtatccaatgttaacgcgacactcacttcagacgtggtgattaaatccacggagatactgtg
gcgcgccagaatattaaacacttccgccagaaaaccgcgcgcatgcaacatatttaagctgtgcaaagttaacagcgtct
gcttgcggcgtagtgccagagcacggaacagcggcgggttgtaggtttcgttacagaccaaggtgccgccagccgcagga
tctttactggagccgacaaacatcgggatatcactgcgtactgccggtagcagagtggccggatgcaggattttcgcccc
aaaggttgccatttcggccgcttcttcaaaggcgattttatcgatacgttttgctgccgggacgacacgcgggtcagtcg
tatatatccccggcacatcggtccagatatcgatacggctgacattcagtgcttcacctaacaatgcggcggtgtaatca
ctgccaccacggcccagagtggtggttcggcctttgccttcgctgccgataaaaccttgtgtgaccacaatggcatcttc
aatacgcggtgccagcagtgtttgggccagttcagccaaggccgaggtatctggctctgcgcggccaaaacggtcattgg
ttcgcatgacttttcgcacatcaaaccattccacggcaacctgacgttggcgtaacagctcgacaaatagcagggtggac
attaattcaccgtggctgaccagctcatcggtcagggccggggaggtcgccagactggccgcctcagacagcatggcaat
gttttccaacatgcggtcaatttcttcgcggatcaccgtcgaatcagtgagtctggcaataatatcgtattgaatatggc
gaatatcctccagatggtctgcacgtttttctggctcactgccatcagcaagggcaaccaacagattggtgataccggca
gacgcagaaaggatcaccaaacgaacgtccgggttcgataaaaccacatcggcgctacgactcatggcatcaaaactggc
cacgctggtgccgccaaatttggcgacgacagtcgcagaaggtgcatcgcgggtctgttggggggcgacttgaatcatct
aaaaacctcgtgtcagtgatgccatcttgggggcatctgtatttttctctgtacaaggaaataacgggttatccactttc
tgtcaatgaaatggctatgaggtattttcatctttaataatacgctccg-tcatatcactaaattgattggatactggcc
tgaatatgagcggctactctaattgaacgtcattaaaataatgatgaacgtcttaagatgaaccgacgtatggcgagaaa
taggaaacagatcaagcgttgtttcgagagataatacctatcgcaagaaaagagatctcaatcacagggtaacaggatac
aatcaatgtattcgtttcattaatccttaagcctagaagagcgccgctatgaaaaatatcaatcctagtcaaaccgctgc
ctggaaagcgttacagcaacactttgaacagatgaaagatgtcacaatcagcagtctgtttgccaaggacgaccagcgtt
ttaaccggttctctgcgacttttgacgatcaaatgctggtggatttctcaaaaaaccgtattaccagcgaaaccttggaa
aaattgcaggatctggcgaaagagaccgatctggctggtgcaataaaatccatgttttctggtgagaaaattaaccgcac
agaagaccgtgcggtattgcatattgctctgcgtaaccgcagtaacaccccaattgtggtggatggcaaagatgtgatgc
cagaagtgaatgcggttctggccaaaatgaaacagttctgtgaccgtgtgattagcggtgactggaaaggctataccggc
aaagcgattaccgatgtagtcaatattggtatcggggggtcagacctcggcccttacatggtgaccgaagcgttacgtcc
gtataaaaatcacctgaatatgcattttgtttctaacgtcgatggcactcatattgccgaagcgttgaaacccctgaacc
cggaaaccacgctgttcctggtggcatcaaaaaccttcaccacgcaagaaaccatgaccaacgctcacagcgcgcgtgat
tggttcctgtctgccgccggtgacccggcgcacgttgccaagcactttgcggctttatcgaccaatgccaaagccgttgg
tgagtttggtattgataccaataatatgtttgagttctgggattgggttggtggccgttactcgctatggtctgctattg
gtttatctatcgccttgtcggttggttttgaacacttcgaacaactgctcagtggcgcacatgccatggataagcatttt
gccgaaacaccggcagagaagaacctgcctgtcctgttggcactgattggtatctggtacaacaacttctttggtgcaga
aacggaagctatcctgccttacgaccaatatatgcaccgtttcccggcttacttccagcagggtaacatggagtcgaatg
gtaaatatgttgatcgtaacggtcatccggttgattaccaaacgggcccgattatctggggcgagccgggtactaacggc
cagcatgcgttttatcagttgattcaccaaggtaccaaactgatcccgtgtgattttatcgcaccggcgatcagccataa
cccattaagcgatcaccacgcgaagctgttgtctaacttctttgcacagacagaagcattggctttcggtaaatccctgg
aagacgttgaagcggagtttgcggcggcgggtaaaacccctgaacaagtcgcgcacgtagcgccgttcaaagtcttcgag
ggtaaccgcccaactaactccattttgctgcgcgaaattaccccgttcagtttgggggcgctgattgccttgtatgaaca
caaaatcttcacccaaggggttattctgaatatctacaccttcgaccaatggggtgtcgaactgggtaaacaactggcta
accgtatcctgccagaactggcagatgaccaagaagtgaccagtcatgacagttcaaccaatgcgttgattaaccgtttc
aagaactggcgttaagctaacaggctcttaagctctttgatctgtactttattaggcctcttattctgtaaggggccttt
tttttggcttgagtgcaacatggctatgataggctcaggctgtttcacctactttccttgggagtatttatggctaaaaa
ttcgcgttctcagtggatcgctaaaaatttgcaacgtttactgaatgtaggattgattatgttggccgctattttggtgg
tttttttggtgaaggaaaccattcatctggggaaagtcttgttcctgagtaatcaggaaacctcctcctacatgctgatt
gaagggatagtcatttatttcctctattttgaatttattgcactgattgttaagtattttgagtccggctaccacttccc
gttacgctattttatttatatcgggattaccgcgattatccgtttgatcattgtggatcatgaaaatcctattgatacac
tgatttattccggttctattctagtcttggtcgtgaccttgtatctggcgaatactgagcggttaaagcgcgaataaccc
cttcttatctttggggcgatggcgggtgataaacataaaaatggcggccattaaggccgccctaaagacacagtaccaga
ggagaaaataccctgcccatccaaagagttagggtattgaatgatgaaatctttaatgcttaacctttcacaccacctgc
cgttaatccacctaccagccagcgttgtgcgagcaggaagacggtggtgatcggaatggccgataacacagcggcggcgg
caaagtcaccccacagatagttttgcgggttaagatactgctgcataccgactgccagagtgtagctgttcacatctcgc
agcaacagggaggcgacagggacttcggttatggccgcaataaacgacagaataaacaccacggctaaaatgggcaccga
cagcggcaatagcaccagccggaaggcttgccatggggttgcaccatccaatgctgccgcttcttccaatgagttatcaa
tggtttcgaaataacctttgatggtccagacgtgtagggcgataccgcccatgtaggcgaaaatgaccccgccatgggta
tttaacccgatgaacggcatatattgcccgatacggtcaaacaaggcatacaacgccaccaatgacagtaccgcgggaaa
catttggaagatcaacatgcctttcagcaaggcgcttttaccacggaaacgcatacgggcaaaggcgtaagcacaggtgg
tggacagggcgacaatacccatggcggtaatcaaggcgatcttaattgagttccataaccacaacatcaccgggaacggt
gggggggttacgctaccgtcagcatgggtcacactcataccgagcgccaatttccagtgttcccacgagatttgatctgg
gatcaggctacctgtggcgaagttaccgggccgcagcgaaatggcgatcaccatcagtagcgggaacatgatcagcgcga
taaagcacaacatcagaaaatgcgtgcccaatagacgcaaacgctgggatttaggttgaaccatagccatctgcatctcc
tccttagtcaaaattcattttgctggctttcaaattcagtatcgcgagtgcgcctaccaaaatgaaaatcagggttgcga
tagcggctgccaaaccgaagtcctgcccgccttcgccttcaaaggcgacacgataggtatagttaaccagcaaatcggta
taccccgctggggtgctggtaccaatcatatcgggccccccgttggtcaatagctggattagcacgaagttattaaagtt
aaaggcaaaactggcaatcatcagcggtgtcagtggcttaatcagtaacggaaatgtgatgcggaaaaagttctggaatg
gccctgcgccatccattgccgatgcctcatacaagtcgtcagggatcgctttcaacagccccatgcacaaaatcatcatg
tagggataaccgagccaggtattcacgatcaaaatcatgcttttggcggtgataggatcactgaaccaggcgggtttgat
gccaaataaatggctgagcatcaggttgatttcaccgaaactttggttaaataaccctttgaaaatcaaaatagagataa
acgacggtaccgcatagggcaggatcagcatcactcgatagatagctttacctttcagcgaatcccattgcaccacacat
gccagcaccatgccgacagctaccgtaaaggtcacgctcattaccgaaaagaggatagtccagataaagatcgagatgaa
cggcttttgaatcccttcgtcgtgcagtacccgcaggaagtttttccagccgatagacacggtaaagccggggctaagct
tttcattttcccactgcccatcagcgttgaccgcttgatagaacccggtactaggattcggccaatatttcacgccggtt
tgctgattaatcagttctttaccatcggcacccagagtatagagcggcttggtgccggaaaattgacgtaatgaactcat
acgcagttcagcaccatcaggcaggatagccactaagctacttagcgcctgacgactctgggtaataatccgcagtgatg
ccggttcactcgtttgtgccgtattggttggggcgaccatcactttttgctcacccgtggcctcaaaactgaagggttca
gagatgaacaggctaccgtcgtctgggttggtaagctgtaaacgccattggttatcgctgggatagagaccaaaggtaaa
tgttttaccggtctggaactgccgatccagcaagacggattgagcacgttcgaaggttaattggttggtactgctgtagt
tagtaaaggcgatggcgatagtacaaattaaggggaagagaacaaacagccccataccggccacgccggggtaaacatag
cgccaggcataagcgcggcggttggcaaacacatacagccctaaactcaccaaaatcagcgtcacgatggcaaaaagata
ttcaccttgagcatacatcaacacgatcaaataacaggtgaagaggcttaacaggctgataaccaaccatttaagcgcat
cactctgccaccaggcgattttcttttttcggctttgaagctcggtgtgggataactgcataatgttccctttcatactt
tttgtgcttgaagttaagttgtgcttgaacttaataagttgtgcttaaagttgagccgtgtttaacgttgggtcgtgttt
aacgttgagctgtgcttaacattggatcgcgttatggcaaattctgtcgaggcacggcgaaccgtgcccctttctcagag
tagacagttacttcgtgatacgggttgccgcatcgttcagtgccgcttcaacggtttgacgcccagtgatggcgttcagt
accgcactacgggtggcataccagaaggctgccatttgcggaatgtttggcatgatttcgccgttggtggcgttatccat
tgttgctgcaatccgcggatcttttgccagttgctcctggaatgatttcagcgctacggcacccagtggtttatctttgt
tgacctcagccaggccttggtcggtgatcagatagttttccaggaattccgttgccagttctttatttggactcgctgcg
ttaataccggcggtcagtacaccgacaaagggtttagatggctggccatggaaggttggcagcagggttacgccgtaatt
aattttactcttatcgatattggaccatgcccatgggccattaatggtcatcgcggtttcacctttattaaaggctgctt
ctgcgatggagtaatcagtatcggcattgatgtgcttattcttaacgagatcgacaataaattgtaggccagcttgggcg
cccgcattatttacgcccacgttcttcgcatcataaaccccgttttcaaacttgaatgcataaccgccatcagcggcgat
aacgggccaagtgaagtacggttcttgtaggttccacataatggcgcttttgccattagcacgcagtgttttatccagtg
cagggatctcttcccacgtttttggtgcttctttcaccagatctttgttgtaaatcagtgacagcgcttcgactgcaaca
gggtaaccaatcagcttgccattaaagcgaacggcatcccaagtgaatgggaacaatttttcctggaaggctttcgatgg
ggtcagttcagccagtaaacctgattgtgcatagccaccaaaacggtcatgggcccagaagataatgtccgggccatcac
cggttgcggcgacttgtgggaatttttcttccaatttatctggatgctcgatggtcactttgatgccggtatctttctca
aatttcttaccgacctctgccaatccgttataacctttatcgccattgatccagataaccagtttaccttcttcaatttt
ggcaaaagcagaggaagagagcaccagcgtggttaacgccgaaagagccaaaacacgtgcggtcttaccaatgccggatt
tcgtgaagctgcgagtcataatccaatccttttatccaattttgtgggtaccgactttcttgtgagccattagctgcgaa
ttttcagactgctatcgccatgaatcacgaagtagaagggggcgtggcagcgtggccaatgatgacgctag---------
-----------------cctggttattacgctgacatagtgggtcacaaagggactctgcctcatcctccccccctctac
gcccccccacgggttattgtgactcagttaacactgcagcctgttttgtggtgttaggcacaataatgtaggtcgaaatt
tgcagagcggatcacgaatttgtctttgtcacggaacttctgccaagagtggtcgttctctcatcctcccatcccctccc
ccatgaaaaactttgttacggatgattaccgaatagtgacactcccgcaatatcagccacatcgagtttaactcccagct
tgtaggaccaggaataatgttgtcagcacgttcgattcctaacccagcgttgtaccgcattcatccggtgagtttccgcg
atggccagggtaatggcgtgggggattatcgagggttgaatggggtgtgcgactcattattaccctgttggatcagtatg
ttgaggcgttgttcaacgtgcagccctatactcaggccgcgacgccgtccggggcaaccttgccactggcttggcggcac
ggcgcgcagcgagagagtcatcagggcactgggggtaatcaatgggtcatgccggggtttgcttccactgtttttcttca
ttcagattcatatgaaaagttgtttgcgcaagcaaaggagtaacgcatggctaatgtaacgctgagcagcgtttataagg
cctttggtgaggctgtgatttccagagacatcaacctggagatcgatgacggtgagtttgtggtgtttgttggcccatca
ggttgcgggaaatcgacgctgctacggatgattgccggtcttgaggacattacctcgggtgaattgttgattggtggcaa
acgcatgaatgaagtgccgccctctgagcgcggcattggcatggtgtttcaatcctatgcactttatccccacttatcag
tggcagaaaacatgtccttcggcctgaaattggcgggggtaaagaaagcagaaatttaccagcgggtgaatcaggtcgca
gaggtgctgcaactggctcacttgttggaccgacggccaaaagccttatccggtggccagcgtcagcgggtggcgattgg
tcgtaccttggtctccgagccagatgttttcctgttggatgaaccgctttccaacctggatgccgcattgcgggtgcaga
tgcgaatcgagatttctcgtctgcataagcgcttggaacgcaccatgatctacgtcacccatgaccaagtggaagccatg
acgctggccgacaaaattgtggtgttggacgccggcaatatcgctcaggtcggtaagccgctggagctgtatcactaccc
agccaaccgctttgtcgcgggctttatcggctcgccaaaaatgaatttcttaccggttaaagtcacggccgctgaacctc
gtcaagtacagatcgaactccctaaccatcagcgggtatggctgccggtggaaggcgatcaggttcaggtcggcgccaat
atgtctttggggatccgcccagaacatctgctgccaagtagcgcctctgaagtcacgttggaaggcgagattcaggtggt
agagcagttgggtaatgagactcaaattcatatccaaatcccagcaatacgccagaacctggtctaccgccagaacgacg
tggtgttggtagaagaaggtgcaacattctccatcggtctgccaccgcatcggtgtcacctcttccgtgaggatggcact
gcatgtaagcggctgtaccaagaactgggcgtctagttacggcgacgcctggttacagagaatgaaagcacgcatgccga
caggcaaatataacaggagattactgatgattactctgcgcaagttaccaatagcactggctgttgccgctggtgtcctc
tccactcaggccatggcggttgatttccatggttatgcgcgttccgggattggctggacggcaagcggtggtgaacaaca
atgtttccaaactacaggtgctcaaagtaaataccgtctgggcaacgagtgtgaaacctatgcggaacttaaattaggcc
aggaattgtggaaagaaggcgataagagcttctatctcgataccaacgtcgcctattccgtttcacagcgtgatgactgg
gaatccactgatccggctttccgtgaagccaatgtgcagggtaaaaacctgatcgaatcattaccgggctccactatctg
ggccggtaagcgtttctatcaacgtcatgacgtccatatgattgacttctactactgggatatttcaggcccaggtgccg
gtcttgaaactatcgatctgggctttggtaagttatcggttgctgcaacccgtaactcagaatcgggtggctcaagcgct
tggatcgataaccaacgtgaaaatgcaaaatatacgattaacaacgtatacgacgtgcgtttggccggtttagaaactaa
ccccggcggttcattggagttaggtgttgattatggccgcgccgatactcaagaaggttactcgttagcaccaaatgcct
ctaaagatggtgtgatgttgaccgctgagcatacccaaagcctgatgggtggcttcaacaagttcgtggtgcaatatgct
accgactcgatgacgtcctataacaccggtcactcgcaaggtacgtcagtaaataataatggccacttattgcgtgttat
tgaccacggtgccatcaatctggctgagaagtgggacatgatgtatgtcgcgttataccaagatattgatttggataaca
ataacggcaacacatggtacagcgtaggtgtacgtccgatgtacaaatggacacctatcatgagtacgttgctggaagca
ggctacgacaacgttaaatcacaacataccggtgagcgtaacggtcaatacaaactgactctggcccaacaatggcaggc
aggtgatagcatttggtcacgtccggcaattcgtgtcttcgcaacttatgccaactgggatgagaagtggggctatagcg
atacaaccggcgtagcacaagacggcactattggtaccaacagccgtggtaagaacaatgaagtcaccttcggtgcgcaa
ttcgaagcctggtggtaacagcgattcttcagccgtctgcgggcggctgtacgttatcttgatgtcttaaccgttttacg
ggtgtgcgggctgtggcccgcatcctactgaccacaagatgtatacccaaaataatttgagttgcaggaaggcggccaac
gctacatgcagcttggagtatgacgggtagattggttaactttgccgaccttgcctgggcaccgttagcgctgacgctca
atgtatgagggtataacaatgaaaaagaatctgctgtcactctgtctggtactggctttagggggcactgcacctctggc
agtacaggccgcatcaaccatttctccggcgaatgtctctattgcgccaacgatcagtaccaccacattacagcagttgc
catggcagcctttggtgccaccggtgacgcaagatattcaacttactgcgggcagcccgcatatttctcagggtgaggtt
gaaggcgcggtagccgcttttgccttgcctgcggatcgcggttcattggaagtcacgctcagcagtttgctcacggataa
gcagctctttacaccgagcgtattggtgttggatgagcaaatgcggccagcggcttattacccgtccagctatttcacct
atgaaaaagcgggcatcatgatcaatgatcgcctgcaaggcgtgatgaaattgacgccagcgttgggccagaaacaaatt
tacctgctggtctataccactcgcgatgatttgaagaaaaccacacaattgctcgatccggcaaaagcgtacgcacaagg
tgtgggtaatgccgtcccagatatcccggaccccattgtcaatcactccccaacagggactttaagaattaaggtaacgt
ctgagcaaggcatgggcaatattatgattggcttgatccagtcggcaccgacctcggctccggtcgtggtgggcagcagt
attcaacccgtggctgcgccacaatcagaaccggcgaaacctgcagcaccgatgctgggtgagactgaaaactacttcaa
ccaggcgattaaagatgcggtgaaagccggtgatgtcgataaggcgctgaaattgttgaacgaagcggaacatttgggct
caacttcagcccgaaaaacctttattggtagtgtaaaaggcaagggttaaatcccggcactgccaaatatggctggatgg
ttggtgcgccttggcgcaccttttttcgtttggttcttataagcggctactgcgcgtcgtcatactgagattgtgcagtg
ctcgctctcttcacgtactcactctcttcacgtactatgtgtacgctccgggtgctgcgcgctggacgcactcaatctga
cttagctcgctacgccttggtttgtggatgacggccgcattcaccctcattcttttttatttaatataacgttgagattc
ggtttgcgttcgattggaattatctgtgagcagagactgaaagacttgcagtatttattaatacacaaatgagtgacatc
aataaacaaattaaccacgccaatgatagccactttttttgtcatagcatgacattaaatatgactggatcctcgcttgt
tgtcg-aaaaaaatcctgtaggaaatttccttaaatttgcgatgaattttcctaatttattgctgttgttttctgatggc
actttaattaagcaagtggaacgcgaattaaaaacacatcttatttgtaatgagtttgttaaaaataaatccaaaatagt
cactgtgtatatcactttgggaaatgatgctctgctattaatatattattctaaccgagtattttataaaaaatcatata
tcaaatgcggcgatatcgcgtgtatgaactatacggtaaatgaggggtatttaactacggagattattttgtggcgttaa
tatatccctggcggcgacacattgaattgcactcaatatcggttaagtgcgcgatgaagataaaaggaatatcaggcggg
ttaaatacactaaaaaccatcagtaaaaaccagcagccaataacctcattggctgctgaagaaatacaatattacgcttc
gatcggcgcacgccagtcatcagcaccagaggtgcccgcggtggtgtgatcccagttaatcttgcggtatgccagtgata
cacggactaattgagtaaactcagccttggtggaatcctgacaatgcggcattttacaatcaatgtcgataatggtggca
tcttccagtttagtcgtgaagaaatgctcttgtttgccttcaatcgaggtgcggtaccacttcaattccactgttggcag
catttcaccagaggctaatgcgttatacagcaatggaacggctttgttgtacgcaacagtgaaacgcaatggtttgtgcg
cacgttggccggaaggctggccggattgaggatcggtaggcaccgtcacaatgtgctcaaactcctgtaccaacatttcg
tcttcatgaccttgaacatagatattaccgacggattcagctgtgaaagcacctgcggtaatattgccctgcgttttccc
tgtgatagagatataagctggagttggcatttttaatatccttgatagtttatttgattttgatcaaaggttagtcactt
ctgctggacatatctgtcagcgttgaatgtaactcgctccaccacttcactttctgattatcactataagcagctttttt
atcagtgccaagtttcgtataaattagcccgcatgttcacggacgaaaaagttataatatttgtataaccagcatattat
gccgcgatatttgctgatttaattcgcaaatgttacaaaactgatcgtgatatcgaatgctgtgtttgcgtaaaataatg
ttttcatacgattttaatttttaaaggaaattattttttatgatcatagatagaatcattatatcgcaataaaaatgcca
ctcatgttttaatataaagaaaagattatagacatttaccttgaaaatagttaactatgcgcacagttgagtcagattaa
tataagaacctccctttctgctgtgggtgacatattggctgacaccccttattagagattaaaaggacgtgtgatgagta
aaaataagcaaagcagtgttgccccaaaagaaaggattaacatcaagtatgtgccgaatactggcgaccaggttgcagaa
attgaattaccgctgaatctgctggttgtgggtgatcttaaaggcgtgcgtgaagagacttcaattgaagagcgtcaggt
tgtttcggtcaataagaataacttcaactcagtcatgaacgaagcaaatatcagtctgagtttcaatgtgcctaatcgcc
ttgaaggtgatggggaagaagacatgccggtcgccttgtcgatcaagggtcttgatgatttctcgcctgacaatgtggcg
aaaaaagttccagagctcaaaaaaattctggaactacgggaagcgttagtggcattgaaagggccattggggaatatccc
agctttccgctctcgtctacaggatttgcttggcaatgaagatatgcgcgagcagttgctgaaagaattggacattctta
atcaaaaataatagctcttcatcaaaagtaatagctcttcatcaaaaataatagctcgggtaagagggaattctacgtat
gcctttacatgaagaaaataccgttttagcggcagaacctgccagtgcaacattcttgctcgacgaaatcatgtcacaaa
cccgtatggcaccgggaaacgatggttacgatatcgctaaacagggtgtggccgcttttattagcagtattctggatacc
ggaaccaacgaagagccgattaacaagctgttagttgaccgcatgatcatcgaactcgacaaaaagttgagtgctcagat
ggacgagatcctacatgctaacgaattccgtgaaatagaatcttcatggcgctcattgaagctgttggtggatcggaccg
atttccgtgaaaacatcaaaatcaatatcatgcatgcaacgaaagaagagttgctggaagattttgagttctcgccagaa
attattcagtcaggcttctacaaacacgtttattcctcagggtacggccaattcggtggtgaacccactgccgcgatcat
tggtaactacgcgttcaacaatagctcacctgacatgaagctcttgcaatacgtaagtgctgttggcgcgatggcacatg
cccccttcttatccagtgtggcccctgatttctttggcatcagcagcttcactgagttacccgcgattaaagatctgaaa
tctgtatttgaagggccggctcacaccaaatggcgtgctctgcgtgagtctgaagattcacgttatcttggtttgaccac
tcctcgtttcctgttgcgcttaccttactcgaccgttgaaaaccccattaaaaacttcaactactacgaggatgtcagcc
ggaatcacgagcatttcttgtggggcaacaccgcattcctgctagcgtcctgcctgaccgacagcttcgccaagtaccgt
tggtgcccgaatattattgggccgcaaagtggcggcacggttcacgatctcccggttcatctctatgaagcgatggggca
gattcaggccaaaatcccaaccgaagttctgatcactgaccgtcgtgagtttgaactggcggaagagggctttatcaccc
tgaccatgcgtaaaggcagtgataacgccgcattcttctcggcgaattcggtgcaaaaaccaaaagtcttcccgaatacc
cgcgaagggaaaatggcagaaaccaactacaagttgggcacgcaactgccgtacatgtttgtcatcaaccgccttgcgca
ctacatcaaagtgctccagcgcgagcagattggttcatggaaagaacgacaggatctggagcgcgagctcaatatctggc
tcaagcagtacattgccgatcaagaaaacccaccaacggatgttcgtagccgtcgtcctctgcgttcagcgcaaatccag
gtactggatgttgaaggtgatccgggctggtaccaggttgcgatgcaggttcgcccgcatttcaaatacatgggggcgag
cttcgagctgtcactggttggccgtttggataaggaataaccgacgatggccgcgcttcttaattgggatcgagggagtt
ctgccagtttgtttgaccgcatacaggggaagggcgctagctcttcctccgatggccgtctgcgtgagctattgaattca
atccaaaagcatttgaacgaggtccttaactctcgtccaggtgcttgccaaagtgcggtcgatctcggggttatcgacct
caatgatgcgaccgccacctcatctgattttcgaaaaagtattgagaaagccattaaggattgtatcgagaactacgaac
cccgaatttctgccgttacagttcaatccttgctgaaccatggcgacccactgcaactgagtttccatattagcgctcgt
gttaatttcgacgatatgggtgatgtcgttgagttcaacattcagttagacaataaccgccgttactgctttaaccagga
aacataatgtcgttcgaaaagtatttcagggacgagctggactacctccggcaattaggacgcgatgccgcaatagaacg
gcctcatctcgctgcatttttatctgagcaaggttctgatccggatgttgaacgtttgctggaaggctttgcttttctaa
cgggcaacctgcgtgaaaaaatcgatgatcaattccctgaattgactcatggtttactgaatatgttgtggccgaactac
ttacggccaataccgagcatgaccatcatcgagtacacaccggatgaaagtgtggtcaccgaggcgacgctggtgaaacg
gggtagccaagtgatgagtatccccatcgcacaaaatggtcagcgcagcgcgtttatcaacagtaatgctcatgccgggc
cacaatgtacttttacgttgtgccgtgatgtgtggttgttccccatgtccatccgggagatctcggcgaacagcagtaac
gaacaaggcattttgagtattcactttgccgccaaagcggaattgaacttacaagacctgcaattggataaattgcgctt
ttatctgggcgaagacaactacaccagcacacaactctatttctggattaaccactatttcgaacgcgctgaactggttg
tcaacgggataaccatcccgatgcctgattttgactttaacccagtgggctttgaacgcgatgatgccctcttgccgtac
ccgaaaaacgcctatatgggttaccggatcctgcaagaatatttttgcttccccgaaggctttttgttctttgatgtcaa
tggtgtggtcgattttccgccgcacttgaatgccagtgaattctctctgaatttgtatttctctcaggcattgccgcctg
aagtgaaagtccgctccaccacactgcggatgaattgcacacctgcggtgaacctgttccaacatgacagtgaagcgatt
gatcttgatggaacccagacggaatatccgctctgtgtcagctaccataatccggatcactacgacatcttttcagttga
tcgggttgacagttggctcagtgaaaaaggtgttcctaaggggcgcggccg
> 5:14105-54793 + NC_008149.gbk
atattgctctttaacaatctggaacaagctgaaaattgaaacattacagctgaaatttaccccgccgtagatgtattggg
gtaaagagtaacctgtaatagagtctctcaaataatcgcaacacaagatgtactgtcagcaatgacaagacaccttcggg
ttgtgaggttaagcgactaagcgtacacggtggatgcctaggcagtcagaggcgatgaagggcgtgctaatctgcgaaaa
gcgtcggtaagctgatatgaagcgttataaccgacgatacccgaatggggaaacccagtgcaatacgttgcactatcgtt
agatgaatacatagtctaacgaggcgaaccgggggaactgaaacatctaagtaccccgaggaaaagaaatcaaccgagat
tcccccagtagcggcgagcgaacggggaggagcccagagtctgaatcagtttgtgtgttagtggaagcgtctggaaagtc
gcacggtacagggtgatagtcccgtacaccaaaatgcacaggctgtgaactcgatgagtagggcgggacacgtgacatcc
tgtctgaatatggggggaccatcctccaaggctaaatactcctgactgaccgatagtgaaccagtaccgtgagggaaagg
cgaaaagaaccccggcgaggggagtgaaatagaacctgaaaccgtgtacgtacaagcagtgggagcaccttcgtggtgtg
actgcgtaccttttgtataatgggtcagcgacttatattttgtagcaaggttaaccgaataggggagccgtagggaaacc
gagtcttaactgggcgtctagttgcaaggtatagacccgaaacccggtgatctagccatgggcaggttgaaggttgggta
acactaactggaggaccgaaccgactaatgttgaaaaattagcggatgacttgtggctgggggtgaaaggccaatcaaac
cgggagatagctggttctccccgaaagctatttaggtagcgcctcgtgaactcatcttcgggggtagagcactgtttcgg
ctagggggccatcccggcttaccaaaccgatgcaaactccgaataccgaagaatgttatcacgggagacacacggcgggt
gctaacgtccgtcgtgaagagggaaacaacccagaccgccagctaaggtcccaaagtcatggttaagtgggaaacgatgt
gggaaggcacagacagccaggatgttggcttagaagcagccatcatttaaagaaagcgtaatagctcactggtcgagtcg
gcctgcgcggaagatgtaacggggctaaaccatgcaccgaagctgcggcagcgacacttaggtgttgttgggtaggggag
cgttctgtaagccgttgaaggtgacctgtgagggttgctggaggtatcagaagtgcgaatgctgacataagtaacgataa
tgcgggtgaaaaacccgcacgccggaagaccaagggttcctgtccaacgttaatcggggcagggtgagtcgacccctaag
gcgaggctgaaaagcgtagtcgatgggaaacaggttaatattcctgtacttggtgttactgcgaaggggggacggagaag
gctaggctggccgggcgacggttgtcccggtttaagcgtgtagggggagtgaccaggtaaatccggttgcttatcaaccc
tgaggcgtgatgacgatgcaccacggtgcagaagcagttgatgccatgcttccaggaaaagcctctaagcatcaggtaac
attaaatcgtaccccaaaccgacacaggtggtcaggtagagaatactcaggcgcttgagagaactcgggtgaaggaacta
ggcaaaatggtgccgtaacttcgggagaaggcacgctggcgttaggtgaaaggactagctcctggagctgaagccagtcg
cagataccagctggctgcaactgtttaataaaaacacagcactgtgcaaacacgaaagtggacgtatacagtgtgacgcc
tgcccggtgctggaaggttaattgatggggtcagccgcaaggcgaagctcttgatcgaagccccagtaaacggcggccgt
aactataacggtcctaaggtagcgaaattccttgtcgggtaagttccgacctgcacgaatggcgtaatgatggccaggct
gtctccacccgagactcagtgaaattgaactcgctgtgaagatgcagtgtacccgcggcaagacggaaagaccccgtgaa
cctttactatagcttgacactgaacattgagccttgatgtgtaggataggtgggaggccttgaagtgtggacgccagtct
gcatggagccaaccttgaaataccaccctttaatgtttgatgttctaactcggccccatgatctggggtgaggacagtgt
ctggtgggtagtttgactggggcggtctcctcccaaagagtaacggaggagcacgaaggttagctaatcacggtcggaca
tcgtgaggttagtgcaaaggcataagctagcttgactgcgagagtgacggctcgagcaggtacgaaagtaggtcttagtg
atccggtggttctgaatggaagggccatcgctcaacggataaaaggtactccggggataacaggctgataccgcccaaga
gttcatatcgacggcggtgtttggcacctcgatgtcggctcatcacatcctggggctgaagtaggtcccaagggtatggc
tgttcgccatttaaagtggtacgcgagctgggtttagaacgtcgtgagacagttcggtccctatctgccgtgggcgttgg
aagattgagaggggctgctcctagtacgagaggaccggagtggacgaatcactggtgttcgggttgtcatgccaatggca
ttgcccggtagctaaattcggaagagataaccgctgaaagcatctaagcgggaaacttgcctcgagatgagtcttccctg
gggcttaaagccccctgaaggaacgttaaagactatgacgttgataggctgggtgtgtaagtgcagcgatgtattgagct
aaccagtactaatgatccgtgaggcttaaccttacaacaccgaaggtgttttgaattgagagagattttcagcatcgttc
cgagattgtgttgactggctgacaagtgttgcttgtttgcgggttaattgaaacagaatttgcctggcggccatagcgcg
gtggtcccacctgatcccatgccgaactcagaagtgaaacgccgtagcgccgatggtagtgtggggtctccccatgcgag
agtaggacactgccaggcatcaaatttagttgtgctgatatggctcagttggtagagcgcacccttggtaagggtgaggt
ccccagttcgactctgggtatcagcaccagttacatggattaaattcggcagtagtagaaaagaatttacctggcggcaa
tagcgcggtggtcccacctgaccccatgccgaactcagaagtgaaacgccgtagcgccgatggtagtgtggggtctcccc
atgcgagagtaggacactgccaggtatcaaataaacagaaaggccatccattagggtggccttttctgtttttgcgatcc
gtcctaaatagttttaacaaactctagtgactcgatcttgagtggttaagtggttaag--------cggtaagaataggc
aaggaggcgtaagacgttcatatatagcgtaattctagcccctatcaacgttattttaatatagaaaatatggcgtattt
acgatcttgcctatcctctccattgataaaaaatctgttttatagtccgctgaacaaaggaattaccgcacttaagggca
cttcg---------------------------------------------------------------------------
--------------------------------------------------------------------------------
--------------------------------------------------------------------------------
--------------------------------------------------------------------------------
--------------------------------------------------------------------------------
--------------------------------------------------------------------------------
--------------------------------------------------------------------------------
--------------------------------------------------------------------------------
--------------------------------------------------------------------------------
--------------------------------------------------------------------------------
--------------------------------------------------------------------------------
--------------------------------------------------------------------------------
--------------------------------------------------------------------------------
--------------------------------------------------------------------------------
--------------------------------------------------------------------------------
--------------------------------------------------------------------------------
-----------------------------------------------gtggcttacggcactacggcttcaacagcatat
tttccctttgtctgattttgttagtcgtgaatcgctccgcttcccacagatactttgttgccacacaattgccgtcaaat
gggcaatatgattccgataaaaatgtcactgatgagtttaaaatttaagctgttaagcagacaccttatactggtgttga
tactaatgagtgtcctgaagttgatagctttacccaaacaatatatgcgataagcaacgttatatacgataagcaattta
aagctattctctagtgccccctttcccgccttatataaactcactgtaatgaactcactgtcgcgatgaaacattttcag
gttgttacagttcgctcgacttttcatctaagatccgctatcttcaggcatctagaagtctaaacgtataaacggatata
ttgaggatgtaggcatgccaattcgggttcctgatgaattacctgcagtgagtttcttgcgcaatgagaatgtttttgtg
atggcttcatcgcgtgctaaaactcaggaaattcggcccctgaaggtattgattttaaatctgatgcctaaaaaaattga
gacggagaatcaattcctacgtttactctctaactcgccactccaggttgatattcaattgttgagggttgatagtcgtg
agtctaaaaatacgcctacggagcatctgaacaacttttactgcgattttgaggacattcaggaccagaattttgatggc
ttgatcgtaaccggcgctcctctgggtttagtcgatttctgtgatgtggcttattggccacaaattgaacgtattattgc
ctgggcaaaagagcatgtgacatcaactctatttgtctgttgggcggtgcaggcggcgttaaatatcttgtatggcatcc
cgaagatgacgcgcgaggtcaaactctctggtatctatcagcatcaaacactcgaaccgctggccttattgacgcgtggt
tttgatgaaacatttctggctcctcattcccgctatgctgattttcccgttgaagtccttcaacaatatactgatttgga
tatcttagtgtcgtcagaagaggctggggcttatctgtttgccagtaaagataagcgggtggcttttgttaccggtcatc
ccgagtatgatgtcgatacgttagcgggtgaatatcagcgtgatctggctgcaggccttaacccacaagttcctcttaat
tatttcccttctgacgatgcatcgttacgaccaaaagcatcatggcgcagtcatgggcatctactgtttgccaattggct
caactactatgtttaccaaattacgccatttgatttgcgacatatgaatcctacccttgattgatttttccccttctcga
tgttcatcgtcgcatagatgctaattatggcggctgaatcgaggccgcctattattttcttcccttccaattaccttttt
ccctccctaaatctggtccgatctcttttctaaacaatgagttatagccattaaaaatcaataatggaatctgattccta
tcatttccaatccctcctagatgttaacgatatgataaataaagattaaaaaaata-tttccataaaaatggaaatcgtt
tttgattttatgaattaattgattattcttatttctgtcgggtgaaaaataaccataaaattctgccttttttactggca
gggacacgttacctgatgataatccaagagtgacgcgaggtcagcgttaaggtggcagcagtaacattgggaaggggaat
agcaatgagacaacagttagcgggcacagagttagttttcacccagccttttaatgctgctgagcggcaggttttaccgg
ataaagccatcgagtttctaaccgaattagtggtgaaatttagcgaatcgcgtaaccaactccttgccacaagggcatct
tggcagcaaaccatcgatcagggggcgttacccgattttattttggaaactaattccattcgtgatggtgattggaaaat
ccaaggtattcctgctgacttacgcgatcgtagagttgagatcaccgggccagtagagcggaaaatggtgatcaatgcgc
ttaatgccaacgtaaaagtttttatggcggatttcgaagattcactggcacccagttgggataaagtgattgatggtcaa
attaatctacatgatgcggtgaaagggacaatttcctatacgaatgaatcgggcaaggtctatcaattaaaacctaatcc
cgcggtattgattgcacgtgttcgtggcctgcacttaccggaaaaacatgttaaatggcaggacgaggcgattcccggtg
gtttattcgatttcgctttgtatttctaccataactatcagcaactgctggcgaagggcagcggcccttatttctatttg
ccgaagatgcagtcataccaggaagccgcttggtggagcgatgtgttcaattttaccgagcagcgctttggtctatcgca
gggcaccattaaggcgacggtattaattgagacattacccgccgttttccaaatggatgaaattctctaccacctgcgcc
accacattgttggtctgaattgtgggcgctgggactatatctttagctatataaaaacattgaaaaaccaccctgaccgc
gtgttaccagatcgccagtcagtcacgatgaataaaccttttcttagcgcgtattcccgtttgttgatcaagacatgcca
taaacgtggcgctttggcgatggggggaatggccgccttcatcccggataaagacgcagaaaagaataagttggtgttgg
ataaagttcgtgccgacaaagagttagaagccagtaacggccacgatggaacttgggtggcgcatccgggcttggcagat
acggtgatggacgtttttaacaaagtattaggttctcggcctaatcaattagaggttagccgcgaacaggataaacctat
caccgccgctgagttgctggaaccttgttctggcgagcgcactgaagcagggatgcgggccaatatcagagtcgcggtgc
agtacattgaagcatggatatcgggtaatggttgtgtgccgatttatggcttgatggaggatgcggctactgcagagatt
tcccgcacttctatctggcaatggatacatcatcagaaaagcctcagtaatggccagacggtgactaaagagctgttccg
cagcatgttgagtgaagaaattcaggttgtgaagcttgagcttggcgcagagcgttttgatcgcgggcggtttgaagaag
ctgcacgcttgatggagcgtattacaacacaagacgagcttatcgacttcctgacgttgccgggctatgcattgcttgcc
tgagccatcctattgaaccctacaaaattgaattataaggaacatcgccatgacgatctctcgtactcaacaaattcagc
agttggaacaggaatggacatcgccgcgctggaaaaatatcactcggccttatagcgccgaagatgtcatcaagctgcgt
ggttcggtcaatccagaatgtacgttcgcacaaaatggtgccaaaaaactgtgggaattgctgcacggcgggtcgcgtaa
agggtatatcaactgtctgggggcattaaccggtggtcaggcgctacaacaggcgaaagccggtgttgaagccatttata
tgtcgggatggcaggtggcggctgatgctaatacggcatctagcatgtatccagatcagtcactgtatccggtcgactct
gtgcctgcggtggtgaaacgtatcaacaatagcttccgccgcgctgatcaaattcagtggtcgaataatattgagccagg
tagtaaaggctataccgactatttcctaccgatcgtcgcggatgcggaagcgggttttggcggtgtgctgaacgcgtttg
aattaatgaaagcgatgattgaagcgggggcggcaggggttcattttgaagaccaattggccgcagtgaaaaagtgtggg
catatgggcggtaaggtactggtgccgacacaagaggccattcaaaagctggttgctgcccgtttagccgcagatgtctt
gggtgtaccaacgctgttgattgccaggactgatgcggatgcggctgatttattgacctcagattgcgacccctatgacc
gggagtttattaccggcgaccgtactgctgaaggttttttccgcacccgtgccggtattgaacaagcgatcagccgtggc
ctggcgtatgccccttatgctgatttggtgtggtgtgaaacctcgacacctgatctggctctggccaaacgttttgccga
tgctgttcatgctcaattccccggaaaattactggcttataactgttcaccctcctttaactggaagaagaatctgaccg
accagcaaattgccagcttccaagatgaactctccgccatgggctacaaataccagtttattacgctggcgggtattcat
agcatgtggttcaacatgttcgatctggcccatgcgtatgcgcagggtgaaggcatgaaacactacgttgagaaagtcca
gcaacctgagtttgcctctgtggaccgcggctacacctttgcttcccatcagcaagaagtggggactggctacttcgata
aagtcaccaatattattcaggggggcgcatcatctgtaacggcactgaccggttcgacggaagagcagcagttttagcca
cgattgagtgagtgtggtcttatcaggagcctgcttatgcaggctcagactgctgacaaaccccgatgacgcgatcttga
acggtgaggataggcagaggagtaaagcgtccgcgccaaggatggcgcggctcgagcctacatggatgtatttacggcgt
ctttacgatctgcctgttctctccgtcgcgggcactttgtcaataacctcagcctgcttatgcaggctccgttttgtacg
gtagggggcagcatggtggcaaagctagaacaacttatcgctcagaccattttgcagggatttgatgcgcaatatggccg
ttttctggaggtcactgccggtgctcaacaccgttttgagcaggccgattggcatgcggtacagcaggcgatgaaaaagc
gtattcacctttatgatcaccatgtgggtttagtggttgagcaactgaaatacattacggatcaacgccattttgatgtg
gaatttttggcgcgggtgaaagaaatttataccgggctgctaccggattatccgcgcttcgaaatcgccgaaagcttttt
taattcggtttattgccgtttatttaaacaccgcgatttaacgcccgataagttgtttgtttttagctctcagcctgagc
ggcgcttccgtgagatcccacggcctctggcccgcgatttcatccctaaaggggatctcagtggtatgttgcagatggtg
cttaatgatttatcactgcgcttacattgggaaaatttgtcgcgagacattgattatatcgtgatggccatacggcaagc
ctttaccgatgagcagctagccagtgcgcattttcaaatagcgaatgagttgttttaccgcaataaggccgcttggttgg
tgggtaaattgaggctgaacggtgacatctatcctttcttgttacctattcatcacaatgagtctggtgagctatttatt
gatacctgtctgaccagcaaagcggaggccagtatcgtgttcggcttcgctcgttcttattttatggtctatgtgccgct
gccggctgcaatggtggaatggttacgggaaatattaccgggtaaatctaccgctgagctgtatacggcgattggctgtc
agaaacacggtaaaacagagagttatcgcgagtatttggcttttattcatcaatccagtgaacagtttattattgcacct
ggggtgaaaggcatggtgatgttggtctttaccttaccgtcatttgatcgggtatttaaggtgattaaagaccaatttgc
accacaaaaagaggtcactcaagcacgagttttagaatgctatcaattagttaaagaacatgaccgggtagggcgcatgg
cggatacccaagagtatgaaaattttgtgattgataagcaccgtatcagcccagaactgctggcggagttgcaacatgaa
gtacccgaaaaactggaggatttaggtgacaagatcgtcattaagcacctgtatatggagcgaaggatgaccccgttaaa
tctctatatggagcaggcagatgatcagcagttgaaggatgctattgaggaatatggtaacgccattaaacaactggctg
cggccaatattttccccggtgatatgttatttaagaacttcggtgtgacgcgccatgggcgggtggtgttctacgattat
gatgaaatttgttatatgaccgaggttaatttccgcgatattcccccaccgcgttatcccgaagatgagatggccagtga
gccgtggtacagcgtgtctcctaatgatgtttttcccgaagagtttcgccatttcttatgcagtgaccggaaagtcaggc
acttttttgaggagatgcacggcgatctgttccaggccagttattggcgcggcttgcagcagcgtatccgggatgggcat
gtggaggatgtttttgcttatagacgaaagcaacgcttctcccagcgggctttaaattaacggcgactgcgcgctgaacg
tactcagattaacgtagctcgctacgcctctatttatcgcgtctttacgatcggcctgttctcgccgaacgacaaatttt
tcctttatttttcattctattatttaaccccggttcccccaccgtaagattgggtaatctctttcgccgcgtggatgacc
agtgcacccagctcggtgacgcgatcgtcggtgatccgtgatattgggccggagatagaaatcgcggcgaaggcttcgtg
gtgctcatcgaacaagcaggcggcgatacaacgtaggccgagggcgtgctcttcatcatcaaatgaataaccttgcttgc
ggatcagcgctagattttctttcaggctggttggattggtacgggtgtgctgggtgtaagcgtgcaacccctttttatgt
aacaactgaaccagttgatcgtccggcagggtggagagaaaggctttgcctgccccggaggcatgcatggggagcttgcc
tccaattggtgcggacatccgcatcagcgcggtacattgcacttgatcgataattattgcctggtaatcgctgtgatcga
gtaccgccaaattgacggtttcgccagattcatccattaaacggcgtaacattgggtggaccatcgccagtaaattacgg
ctttgcaggaaactgctcccgacaataaaggcgtgggggcccccatggtccatagccctaaatcgccgacctgacgaaca
aaaccctgctgttgcatggtcgtgagtaaacggtgggtggtcgaattgggtaatcccgcctgttgggctaaatcagtcag
ggcgacgttcccatcagattcggaaatatattccagcaatttaaggccgcgagtcaatgattgaacttggcccgttgctg
caggtgtattctgtgtggctgccttgggtttctttccccgtttaatcggaatcggtaacgccataaatcagcccctcaaa
tatttttatggaattcattttcgtttttcaattatgcatgtaaaccgctaaaaatactcatccgatgagtcgacttttct
acctgaaaaagtctcaactgtgagcggactcattacgtttgcaacttgtgctaggatgacggattagttttgcggcgtgt
cgtccggacacggcaggcaatagggtgaagaggcgaatgtggtggatacagtaatcgataataaggtcaaggaattgcac
cagcagttggcgcaacgcattttggtactggatggtggtatgggcaccatgatccagagctaccgattagaagaagcaga
ttaccgaggcgcgcgttttgctgactgggcaagtgacctaaaaggtaacaatgacctcttggtgctctccaagccagaag
tcatcacggcgatccataatgcctaccttgaagccggtgctgacattctcgaaaccaatacctttaactctacctccatt
gcgatggcggactatcagatggcgtcactgtcggctgaaattaactatgaagccgcccgtctggcccgtatctgtgccga
tgaatggagcgcccgcacgccagaaaaaccacgttatgttgccggggtgctggggccaaccaaccgtactgcctccatct
cccctaaagttaatgacccggcgttccgtaacgtcagttttgatcagttggtcgaggcctatcgtgagtctacccgcgcg
ctgattgaagggggtgttgatttaattatgatcgaaacggtcttcgatacgttgaatgcgaaggccgcgacctttgcggt
tgaaagcgaattcgaagtgatgggcgtgctgttgccggtgatgatttccggcaccattaccgatgcctccggccgtacgc
tgtctggtcaaacgacggaagctttttataactcgctgcgccatgtcaaaccgctgtcgtttggtctgaactgtgcgctg
gggccggatgaactgcgccaatatgttgctgagttatcgcgtatctctgaatattatgtcagtgcgcacccgaatgccgg
tttgccgaatgcttttggtgaatatgatctggaagccaaagagatggctgagcagattggcgagtgggcacgtgccggat
ttttgaatattgtcggcggttgctgcggtaccacaccccggcatattgcggcgatggtcaacgctgtcgctggggtgcct
ccgcgcccgttgcctgatattccggttgcctgccgtttggccgggctggagccactgactatcgatgccaataccctgtt
tgtgaacgtcggtgagcggaccaacgtcacgggttcggcacgctttaaacggctgataaaagaagagaagtacggagagg
cgctggatgttgcccgccaacaggtcgaaagcggcgcgcagatcatcgatatcaacatggacgaaggcatgttggatgcc
gaagcggccatggtgcgtttccttaatctgattgccggggagcctgatattgccagggtgccgattatgatcgactcctc
aaggtgggatgtgattgaaaaaggcctgaaatgtattcaaggcaaaggcatcgtgaactccatttcgatgaaagagggcg
ttgatgcctttattcatcacgccaaactggtacgccgttatggtgccgccatggtggtcatggcctttgatgaaaccggg
caagccgatacccgcgcacgcaaaatcgagatttgccgccgtgcgtataaaatattgacggaaaccgtcggtttcccacc
agaagatattatcttcgatccgaatatttttgccgtagcgacggggattgaagagcataacaattatgccgtcgatttta
ttgaagcctgtgccgatatcaaagccgagttgcctcacgcgctgatttctggcggtgtctccaacgtttccttctctttc
cgagggaatgatccagtacgtgaagccattcatgcagtgttcctctattacgctattcgcaatggcatggatatggggat
tgttaacgccggtcaattggcgatttatgacgacctgtctgatgaattacgtgatgcggtcgaggatgtgatcctcaacc
gccgtgatgacagtactgagcgcctgctggatttagcagaaaaataccgtgacagtaaaagtggcgaggtcgcgatccag
caagcagaatggcgtggttggccggtggtgaaacggttagagtattcgctggtaaaaggcattactgaatttattgagct
ggataccgaagaagcgcgccagcaggcagatcggccaattgaagtgattgaagggccgttaatgtctgggatgaatgtgg
ttggtgacttgtttggtgaaggaaaaatgttcctgccacaggttgtaaaatcagccagggtaatgaaacaggcggtggcc
tatctcgaaccttatattgaagccagtaagcagaagggtaccaccgccggtaaaatcttattagcaaccgtcaaaggcga
tgtgcatgacatcggcaagaacatcgtgggtgtggttttgcagtgtaataactatgaaatcatcgatctgggcgtgatgg
tgccgacggaaaaaattctgcgcactgcacgggaagagaaggtggatattatcggcctgtctggtctgattaccccgtcg
ctggacgagatggttaacgtggcgaaagagatggagcgccaaggctttacgctgccgttgctcattggtggcgcaacgac
atccaaagctcacaccgcggtcaagattgaacaaaattatagcggttccaccacgtatgtctctaacgcctcgcgcagtg
tgggcgtggtatccgcgttgctatcggatacgcaacgggaggcatttgtggcaaaaacccgcaaagaatatgagactgta
cgtatccaacacgcccgtaaaaaaccgcgcaccccgccggtcagtttgcaggctgcacggaataacccaacggtgattga
ttgggagaactacactccgccagtggcccataaattgggggtacaggtggtggaggccagtattgaaactctgcgcaact
atatcgactggacgccattctttatgacctggtcgttggcaggcaagtatccgcgcattttagaagatgaggtggtgggg
gaggaggccaagcgcctgctcgccgacgccaatgctttgttggataaattgtccgccgaggatctgctgcatccaaaagg
cgtggttggtctgttcccggctaacagcgtcggcgatgatatcgaaatttaccgtgatgagcggcgagatgaggtactgg
ccatcagctatcatttacgccaacagaccgaaaaaaccgacttcccgaactactgtttagctgactatgtcgcgcctaaa
tccagtggtaaagccgattattttggtgcgtttgcggtgaccggtggcttggaagaagacgcattggccgatgcttatga
tgcgcaacatgatgactacaataaaatcatgattaaggcattatcagaccgtctggccgaagcctttgccgagtatctgc
atgagcgagtacgtaaagtgtattggggttttgcaccgaacgaaaatctgagcaacgaagagttggtgcgcgaaaattat
caggggatccgcccggcaccgggctatcccgcttgcccggagcacaccgagaaaggccaaatttggcagttgttggatgt
cgaaacccacaccggtatgaaactgaccgaatcctacgccatgtggcctggggcttcggtatcgggttggtatttcagcc
acccagacagcaaatattttgccgtagcacaaattcagcgtgatcaggttgaggattatgccgcccgtaaagggatgccc
actgccgaagttgaacgctggctagcccctaatctgggttacgatgcggattgatgtgcgtttaaaggcgagataatgtt
gatctaacgagggggataaaccgtgattggtttatccccttcgatatt-----acagtttaattaatggattgatcattc
tctggtgataccacccgttgcatttttctgttcagatttaccatgtccactgaccagcggtgccttgccatccattacat
ccttagcgccatcgctaatcatatccataaccgatgaagaagcgttcaatcgtgcacccccttcggtatatttcccgttg
atatcctgcgtctctaacccattggtttttagcttaacatccgaatttttactggatattttcccgccaaccaggtcagt
tttacccttaacggtcagatccacattctgtgtaccccggatagctgattgctcctcaaccccttggctctcgacaacct
ctacgttcgctttgacgctgccgttacccccgacgacttgttcatcctgtaccgcgcttttgattttcttaccgacagat
ttagcccctttctgccaccatttatctttggtttccttcttctcatcggcttcgctgatcttcactgtttgaccgtcttt
ggtatagctgatggtctggacgctatcgtccttttcttttcctaaggtgttgaatttattttcgactttgtcgaagatct
tggtagatttctcttccagtttattcttgattttatcagacataattgggctggcattcgctacctggctgatcaaactg
tcttgttttgcattactgtggctgccgccaagtgcggcagaaacattgactttattgagtctgttttcgcggctaatgac
gtttagatccccaccgatttgcccactaatctggttagcctggagtactgcgcctgccaattcggtatttttagcgctgt
tcagggtcaccttatcactgttgatatgggtgttttgttgcgtcacagagtccagtttatcaacaccgccatcgagtttg
atggccgcattatggattttcttggcgctatctttatctacaacaccttgatcatcgcttttaatggtgtttttctggct
gccattgaggttggtgttaacattccagttatttttgtgctctttatcctgagccgattccattacgatcccgccattat
ccgcgttcagaatggtctcttgactgatgatgttggtattttgcagatggatggcttgctgatctttaccgtctgcctta
atggtcaccgcgccattactgttaataatgccgccctgatgtgtaagactggtctcatcagtgtttttaacgttggcttc
tgctcctgcgctgaaccctttgttgttagtatgcgtttttgtgccatcatcattttcactggtgctgttacttttgcttt
ttcctgccttgacgctggcagaccaggtcatatcttgcttagaactttgtgactgtgccgcttggaagtctacttttcca
ccggcggtaagttgaacatcaccggtagcggcatttttactgccaaactcggtaccttgcagtgttaaatcttttccagc
gttcagctcgatgccttgcttaccgtgtagatggctgacttgggcaatatcggcactggtgctgccttgactatggccgc
cgcccaagccgccgccaaagtctttactgttcggcttagtaccgaagtttgctttggcgtttgcatcaatcttattgtgg
ttttcactgaggtggctggttgcttgttcaaatttaatctcttcgcctgctgtgatagcgatttttccatcaccagaatc
aagatcagtcccttgataacgggcgttttcttgtacgttgataataatatcgccaacagctttcatgctgccagtttgag
cctgctcggccttaacctcttgctgtttattttcacccttaccttttgcatcaacattgatgtcttcgcccgtagtggta
taaattcgcatatctacgccgcccgatacgactttttctgattcttcagcacgattaaccgcagattcaaaagtgtggtt
ggcagcatcaatctttattccacctttgtcagcttggtagtgagtt--------------------ccttgatccttgac
atcctcttttgctgtgatgctgatatcaccactttttattgatgtcactaccgcttgagaattactggatttattctctt
tttcgccaacattaacggagaggtctacgccggcattgactgaatctggcgcgacatttcctacgttttcaataacgcca
ccaacatcc-aattttttaccactttctatcgtcttttcgacaggacgagtaacaccgtcataagcgatattaccaccat
atttaacatcgacagtgttggtggttgtggtggtggtttcactgttttctgcggctaaattattaacgttagttgcattc
gccgcgtaactgccttcgacgttatgatcggtgccttggttagttatctcttgtttggcgttgagattcagatcgccttt
cacgtcagtatgggaaacgaccgcagttgatttctcgctgtccgtcttcgtctcttcataactcacccccgcaccgctac
ccgctttatccatcccaccggtatagtgagcattcacacccacggtctctttttctttattgctggtggtggtgtcttgt
gcagcgacaaaagagacgttttcagcagtgatatccgcatcgcctttggtggtattgagttgtgacccagtgaatgtcac
atctttgtctgcctccagtttgacggtgcccccctcgagagtagagccgtgatttatcactttctccgttttttcactct
cgctggtgtgttccacttttagccccgcttgatactgatttttaccgtcatcactggtaaaaccatcaattgtcagtagg
gttttttgttcatcgatcttttgtttttcctgcgcagcggcgacattgatatcgcctaaggtctcaatgcctaattcacc
ggcgctttttaccaagctgccaatcacatcgacatcttttttactgatgattttcaggtttgcttcagagacgacttcgc
taccggtagatttttcttcactgttattggcttttttggaactgccggtaatatcaaatgctacccccgtacgctcatca
actttattggttgtggtactgatggcgttatcgattttgatcccaccctctttagcttgaacaaaaccatctttagttgc
ttttactttactgccagtaatagcaacgtcatctttcacgctgatgagtatattaccgtcagcggttatttctgagctat
ggctggtttccgcatacttatcgttattattgtgatcgacaccaccgagtcccaagtttctttcatgtttaccgtcggtt
gtttcctgattactggttttttgtaccccaatcttaacgtcgttggcatcgattacgacgtcaccccccgcagaagcttt
gattccctgagtcgtgattttattttctgcggtgaggcccaaattcttaccggcctcaagtgtggttttattgagtgttt
gtttggtggttttattattccaagattcatctttgaccatatgtttataattatggccgtagtcgtgaattgaattctct
tcaatagcaccgtctatgtgtaaatcttttttggctttgatggcaagatttttacccgcggttattgtggcagccgacag
tttaatatcatcttgagttgattcaagagaggcattatttttcgctgtaatggtggtgccaatactggtttgttgtttct
cctctttattttcagaccaattccacttaccaaggcccagcaccccatttccaccgtctgatgaagattcttgttctgtc
ttggtgaggattctctcatccaataccaattcacctcctctcaacgtcacattgtcagcatcgatttttactgcggaaag
ctgattctttttattggcaacgatagcaatatttttgccttttaactgagtgcgttccagactctgcgtaacacccccat
tgtcttcatttttatgaagattaccgaatgcctggatgctattggcgttgatgttgatatcattaccccctaatttggcg
gcttctaattgcagctttcctttgatagtggcgtttatttcttcgctaccgtttagactcccggcaatttttaccccact
gccttcccgagtgctgactaaattaatccggcctgattgcatactgccaagatatttaccatcaatagattcttcacttt
cacttgaaaacaaactgctaaaccatccccccaaactggttggacgatttggatgatcttcttggcgagactctaatatt
tgcccatcagttgaaatttggttattacctgataaggcattaatggcttccgttgaggtgaccatacctgtgacctcaat
tctgggtgcgatcagatccaatattttattagcagttagccccttatcttgaattatcaaccaattattgttattgaaag
tttcaaaacccttcagcgatccttgttcaatcaagggattacccacgaccagtgactcgcggttggtattcataaaacca
cagccattacaggtgatgccatttgggttggccagaatataatccgccgtcataccaaaaatttcttgttggcccaataa
cagagaaggattacggctgatgacttcattaagaataatactggccgcttgaccgtttaaattttggttagcggctaact
gcccggcaagtattgagttacctgcactggtggcgttattcagtaccgcccccttttcgccaacattaaaatcctgaaat
tggttatgtgataagccggaggctgacggttgcacgatattaattaccgatgtgccatttaccgagctaacatccggttt
atgtgcagaatcgcctgctccgacaataccggcggcataacaggtggcaacagaaaccgaaataatggttaccgccgccg
ccaatttccctgccggtgagagcttaaaggtgtgtttcttcatttttacatctccattttggggtgatatttcctggtat
gagtaacaaggtgttctcaagggaaaattgcattaaaagcggtaagaaaaacgcgccagaatttgtgttggatcgttaat
cttcgatgggccggagagtaaccggccacggctggcttctatatccaaggtggcattctggtaattaaggctgacgccag
cgcttagccccatagcgctgacccacccctgtggtttttgctggagacggcccgtatcaagccctacgcgaggggttagc
gtggcgtcacccaaggtgaaacgacgggagagggtgttttgtaaataccagccttggtcggcggataaggtattgcggct
aaagccacggatggcactgctgtcagtgatgctgagccattccacgccgggtaaccggtcacgggtgtactggccataaa
attgattgctgaacagataggtatcatcaaacagtgcaaagtagtgattggaggtaattgaggtcttagctttagtgaat
tggctatcttgatagttcgctaatgggccatttgagcgctccgcgcccagccaaggcaagccctgctcaaggctgacatt
gatattgaataagcccatgggcaggacgtgcaggtgattaaggcctaattcaaagattgttagcgtcgggctgctgatag
caattttttcttcattcagataattactggcccgtttataggttaattgcgcacttagcccattaatctggctttgatcg
cgatagaaaacataatctgcccgtaaaccgtgttgctgtgtttctccatgtaacttggctgtattaaactgcaatttcat
tggataacggtattcggcataactaccaaagccactaaaggtcaaggcaccgtaagggaccgaataaaacattgagtaag
cacggctataattatgttgggggcgatcaacggtattgctgatattgatactgacggaatccgataagcccaacggatta
tcgaaagataaggcgttgcgacttagccatttaccggtatttttattaccgtaattgtccatcgaggtggtcaaatgcca
gggcgttgacggtgtattatgcagtttaagaatagaaccaccgggtagtgttccgggcagaatatcgacggtgactttat
ttgagggcaaacggtttgcctggtccagtccttgatcaaggcgagtaatattgagcggcttgccgatcatattcgggaat
accgtctcgccatctaacccggtgtccgtgctatcaatcgcttcgacaaacccttcggtaatatccagacctaattttcc
gtcagcatctggtggaataaattgaatccgcgccgtgatataccctttatccatatagatatgagtgagttcacgggtca
gaaggttaatattatcaggatgaatacattgttcagggatcgcacttaattcacttaaatcatcctctgttaataaggtg
atcccctgaatataaacgccattaatgggtaggcactgcgtatcttcgggtaacaccggtgcaggggggggggg---ccg
gacgagataattcactttgtccggtgttgtgttgtgtgatctgttggtggcgtttttcttctactagctgattaatttct
ttggcattattttgtagtgactggcgagattcattaatggaagatggggtctctatggccaaaggcgtctcggcttgagc
gccagtactgagtacaagccataacgcagtacgttttctaatcataatatctgattgagaaatagactgaccgaacaaat
ttatttgcaggcgcagctctttctgtccctgagtcaaattgacgggcagcacaattaccgtccctgaacaatagagaacg
acggataaacaacgggaattaagttgttggcaggaagtaaaatataacagtgaaatatgaatataaattttgcgaagagt
gagtgatttttgcgttatttaaagcaaattaaggttaatcacggatattgctgttttctattttgtgtttacgggtgagg
ggcataaatgtcagtgtcagagatgaaggtcgtgttagcagtgaatgcccgatgatctcaggcatttttctgaggtttaa
ttattttttatctgttttaaccggtttacctgaccagtagccggccagcagggaaagtacacgtttgaaatcatccggtt
tggtgtgaaccagtcaggtttaattagcagataaattaatgtgttaatgtgctctcttacacaaataagttgtcttactc
aaataaactgtcttattcaaataacatctcttttattcaaataacatctgttttattcaaataaattgtaatgtagcgtt
tgtacgactttgtcagcgtcattacccggtaccaggaaacacagattatggctgctggcaccgtaacaaatcatacgaat
attgaacggatccaagacaccaaatacctctttaccgacgccgcaagcctgagacaggttgttgccgataatggccacca
acgccagatcttcttccacttcaacccggcacagggaagagagttccgtcaataacgaggtggtcagcaggctatcaccg
gtagacgttgaaccggtggtatccaatgttaacgcgacactcacttcagacgtggtgattaaatccacggagatactgtg
gcgcgccagaatattaaacacttccgccagaaaaccgcgcgcatgcaacatatttaagctgtgcaaagttaacagcgtct
gcttgcggcgtagtgccagagcacggaacagcggcgggttgtaggtttcgttacagaccaaggtgccgccagccgcagga
tctttactggagccgacaaacatcgggatatcactgcgtactgccggtagcagagtggccggatgcaggattttcgcccc
aaaggttgccatttcggccgcttcttcaaaggcgattttatcgatacgttttgctgccgggacgacacgcgggtcagtcg
tatatatccccggcacatcggtccagatatcgatacggctgacattcagtgcttcacctaacaatgcggcggtgtaatca
ctgccaccacggcccagagtggtggttcggcctttgccttcgctgccgataaaaccttgtgtgaccacaatggcatcttc
aatacgcggtgccagcagtgtttgggccagttcagccaaggccgaggtatctggctctgcgcggccaaaacggtcattgg
ttcgcatgacttttcgcacatcaaaccattccacggcaacctgacgttggcgtaacagctcgacaaatagcagggtggac
attaattcaccgtggctgaccagctcatcggtcagggccggggaggtcgccagactggccgcctcagacagcatggcaat
gttttccaacatgcggtcaatttcttcgcggatcaccgtcgaatcagtgagtctggcaataatatcgtattgaatatggc
gaatatcctccagatggtctgcacgtttttctggctcactgccatcagcaagggcaaccaacagattggtgataccggca
gacgcagaaaggatcaccaaacgaacgtccgggttcgataaaaccacatcggcgctacgactcatggcatcaaaactggc
cacgctggtgccgccaaatttggcgacgacagtcgcagaaggtgcatcgcgggtctgttggggggcgacttgaatcatct
aaaaacctcgtgtcagtgatgccatcttgggggcatctgtatttttctctgtacaaggaaataacgggttatccactttc
tgtcaatgaaatggctatgaggtattttcatctttaataatacgctccg-tcatatcactaaattgattggatactggcc
tgaatatgagcggctactctaattgaacgtcattaaaataatgatgaacgtcttaagatgaaccgacgtatggcgagaaa
taggaaacagatcaagcgttgtttcgagagataatacctatcgcaagaaaagagatctcaatcacagggtaacaggatac
aatcaatgtattcgtttcattaatccttaagcctagaagagcgccgctatgaaaaatatcaatcctagtcaaaccgctgc
ctggaaagcgttacagcaacactttgaacagatgaaagatgtcacaatcagcagtctgtttgccaaggacgaccagcgtt
ttaaccggttctctgcgacttttgacgatcaaatgctggtggatttctcaaaaaaccgtattaccagcgaaaccttggaa
aaattgcaggatctggcgaaagagaccgatctggctggtgcaataaaatccatgttttctggtgagaaaattaaccgcac
agaagaccgtgcggtattgcatattgctctgcgtaaccgcagtaacaccccaattgtggtggatggcaaagatgtgatgc
cagaagtgaatgcggttctggccaaaatgaaacagttctgtgaccgtgtgattagcggtgactggaaaggctataccggc
aaagcgattaccgatgtagtcaatattggtatcggggggtcagacctcggcccttacatggtgaccgaagcgttacgtcc
gtataaaaatcacctgaatatgcattttgtttctaacgtcgatggcactcatattgccgaagcgttgaaacccctgaacc
cggaaaccacgctgttcctggtggcatcaaaaaccttcaccacgcaagaaaccatgaccaacgctcacagcgcgcgtgat
tggttcctgtctgccgccggtgacccggcgcacgttgccaagcactttgcggctttatcgaccaatgccaaagccgttgg
tgagtttggtattgataccaataatatgtttgagttctgggattgggttggtggccgttactcgctatggtctgctattg
gtttatctatcgccttgtcggttggttttgaacacttcgaacaactgctcagtggcgcacatgccatggataagcatttt
gccgaaacaccggcagagaagaacctgcctgtcctgttggcactgattggtatctggtacaacaacttctttggtgcaga
aacggaagctatcctgccttacgaccaatatatgcaccgtttcccggcttacttccagcagggtaacatggagtcgaatg
gtaaatatgttgatcgtaacggtcatccggttgattaccaaacgggcccgattatctggggcgagccgggtactaacggc
cagcatgcgttttatcagttgattcaccaaggtaccaaactgatcccgtgtgattttatcgcaccggcgatcagccataa
cccattaagcgatcaccacgcgaagctgttgtctaacttctttgcacagacagaagcattggctttcggtaaatccctgg
aagacgttgaagcggagtttgcggcggcgggtaaaacccctgaacaagtcgcgcacgtagcgccgttcaaagtcttcgag
ggtaaccgcccaactaactccattttgctgcgcgaaattaccccgttcagtttgggggcgctgattgccttgtatgaaca
caaaatcttcacccaaggggttattctgaatatctacaccttcgaccaatggggtgtcgaactgggtaaacaactggcta
accgtatcctgccagaactggcagatgaccaagaagtgaccagtcatgacagttcaaccaatgcgttgattaaccgtttc
aagaactggcgttaagctaacaggctcttaagctctttgatctgtactttattaggcctcttattctgtaaggggccttt
tttttggcttgagtgcaacatggctatgataggctcaggctgtttcacctactttccttgggagtatttatggctaaaaa
ttcgcgttctcagtggatcgctaaaaatttgcaacgtttactgaatgtaggattgattatgttggccgctattttggtgg
tttttttggtgaaggaaaccattcatctggggaaagtcttgttcctgagtaatcaggaaacctcctcctacatgctgatt
gaagggatagtcatttatttcctctattttgaatttattgcactgattgttaagtattttgagtccggctaccacttccc
gttacgctattttatttatatcgggattaccgcgattatccgtttgatcattgtggatcatgaaaatcctattgatacac
tgatttattccggttctattctagtcttggtcgtgaccttgtatctggcgaatactgagcggttaaagcgcgaataaccc
cttcttatctttggggcgatggcgggtgataaacataaaaatggcggccattaaggccgccctaaagacacagtaccaga
ggagaaaataccctgcccatccaaagagttagggtattgaatgatgaaatctttaatgcttaacctttcacaccacctgc
cgttaatccacctaccagccagcgttgtgcgagcaggaagacggtggtgatcggaatggccgataacacagcggcggcgg
caaagtcaccccacagatagttttgcgggttaagatactgctgcataccgactgccagagtgtagctgttcacatctcgc
agcaacagggaggcgacagggacttcggttatggccgcaataaacgacagaataaacaccacggctaaaatgggcaccga
cagcggcaatagcaccagccggaaggcttgccatggggttgcaccatccaatgctgccgcttcttccaatgagttatcaa
tggtttcgaaataacctttgatggtccagacgtgtagggcgataccgcccatgtaggcgaaaatgaccccgccatgggta
tttaacccgatgaacggcatatattgcccgatacggtcaaacaaggcatacaacgccaccaatgacagtaccgcgggaaa
catttggaagatcaacatgcctttcagcaaggcgcttttaccacggaaacgcatacgggcaaaggcgtaagcacaggtgg
tggacagggcgacaatacccatggcggtaatcaaggcgatcttaattgagttccataaccacaacatcaccgggaacggt
gggggggttacgctaccgtcagcatgggtcacactcataccgagcgccaatttccagtgttcccacgagatttgatctgg
gatcaggctacctgtggcgaagttaccgggccgcagcgaaatggcgatcaccatcagtagcgggaacatgatcagcgcga
taaagcacaacatcagaaaatgcgtgcccaatagacgcaaacgctgggatttaggttgaaccatagccatctgcatctcc
tccttagtcaaaattcattttgctggctttcaaattcagtatcgcgagtgcgcctaccaaaatgaaaatcagggttgcga
tagcggctgccaaaccgaagtcctgcccgccttcgccttcaaaggcgacacgataggtatagttaaccagcaaatcggta
taccccgctggggtgctggtaccaatcatatcgggccccccgttggtcaatagctggattagcacgaagttattaaagtt
aaaggcaaaactggcaatcatcagcggtgtcagtggcttaatcagtaacggaaatgtgatgcggaaaaagttctggaatg
gccctgcgccatccattgccgatgcctcatacaagtcgtcagggatcgctttcaacagccccatgcacaaaatcatcatg
tagggataaccgagccaggtattcacgatcaaaatcatgcttttggcggtgataggatcactgaaccaggcgggtttgat
gccaaataaatggctgagcatcaggttgatttcaccgaaactttggttaaataaccctttgaaaatcaaaatagagataa
acgacggtaccgcatagggcaggatcagcatcactcgatagatagctttacctttcagcgaatcccattgcaccacacat
gccagcaccatgccgacagctaccgtaaaggtcacgctcattaccgaaaagaggatagtccagataaagatcgagatgaa
cggcttttgaatcccttcgtcgtgcagtacccgcaggaagtttttccagccgatagacacggtaaagccggggctaagct
tttcattttcccactgcccatcagcgttgaccgcttgatagaacccggtactaggattcggccaatatttcacgccggtt
tgctgattaatcagttctttaccatcggcacccagagtatagagcggcttggtgccggaaaattgacgtaatgaactcat
acgcagttcagcaccatcaggcaggatagccactaagctacttagcgcctgacgactctgggtaataatccgcagtgatg
ccggttcactcgtttgtgccgtattggttggggcgaccatcactttttgctcacccgtggcctcaaaactgaagggttca
gagatgaacaggctaccgtcgtctgggttggtaagctgtaaacgccattggttatcgctgggatagagaccaaaggtaaa
tgttttaccggtctggaactgccgatccagcaagacggattgagcacgttcgaaggttaattggttggtactgctgtagt
tagtaaaggcgatggcgatagtacaaattaaggggaagagaacaaacagccccataccggccacgccggggtaaacatag
cgccaggcataagcgcggcggttggcaaacacatacagccctaaactcaccaaaatcagcgtcacgatggcaaaaagata
ttcaccttgagcatacatcaacacgatcaaataacaggtgaagaggcttaacaggctgataaccaaccatttaagcgcat
cactctgccaccaggcgattttcttttttcggctttgaagctcggtgtgggataactgcataatgttccctttcatactt
tttgtgcttgaagttaagttgtgcttgaacttaataagttgtgcttaaagttgagccgtgtttaacgttgggtcgtgttt
aacgttgagctgtgcttaacattggatcgcgttatggcaaattctgtcgaggcacggcgaaccgtgcccctttctcagag
tagacagttacttcgtgatacgggttgccgcatcgttcagtgccgcttcaacggtttgacgcccagtgatggcgttcagt
accgcactacgggtggcataccagaaggctgccatttgcggaatgtttggcatgatttcgccgttggtggcgttatccat
tgttgctgcaatccgcggatcttttgccagttgctcctggaatgatttcagcgctacggcacccagtggtttatctttgt
tgacctcagccaggccttggtcggtgatcagatagttttccaggaattccgttgccagttctttatttggactcgctgcg
ttaataccggcggtcagtacaccgacaaagggtttagatggctggccatggaaggttggcagcagggttacgccgtaatt
aattttactcttatcgatattggaccatgcccatgggccattaatggtcatcgcggtttcacctttattaaaggctgctt
ctgcgatggagtaatcagtatcggcattgatgtgcttattcttaacgagatcgacaataaattgtaggccagcttgggcg
cccgcattatttacgcccacgttcttcgcatcataaaccccgttttcaaacttgaatgcataaccgccatcagcggcgat
aacgggccaagtgaagtacggttcttgtaggttccacataatggcgcttttgccattagcacgcagtgttttatccagtg
cagggatctcttcccacgtttttggtgcttctttcaccagatctttgttgtaaatcagtgacagcgcttcgactgcaaca
gggtaaccaatcagcttgccattaaagcgaacggcatcccaagtgaatgggaacaatttttcctggaaggctttcgatgg
ggtcagttcagccagtaaacctgattgtgcatagccaccaaaacggtcatgggcccagaagataatgtccgggccatcac
cggttgcggcgacttgtgggaatttttcttccaatttatctggatgctcgatggtcactttgatgccggtatctttctca
aatttcttaccgacctctgccaatccgttataacctttatcgccattgatccagataaccagtttaccttcttcaatttt
ggcaaaagcagaggaagagagcaccagcgtggttaacgccgaaagagccaaaacacgtgcggtcttaccaatgccggatt
tcgtgaagctgcgagtcataatccaatccttttatccaattttgtgggtaccgactttcttgtgagccattagctgcgaa
ttttcagactgctatcgccatgaatcacgaagtagaagggggcgtggcagcgtggccaatgatgacgctagcctggttat
tacctttattacgctgacctggttattacgctgacatagtgggtcacaaagggactctgcctcatcctccccccctctac
gcccccccacgggttattgtgactcagttaacactgcagcctgttttgtggtgttaggcacaataatgtaggtcgaaatt
tgcagagcggatcacgaatttgtctttgtcacggaacttctgccaagagtggtcgttctctcatcctcccatcccctccc
ccatgaaaaactttgttacggatgattaccgaatagtgacactcccgcaatatcagccacatcgagtttaactcccagct
tgtaggaccaggaataatgttgtcagcacgttcgattcctaacccagcgttgtaccgcattcatccggtgagtttccgcg
atggccagggtaatggcgtgggggattatcgagggttgaatggggtgtgcgactcattattaccctgttggatcagtatg
ttgaggcgttgttcaacgtgcagccctatactcaggccgcgacgccgtccggggcaaccttgccactggcttggcggcac
ggcgcgcagcgagagagtcatcagggcactgggggtaatcaatgggtcatgccggggtttgcttccactgtttttcttca
ttcagattcatatgaaaagttgtttgcgcaagcaaaggagtaacgcatggctaatgtaacgctgagcagcgtttataagg
cctttggtgaggctgtgatttccagagacatcaacctggagatcgatgacggtgagtttgtggtgtttgttggcccatca
ggttgcgggaaatcgacgctgctacggatgattgccggtcttgaggacattacctcgggtgaattgttgattggtggcaa
acgcatgaatgaagtgccgccctctgagcgcggcattggcatggtgtttcaatcctatgcactttatccccacttatcag
tggcagaaaacatgtccttcggcctgaaattggcgggggtaaagaaagcagaaatttaccagcgggtgaatcaggtcgca
gaggtgctgcaactggctcacttgttggaccgacggccaaaagccttatccggtggccagcgtcagcgggtggcgattgg
tcgtaccttggtctccgagccagatgttttcctgttggatgaaccgctttccaacctggatgccgcattgcgggtgcaga
tgcgaatcgagatttctcgtctgcataagcgcttggaacgcaccatgatctacgtcacccatgaccaagtggaagccatg
acgctggccgacaaaattgtggtgttggacgccggcaatatcgctcaggtcggtaagccgctggagctgtatcactaccc
agccaaccgctttgtcgcgggctttatcggctcgccaaaaatgaatttcttaccggttaaagtcacggccgctgaacctc
gtcaagtacagatcgaactccctaaccatcagcgggtatggctgccggtggaaggcgatcaggttcaggtcggcgccaat
atgtctttggggatccgcccagaacatctgctgccaagtagcgcctctgaagtcacgttggaaggcgagattcaggtggt
agagcagttgggtaatgagactcaaattcatatccaaatcccagcaatacgccagaacctggtctaccgccagaacgacg
tggtgttggtagaagaaggtgcaacattctccatcggtctgccaccgcatcggtgtcacctcttccgtgaggatggcact
gcatgtaagcggctgtaccaagaactgggcgtctagttacggcgacgcctggttacagagaatgaaagcacgcatgccga
caggcaaatataacaggagattactgatgattactctgcgcaagttaccaatagcactggctgttgccgctggtgtcctc
tccactcaggccatggcggttgatttccatggttatgcgcgttccgggattggctggacggcaagcggtggtgaacaaca
atgtttccaaactacaggtgctcaaagtaaataccgtctgggcaacgagtgtgaaacctatgcggaacttaaattaggcc
aggaattgtggaaagaaggcgataagagcttctatctcgataccaacgtcgcctattccgtttcacagcgtgatgactgg
gaatccactgatccggctttccgtgaagccaatgtgcagggtaaaaacctgatcgaatcattaccgggctccactatctg
ggccggtaagcgtttctatcaacgtcatgacgtccatatgattgacttctactactgggatatttcaggcccaggtgccg
gtcttgaaactatcgatctgggctttggtaagttatcggttgctgcaacccgtaactcagaatcgggtggctcaagcgct
tggatcgataaccaacgtgaaaatgcaaaatatacgattaacaacgtatacgacgtgcgtttggccggtttagaaactaa
ccccggcggttcattggagttaggtgttgattatggccgcgccgatactcaagaaggttactcgttagcaccaaatgcct
ctaaagatggtgtgatgttgaccgctgagcatacccaaagcctgatgggtggcttcaacaagttcgtggtgcaatatgct
accgactcgatgacgtcctataacaccggtcactcgcaaggtacgtcagtaaataataatggccacttattgcgtgttat
tgaccacggtgccatcaatctggctgagaagtgggacatgatgtatgtcgcgttataccaagatattgatttggataaca
ataacggcaacacatggtacagcgtaggtgtacgtccgatgtacaaatggacacctatcatgagtacgttgctggaagca
ggctacgacaacgttaaatcacaacataccggtgagcgtaacggtcaatacaaactgactctggcccaacaatggcaggc
aggtgatagcatttggtcacgtccggcaattcgtgtcttcgcaacttatgccaactgggatgagaagtggggctatagcg
atacaaccggcgtagcacaagacggcactattggtaccaacagccgtggtaagaacaatgaagtcaccttcggtgcgcaa
ttcgaagcctggtggtaacagcgattcttcagccgtctgcgggcggctgtacgttatcttgatgtcttaaccgttttacg
ggtgtgcgggctgtggcccgcatcctactgaccacaagatgtatacccaaaataatttgagttgcaggaaggcggccaac
gctacatgcagcttggagtatgacgggtagattggttaactttgccgaccttgcctgggcaccgttagcgctgacgctca
atgtatgagggtataacaatgaaaaagaatctgctgtcactctgtctggtactggctttagggggcactgcacctctggc
agtacaggccgcatcaaccatttctccggcgaatgtctctattgcgccaacgatcagtaccaccacattacagcagttgc
catggcagcctttggtgccaccggtgacgcaagatattcaacttactgcgggcagcccgcatatttctcagggtgaggtt
gaaggcgcggtagccgcttttgccttgcctgcggatcgcggttcattggaagtcacgctcagcagtttgctcacggataa
gcagctctttacaccgagcgtattggtgttggatgagcaaatgcggccagcggcttattacccgtccagctatttcacct
atgaaaaagcgggcatcatgatcaatgatcgcctgcaaggcgtgatgaaattgacgccagcgttgggccagaaacaaatt
tacctgctggtctataccactcgcgatgatttgaagaaaaccacacaattgctcgatccggcaaaagcgtacgcacaagg
tgtgggtaatgccgtcccagatatcccggaccccattgtcaatcactccccaacagggactttaagaattaaggtaacgt
ctgagcaaggcatgggcaatattatgattggcttgatccagtcggcaccgacctcggctccggtcgtggtgggcagcagt
attcaacccgtggctgcgccacaatcagaaccggcgaaacctgcagcaccgatgctgggtgagactgaaaactacttcaa
ccaggcgattaaagatgcggtgaaagccggtgatgtcgataaggcgctgaaattgttgaacgaagcggaacatttgggct
caacttcagcccgaaaaacctttattggtagtgtaaaaggcaagggttaaatcccggcactgccaaatatggctggatgg
ttggtgcgccttggcgcaccttttttcgtttggttcttataagcggctactgcgcgtcgtcatactgagattgtgcagtg
ctcgctctcttcacgtactcactctcttcacgtactatgtgtacgctccgggtgctgcgcgctggacgcactcaatctga
cttagctcgctacgccttggtttgtggatgacggccgcattcaccctcattcttttttatttaatataacgttgagattc
ggtttgcgttcgattggaattatctgtgagcagagactgaaagacttgcagtatttattaatacacaaatgagtgacatc
aataaacaaattaaccacgccaatgatagccactttttttgtcatagcatgacattaaatatgactggatcctcgcttgt
tgtcg-aaaaaaatcctgtaggaaatttccttaaatttgcgatgaattttcctaatttattgctgttgttttctgatggc
actttaattaagcaagtggaacgcgaattaaaaacacatcttatttgtaatgagtttgttaaaaataaatccaaaatagt
cactgtgtatatcactttgggaaatgatgctctgctattaatatattattctaaccgagtattttataaaaaatcatata
tcaaatgcggcgatatcgcgtgtatgaactatacggtaaatgaggggtatttaactacggagattattttgtggcgttaa
tatatccctggcggcgacacattgaattgcactcaatatcggttaagtgcgcgatgaagataaaaggaatatcaggcggg
ttaaatacactaaaaaccatcagtaaaaaccagcagccaataacctcattggctgctgaagaaatacaatattacgcttc
gatcggcgcacgccagtcatcagcaccagaggtgcccgcggtggtgtgatcccagttaatcttgcggtatgccagtgata
cacggactaattgagtaaactcagccttggtggaatcctgacaatgcggcattttacaatcaatgtcgataatggtggca
tcttccagtttagtcgtgaagaaatgctcttgtttgccttcaatcgaggtgcggtaccacttcaattccactgttggcag
catttcaccagaggctaatgcgttatacagcaatggaacggctttgttgtacgcaacagtgaaacgcaatggtttgtgcg
cacgttggccggaaggctggccggattgaggatcggtaggcaccgtcacaatgtgctcaaactcctgtaccaacatttcg
tcttcatgaccttgaacatagatattaccgacggattcagctgtgaaagcacctgcggtaatattgccctgcgttttccc
tgtgatagagatataagctggagttggcatttttaatatccttgatagtttatttgattttgatcaaaggttagtcactt
ctgctggacatatctgtcagcgttgaatgtaactcgctccaccacttcactttctgattatcactataagcagctttttt
atcagtgccaagtttcgtataaattagcccgcatgttcacggacgaaaaagttataatatttgtataaccagcatattat
gccgcgatatttgctgatttaattcgcaaatgttacaaaactgatcgtgatatcgaatgctgtgtttgcgtaaaataatg
ttttcatacgattttaatttttaaaggaaattattttttatgatcatagatagaatcattatatcgcaataaaaatgcca
ctcatgttttaatataaagaaaagattatagacatttaccttgaaaatagttaactatgcgcacagttgagtcagattaa
tataagaacctccctttctgctgtgggtgacatattggctgacaccccttattagagattaaaaggacgtgtgatgagta
aaaataagcaaagcagtgttgccccaaaagaaaggattaacatcaagtatgtgccgaatactggcgaccaggttgcagaa
attgaattaccgctgaatctgctggttgtgggtgatcttaaaggcgtgcgtgaagagacttcaattgaagagcgtcaggt
tgtttcggtcaataagaataacttcaactcagtcatgaacgaagcaaatatcagtctgagtttcaatgtgcctaatcgcc
ttgaaggtgatggggaagaagacatgccggtcgccttgtcgatcaagggtcttgatgatttctcgcctgacaatgtggcg
aaaaaagttccagagctcaaaaaaattctggaactacgggaagcgttagtggcattgaaagggccattggggaatatccc
agctttccgctctcgtctacaggatttgcttggcaatgaagatatgcgcgagcagttgctgaaagaattggacattctta
atcaaaaataatagctcttcatcaaaagtaatagctcttcatcaaaaataatagctcgggtaagagggaattctacgtat
gcctttacatgaagaaaataccgttttagcggcagaacctgccagtgcaacattcttgctcgacgaaatcatgtcacaaa
cccgtatggcaccgggaaacgatggttacgatatcgctaaacagggtgtggccgcttttattagcagtattctggatacc
ggaaccaacgaagagccgattaacaagctgttagttgaccgcatgatcatcgaactcgacaaaaagttgagtgctcagat
ggacgagatcctacatgctaacgaattccgtgaaatagaatcttcatggcgctcattgaagctgttggtggatcggaccg
atttccgtgaaaacatcaaaatcaatatcatgcatgcaacgaaagaagagttgctggaagattttgagttctcgccagaa
attattcagtcaggcttctacaaacacgtttattcctcagggtacggccaattcggtggtgaacccactgccgcgatcat
tggtaactacgcgttcaacaatagctcacctgacatgaagctcttgcaatacgtaagtgctgttggcgcgatggcacatg
cccccttcttatccagtgtggcccctgatttctttggcatcagcagcttcactgagttacccgcgattaaagatctgaaa
tctgtatttgaagggccggctcacaccaaatggcgtgctctgcgtgagtctgaagattcacgttatcttggtttgaccac
tcctcgtttcctgttgcgcttaccttactcgaccgttgaaaaccccattaaaaacttcaactactacgaggatgtcagcc
ggaatcacgagcatttcttgtggggcaacaccgcattcctgctagcgtcctgcctgaccgacagcttcgccaagtaccgt
tggtgcccgaatattattgggccgcaaagtggcggcacggttcacgatctcccggttcatctctatgaagcgatggggca
gattcaggccaaaatcccaaccgaagttctgatcactgaccgtcgtgagtttgaactggcggaagagggctttatcaccc
tgaccatgcgtaaaggcagtgataacgccgcattcttctcggcgaattcggtgcaaaaaccaaaagtcttcccgaatacc
cgcgaagggaaaatggcagaaaccaactacaagttgggcacgcaactgccgtacatgtttgtcatcaaccgccttgcgca
ctacatcaaagtgctccagcgcgagcagattggttcatggaaagaacgacaggatctggagcgcgagctcaatatctggc
tcaagcagtacattgccgatcaagaaaacccaccaacggatgttcgtagccgtcgtcctctgcgttcagcgcaaatccag
gtactggatgttgaaggtgatccgggctggtaccaggttgcgatgcaggttcgcccgcatttcaaatacatgggggcgag
cttcgagctgtcactggttggccgtttggataaggaataaccgacgatggccgcgcttcttaattgggatcgagggagtt
ctgccagtttgtttgaccgcatacaggggaagggcgctagctcttcctccgatggccgtctgcgtgagctattgaattca
atccaaaagcatttgaacgaggtccttaactctcgtccaggtgcttgccaaagtgcggtcgatctcggggttatcgacct
caatgatgcgaccgccacctcatctgattttcgaaaaagtattgagaaagccattaaggattgtatcgagaactacgaac
cccgaatttctgccgttacagttcaatccttgctgaaccatggcgacccactgcaactgagtttccatattagcgctcgt
gttaatttcgacgatatgggtgatgtcgttgagttcaacattcagttagacaataaccgccgttactgctttaaccagga
aacataatgtcgttcgaaaagtatttcagggacgagctggactacctccggcaattaggacgcgatgccgcaatagaacg
gcctcatctcgctgcatttttatctgagcaaggttctgatccggatgttgaacgtttgctggaaggctttgcttttctaa
cgggcaacctgcgtgaaaaaatcgatgatcaattccctgaattgactcatggtttactgaatatgttgtggccgaactac
ttacggccaataccgagcatgaccatcatcgagtacacaccggatgaaagtgtggtcaccgaggcgacgctggtgaaacg
gggtagccaagtgatgagtatccccatcgcacaaaatggtcagcgcagcgcgtttatcaacagtaatgctcatgccgggc
cacaatgtacttttacgttgtgccgtgatgtgtggttgttccccatgtccatccgggagatctcggcgaacagcagtaac
gaacaaggcattttgagtattcactttgccgccaaagcggaattgaacttacaagacctgcaattggataaattgcgctt
ttatctgggcgaagacaactacaccagcacacaactctatttctggattaaccactatttcgaacgcgctgaactggttg
tcaacgggataaccatcccgatgcctgattttgactttaacccagtgggctttgaacgcgatgatgccctcttgccgtac
ccgaaaaacgcctatatgggttaccggatcctgcaagaatatttttgcttccccgaaggctttttgttctttgatgtcaa
tggtgtggtcgattttccgccgcacttgaatgccagtgaattctctctgaatttgtatttctctcaggcattgccgcctg
aagtgaaagtccgctccaccacactgcggatgaattgcacacctgcggtgaacctgttccaacatgacagtgaagcgatt
gatcttgatggaacccagacggaatatccgctctgtgtcagctaccataatccggatcactacgacatcttttcagttga
tcgggttgacagttggctcagtgaaaaaggtgttcctaaggggcgcggccg
> 6:4267991-4308678 - pestoides_ornl_noplasmids_fix.gbk
atattgctctttaacaatctggaacaagctgaaaattgaaacattacagctgaaatttaccccgccgtagatgtattggg
gtaaagagtaacctgtaatagagtctctcaaataatcgcaacacaagatgtactgtcagcaatgacaagacaccttcggg
ttgtgaggttaagcgactaagcgtacacggtggatgcctaggcagtcagaggcgatgaagggcgtgctaatctgcgaaaa
gcgtcggtaagctgatatgaagcgttataaccgacgatacccgaatggggaaacccagtgcaatacgttgcactatcgtt
agatgaatacatagtctaacgaggcgaaccgggggaactgaaacatctaagtaccccgaggaaaagaaatcaaccgagat
tcccccagtagcggcgagcgaacggggaggagcccagagtctgaatcagtttgtgtgttagtggaagcgtctggaaagtc
gcacggtacagggtgatagtcccgtacaccaaaatgcacaggctgtgaactcgatgagtagggcgggacacgtgacatcc
tgtctgaatatggggggaccatcctccaaggctaaatactcctgactgaccgatagtgaaccagtaccgtgagggaaagg
cgaaaagaaccccggcgaggggagtgaaatagaacctgaaaccgtgtacgtacaagcagtgggagcaccttcgtggtgtg
actgcgtaccttttgtataatgggtcagcgacttatattttgtagcaaggttaaccgaataggggagccgtagggaaacc
gagtcttaactgggcgtctagttgcaaggtatagacccgaaacccggtgatctagccatgggcaggttgaaggttgggta
acactaactggaggaccgaaccgactaatgttgaaaaattagcggatgacttgtggctgggggtgaaaggccaatcaaac
cgggagatagctggttctccccgaaagctatttaggtagcgcctcgtgaactcatcttcgggggtagagcactgtttcgg
ctagggggccatcccggcttaccaaaccgatgcaaactccgaataccgaagaatgttatcacgggagacacacggcgggt
gctaacgtccgtcgtgaagagggaaacaacccagaccgccagctaaggtcccaaagtcatggttaagtgggaaacgatgt
gggaaggcacagacagccaggatgttggcttagaagcagccatcatttaaagaaagcgtaatagctcactggtcgagtcg
gcctgcgcggaagatataacggggctaaaccatgcaccgaagctgcggcagcgacgtttaggcgttgttgggtaggggag
cgttctgtaagccgttgaaggtgacctgtgagggttgctggaggtatcagaagtgcgaatgctgacataagtaacgataa
tgcgggtgaaaaacccgcacgccggaagaccaagggttcctgtccaacgttaatcggggcagggtgagtcgacccctaag
gcgaggctgaaaagcgtagtcgatgggaaacaggttaatattcctgtacttggtgttactgcgaaggggggacggagaag
gctaggctggccgggcgacggttgtcccggtttaagcgtgtagggggagtgaccaggtaaatccggttgcttatcaaccc
tgaggcgtgatgacgatgcaccacggtgcagaagcagttgatgccatgcttccaggaaaagcctctaagcatcaggtaac
attaaatcgtaccccaaaccgacacaggtggtcaggtagagaatactcaggcgcttgagagaactcgggtgaaggaacta
ggcaaaatggtgccgtaacttcgggagaaggcacgctggcgttaggtgaaaggactagctcctggagctgaagccagtcg
cagataccagctggctgcaactgtttaataaaaacacagcactgtgcaaacacgaaagtggacgtatacggtgtgacgcc
tgcccggtgctggaaggttaattgatggggtcagccgcaaggcgaagctcttgatcgaagccccagtaaacggcggccgt
aactataacggtcctaaggtagcgaaattccttgtcgggtaagttccgacctgcacgaatggcgtaatgatggccaggct
gtctccacccgagactcagtgaaattgaactcgctgtgaagatgcagtgtacccgcggcaagacggaaagaccccgtgaa
cctttactatagcttgacactgaacattgagccttgatgtgtaggataggtgggaggccttgaagtgtggacgccagtct
gcatggagccaaccttgaaataccaccctttaatgtttgatgttctaactcggccccatgatctggggtgaggacagtgt
ctggtgggtagtttgactggggcggtctcctcccaaagagtaacggaggagcacgaaggttagctaatcacggtcggaca
tcgtgaggttagtgcaaaggcataagctagcttgactgcgagagtgacggctcgagcaggtacgaaagtaggtcttagtg
atccggtggttctgaatggaagggccatcgctcaacggataaaaggtactccggggataacaggctgataccgcccaaga
gttcatatcgacggcggtgtttggcacctcgatgtcggctcatcacatcctggggctgaagtaggtcccaagggtatggc
tgttcgccatttaaagtggtacgcgagctgggtttagaacgtcgtgagacagttcggtccctatctgccgtgggcgttgg
aagattgagaggggctgctcctagtacgagaggaccggagtggacgaatcactggtgttcgggttgtcatgccaatggca
ttgcccggtagctaaattcggaagagataaccgctgaaagcatctaagcgggaaacttgcctcgagatgagtcttccctg
gggcttaaagccccctgaaggaacgttaaagactatgacgttgataggctgggtgtgtaagtgcagcgatgtattgagct
aaccagtactaatgatccgtgaggcttaaccttacaacaccgaaggtgttttgaattgagagagattttcagcatcgttc
cgagattgtgttgactggctgacaagtgttgcttgtttgcgggttaattgaaacagaatttgcctggcggccatagcgcg
gtggtcccacctgatcccatgccgaactcagaagtgaaacgccgtagcgccgatggtagtgtggggtctccccatgcgag
agtaggacactgccaggcatcaaatttagttgtgctgatatggctcagttggtagagcgcacccttggtaagggtgaggt
ccccagttcgactctgggtatcagcaccagttacatggattaaattcggcagtagtagaaaagaatttacctggcggcaa
tagcgcggtggtcccacctgaccccatgccgaactcagaagtgaaacgccgtagcgccgatggtagtgtggggtctcccc
atgcgagagtaggacactgccaggtatcaaataaacagaaaggccatccattagggtggccttttctgtttttgcgatcc
gtcctaaatagttttaacaaactctagtgactcgatcttgagtggttaagtggttaag--------cggtaagaataggc
aaggaggcgtaagacgttcatatatagcgtaattctagcccctatcaacgttattttaatatagaaaatatggcgtattt
acgatcttgcctatcctctccattgataaaaaatctgttttatagtccgctgaacaaaggaattaccgcacttaagggca
cttcg---------------------------------------------------------------------------
--------------------------------------------------------------------------------
--------------------------------------------------------------------------------
--------------------------------------------------------------------------------
--------------------------------------------------------------------------------
--------------------------------------------------------------------------------
--------------------------------------------------------------------------------
--------------------------------------------------------------------------------
--------------------------------------------------------------------------------
--------------------------------------------------------------------------------
--------------------------------------------------------------------------------
--------------------------------------------------------------------------------
--------------------------------------------------------------------------------
--------------------------------------------------------------------------------
--------------------------------------------------------------------------------
--------------------------------------------------------------------------------
-----------------------------------------------gtggcttacggcactacggcttcaacagcatat
tttccctttgtctgattttgttagtcgtgaatcgctccgcttcccacagatactttgttgccacacaattgccgtcaaat
gggcaatatgattccgataaaaatgtcactgatgagtttaaaatttaagctgttaagcagacaccttatactggtgttga
tactaatgagtgtcctgaagttgatagctttacccaaacaatatatgcgataagcaacgttatatacgataagcaattta
aagctattctctagtgccccctttcccgccttatataaactcactgtaatgaactcactgtcgcgatgaaacattttcag
gttgttacagttcgctcgacttttcatctaagatccgctatcttcaggcatctagaagtctaaacgtataaacggatata
ttgaggatgtaggcatgccaattcgggttcctgatgaattacctgcagtgagtttcttgcgcaatgagaatgtttttgtg
atggcttcatcgcgtgctaaaactcaggaaattcggcccctgaaggtattgattttaaatctgatgcctaaaaaaattga
gacggagaatcaattcctacgtttactctctaactcgccactccaggttgatattcaattgttgagggttgatagtcgtg
agtctaaaaatacgcctacggagcatctgaacaacttttactgcgattttgaggacattcaggaccagaattttgatggc
ttgatcgtaaccggcgctcctctgggtttagtcgatttctgtgatgtggcttattggccacaaattgaacgtattattgc
ctgggcaaaagagcatgtgacatcaactctatttgtctgttgggcggtgcaggcggcgttaaatatcttgtatggcatcc
cgaagatgacgcgcgaggtcaaactctctggtatctatcagcatcaaacactcgaaccgctggccttattgacgcgtggt
tttgatgaaacatttctggctcctcattcccgctatgctgattttcccgttgaagtccttcaacaatatactgatttgga
tatcttagtgtcgtcagaagaggctggggcttatctgtttgccagtaaagataagcgggtggcttttgttaccggtcatc
ccgagtatgatgtcgatacgttagcgggtgaatatcagcgtgatctggctgcaggccttaacccacaagttcctcttaat
tatttcccttctgacgatgcatcgttacgaccaaaagcatcatggcgcagtcatgggcatctactgtttgccaattggct
caactactatgtttaccaaattacgccatttgatttgcgacatatgaatcctacccttgattgatttttccccttctcga
tgttcatcgtcgcatagatgctaattatggcggctgaatcgaggccgcctattattttcttcccttccaattaccttttt
ccctccctaaatctggtccgatctcttttctaaacaatgagttatagccattaaaaatcaataatggaatctgattccta
tcatttccaatccctcctagatgttaacgatatgataaataaagattaaaaaaatattttccataaaaatggaaatcgtt
tttgattttatgaattaattgattattcttatttctgtcgggtgaaaaataaccataaaattctgccttttttactggca
gggacacgttacctgatgataatccaagagtgacgcgaggtcagcgttaaggtggcagcagtaacattgggaaggggaat
agcaatgagacaacagttagcgggcacagagttagttttcacccagccttttaatgctgctgagcggcaggttttaccgg
ataaagccatcgagtttctaaccgaattagtggtgaaatttagcgaatcgcgtaaccaactccttgccacaagggcatct
tggcagcaaaccatcgatcagggggcgttacccgattttattttggaaactaattccattcgtgatggtgattggaaaat
ccaaggtattcctgctgacttacgcgatcgtagagttgagatcaccgggccagtagagcggaaaatggtgatcaatgcgc
ttaatgccaacgtaaaagtttttatggcggatttcgaagattcactggcacccagttgggataaagtgattgatggtcaa
attaatctacatgatgcggtgaaagggacaatttcctatacgaatgaatcgggcaaggtctatcaattaaaacctaatcc
cgcggtattgattgcacgtgttcgtggcctgcacttaccggaaaaacatgttaaatggcaggacgaggcgattcccggtg
gtttattcgatttcgctttgtatttctaccataactatcagcaactgctggcgaagggcagcggcccttatttctatttg
ccgaagatgcagtcataccaggaagccgcttggtggagcgatgtgttcaattttaccgagcagcgctttggtctatcgca
gggcaccattaaggcgacggtattaattgagacattacccgccgttttccaaatggatgaaattctctaccacctgcgcc
accacattgttggtctgaattgtgggcgctgggactatatctttagctatataaaaacattgaaaaaccaccctgaccgc
gtgttaccagatcgccagtcagtcacgatgaataaaccttttcttagcgcgtattcccgtttgttgatcaagacatgcca
taaacgtggcgctttggcgatggggggaatggccgccttcatcccggataaagacgcagaaaagaataagttggtgttgg
ataaagttcgtgccgacaaagagttagaagccagtaacggccacgatggaacttgggtggcgcatccgggcttggcagat
acggtgatggacgtttttaacaaagtattaggttctcggcctaatcaattagaggttagccgcgaacaggataaacctat
caccgccgctgagttgctggaaccttgttctggcgagcgcactgaagcagggatgcgggccaatatcagagtcgcggtgc
agtacattgaagcatggatatcgggtaatggttgtgtgccgatttatggcttgatggaggatgcggctactgcagagatt
tcccgcacttctatctggcaatggatacatcatcagaaaagcctcagtaatggccagacggtgactaaagagctgttccg
cagcatgttgagtgaagaaattcaggttgtgaagcttgagcttggcgcagagcgttttgatcgcgggcggtttgaagaag
ctgcacgcttgatggagcgtattacaacacaagacgagcttatcgacttcctgacgttgccgggctatgcattgcttgcc
tgagccatcctattgaaccctacaaaattgaattataaggaacatcgccatgacgatctctcgtactcaacaaattcagc
agttggaacaggaatggacatcgccgcgctggaaaaatatcactcggccttatagcgccgaagatgtcatcaagctgcgt
ggttcggtcaatccagaatgtacgttcgcacaaaatggtgccaaaaaactgtgggaattgctgcacggcgggtcgcgtaa
agggtatatcaactgtctgggggcattaaccggtggtcaggcgctacaacaggcgaaagccggtgttgaagccatttata
tgtcgggatggcaggtggcggctgatgctaatacggcatctagcatgtatccagatcagtcactgtatccggtcgactct
gtgcctgcggtggtgaaacgtatcaacaatagcttccgccgcgctgatcaaattcagtggtcgaataatattgagccagg
tagtaaaggctataccgactatttcctaccgatcgtcgcggatgcggaagcgggttttggcggtgtgctgaacgcgtttg
aattaatgaaagcgatgattgaagcgggggcggcaggggttcattttgaagaccaattggccgcagtgaaaaagtgtggg
catatgggcggtaaggtactggtgccgacacaagaggccattcaaaagctggttgctgcccgtttagccgcagatgtctt
gggtgtaccaacgctgttgattgccaggactgatgcggatgcggctgatttattgacctcagattgcgacccctatgacc
gggagtttattaccggcgaccgtactgctgaaggttttttccgcacccgtgccggtattgaacaagcgatcagccgtggc
ctggcgtatgccccttatgctgatttggtgtggtgtgaaacctcgacacctgatctggctctggccaaacgttttgccga
tgctgttcatgctcaattccccggaaaattactggcttataactgttcaccctcctttaactggaagaagaatctgaccg
accagcaaattgccagcttccaagatgaactctccgccatgggctacaaataccagtttattacgctggcgggtattcat
agcatgtggttcaacatgttcgatctggcccatgcgtatgcgcagggtgaaggcatgaaacactacgttgagaaagtcca
gcaacctgagtttgcctctgtggaccgcggctacacctttgcttcccatcagcaagaagtggggactggctacttcgata
aagtcaccaatattattcaggggggcgcatcatctgtaacggcactgaccggttcgacggaagagcagcagttttagcca
cgattgagtgagtgtggtcttatcaggagcctgcttatgcaggctcagactgctgacaaaccccgatgacgcgatcttga
acggtgaggataggcagaggagtaaagcgtccgcgccaaggatggcgcggctcgagcctacatggatgtatttacggcgt
ctttacgatctgcctgttctctccgtcgcgggcactttgtcaataacctcagcctgcttatgcaggctccgttttgtacg
gtagggggcagcatggtggcaaagctagaacaacttatcgctcagaccattttgcagggatttgatgcgcaatatggccg
ttttctggaggtcactgccggtgctcaacaccgttttgagcaggccgattggcatgcggtacagcaggcgatgaaaaagc
gtattcacctttatgatcaccatgtgggtttagtggttgagcaactgaaatacattacggatcaacgccattttgatgtg
gaatttttggcgcgggtgaaagaaatttataccgggctgctaccggattatccgcgcttcgaaatcgccgaaagcttttt
taattcggtttattgccgtttatttaaacaccgcgatttaacgcccgataagttgtttgtttttagctctcagcctgagc
ggcgcttccgtgagatcccacggcctctggcccgcgatttcatccctaaaggggatctcagtggtatgttgcagatggtg
cttaatgatttatcactgcgcttacattgggaaaatttgtcgcgagacattgattatatcgtgatggccatacggcaagc
ctttaccgatgagcagctagccagtgcgcattttcaaatagcgaatgagttgttttaccgcaataaggccgcttggttgg
tgggtaaattgaggctgaacggtgacatctatcctttcttgttacctattcatcacaatgagtctggtgagctatttatt
gatacctgtctgaccagcaaagcggaggccagtatcgtgttcggcttcgctcgttcttattttatggtctatgtgccgct
gccggctgcaatggtggaatggttacgggaaatattaccgggtaaatctaccgctgagctgtatacggcgattggctgtc
agaaacacggtaaaacagagagttatcgcgagtatttggcttttattcatcaatccagtgaacagtttattattgcacct
ggggtgaaaggcatggtgatgttggtctttaccttaccgtcatttgatcgggtatttaaggtgattaaagaccaatttgc
accacaaaaagaggtcactcaagcacgagttttagaatgctatcaattagttaaagaacatgaccgggtagggcgcatgg
cggatacccaagagtatgaaaattttgtgattgataagcaccgtatcagcccagaactgctggcggagttgcaacatgaa
gtacccgaaaaactggaggatttaggtgacaagatcgtcattaagcacctgtatatggagcgaaggatgaccccgttaaa
tctctatatggagcaggcagatgatcagcagttgaaggatgctattgaggaatatggtaacgccattaaacaactggctg
cggccaatattttccccggtgatatgttatttaagaacttcggtgtgacgcgccatgggcgggtggtgttctacgattat
gatgaaatttgttatatgaccgaggttaatttccgcgatattcccccaccgcgttatcccgaagatgagatggccagtga
gccgtggtacagcgtgtctcctaatgatgtttttcccgaagagtttcgccatttcttatgcagtgaccggaaagtcaggc
acttttttgaggagatgcacggcgatctgttccaggccagttattggcgcggcttgcagcagcgtatccgggatgggcat
gtggaggatgtttttgcttatagacgaaagcaacgcttctcccagcgggctttaaattaacggcgactgcgcgctgaacg
tactcagattaacgtagctcgctacgcctctatttatcgcgtctttacgatcggcctgttctcgccgaacgacaaatttt
tcctttatttttcattctattatttaaccccggttcccccaccgtaagattgggtaatctctttcgccgcgtggatgacc
agtgcacccagctcggtgacgcgatcgtcggtgatccgtgatattgggccggagatagaaatcgcggcgaaggcttcgtg
gtgctcatcgaacaagcaggcggcgatacaacgtaggccgagggcgtgctcttcatcatcaaatgaataaccttgcttgc
ggatcagcgctagattttctttcaggctggttggattggtacgggtgtgctgggtgtaagcgtgcaacccctttttatgt
aacaactgaaccagttgatcgtccggcagggtggagagaaaggctttgcctgccccggaggcatgcatggggagcttgcc
tccaattggtgcggacatccgcatcagcgcggtacattgcacttgatcgataattattgcctggtaatcgctgtgatcga
gtaccgccaaattgacggtttcgccagattcatccattaaacggcgtaacattgggtggaccatcgccagtaaattacgg
ctttgcaggaaactgctcccgacaataaaggcgt--gggcccccatggtccatagccctaaatcgccgacctgacgaaca
aaaccctgctgttgcatggtcgtgagtaaacggtgggtggtcgaattgggtaatcccgcctgttgggctaaatcagtcag
ggcgacgttcccatcagattcggaaatatattccagcaatttaaggccgcgagtcaatgattgaacttggcccgttgctg
caggtgtattctgtgtggctgccttgggtttctttccccgtttaatcggaatcggtaacgccataaatcagcccctcaaa
tatttttatggaattcattttcgtttttcaattatgcatgtaaaccgctaaaaatactcatccgatgagtcgacttttct
acctgaaaaagtctcaactgtgagcggactcattacgtttgcaacttgtgctaggatgacggattagttttgcggcgtgt
cgtccggacacggcaggcaatagggtgaagaggcgaatgtggtggatacagtaatcgataataaggtcaaggaattgcac
cagcagttggcgcaacgcattttggtactggatggtggtatgggcaccatgatccagagctaccgattagaagaagcaga
ttaccgaggcgcgcgttttgctgactgggcaagtgacctaaaaggtaacaatgacctcttggtgctctccaagccagaag
tcatcacggcgatccataatgcctaccttgaagccggtgctgacattctcgaaaccaatacctttaactctacctccatt
gcgatggcggactatcagatggcgtcactgtcggctgaaattaactatgaagccgcccgtctggcccgtatctgtgccga
tgaatggagcgcccgcacgccagaaaaaccacgttatgttgccggggtgctggggccaaccaaccgtactgcctccatct
cccctaaagttaatgacccggcgttccgtaacgtcagttttgatcagttggtcgaggcctatcgtgagtctacccgcgcg
ctgattgaagggggtgttgatttaattatgatcgaaacggtcttcgatacgttgaatgcgaaggccgcgacctttgcggt
tgaaagcgaattcgaagtgatgggcgtgctgttgccggtgatgatttccggcaccattaccgatgcctccggccgtacgc
tgtctggtcaaacgacggaagctttttataactcgctgcgccatgtcaaaccgctgtcgtttggtctgaactgtgcgctg
gggccggatgaactgcgccaatatgttgctgagttatcgcgtatctctgaatattatgtcagtgcgcacccgaatgccgg
tttgccgaatgcttttggtgaatatgatctggaagccaaagagatggctgagcagattggcgagtgggcacgtgccggat
ttttgaatattgtcggcggttgctgcggtaccacaccccggcatattgcggcgatggtcaacgctgtcgctggggtgcct
ccgcgcccgttgcctgatattccggttgcctgccgtttggccgggctggagccactgactatcgatgccaataccctgtt
tgtgaacgtcggtgagcggaccaacgtcacgggttcggcacgctttaaacggctgataaaagaagagaagtacggagagg
cgctggatgttgcccgccaacaggtcgaaagcggcgcgcagatcatcgatatcaacatggacgaaggcatgttggatgcc
gaagcggccatggtgcgtttccttaatctgattgccggggagcctgatattgccagggtgccgattatgatcgactcctc
aaggtgggatgtgattgaaaaaggcctgaaatgtattcaaggcaaaggcatcgtgaactccatttcgatgaaagagggcg
ttgatgcctttattcatcacgccaaactggtacgccgttatggtgccgccatggtggtcatggcctttgatgaaaccggg
caagccgatacccgcgcacgcaaaatcgagatttgccgccgtgcgtataaaatattgacggaaaccgtcggtttcccacc
agaagatattatcttcgatccgaatatttttgccgtagcgacggggattgaagagcataacaattatgccgtcgatttta
ttgaagcctgtgccgatatcaaagccgagttgcctcacgcgctgatttctggcggtgtctccaacgtttccttctctttc
cgagggaatgatccagtacgtgaagccattcatgcagtgttcctctattacgctattcgcaatggcatggatatggggat
tgttaacgccagtcaattggcgatttatgacgacctgtctgatgaattacgtgatgcggtcgaggatgtgatcctcaacc
gccgtgatgacagtactgagcgcctgctggatttagcagaaaaataccgtgacagtaaaagtggcgaggtcgcgatccag
caagcagaatggcgtggttggccggtggtgaaacggttagagtattcgctggtaaaaggcattactgaatttattgagct
ggataccgaagaagcgcgccagcaggcagatcggccaattgaagtgattgaagggccgttaatgtctgggatgaatgtgg
ttggtgacttgtttggtgaaggaaaaatgttcctgccacaggttgtaaaatcagccagggtaatgaaacaggcggtggcc
tatctcgaaccttatattgaagccagtaagcagaagggtaccaccgccggtaaaatcttattagcaaccgtcaaaggcga
tgtgcatgacatcggcaagaacatcgtgggtgtggttttgcagtgtaataactatgaaatcatcgatctgggcgtgatgg
tgccgacggaaaaaattctgcgcactgcacgggaagagaaggtggatattatcggcctgtctggtctgattaccccgtcg
ctggacgagatggttaacgtggcgaaagagatggagcgccaaggctttacgctgccgttgctcattggtggcgcaacgac
atccaaagctcacaccgcggtcaagattgaacaaaattatagcggttccaccacgtatgtctctaacgcctcgcgcagtg
tgggcgtggtatccgcgttgctatcggatacgcaacgggaggcatttgtggcaaaaacccgcaaagaatatgagactgta
cgtatccaacacgcccgtaaaaaaccgcgcaccccgccggtcagtttgcaggctgcacggaataacccaacggtgattga
ttgggagaactacactccgccagtggcccataaattgggggtacaggtggtggaggccagtattgaaactctgcgcaact
atatcgactggacgccattctttatgacctggtcgttggcaggcaagtatccgcgcattttagaagatgaggtggtgggg
gaggaggccaagcgcctgctcgccgacgccaatgctttgttggataaattgtccgccgaggatctgctgcatccaaaagg
cgtggttggtctgttcccggctaacagcgtcggcgatgatatcgaaatttaccgtgatgagcggcgagatgaggtactgg
ccatcagctatcatttacgccaacagaccgaaaaaaccgacttcccgaactactgtttagctgactatgtcgcgcctaaa
tccagtggtaaagccgattattttggtgcgtttgcggtgaccggtggcttggaagaagacgcattggccgatgcttatga
tgcgcaacatgatgactacaataaaatcatgattaaggcattatcagaccgtctggccgaagcctttgccgagtatctgc
atgagcgagtacgtaaagtgtattggggttttgcaccgaacgaaaatctgagcaacgaagagttggtgcgcgaaaattat
caggggatccgcccggcaccgggctatcccgcttgcccggagcacaccgagaaaggccaaatttggcagttgttggatgt
cgaaacccacaccggtatgaaactgaccgaatcctacgccatgtggcctggggcttcggtatcgggttggtatttcagcc
acccagacagcaaatattttgccgtagcacaaattcagcgtgatcaggttgaggattatgccgcccgtaaagggatgccc
actgccgaagttgaacgctggctagcccctaatctgggttacgatgcggattgatgtgcgtttaaaggcgagataatgtt
gatctaacgagggggataaaccgtgattggtttatccccttcgatatt-----acagtttaattaatggattgatcattc
tctggtgataccacccgttgcatttttctgttcagatttaccatgtccactgaccagcggtgccttgccatccattacat
ccttagcgccatcgctaatcatatccataaccgatgaagaagcgttcaatcgtgcacccccttcggtatatttcccgttg
atatcctgcgtctctaacccattggtttttagcttaacatccgaatttttactggatattttcccgccaaccaggtcagt
tttacccttaacggtcagatccacattctgtgtaccccggatagctgattgctcctcaaccccttggctctcgacaacct
ctacgttcgctttgacgctgccgttacccccgacgacttgttcatcctgtaccgcgcttttgattttcttaccgacagat
ttagcccctttctgccaccatttatctttggtttccttcttctcatcggcttcgctgatcttcactgtttgaccgtcttt
ggtatagctgatggtctggacgctatcgtccttttcttttcctaaggtgttgaatttattttcgactttgtcgaagatct
tggtagatttctcttccagtttattcttgattttatcagacataattgggctggcattcgctacctggctgatcaaactg
tcttgttttgcattactgtggctgccgccaagtgcggcagaaacattgactttattgagtctgttttcgcggctaatgac
gtttagatccccaccgatttgcccactaatctggttagcctggagtactgcgcctgccaattcggtatttttagcgctgt
tcagggtcaccttatcactgttgatatgggtgttttgttgcgtcacagagtccagtttatcaacaccgccatcgagtttg
atggccgcattatggattttcttggcgctatctttatctacaacaccttgatcatcgcttttaatggtgtttttctggct
gccattgaggttggtgttaacattccagttatttttgtgctctttatcctgagccgattccattacgatcccgccattat
ccgcgttcagaatggtctcttgactgatgatgttggtattttgcagatggatggcttgctgatctttaccgtctgcctta
atggtcaccgcgccattactgttaataatgccgccctgatgtgtaagactggtctcatcagtgtttttaacgttggcttc
tgctcctgcgctgaaccctttgttgttagtatgcgtttttgtgccatcatcattttcactggtgctgttacttttgcttt
ttcctgccttgacgctggcagaccaggtcatatcttgcttagaactttgtgactgtgccgcttggaagtctacttttcca
ccggcggtaagttgaacatcaccggtagcggcatttttactgccaaactcggtaccttgcagtgttaaatcttttccagc
gttcagctcgatgccttgcttaccgtgtagatggctgacttgggcaatatcggcactggtgctgccttgactatggccgc
cgcccaagccgccgccaaagtctttactgttcagcttagtaccgaagtttgctttggcgtttgcatcaatcttattgtgg
ttttcactgaggtggctggttgcttgttcaaatttaatctcttcgcctgctgtgatagcgatttttccatcaccagaatc
aagatcagtcccttgataacgggcgttttcttgtacgttgataataatatcgccaacagctttcatgctgccagtttgag
cctgctcggccttaacctcttgctgtttattttcacccttaccttttgcatcaacattgatgtcttcgcccgtagtggta
taaattcgcatatctacgccgcccgatacgactttttctgattcttcagcacgattaaccgcagattcaaaagtgtggtt
ggcagcatcaatctttattccacctttgtcagcttggtagtgagtt--------------------ccttgatccttgac
atcctcttttgctgtgatgctgatatcaccactttttattgatgtcactaccgcttgagaattactggatttattctctt
tttcgccaacattaacggagaggtctacgccggcattgactgaatctggcgcgacatttcctacgttttcaataacgcca
ccaacatccaatttttttaccactttctatcgtcttttcgacaggacgagtaacaccgtcataagcgatattaccaccat
atttaacatcgacagtgttggtggttgtggtggtggtttcactgttttctgcggctaaattattaacgttagttgcattc
gccgcgtaactgccttcgacgttatgatcggtgccttggttagttatctcttgtttggcgttgagattcagatcgccttt
cacgtcagtatgggaaacgaccgcagttgatttctcgctgtccgtcttcgtctcttcataactcacccccgcaccgctac
ccgctttatccatcccaccggtatagtgagcattcacacccacggtctctttttctttattgctggtggtggtgtcttgt
gcagcgacaaaagagacgttttcagcagtgatatccgcatcgcctttggtggtattgagttgtgacccagtgaatgtcac
atctttgtctgcctccagtttgacggtgcccccctcgagagtagagccgtgatttatcactttctccgttttttcactct
cgctggtgtgttccacttttagccccgcttgatactgatttttaccgtcatcactggtaaaaccatcaattgtcagtagg
gttttttgttcatcgatcttttgtttttcctgcgcagcggcgacattgatatcgcctaaggtctcaatgcctaattcacc
ggcgctttttaccaagctgccaatcacatcgacatcttttttactgatgattttcaggtttgcttcagagacgacttcgc
taccggtagatttttcttcactgttattggcttttttggaactgccggtaatatcaaatgctacccccgtacgctcatca
actttattggttgtggtactgatggcgttatcgattttgatcccaccctctttagcttgaacaaaaccatctttagttgc
ttttactttactgccagtaatagcaacgtcatctttcacgctgatgagtatattaccgtcagcggttatttctgagctat
ggctggtttccgcatacttatcgttattattgtgatcgacaccaccgagtcccaagtttctttcatgtttaccgtcggtt
gtttcctgattactggttttttgtaccccaatcttaacgtcgttggcatcgattacgacgtcaccccccgcagaagcttt
gattccctgagtcgtgattttattttctgcggtgaggcccaaattcttaccggcctcaagtgtggttttattgagtgttt
gtttggtggttttattattccaagattcatctttgaccatatgtttataattatggccgtagtcgtgaattgaattctct
tcaatagcaccgtctatgtgtaaatcttttttggctttgatggcaagatttttacccgcggttattgtggcagccgacag
tttaatatcatcttgagttgattcaagagaggcattatttttcgctgtaatggtggtgccaatactggtttgttgtttct
cctctttattttcagaccaattccacttaccaaggcccagcaccccatttccaccgtctgatgaagattcttgttctgtc
ttggtgaggattctctcatccaataccaattcacctcctctcaacgtcacattgtcagcatcgatttttactgcggaaag
ctgattctttttattggcaacgatagcaatatttttgccttttaactgagtgcgttccagactctgcgtaatacccccat
tgtcttcatttttatgaagattaccgaatgcctggatgctattggcgttgatgttgatatcattaccccctaatttggcg
gcttctaattgcagctttcctttgatagtggcgtttatttcttcgctaccgtttagactcccggcaatttttaccccact
gccttcccgagtgctgactaaattaatccggcctgattgcatactgccaagatatttaccatcaatagattcttcacttt
cacttgaaaacaaactgctaaaccatccccccaaactggttggacgatttggatgatcttcttggcgagactctaatatt
tgcccatcagttgaaatttggttattacctgataaggcattaatggcttccgttgaggtgaccatacctgtgacctcaat
tctgggtgcgatcagatccaatattttattagcagttagccccttatcttgaattatcaaccaattattgttattgaaag
tttcaaaacccttcagcgatccttgttcaatcaagggattacccacgaccagtgactcgcggttggtattcataaaacca
cagccattacaggtgatgccatttgggttggccagaatataatccgccgtcataccaaaaatttcttgttggcccaataa
cagagaaggattacggctgatgacttcattaagaataatactggccgcttgaccgtttaaattttggttagcggctaact
gcccggcaagtattgagttacctgcactggtggcgttattcagtaccgcccccttttcgccaacattaaaatcctgaaat
tggttatgtgataagccggaggctgacggttgcacgatattaattaccgatgtgccatttaccgagctaacatccggttt
atgtgcagaatcgcctgctccgacaataccggcggcataacaggtggcaacagaaaccgaaataatggttaccgccgccg
ccaatttccctgccggtgagagcttaaaggtgtgtttcttcatttttacatctccattttggggtgatatttcctggtat
gagtaacaaggtgttctcaagggaaaattgcattaaaagcggtaagaaaaacgcgccagaatttgtgttggatcgttaat
cttcgatgggccggagagtaaccggccacggctggcttctatatccaaggtggcattctggtaattaaggctgacgccag
cgcttagccccatagcgctgacccacccctgtggtttttgctggagacggcccgtatcaagccctacgcgaggggttagc
gtggcgtcacccaaggtgaaacgacgggagagggtgttttgtaaataccagccttggtcggcggataaggtattgcggct
aaagccacggatggcactgctgtcagtgatgctgagccattccacgccgggtaaccggtcacgggtgtactggccataaa
attgattgctgaacagataggtatcatcaaacagtgcaaagtagtgattggaggtaattgaggtcttagctttagtgaat
tggctatcttgatagttcgctaatgggccatttgagcgctccgcgcccagccaaggcaagccctgctcaaggctgacatt
gatattgaataagcccatgggcaggacgtgcaggtgattaaggcctaattcaaagattgttagcgtcgggctgctgatag
caattttttcttcattcagataattactggcccgtttataggttaattgcgcacttagcccattaatctggctttgatcg
cgatagaaaacataatctgcccgtaaaccgtgttgctgtgtttctccatgtaacttggctgtattaaactgcaatttcat
tggataacggtattcggcataactaccaaagccactaaaggtcaaggcaccgtaagggaccgaataaaacattgagtaag
cacggctataattatgttgggggcgatcaacggtattgctgatattgatactgacggaatccgataagcccaacggatta
tcgaaagataaggcgttgcgacttagccatttaccggtatttttattaccgtaattgtccatcgaggtggtcaaatgcca
gggcgttgacggtgtattatgcagtttaagaatagaaccaccgggtagtgttccgggcagaatatcgacggtgactttat
ttgagggcaaacggtttgcctggtccagtccttgatcaaggcgagtaatattgagcggcttgccgatcatattcgggaat
accgtctcgccatctaacccggtgtccgtgctatcaatcgcttcgacaaacccttcggtaatatccagacctaattttcc
gtcagcatctggtggaataaattgaatccgcgccgtgatataccctttatccatatagatatgagtgagttcacgggtca
gaaggttaatattatcaggatgaatacattgttcagggatcgcacttaattcacttaaatcatcctctgttaataaggtg
atcccctgaatataaacgccattaatgggtaggcactgcgtatcttcgggtaacaccggtgcagggggggggg----ccg
gacgagataattcactttgtccggtgttgtgttgtgtgatctgttggtggcgtttttcttctactagctgattaatttct
ttggcattattttgtagtgactggcgagattcattaatggaagatggggtctctatggccaaaggcgtctcggcttgagc
gccagtactgagtacaagccataacgcagtacgttttctaatcataatatctgattgagaaatagactgaccgaacaaat
ttatttgcaggcgcagctctttctgtccctgagtcaaattgacgggcagcacaattaccgtccctgaacaatagagaacg
acggataaacaacgggaattaagttgttggcaggaagtaaaatataacagtgaaatatgaatataaattttgcgaagagt
gagtgatttttgcgttatttaaagcaaattaaggttaatcacggatattgctgttttctattttgtgtttacgggtgagg
ggcataaatgtcagtgtcagagatgaaggtcgtgttagcagtgaatgcccgatgatctcaggcatttttctgaggtttaa
ttattttttatctgttttaaccggtttacctgaccagtagccggccagcagggaaagtacacgtttgaaatcatccggtt
tggtgtgaaccagtcaggtttaattagcagataaattaatgtgttaatgtgctctcttacacaaataagttgtcttactc
aaataaactgtcttattcaaataacatctcttttattcaaataacatctgttttattcaaataaattgtaatgtagcgtt
tgtacgactttgtcagcgtcattacccggtaccaggaaacacagattatggctgctggcaccgtaacaaatcatacgaat
attgaacggatccaagacaccaaatacctctttaccgacgccgcaagcctgagacaggttgttgccgataatggccacca
acgccagatcttcttccacttcaacccggcacagggaagagagttccgtcaataacgaggtggtcagcaggctatcaccg
gtagacgttgaaccggtggtatccaatgttaacgcgacactcacttcagacgtggtgattaaatccacggagatactgtg
gcgcgccagaatattaaacacttccgccagaaaaccgcgcgcatgcaacatatttaagctgtgcaaagttaacagcgtct
gcttgcggcgtagtgccagagcacggaacagcggcgggttgtaggtttcgttacagaccaaggtgccgccagccgcagga
tctttactggagccgacaaacaccgggatatcactgcgtactgccggtagcagagtggccggatgcaggattttcgcccc
aaaggttgccatttcggccgcttcttcaaaggcgattttatcgatacgttttgctgccgggacgacacgcgggtcagtcg
tatatatccccggcacatcggtccagatatcgatacggctgacattcagtgcttcacctaacaatgcggcggtgtaatca
ctgccaccacggcccagagtggtggttcggcctttgccttcgctgccgataaaaccttgtgtgaccacaatggcatcttc
aatacgcggtgccagcagtgtttgggccagttcagccaaggccgaggtatctggctctgcgcggccaaaacggtcattgg
ttcgcatgacttttcgcacatcaaaccattccacggcaacctgacgttggcgtaacagctcgacaaatagcagggtggac
attaattcaccgtggctgaccagctcatcggtcagggccggggaggtcgccagactggccgcctcagacagcatggcaat
gttttccaacatgcggtcaatttcttcgcggatcaccgtcgaatcagtgagtctggcaataatatcgtattgaatatggc
gaatatcctccagatggtctgcacgtttttctggctcactgccatcagcaagggcaaccaacagattggtgataccggca
gacgcagaaaggatcaccaaacgaacgtccgggttcgataaaaccacatcggcgctacgactcatggcatcaaaactggc
cacgctggtgccgccaaatttggcgacgacagtcgcagaaggtgcatcgcgggtctgttggggggcgacttgaatcatct
aaaaacctcgtgtcagtgatgccatcttgggggcatctgtatttttctctgtacaaggaaataacgggttatccactttc
tgtcaatgaaatggctatgaggtattttcatctttaataatacgctccg-tcatatcactaaattgattggatactggcc
tgaatatgagcggctactctaattgaacgtcattaaaataatgatgaacgtcttaagatgaaccgacgtatggcgagaaa
taggaaacagatcaagcgttgtttcgagagataatacctatcgcaagaaaagagatctcaatcacagggtaacaggatac
aatcaatgtattcgtttcattaatccttaagcctagaagagcgccgctatgaaaaatatcaatcctagtcaaaccgctgc
ctggaaagcgttacagcaacactttgaacagatgaaagatgtcacaatcagcagtctgtttgccaaggacgaccagcgtt
ttaaccggttctctgcgacttttgacgatcaaatgctggtggatttctcaaaaaaccgtattaccagcgaaaccttggaa
aaattgcaggatctggcgaaagagaccgatctggctggtgcaataaaatccatgttttctggtgagaaaattaaccgcac
agaagaccgtgcggtattgcatattgctctgcgtaaccgcagtaacaccccaattgtggtggatggcaaagatgtgatgc
cagaagtgaatgcggttctggccaaaatgaaacagttctgtgaccgtgtgattagcggtgactggaaaggctataccggc
aaagcgattaccgatgtagtcaatattggtatcggggggtcagacctcggcccttacatggtgaccgaagcgttacgtcc
gtataaaaatcacctgaatatgcattttgtttctaacgtcgatggcactcatattgccgaagcgttgaaacccctgaacc
cggaaaccacgctgttcctggtggcatcaaaaaccttcaccacgcaagaaaccatgaccaacgctcacagcgcgcgtgat
tggttcctgtctgccgccggtgacccggcgcacgttgccaagcactttgcggctttatcgaccaatgccaaagccgttgg
tgagtttggtattgataccaataatatgtttgagttctgggattgggttggtggccgttactcgctatggtctgctattg
gtttatctatcgccttgtcggttggttttgaacacttcgaacaactgctcagtggcgcacatgccatggataagcatttt
gccgaaacaccggcagagaagaacctgcctgtcctgttggcactgattggtatctggtacaacaacttctttggtgcaga
aacggaagctatcctgccttacgaccaatatatgcaccgtttcccggcttacttccagcagggtaacatggagtcgaatg
gtaaatatgttgatcgtaacggtcatccggttgattaccaaacgggcccgattatctggggcgagccgggtactaacggc
cagcatgcgttttatcagttgattcaccaaggtaccaaactgatcccgtgtgattttatcgcaccggcgatcagccataa
cccattaagcgatcaccacgcgaagctgttgtctaacttctttgcacagacagaagcattggctttcggtaaatccctgg
aagacgttgaagcggagtttgcggcggcgggtaaaacccctgaacaagtcgcgcacgtagcgccgttcaaagtcttcgag
ggtaaccgcccaactaactccattttgctgcgcgaaattaccccgttcagtttgggggcgctgattgccttgtatgaaca
caaaatcttcacccaaggggttattctgaatatctacaccttcgaccaatggggtgtcgaactgggtaaacaactggcta
accgtatcctgccagaactggcagatgaccaagaagtgaccagtcatgacagttcaaccaatgcgttgattaaccgtttc
aagaactggcgttaagctaacaggctcttaagctctttgatctgtactttattaggcctcttattctgtaaggggccttt
tttttggcttgagtgcaacatggctatgataggctcaggctgtttcacctactttccttgggagtatttatggctaaaaa
ttcgcgttctccgtggatcgctaaaaatttgcaacgtttactgaatgtaggattgattatgttggccgctattttggtgg
tttttttggtgaaggaaaccattcatctggggaaagtcttgttcctgagtaatcaggaaacctcctcctacatgctgatt
gaagggatagtcatttatttcctctattttgaatttattgcactgattgttaagtattttgagtccggctaccacttccc
gttacgctattttatttatatcgggattaccgcgattatccgtttgatcattgtggatcatgaaaatcctattgatacac
tgatttattccggttctattctagtcttggtcgtgaccttgtatctggcgaatactgagcggttaaagcgcgaataaccc
cttcttatctttggggcgatggcgggtgataaacataaaaatggcggccattaaggccgccctaaagacacagtaccaga
ggagaaaataccctgcccatccaaagagttagggtattgaatgatgaaatctttaatgcttaacctttcacaccacctgc
cgttaatccacctaccagccagcgttgtgcgagcaggaagacggtggtgatcggaatggccgataacacagcggcggcgg
caaagtcaccccacagatagttttgcgggttaagatactgctgcataccgactgccagagtgtagctgttcacatctcgc
agcaacagggaggcgacagggacttcggttatggccgcaataaacgacagaataaacaccacggctaaaatgggcaccga
cagcggcaatagcaccagccggaaggcttgccatggggttgcaccatccaatgctgccgcttcttccaatgagttatcaa
tggtttcgaaataacctttgatggtccagacgtgtagggcgataccgcccatgtaggcgaaaatgaccccgccatgggta
tttaacccgatgaacggcatatattgcccgatacggtcaaacaaggcatacaacgccaccaatgacagtaccgcgggaaa
catttggaagatcaacatgcctttcagcaaggcgcttttaccacggaaacgcatacgggcaaaggcgtaagcacaggtgg
tggacagggcgacaatacccatggcggtaatcaaggcgatcttaattgagttccataaccacaacatcaccgggaacggt
gggggggttacgctaccgtcagcatgggtcacactcataccgagcgccaatttccagtgttcccacgagatttgatctgg
gatcaggctacctgtggcgaagttaccgggccgcagcgaaatggcgatcaccatcagtagcgggaacatgatcagcgcga
taaagcacaacatcagaaaatgcgtgcccaatagacgcaaacgctgggatttaggttgaaccatagccatctgcatctcc
tccttagtcaaaattcattttgctggctttcaaattcagtatcgcgagtgcgcctaccaaaatgaaaatcagggttgcga
tagcggctgccaaaccgaagtcctgcccgccttcgccttcaaaggcgacacgataggtatagttaaccagcaaatcggta
taccccgctggggtgctggtaccaatcatatcgggccccccgttggtcaatagctggattagcacgaagttattaaagtt
aaaggcaaaactggcaatcatcagcggtgtcagtggcttaatcagtaacggaaatgtgatgcggaaaaagttctggaatg
gccctgcgccatccattgccgatgcctcatacaagtcgtcagggatcgctttcaacagccccatgcacaaaatcatcatg
tagggataaccgagccaggtattcacgatcaaaatcatgcttttggcggtgataggatcactgaaccaggcgggtttgat
gccaaataaatggctgagcatcaggttgatttcaccgaaactttggttaaataaccctttgaaaatcaaaatagagataa
acgacggtaccgcatagggcaggatcagcatcactcgatagatagctttacctttcagcgaatcccattgcaccacacat
gccagcaccatgccgacagctaccgtaaaggtcacgctcattaccgaaaagaggatagtccagataaagatcgagatgaa
cggcttttgaatcccttcgtcgtgcagtacccgcaggaagtttttccagccgatagacacggtaaagccggggctaagct
tttcattttcccactgcccatcagcgttgaccgcttgatagaacccggtactaggattcggccaatatttcacgccggtt
tgctgattaatcagttctttaccatcggcacccagagtatagagcggcttggtgccggaaaattgacgtaatgaactcat
acgcagttcagcaccatcaggcaggatagccactaagctacttagcgcctgacgactctgggtaataatccgcagtgatg
ccggttcactcgtttgtgccgtattggttggggcgaccatcactttttgctcacccgtggcctcaaaactgaagggttca
gagatgaacaggctaccgtcgtctgggttggtaagctgtaaacgccattggttatcgctgggatagagaccaaaggtaaa
tgttttaccggtctggaactgccgatccagcaagacggattgagcacgttcgaaggttaattggttggtactgctgtagt
tagtaaaggcgatggcgatagtacaaattaaggggaagagaacaaacagccccataccggccacgccggggtaaacatag
cgccaggcataagcgcggcggttggcaaacacatacagccctaaactcaccaaaatcagcgtcacgatggcaaaaagata
ttcaccttgagcatacatcaacacgatcaaataacaggtgaagaggcttaacaggctgataaccaaccatttaagcgcat
cactctgccaccaggcgattttcttttttcggctttgaagctcggtgtgggataactgcataatgttccctttcatactt
tttgtgcttgaagttaagttgtgcttgaacttaataagttgtgcttaaagttgagccgtgtttaacgttgggtcgtgttt
aacgttgagctgtgcttaacattggatcgcgttatggcaaattctgtcgaggcacggcgaaccgtgcccctttctcagag
tagacagttacttcgtgatacgggttgccgcatcgttcagtgccgcttcaacggtttgacgctcagtgatggcgttcagt
accgcactacgggtggcataccagaaggctgccatttgcggaatgtttggcatgatttcgccgttggtggcgttatccat
tgttgctgcaatccgcggatcttttgccagttgctcctggaatgatttcagcgctacggcacccagtggtttatctttgt
tgacctcagccaggccttggtcggtgatcagatagttttccaggaattccgttgccagttctttatttggactcgctgcg
ttaataccggcggtcagtacaccgacaaagggtttagatggctggccatggaaggttggcagcagggttacgccgtaatt
aattttactcttatcgatattggaccatgcccatgggccattaatggtcatcgcggtttcacctttattaaaggctgctt
ctgcgatggagtaatcagtatcggcattgatgtgcttattcttaacgagatcgacaataaattgtaggccagcttgggcg
cccgcattatttacgcccacgttcttcgcatcataaaccccgttttcaaacttgaatgcataaccgccatcagcggcgat
aacgggccaagtgaagtacggttcttgtaggttccacataatggcgcttttgccattagcacgcagtgttttatccagtg
cagggatctcttcccacgtttttggtgcttctttcaccagatctttgttgtaaatcagtgacagcgcttcgactgcaaca
gggtaaccaatcagcttgccattaaagcgaacggcatcccaagtgaatgggaacaatttttcctggaaggctttcgatgg
ggtcagttcagccagtaaacctgattgtgcatagccaccaaaacggtcatgggcccagaagataatgtccgggccatcac
cggttgcggcgacttgtgggaatttttcttccaatttatctggatgctcgatggtcactttgatgccggtatctttctca
aatttcttaccgacctctgccaatccgttataacctttatcgccattgatccagataaccagtttaccttcttcaatttt
ggcaaaagcagaggaagagagcaccagcgtggttaacgccgaaagagccaaaacacgtgcggtcttaccaatgccggatt
tcgtgaagctgcgagtcataatccaatccttttatccaattttgtgggtaccgactttcttgtgagccattagctgcgaa
ttttcagactgctatcgccatgaatcacgaagtagaagggggcgtggcagcgtggccaatgatgacgctagcctggttat
tacctttattacgctgacctggttattacgctgacatagtgggtcacaaagggactctgcctcatcctccccccctctac
gcccccccacgggttattgtgactcagttaacactgcagcctgttttgtggtgttaggcacaataatgtaggtcgaaatt
tgcagagcggatcacgaatttgtctttgtcacggaacttctgccaagagtggtcgttctctcatcctcccatcccctccc
ccatgaaaaactttgttacggatgattaccgaatagtgacactcccgcaatatcagccacatcgagtttaactcccagct
tgtaggaccaggaataatgttgtcagcacgttcgattcctaacccagcgttgtaccgcattcatccggtgagtttccgcg
atggccagggtaatggcgtgggggattatcgagggttgaatggggtgtgcgactcattattaccctgttggatcagtatg
ttgaggcgttgttcaacgtgcagccctatactcaggccgcgacgccgtccggggcaaccttgccactggcttggcggcac
ggcgcgcagcgagagagtcatcagggcactgggggtaatcaatgggtcatgccggggtttgcttccactgtttttcttca
ttcagattcatatgaaaagttgtttgcgcaagcaaaggagtaacgcatggctaatgtaacgctgagcagcgtttataagg
cctttggtgaggctgtgatttccagagacatcaacctggagatcgatgacggtgagtttgtggtgtttgttggcccatca
ggttgcgggaaatcgacgctgctacggatgattgccggtcttgaggacattacctcgggtgaattgttgattggtggcaa
acgcatgaatgaagtgccgccctctgagcgcggcattggcatggtgtttcaatcctatgcactttatccccacttatcag
tggcagaaaacatgtccttcggcctgaaattggcgggggtaaagaaagcagaaatttaccagcgggtgaatcaggtcgca
gaggtgctgcaactggctcacttgttggaccgacggccaaaagccttatccggtggccagcgtcagcgggtggcgattgg
tcgtaccttggtctccgagccagatgttttcctgttggatgaaccgctttccaacctggatgccgcattgcgggtgcaga
tgcgaatcgagatttctcgtctgcataagcgcttggaacgcaccatgatctacgtcacccatgaccaagtggaagccatg
acgctggccgacaaaattgtggtgttggacgccggcaatatcgctcaggtcggtaagccgctggagctgtatcactaccc
agccaaccgctttgtcgcgggctttatcggctcgccaaaaatgaatttcttaccggttaaagtcacggccgctgaacctc
gtcaagtacagatcgaactccctaaccatcagcgggtatggctgccggtggaaggcgatcaggttcaggtcggcgccaat
atgtctttggggatccgcccagaacatctgctgccaagtagcgcctctgaagtcacgttggaaggcgagattcaggtggt
agagcagttgggtaatgagactcaaattcatatccaaatcccagcaatacgccagaacctggtctaccgccagaacgacg
tggtgttggtagaagaaggtgcaacattctccatcggtctgccaccgcatcggtgtcacctcttccgtgaggatggcact
gcatgtaagcggctgtaccaagaactgggcgtctagttacggcgacgcctggttacagagaatgaaagcacgcatgccga
caggcaaatataacaggagattactgatgattactctgcgcaagttaccaatagcactggctgttgccgctggtgtcctc
tccactcaggccatggcggttgatttccatggttatgcgcgttccgggattggctggacggcaagcggtggtgaacaaca
atgtttccaaactacaggtgctcaaagtaaataccgtctgggcaacgagtgtgaaacctatgcggaacttaaattaggcc
aggaattgtggaaagaaggcgataagagcttctatctcgataccaacgtcgcctattccgtttcacagcgtgatgactgg
gaatccactgatccggctttccgtgaagccaatgtgcagggtaaaaacctgatcgaatcattaccgggctccactatctg
ggccggtaagcgtttctatcaacgtcatgacgtccatatgattgacttctactactgggatatttcaggcccaggtgccg
gtcttgaaactatcgatctgggctttggtaagttatcggttgctgcaacccgtaactcagaatcgggtggctcaagcgct
tggatcgataaccaacgtgaaaatgcaaaatatacgattaacaacgtatacgacgtgcgtttggccggtttagaaactaa
ccccggcggttcattggagttaggtgttgattatggccgcgccgatactcaagaaggttactcgttagcaccaaatgcct
ctaaagatggtgtgatgttgaccgctgagcatacccaaagcctgatgggtggcttcaacaagttcgtggtgcaatatgct
accgactcgatgacgtcctataacaccggtcactcgcaaggtacgtcagtaaataataatggccacttattgcgtgttat
tgaccacggtgccatcaatctggctgagaagtgggacatgatgtatgtcgcgttataccaagatattgatttggataaca
ataacggcaacacatggtacagcgtaggtgtacgtccgatgtacaaatggacacctatcatgagtacgttgctggaagca
ggctacgacaacgttaaatcacaacataccggtgagcgtaacggtcaatacaaactgactctggcccaacaatggcaggc
aggtgatagcatttggtcacgtccggcaattcgtgtcttcgcaacttatgccaactgggatgagaagtggggctatagcg
atacaaccggcgtagcacaagacggcactattggtaccaacagccgtggtaagaacaatgaagtcaccttcggtgcgcaa
ttcgaagcctggtggtaacagcgattcttcagccgtctgcgggcggctgtacgttatcttgatgtcttaaccgttttacg
ggtgtgcgggctgtggcccgcatcctactgaccacaagatgtatacccaaaataatttgagttgcaggaaggcggccaac
gctacatgcagcttggagtatgacgggtagattggttaactttgccgaccttgcctgggcaccgttagcgctgacgctca
atgtatgagggtataacaatgaaaaagaatctgctgtcactctgtctggtactggctttagggggcactgcacctctggc
agtacaggccgcatcaaccatttctccggcgaatgtctctattgcgccaacgatcagtaccaccacattacagcagttgc
catggcagcctttggtgccaccggtgacgcaagatattcaacttactgcgggcagcccgcatatttctcagggtgaggtt
gaaggcgcggtagccgcttttgccttgcctgcggatcgcggttcattggaagtcacgctcagcagtttgctcacggataa
gcagctctttacaccgagcgtattggtgttggatgagcaaatgcggccagcggcttattacccgtccagctatttcacct
atgaaaaagcgggcatcatgatcaatgatcgcctgcaaggcgtgatgaaattgacgccagcgttgggccagaaacaaatt
tacctgctggtctataccactcgcgatgatttgaagaaaaccacacaattgctcgatccggcaaaagcgtacgcacaagg
tgtgggtaatgccgtcccagatatcccggaccccattgtcaatcactccccaacagggactttaagaattaaggtaacgt
ctgagcaaggcatgggcaatattatgattggcttgatccagtcggcaccgacctcggctccggtcgtggtgggcagcagt
attcaacccgtggctgcgccacaatcagaaccggcgaaacctgcagcaccgatgctgggtgagactgaaaactacttcaa
ccaggcgattaaagatgcggtgaaagccggtgatgtcgataaggcgctgaaattgttgaacgaagcggaacatttgggct
caacttcagcccgaaaaacctttattggtagtgtaaaaggcaagggttaaatcccggcactgccaaatatggctggatgg
ttggtgcgccttggcgcaccttttttcgtttggttcttataagcggctactgcgcgtcgtcatactgagattgtgcagtg
ctcgctctcttcacgtactcactctcttcacgtactatgtgtacgctccgggtgctgcgcgctggacgcactcaatctga
cttagctcgctacgccttggtttgtggatgacggccgcattcaccctcattcttttttatttaatataacgttgagattc
ggtttgcgttcgattggaattatctgtgagcagagactgaaagacttgcagtatttattaatacacaaatgagtgacatc
aataaacaaattaaccacgccaatgatagccactttttttgtcatagcatgacattaaatatgactggatcctcgcttgt
tgtcg-aaaaaaatcctgtaggaaatttccttaaatttgcgatgaattttcctaatttattgctgttgttttctgatggc
actttaattaagcaagtggaacgcgaattaaaaacacatcttatttgtaatgagtttgttaaaaataaatccaaaatagt
cactgtgtatatcactttgggaaatgatgctctgctattaatatattattctaaccgagtattttataaaaaatcatata
tcaaatgcggcgatatcgcgtgtatgaactatacggtaaatgaggggtatttaactacggagattattttgtggcgttaa
tatatccctggcggcgacacattgaattgcactcaatatcggttaagtgcgcgatgaagataaaaggaatatcaggcggg
ttaaatacactaaaaaccatcagtaaaaaccagcagccaataacctcattggctgctgaagaaatacaatattacgcttc
gatcggcgcacgccagtcatcagcaccagaggtgcccgcggtggtgtgatcccagttaatcttgcggtatgccagtgata
cacggactaattgagtaaactcagccttggtggaatcctgacaatgcggcattttacaatcaatgtcgataatggtggca
tcttccagtttagtcgtgaagaaatgctcttgtttgccttcaatcgaggtgcggtaccacttcaattccactgttggcag
catttcaccagaggctaatgcgttatacagcaatggaacggctttgttgtacgcaacagtgaaacgcaatggtttgtgcg
cacgttggccggaaggctggccggattgaggatcggtaggcaccgtcacaatgtgctcaaactcctgtaccaacatttcg
tcttcatgaccttgaacatagatattaccgacggattcagctgtgaaagcacctgcggtaatattgccctgcgttttccc
tgtgatagagatataagctggagttggcatttttaatatccttgatagtttatttgattttgatcaaaggttagtcactt
ctgctggacatatctgtcagcgttgaatgtaactcgctccaccacttcactttctgattatcactataagcagctttttt
atcagtgccaagtttcgtataaattagcccgcatgttcacggacgaaaaagttataatatttgtataaccagcatattat
gccgcgatatttgctgatttaattcgcaaatgttacaaaactgatcgtgatatcgaatgctgtgtttgcgtaaaataatg
ttttcatacgattttaatttttaaaggaaattattttttatgatcatagatagaatcattatatcgcaataaaaatgcca
ctcatgttttaatataaagaaaagattatagacatttaccttgaaaatagttaactatgcgcacagttgagtcagattaa
tataagaacctccctttctgctgtgggtgacatattggctgacaccccttattagagattaaaaggacgtgtgatgagta
aaaataagcaaagcagtgttgccccaaaagaaaggattaacatcaagtatgtgccgaatactggcgaccaggttgcagaa
attgaattaccgctgaatctgctggttgtgggtgatcttaaaggcgtgcgtgaagagacttcaattgaagagcgtcaggt
tgtttcggtcaataagaataacttcaactcagtcatgaacgaagcaaatatcagtctgagtttcaatgtgcctaatcgcc
ttgaaggtgatggggaagaagacatgccggtcgccttgtcgatcaagggtcttgatgatttctcgcctgacaatgtggcg
aaaaaagttccagagctcaaaaaaattctggaactacgggaagcgttagtggcattgaaagggccattggggaatatccc
agctttccgctctcgtctacaggatttgcttggcaatgaagatatgcgcgagcagttgctgaaagaattggacattctta
atcaaaaataatagctcttcatcaaaagtaatagctcttcatcaaaaataatagctcgggtaagagggaattctacgtat
gcctttacatgaagaaaataccgttttagcggcagaacctgccagtgcaacattcttgctcgacgaaatcatgtcacaaa
cccgtatggcaccgggaaacgatggttacgatatcgctaaacagggtgtggccgcttttattagcagtattctggatacc
ggaaccaacgaagagccgattaacaagctgttagttgaccgcatgatcatcgaactcgacaaaaagttgagtgctcagat
ggacgagatcctacatgctaacgaattccgtgaaatagaatcttcatggcgctcattgaagctgttggtggatcggaccg
atttccgtgaaaacatcaaaatcaatatcatgcatgcaacgaaagaagagttgctggaagattttgagttctcgccagaa
attattcagtcaggcttctacaaacacgtttattcctcagggtacggccaattcggtggtgaacccactgccgcgatcat
tggtaactacgcgttcaacaatagctcacctgacatgaagctcttgcaatacgtaagtgctgttggcgcgatggcacatg
cccccttcttatccagtgtggcccctgatttctttggcatcagcagcttcactgagttacccgcgattaaagatctgaaa
tctgtatttgaagggccggctcacaccaaatggcgtgctctgcgtgagtctgaagattcacgttatcttggtttgaccac
tcctcgtttcctgttgcgcttaccttactcgaccgttgaaaaccccattaaaaacttcaactactacgaggatgtcagcc
ggaatcacgagcatttcttgtggggcaacaccgcattcctgctagcgtcctgcctgaccgacagcttcgccaagtaccgt
tggtgcccgaatattattgggccgcaaagtggcggcacggttcacgatctcccggttcatctctatgaagcgatggggca
gattcaggccaaaatcccaaccgaagttctgatcactgaccgtcgtgagtttgaactggcggaagagggctttatcaccc
tgaccatgcgtaaaggcagtgataacgccgcattcttctcggcgaattcggtgcaaaaaccaaaagtcttcccgaatacc
cgcgaagggaaaatggcagaaaccaactacaagttgggcacgcaactgccgtacatgtttatcatcaaccgccttgcgca
ctacatcaaagtgctccagcgcgagcagattggttcatggaaagaacgacaggatctggagcgcgagctcaatatctggc
tcaagcagtacattgccgatcaagaaaacccaccaacggatgttcgtagccgtcgtcctctgcgttcagcgcaaatccag
gtactggatgttgaaggtgatccgggctggtaccaggttgcgatgcaggttcgcccgcatttcaaatacatgggggcgag
cttcgagctgtcactggttggccgtttggataaggaataaccgacgatggccgcgcttcttaattgggatcgagggagtt
ctgccagtttgtttgaccgcatacaggggaagggcgctagctcttcctccgatggccgtctgcgtgagctattgaattca
atccaaaagcatttgaacgaggtccttaactctcgtccaggtgcttgccaaagtgcggtcgatctcggggttatcgacct
caatgatgcgaccgccacctcatctgattttcgaaaaagtattgagaaagccattaaggattgtatcgagaactacgaac
cccgaatttctgccgttacagttcaatccttgctgaaccatggcgacccactgcaactgagtttccatattagcgctcgt
gttaatttcgacgatatgggtgatgtcgttgagttcaacattcagttagacaataaccgccgttactgctttaaccagga
aacataatgtcgttcgaaaagtatttcagggacgagctggactacctccggcaattaggacgcgatgccgcaatagaacg
gcctcatctcgctgcatttttatctgagcaaggttctgatccggatgttgaacgtttgctggaaggctttgcttttctaa
cgggcaacctgcgtgaaaaaatcgatgatcaattccctgaattgactcatggtttactgaatatgttgtggccgaactac
ttacggccaataccgagcatgaccatcatcgagtacacaccggatgaaagtgtggtcaccgaggcgacgctggtgaaacg
gggtagccaagtgatgagtatccccatcgcacaaaatggtcagcgcagcgcgtttatcaacagtaatgctcatgccgggc
cacaatgtacttttacgttgtgccgtgatgtgtggttgttccccatgtccatccgggagatctcggcgaacagcagtaac
gaacaaggcattttgagtattcactttgccgccaaagcggaattgaacttacaagacctgcaattggataaattgcgctt
ttatctgggcgaagacaactacaccagcacacaactctatttctggattaaccactatttcgaacgcgctgaactggttg
tcaacgggataaccatcccgatgcctgattttgactttaacccagtgggctttgaacgcgatgatgccctcttgccgtac
ccgaaaaacgcctatatgggttaccggatcctgcaagaatatttttgcttccccgaaggctttttgttctttgatgtcaa
tggtgtggtcgattttccgccgcacttgaatgccagtgaattctctctgaatttgtatttctctcaggcattgccgcctg
aagtgaaagtccgctccaccacactgcggatgaattgcacacctgcggtgaacctgttccaacatgacagtgaagcgatt
gatcttgatggaacccagacggaatatccgctctgtgtcagctaccataatccggatcactacgacatcttttcagttga
tcgggttgacagttggctcagtgaaaaaggtgttcctaaggggcgcggccg
> 7:324693-366520 + Ypt31758_new.gbk
atattgctctttaacaatctggaacaagctgaaaattgaaacattacagctgaaatttaccccgccgtagatgtattggg
gtaaagagtaacctgtaatagagtctctcaaataatcgcaacacaagatgtactgtcagcaatgataagacaccttcggg
ttgtgaggttaagcgactaagcgtacacggtggatgcctaggcagtcagaggcgatgaagggcgtgctaatctgcgaaaa
gcgtcggtaagctgatatgaagcgttataaccgacgatacccgaatggggaaacccagtgcaatacgttgcactatcgtt
agatgaatacatagtctaacgaggcgaaccgggggaactgaaacatctaagtaccccgaggaaaagaaatcaaccgagat
tcccccagtagcggcgagcgaacggggaggagcccagagtctgaatcagtttgtgtgttagtggaagcgtctggaaagtc
gcacggtacagggtgatagtcccgtacaccaaaatgcacaggctgtgaactcgatgagtagggcgggacacgtgacatcc
tgtctgaatatggggggaccatcctccaaggctaaatactcctgactgaccgatagtgaaccagtaccgtgagggaaagg
cgaaaagaaccccggcgaggggagtgaaatagaacctgaaaccgtgtacgtacaagcagtgggagcaccttcgtggtgtg
actgcgtaccttttgtataatgggtcagcgacttatattttgtagcaaggttaaccgaataggggagccgtagggaaacc
gagtcttaactgggcgtctagttgcaaggtatagacccgaaacccggtgatctagccatgggcaggttgaaggttgggta
acactaactggaggaccgaaccgactaatgttgaaaaattagcggatgacttgtggctgggggtgaaaggccaatcaaac
cgggagatagctggttctccccgaaagctatttaggtagcgcctcgtgaactcatcttcgggggtagagcactgtttcgg
ctagggggccatcccggcttaccaaaccgatgcaaactccgaataccgaagaatgttatcacgggagacacacggcgggt
gctaacgtccgtcgtgaagagggaaacaacccagaccgccagctaaggtcccaaagtcatggttaagtgggaaacgatgt
gggaaggcacagacagccaggatgttggcttagaagcagccatcatttaaagaaagcgtaatagctcactggtcgagtcg
gcctgcgcggaagatgtaacggggctaaaccatgcaccgaagctgcggcagcgacgtttaggcgttgttgggtaggggag
cgttctgtaagccgttgaaggtgacctgtgagggttgctggaggtatcagaagtgcgaatgctgacataagtaacgataa
tgcgggtgaaaaacccgcacgccggaagaccaagggttcctgtccaacgttaatcggggcagggtgagtcgacccctaag
gcgaggctgaaaagcgtagtcgatgggaaacaggttaatattcctgtacttggtgttactgcgaaggggggacggagaag
gctaggctggccgggcgacggttgtcccggtttaagcgtgtagggggagtgaccaggtaaatccggttgcttatcaaccc
tgaggcgtgatgacgatgcactacggtgcagaagcagttgatgccatgcttccaggaaaagcctctaagcatcaggtaac
attaaatcgtaccccaaaccgacacaggtggtcaggtagagaatactcaggcgcttgagagaactcgggtgaaggaacta
ggcaaaatggtgccgtaacttcgggagaaggcacgctggcgttaggtgaaaggactagctcctggagctgaagccagtcg
cagataccagctggctgcaactgtttaataaaaacacagcactgtgcaaacacgaaagtggacgtatacggtgtgacgcc
tgcccggtgctggaaggttaattgatggggtcagccgcaaggcgaagctcttgatcgaagccccagtaaacggcggccgt
aactataacggtcctaaggtagcgaaattccttgtcgggtaagttccgacctgcacgaatggcgtaatgatggccaggct
gtctccacccgagactcagtgaaattgaactcgctgtgaagatgcagtgtacccgcggcaagacggaaagaccccgtgaa
cctttactatagcttgacactgaacattgagccttgatgtgtaggataggtgggaggccttgaagtgtggacgccagtct
gcatggagccaaccttgaaataccaccctttaatgtttgatgttctaactcggccccatgatctggggtgaggacagtgt
ctggtgggtagtttgactggggcggtctcctcccaaagagtaacggaggagcacgaaggttagctaatcacggtcggaca
tcgtgaggttagtgcaaaggcataagctagcttgactgcgagagtgacggctcgagcaggtacgaaagtaggtcttagtg
atccggtggttctgaatggaagggccatcgctcaacggataaaaggtactccggggataacaggctgataccgcccaaga
gttcatatcgacggcggtgtttggcacctcgatgtcggctcatcacatcctggggctgaagtaggtcccaagggtatggc
tgttcgccatttaaagtggtacgcgagctgggtttagaacgtcgtgagacagttcggtccctatctgccgtgggcgttgg
aagattgagaggggctgctcctagtacgagaggaccggagtggacgaatcactggtgttcgggttgtcatgccaatggca
ttgcccggtagctaaattcggaagagataaccgctgaaagcatctaagcgggaaacttgcctcgagatgagtcttccctg
ggacttaaagtcccctgaaggaacgttaaagactatgacgttgataggctgggtgtgtaagtgcagcgatgtattgagct
aaccagtactaatgatccgtgaggcttaaccttacaacaccgaaggtgttttgaattgagagagattttcagcgtcgttc
cgagattgtgttgactggctgacaagtgttgcttgtttgcgggttaattgaaacagaatttgcctggcggccatagcgcg
gtggtcccacctgatcccatgccgaactcagaagtgaaacgccgtagcgccgatggtagtgtggggtctccccatgcgag
agtaggacactgccaggcatcaaatttagttgtgctgatatggctcagttggtagagcgcacccttggtaagggtgaggt
ccccagttcgactctgggtatcagcaccagttacatggattaaattcggcagtagtagaaaagaatttacctggcggcaa
tagcgcggtggtcccacctgaccccatgccgaactcagaagtgaaacgccgtagcgccgatggtagtgtggggtctcccc
atgcgagagtaggacactgccaggtatcaaataaacagaaaggccatccattagggtggccttttctgtttttgcgatcc
gtcctaaatagttttaacaaactctagtgactcgatcttgagtggttaagtggttaag--------cggtaagaataggc
aaggaggcgtaagacgttcatatatagcgtaattctagcccctatcaacgttattttaatatagaaaatatggcgtattt
acgatcttgcctatcctctccattgataaaaaatctgttttatagtccgctgaacaaaggaattaccgcacttaagggca
cttcgtggcttagagcctgtccataattctgtgtaactgccaccgtattaaaggtgatcgctcaggcggtcaccgaactc
gataataaaacggctcatcgctaaccgccagttctggatcggcatactccatttttttgatgcatccttgatcgccaaat
aaacaaccttccgcactgagtcgtctgtcgggaacactttgcgctttttaatggctgcacggatcacgctgttcaccgat
tcgatggcattcgtggtgtagatagccttgcggatatcgggcggatagccgaagaatgtattgagattttcccagtgcgt
acgccaacttttgctaatttgcgggtatttgtcgtcccaggcctccgcaaacttatccagcgccatcagcgccgcctctt
ctgtcggagcctgatacaccattttcaaaccgctggtgacggctttatagtccttccatgacacatatttcaggctgttg
cgtaccatatggatgatgcacagctggatgtgagtctgcggataaacactgtttatcgcatccgggaaccccttcaggcc
atccacgcaggcaatcagaatgtcctgaagaccgcgatttttcagctctgtcagcacacttagccagaacttcgcacctt
cattttctgccagccacatgcccagcagctctttctgaccttcagtgttgatgcccagcgctaggaacactgctttgttt
atcacgctaccgttctggcggacttttacgacaatgcagtccatataaacaatgggatacagagcatccagttggcggtt
ttgccattcagcaacctgctcttttacggcatcggtgactttagatatcagcgtgggagacacatcggcgtcatacatct
ctttgaaggtggcgacgatttcgcgggtggtcatgcctttggcgtacagggacaaaatctggctgtccatctgtgtgata
cgcgtctgatttttctttatcagctgcggttcaaaggtgttttcgcggtcgcgtggcgtattcagctcgatttcgccgtc
gtcgcatagcagtgttttggacgaatagtcgttgcgggtattcgagcctgatttaggggtatttttctcgtgcccgaggt
gttcggtaagctctgcatttaacgctgtttcgacggtaagctttgtcagcatacgagaaaatgcattaaggtcggcttcg
gttttaagacctttagccagttcagccgcaagtgctttaagtttcttttcgtccataatttgcctgtctccgttgttgga
gtgaagatatcaaaaacaggcaattacacaatattgtttacagtctcgtggcttacggcactacggcttcaacagcatat
tttccctttgtctgattttgttagtcgtgaatcgctccgcttcccacagatactttgttgccacacaattgccgtcaaat
gggcaatatgattccgataaaaatgtcactgatgagtttaaaatttaagctgttaagcagacaccttatactggtgttga
tactaatgagtgtcctgaagttgatagctttacccaaacaatatatgcgataagcaacgttatatacgataagcaattta
aagctattctctagtgccccctttcccgccttatataaactcactgtgatgaactcactgccgcgatgaaacattttcag
gttgttacagttcgctcgacttttcatctaagatccgctatcttcaggcatctagaagtctaaacgtataaacggatatg
ttgaggatgtaggcatgccaattcgggttcctgatgaattacctgcagtgagtttcttgcgcaatgagaatgtttttgtg
atggcttcatcgcgtgctaaaactcaggaaattcggcccctgaaggtattgattttaaatctgatgcctaaaaaaattga
gacggagaatcaattcctacgtttactctctaactcgccactccaggttgatattcaattgttgagggttgatagtcgtg
agtctaaaaatacgcctacggagcatctgaacaacttttactgcgattttgaggacattcaggaccagaattttgatggc
ttgatcgtaaccggcgctcctctgggtttagtcgatttctgtgatgtggcttattggccacaaattgaacgtattattgc
ctgggcaaaagagcatgtgacatcaactctatttgtctgttgggcggtgcaggcggcgttaaatatcttgtatggcatcc
cgaagatgacgcgcgaggtcaaactctctggtatctatcagcatcaaacactcgaaccgctggccttattgacgcgtggt
tttgatgaaacatttctggctcctcattcccgctatgctgattttcccgttgaagtccttcaacaatatactgatttgga
tatcttagtgtcgtcagaagaggctggggcttatctgtttgccagtaaagataagcgggtggcttttgttaccggtcatc
ccgagtatgatgtcgatacgttagcgggtgaatatcagcgtgatctggctgcaggccttaacccacaagttcctcttaat
tatttcccttctgacgatgcatcgttacgaccaaaagcatcatggcgcagtcatgggcatctactgtttgccaattggct
caactactatgtttaccaaattacgccatttgatttgcgacatatgaatcctaccctcgattgatttttccccttctcga
tgttcatcgtcgcatagatgctaattatggcggctgaatcgaggccgcctattattttcttccctttcaattacttttt-
ccctccctaaatctggtccgatctcttttctaaacaatgagttatagccattaaaaatcaataatggaatctgattccta
tcattgccaatccctcctaaatgttaacgatatgataaataaagattaaaaaaatattttccataaaaatggaaatcgtt
tttgattttatgaattaattgattattcttatttctgtcgggtgaaaaataaccataaaattctgccttttttactggca
gggacacgttacctgatgataatccaagagtgacgcgaggtcagcgttgaggtggcagcagtaacattgggaaggggaat
agcaatgagacaacagttagcgggcacagagttagtttttacccagccttttaatgctgctgagcggcaggttttaccgg
ataaagccatcgagtttctaaccgaattagtggtgaaatttagcgaatcgcgtaacaaactccttgctacaagggcatct
tggcagcagaccatcgatcaaggggcgttacccgattttattttggaaactaattccattcgtgatggtgattggaaaat
ccaaggtattcctgctgacttacgcgatcgtagagttgagatcaccgggccagtagaacggaaaatggtgatcaatgcgc
ttaatgccaacgtaaaggtttttatggcggacttcgaagattcactggcacccagttgggataaagtgattgatggtcaa
attaatctgcatgatgcggtgaaagggacaatttcttatacgaatgaatcgggcaaggtctatcaattaaaacctaatcc
cgcggtattgattgcacgtgttcgtggcctgcacttaccggaaaaacatgttaaatggcaggacgaggcgattcccggtg
gtttattcgatttcgctttgtatttctaccataactatcagcaactgctggcgaagggcagcggcccttatttctatttg
ccgaagatgcagtcatatcaggaagccgcttggtggagcgatgtgttcaattttaccgagcagcgctttggtctatcgca
gggcaccattaaggcgacggtattaattgagacattacccgccgttttccaaatggatgaaattctctaccacctgcgcc
accacattgttggtctgaattgtgggcgctgggactatatctttagctatataaaaacattgaaaaaccaccctgaccgc
gtgttaccagatcgccagtcagtcacgatgaataaaccttttcttagcgcgtattcccgtttgttgatcaagacatgcca
taaacgtggcgctttggcgatggggggaatggccgccttcatcccggataaagacgcagaaaagaataagttggtgttgg
ataaagttcgtgccgacaaagagttagaagccagtaacggccacgatggaacttgggtggcgcatccgggcttggcagat
acggtgatggacgtttttaacaaagtattaggttctcggcctaatcaattagaggttagccgcgaacaggataaacctat
caccgccgctgagttgctggaaccttgttctggcgagcgcactgaagcagggatgcgggccaatatcagagtcgcggtgc
agtacattgaagcatggatatcgggtaatggttgtgtgccgatttatggcttgatggaggatgcggctactgcagagatt
tcccgcacttctatctggcaatggatacatcatcagaaaagcctcagtaatggccagacggtgactaaagagctgttccg
cagcatgttgagtgaagaaattcaggttgtgaagcttgagcttggcgcagagcgttttgatcgcgggcggtttgaagaag
ctgcacgcttgatggagcgtattacaacacaagacgagcttatcgacttcctgacgttgccgggctatgcattgcttgcc
tgagccatcctattgaaccctacaaaattgaattataaggaacatcgccatgacgatctctcgtactcaacaaattcagc
agttggaacaggaatggacatcgccgcgctggaaaaatatcactcggccttatagcgccgaagatgtcatcaagctgcgt
ggttcggtcaatccagaatgtacgttcgcacaaaatggtgccaaaaaactgtgggaattgctgcacggcgggtcgcgtaa
agggtatatcaactgtctgggggcattaaccggtggtcaggcgctacaacaggcgaaagccggtgttgaagccatttatc
tgtcgggatggcaggtggcggctgatgctaatacggcatctagcatgtatccagatcagtcactgtatccggtcgactct
gtgcctgcggtggtgaaacgtatcaacaatagcttccgccgcgctgatcaaattcagtggtcgaataatattgagccagg
tagtaaaggctataccgactatttcctaccgatcgtcgcggatgcggaagcgggttttggcggtgtgctgaacgcgtttg
aattaatgaaagcgatgattgaagcgggggcggcaggggttcattttgaagaccaattggccgcagtgaaaaagtgtggg
catatgggcggtaaggtactggtgccgacacaagaggccattcaaaagctggttgctgcccgtttagccgcagatgtctt
gggtgtaccaacgctgttgattgccaggactgatgcggatgcggctgatttattgacctcagattgcgacccctatgacc
gggagtttattaccggcgaccgtactgctgaaggttttttccgcacccgtgccggtattgaacaagcgatcagccgtggc
ctggcgtatgccccttatgctgatttggtgtggtgtgaaacctcgacacctgatctggctctggccaaacgttttgccga
tgctgttcatgctcaattccccggaaaattactggcttataactgttcaccctcctttaactggaagaagaatctgaccg
accagcaaattgccagcttccaggatgaactctccgccatgggctacaaataccagtttattacgctggcgggtattcat
agcatgtggttcaacatgttcgatctggcccatgcgtatgcgcagggtgaaggcatgaaacactacgttgagaaagtcca
gcaacctgagtttgcttctgtggaccgcggctacacctttgcttcccatcagcaagaagtggggactggctacttcgata
aagtcaccaatattattcaggggggcgcatcatctgtaacggcactgaccggttcgacggaagagcagcagttttagcca
cgattgagtgagtgtggtcttatcaggagcctgcttatgcaggctcagactgctgacaaaccccgatgacgcgatcttga
acggtgaggataggcagaggagtaaagcgtccgcgccaaggatggcgcggctcgagcctacatggatgtatttacggcgt
ctttacgatctgcctgttctctccgtcgcgggcactttgtcaataacctcagcctgcttatgcaggctccgttttgtacg
gtagggggcagcatggtggcaaagctagaacaacttatcgctcagaccattttgcagggatttgatgcgcaatatggccg
ttttctggaggtcactgccggtgctcaacaccgttttgagcaggccgattggcatgcggtacagcaggcgatgaaaaagc
gtattcacctttatgatcaccatgtgggtttagtggttgagcaactgaaatacattacggatcaacgccattttgatgtg
gaatttttggcgcgggtgaaagaaatttataccgggctgctaccggattatccgcgcttcgaaatcgccgaaagcttttt
taattcggtttattgccgtttatttaaacaccgcgatttaacgcccgataagttgtttgtttttagctctcagcctgagc
ggcgcttccgtgagatcccacggcctctggcccgcgatttcatccctaaaggggatctcagtggtatgttgcagatggtg
cttaatgatttatcactgcgcttacattgggaaaatttgtcgcgagacattgattatatcgtgatggccatacggcaagc
ctttaccgatgagcagctagccagtgcgcattttcaaatagcgaatgagttgttttaccgcaataaggccgcttggttgg
tgggtaaattgaggctgaacggtgacatctatcctttcttgttacctattcatcacaatgagtctggtgagctatttatt
gatacctgtctgaccagcaaagcggaggccagtatcgtgttcggcttcgctcgttcttattttatggtctatgtgccgct
gccggctgcaatggtggaatggttacgggaaatattaccgggtaaatctaccgctgagctgtatacggcgattggctgtc
agaaacacggtaaaacagagagttatcgcgagtatttggcttttattcatcaatccagtgaacagtttattattgcacct
ggggtgaaaggcatggtgatgttggtctttaccttaccgtcatttgatcgggtatttaaggtgattaaagaccaatttgc
accacaaaaagaggtcactcaagcacgagttttagaatgctatcaattagttaaagaacatgaccgggtagggcgcatgg
cggatacccaagagtatgaaaattttgtgattgataagcaccgtatcagcccagaactgctggcggagttgcaacatgaa
gtacccgaaaaactggaggatttaggtgacaagatcgtcattaagcacctgtatatggagcgaaggatgaccccgttaaa
tctctatatggagcaggcagatgatcagcagttgaaggatgctattgaggaatatggtaacgccattaaacaactggctg
cggccaatattttccccggtgatatgttatttaagaacttcggtgtgacgcgccatgggcgggtggtgttctacgattat
gatgaaatttgttatatgaccgaggttaatttccgcgatattcccccaccgcgttatcccgaagatgagatggccagtga
gccgtggtacagcgtgtctcctaatgatgtttttcccgaagagtttcgccatttcttatgcagtgaccggaaagtcaggc
acttttttgaggagatgcacggcgatctgttccaggccagttattggcgcggcttgcagcagcgtatccgggatgggcat
gtggaggatgtttttgcttatagacgaaagcaacgcttctcccagcgggctttaaattaacggcgactgcgcgctgaacg
tactcagattaacgtagctcgctacgcctctatttatcgcgtctttacgatcggcctgttctcgccgaacgacaaatttt
tcctttatttttcattctattatttaaccccggttcccccaccgtaagattgggtaatctctttcgccgcgtggatgacc
agtgcacccagctcggtgacgcgatcgtcggtgatccgtgatattgggccggagatagaaatcgcggcgaaggcttcgtg
gtgctcatcgaacaagcaggcggcgatacaacgtaggccgagggcgtgctcttcatcatcaaatgaataaccttgcttgc
ggatcagcgctagattttctttcaggctggttggattggtacgggtgtgctgggtgtaagcgtgcaacccctttttatgt
aacaactgaaccagttgatcgtccggcagggtggagagaaaggctttgcctgccccggaggcatgcatggggagcttgcc
tccaattggtgcggacatccgcatcagcgcggtacattgcacttgatcgataattattgcctggtaatcgctgtgatcga
gtaccgccaaattgacggtttcgccagattcatccattaaacggcgtaacattgggtggaccatcgccagtaaattacgg
ctttgcaggaaactgctcccgacaataaaggcgt--gggcccccatggtccatagccctaaatcgccgacctgacgaaca
aaaccctgctgttgcatggtcgtgagtaaacggtgggtggtcgaattgggtaatcccgcctgttgggctaaatcagtcag
ggcgacgttcccatcagattcggaaatatattccagcaatttaaggccgcgagtcaatgattgaacttggcccgttgctg
caggtgtattctgtgtggctgccttgggtttctttccccgtttaatcggaatcggtaacgccataaatcagcccctcaaa
tatttttatggaattcattttcgtttttcaattatgcatgtaaaccgctaaaaatactcatccgatgagtcgacttttct
acctgaaaaagtctcaactgtgagcggactcattacgtttgcaacttgtgctaggatgacggattagttttgcggcgtgt
cgtccggacacggcaggcaatagggtgaagaggcgaatgtggtggatacagtaatcgataataaggtcaaggaattgcac
cagcagttggcgcaacgcattttggtactggatggtggtatgggcaccatgatccagagctaccgattagaagaagcaga
ttaccgaggcgcgcgttttgctgactgggcaagtgacctaaaaggtaacaatgacctcttggtgctctccaagccagaag
tcatcacggcgatccataatgcctaccttgaagccggtgctgacattctcgaaaccaatacctttaactctacctccatt
gcgatggcagactatcagatggcgtcactgtcggctgaaattaactatgaagccgcccgtctggcccgtgtctgtgccga
tgaatggagcgcccgcacgccagaaaaaccacgttatgttgccggggtgctggggccaaccaaccgtactgcctccatct
cccctaaagttaatgacccggcgttccgtaacgtcagttttgatcagttggtcgaggcctatcgtgagtctacccgcgcg
ctgattgaagggggtgttgatttaattatgatcgaaacggtcttcgatacgttgaatgcgaaggccgcgacctttgcggt
tgaaagcgaattcgaagcgatgggcgtgctgttgccggtgatgatttccggcaccattaccgatgcctccggccgtacgc
tgtctggtcaaacgacggaagctttttataactcgctgcgccatgtcaaaccgctgtcgtttggtctgaattgtgcgctg
gggccggatgaactgcgccaatatgttgctgagttatcgcgtatctctgaatattatgtcagtgcgcacccgaatgccgg
tttgccgaatgcttttggtgaatatgatctggaagccaaagagatggctgagcagattggcgagtgggcacgtgccggat
ttttgaatattgtcggcggttgctgcggtaccacaccccggcatattgcggcgatggtcaacgctgtcgctggggtgcct
ccgcgcccgttgcctgatattccggttgcctgccgtttggccgggctggagccactgactatcgatgccaataccctgtt
tgtgaacgtcggtgagcggaccaacgtcacgggttcggcacgctttaaacggctgataaaagaagagaagtacggagagg
cgctggatgttgcccgccaacaggtcgaaagcggcgcgcagatcatcgatatcaacatggacgaaggcatgttggatgcc
gaagcggccatggtgcgtttccttaatctgattgccggggagcctgatattgccagggtgccgattatgatcgactcctc
aaggtgggatgtgattgaaaaaggcctgaaatgtattcaaggcaaaggcatcgtgaactccatttcgatgaaagagggcg
ttgatgcctttattcatcacgccaaactggtacgccgttatggtgccgccatggtggtcatggcctttgatgaaaccggg
caagccgatacccgcgcacgcaaaatcgagatttgccgccgtgcgtataaaatattgacggaaaccgtcggtttcccacc
agaagatattatcttcgatccgaatatttttgccgtagcgacggggattgaagagcataacaattatgccgtcgatttta
ttgaagcctgtgccgatatcaaagccgagttgcctcacgcactgatttctggcggtgtctccaacgtttccttctctttc
cgagggaatgatccagtacgtgaagccattcatgcagtgttcctctattacgctattcgcaatggcatggatatggggat
tgttaacgccggtcaattggcgatttatgacgacctgtctgatgaattacgtgatgcggtcgaggatgtgatcctcaacc
gccgtgatgacagtactgagcgcctgctggatttagcagaaaaataccgtgacagtaaaagtggcgaggtcgcgatccag
caagcagaatggcgtggttggtcggtggtgaaacggttggagtattcgctggtaaaaggcattactgaatttattgagct
ggataccgaagaagcgcgccagcaggcagatcggccaattgaagtgattgaagggccgttaatgtctgggatgaatgtgg
ttggtgacttgtttggtgaaggaaaaatgttcctgccacaggttgtaaaatcagccagggtaatgaaacaggcggtggcc
tatctcgaaccttatattgaagccagtaagcagaagggtaccaccgccggtaaaatcttattagcaaccgtcaaaggcga
tgtgcatgacatcggcaagaacatcgtgggtgtggttttgcagtgtaataactatgaaatcatcgatctgggcgtgatgg
tgccgacggaaaaaattctgcgcactgcacgggaagagaaggtggatattatcggcctgtctggtttgattaccccgtcg
ctggacgagatggttaacgtggcgaaagagatggagcgccaaggctttacgctgccgttgctcattggtggcgcaacgac
atccaaagctcacaccgcggtcaagattgaacaaaattatagcggttccaccacgtatgtctctaacgcctcgcgcagtg
tgggcgtggtatccgcgttgctatcggatacgcaacgggaggcatttgtggcaaaaacccgcaaagaatatgagactgta
cgtatccaacatgcccgtaaaaaaccgcgcaccccgccggtcagtttgcaagctgcacggaataacccaacggtgattga
ttgggagaactacactccgccagtggcccataaattgggggtacaggtggtggaggccagtattgaaactctgcgcaact
atatcgactggacgccattctttatgacctggtcgttggcaggcaagtatccgcgcattttggaagatgaggtggtgggg
gaggaggccaagcgcctgctcgccgacgccaatgctttgttggataaactgtccgccgaggatctgctgcatccaaaagg
cgtggttggtctgttcccggctaacagcgtcggcgatgatatcgaaatttaccgtgatgagcggcgagatgaggtactgg
ccatcagctatcatttacgccaacagaccgaaaaaaccgatttcccgaactactgtttggctgattatgtcgcgcctaaa
tccagtggcaaagccgattattttggcgcttttgcggtgaccggtggcttggaagaagacgcgttggctgatgcttatga
tgcgcaacgtgatgattacaataaaattatgattaaggcgttatcagaccgtctggccgaagcctttgccgagtatctgc
atgagcgagtacgtaaagtgtattggggctttgcaccgaacgaaaatctgagtaacgaagagttggtgcgcgagaattat
caggggatccgcccggcaccgggctatcccgcttgtccggaacacaccgagaaaggccaaatctggcagttgttggatgt
tgaaactcacactggcatgaaactgaccgaatcctacgccatgtggccgggggcttcggtatccggttggtatttcagcc
acccagacagcaaatattttgccgtagcacaaattcagcgtgatcaggttgaggattatgccgctcgtaaagggatgcct
atcgctgaagttgaacgctggctagcccctaatctgggttacgacgcagattgatgggcgtttaaaggcgtgagagtgtt
gagccaacgaaggggataaacccgtatcgggttatcccctttgctattttatgacaacgtcatttattgatt----attc
tctggtgacaccacccgttgcatttttctgttcagatttgccatgcccgctgaccagtggtgccttgccatccattacat
ccttagcgccatcgctaatcatacccataaccgatgaagaagcgttcaaccgtgcgcctccttcagtatgtttcccgttg
atatcctgcgtatctaacccattagtttttaggttaacatccgaattcttactggatatctttccgccaaccagttcagt
tttacccttaacggtcagatccacattctgtgtaccccggatagcagattgctcctcaaccccttggctctcgacaacct
ctacgttcactttgacgctgccactaccaccttctacttgttcatcctgtacagcgcttttgattttattaccgacagat
ttagcccctttctgccaccatttatctttggtttccttcttctcatcggattcgctgaccttcaccgttttaccgtcttt
ggtatagctggtggtctggacgctatcgtcctttgattttcctaaggtgttgaatttattttcgactttgtcgaagatct
tggtggacatttcttccagtttatttttgattttatctgaaccgatagggctgatatcagatacctggctgatcaagcta
tcttgttttgcattactgtggctggcaccaagtgccgcagaaacattgactttattgagtctattttcgcgactaatgac
gtttagatccccaccaatttgcccattaatctggttagcctggatcaccgcacccgccaattcggtatttttaccgctgt
tcagggtgaccttatcaccgttgatatgggtattttgttgcgttactgagtccagtttatcaacaccgccaccgagtttg
atgcccgcattatgaattttcttggcgctatctttatctacaacaccttgatcatcgcttttaatggtgtttttctggct
gccattaaggttggcgttaacattccagttatttttgtgctctttatcctgagccgactccattacgatcccgccattat
ccgcgtccagaatggtctcttgactggtgatgttggtattttgcagatggatggcttgcttatcatcgctacccgctttg
atggttacaacgccattactgttgattgcaccgccctgatggcgagtgttcgattcgtccgtattggcaactttggcttc
tgctcctgcgctaaaccctttgttgttggtatgcgtttttgtgccatcatcattttcactggtgctgttacttttgtttt
ttcctgccttgacgctggcagaccaggtcatatcttgtttagaactttgtgactgtgccgcttggaagtctacttttcca
cccgcgttgagttgaacatcaccggtagacgtgtctttagtgccaaactcggtaccttgcagtgttaaatcatttccagc
attcagttcgatgccttgtttaccttgtagatggctgacttgtgcaatatcggtactggcgctgccttgactatgaccgc
cacccaagccgccgccaaactctttactgtttgccttagtgccgaagtttgctttggcattggcctcaatattattatgg
ctttcactggtgtggttggttgcctgttcaaagtgaatgtctttgcccgccgtaattgcaatctttccgtctccagcatc
gagatcagtccctgtataagttgcatcttcttttaccgtgatattgatgccatttgctgcgaccatgctgccaacctggg
agatttctcctttgatatcctgcttgttattggctcccttacctttaccatcaaccgtaatatccttaccggtgttggta
taaactcgcacatctacgccagcggtgacttcttcctcatgcttttcaactcggtcaacggcagcttcaaaagtgtggtt
ggtggcat--------------------gtagatttatcgcgcctttatcggcctcgtatttcgttccttgatcttcgat
gtcaccagacgcattgatcgtggtatcgccgctttttattgacgttactacggattgagagctactgagtgtgctctcct
ttaaatcgactttagcagagaggtctattccgacattggctgagtcaggcgagacctctcctgcattttcaataacgccc
ccgacatcc-agctttttacctttttcaatcacttgttcaacagggcgggtgataccgtcataagccacattggcaccga
cgccaaccttaaccgttgtgctgttagtcgtggtttcttcggtattttcagcggccagattgtgaacgttagtggcatct
gcgttataagagccatcaactttatgatcagtaccttggttggtaatatcctgctcggcgttaatattcagattaccttt
aatatcggtctgggaaaccaccgcagttgatttctcgctgtccgttttcgtctcttcataattaacccccgcaccgctac
ccgctttatccatcccaccggtatagtgagcattcacacccacggtctctttttctttattgctggtggtggtgtcttgt
gcagcgacaaaagagacgttttcagcagtgatatccgcatctcccccggtggtattgagttgtgacccagtgaatgtcac
atctttatctgcctccagtttgacggtgccgccctcaagggtagagccgtgatttgtcaccttctccgttttttcactct
cgctggtgtgttccagttttagccccgcctgatactggtttttaccgtcatcactggtaaagccatcaatcgtcagctgg
gttttttgttcatcgattttttcttgctcttgagctgctgcgacattgatatcgcctaaggtctcaatgcctaattcacc
ggcgctttttaccaggctgccaattacatcgacatcctttttactgataattttcaggtttgcttcagagataacttcac
taccggtagatttttcttcactgttattggcttttttagaactgccggtaatatcaaatgctacccccgtacgctcatca
actttactggttgtggtactgatggcgttatcgattttgatcccaccctctttagcttgaacaaaaccatctttagttgc
ttttactttactgccagtaatggcgacgtcatctttcacgctgatgagtatattaccgtcagcggttatttctgagctat
ggctggtttccgcatacttatcgttattattgtgatcgacaccaccgagtcccaagtttctttcatgtttaccgtcggtt
gtctcctgattactggttttttgtaccccaattttaacgtcgttggcatcaattacgacgtcaccacccgcagaagcttt
gattccctgagtcgtgattttattttctgcggtgaggcccaaattcttaccggcctcaagtgtggttttattgagtgttt
gtttggtggttttattattccaagattcatctttgaccatatgtttataattatggccgtggtcgtgaattgaattctct
tcaatagcaccgtctatgtgtaaatcttttttggctttgatggcaaggtttttacccgcggttattgtggcagccgacag
tttaatatcatcttgagttgattcaagagaggcattatttttcgctgtaatggtggtgccaatactggtttgttgtttct
cctctttattttcagaccaattccacttaccaaggccccacagcccacttccaccgtctgatgaagattccttttctgta
ttggtgaggattctctcatccaataccaattcacctcctctcagcgtcacattgtcagcgtcgatttttactgcggaaag
ctgattctttttattcgcgacaatagcaatatttttgcctttcaactgagtgcgttccagactctgcgtaacatccccat
tgtcttcatttttatgaagattaccgaatgcctggatgctattggctttgatgttaatgtcattgccatctaatttggcg
gcttctaattgcagctttcctttaaccgtggcgtttattgcttcgctagcgtttagactaccagcaatttttaccccact
gcctgcaagggtactgactaaattaatccggcccgattgcatactgccaagatatttaccatcaata------tggtctt
tacctaaaaatgg---------------------------------------------tattgggcgggatagcaatatt
gtgccatcaagggaaacccggttactgcctgataaggcgttgatggcttcagttgaggtgactgcgcctgtgatttcaat
cttgggtgcaatgagatctaatattttattggcggtcagccccttatcctgaattttcaaccaattatggttattgaaag
tttcaaaacccttcagcgatccttgttcaatcaagggattaccgacgaccaatgactcgcggttggtattcataaaacca
cagccattacaggtaatgccatttgggttggccagaatataatccgccgtcataccaaaaatttcttgttggcccaataa
tagagaaggattacggctgatgacttcattaagaataatgctagccgcttgaccatttaaattttggttagcggctaact
gcccggcaagtattgaattacctgcactggtggcgttattcagtaccgcccccttttcgccaacattaaaatcctgaaat
tggttatgtgataagccggaggctgacggttgcacgatattaattactgatgtgccatttaccgagctaacatcaggttt
atgtgcagaatcgcccgctccgacaatcccggcggcataacaggtggcaacagaaaccgaaataatggttaccgccgccg
ccaatttccctgccggtgagagcttaaaggtgtgtttcttcatttttacatctccattttggggtgatatttcctggtat
gagtaacaaggtgttctcaagggaaaattgcattaaaagcggtaagaaaaacgcgccagaatttgtgttggatcgttaat
cttcgatgggccggagagtaagtggccgcggctggcctctatatccaatgtggcattctggtaattaaggctgacgccag
cgcttagccccatagcgctgacccacccctgtggcttttgctggatacggcccgtatccaggcctacgcgaggggttagc
gtggcgtcacccaaggtgaaacgacgggaaagggtattttgtaagtaccagccttgatcggcggataaggtattgcggct
aaagccacggatggcagtgctgtcagtgatgctgagccattccacaccgggtaaccggtcacgggtgtactggccataaa
attgattgctgagcagataggcatcatcaaacagtgcaaaatagtgattggaagtaattgaagccttagctttagtgaat
tggctatcctgatagttcgctaatgggccatttgagcgctcggcgcccagccaaggcaagccctgctcaatgctgacatt
gatattaaacagacccattggcaggacgtgcaggtgattaagacctaattcaaagattgttagcgtcgggctgctgatcg
caattttttcttcattcagataattactggcccgtttataggttaattgcgcacttagcccattaatctggttttgatcg
cgatagaaaacataatctgcccgtaaaccgtgttgctgtgtttctccatgtaacttgactgtattaaactgcaatttcag
cggatagcggtattcggcataactgccaaagccactaaaggtcaaggcaccgtaggggaccgaataaaacattgagtaag
cacggctataattatgttgggggcgatcaacggtattactgatattgatactgacagaatccgataagcccagtggatta
tcaaaagacaaggcgttgcgatttagccattcaccggtatttttattgccgtaattgtcgagtgaggtggtcaaatgcca
aggggttgacggtgtattatgcagtttaagaatagatccaccgggcagtgttccgggcagaatatcgacggtgactttat
ttgagggcaaacggtttgcctggtccaacccttggtcaaggcgagtaatattgagcggcttaccgatcatattcgggaag
actgtctcaccatctaacccggtgtccgtgctatcaatcgcttcgacaaacccttcggtaatatccagacctaacttccc
atcagcatctggtggaataaattgaatacgtgccgtgatataccctttatccatatagatattagtgagttcacgggtca
gaaggttaatgttctccggatgaatacattgttcaggtatcgcacttaattcatttaaatcatcctctgttaataaggtg
atcccctgaatataaacaccattaatgggcaagcactgtgtatcttctggcagctctggcgcagcggggtttt----ccg
ggcgagataattcaccttgtccggtgttgcgttgcgttatctgttggtggcgcttttcttctattaactgattaatttct
ttagcattattttgtaatgactggcgagattcattaatgggaaatggggtctctatggccaaaggcgtctcggcttgagc
gccagtactgagtacaagccataacgcagtacgttttctaatcataatatctgattgagaaatagactgaccgaacaaat
ttatttgcaggcgcagctctttctgtccctgagtcaaattgacgggcagcacaattaccgtccctgaacaataaagaacg
acggataaataacgggaattaagttattggcaggaagtaaaatataacggtgaaatatgaatgtaaattttgcgaagagt
gagtgattttggcgttatttaaagcaagttaaggttaataacggatattgctgttttctattttgtgtttacgggtgagg
ggtaggaatgtcagtgtcagagatgacggtggtgttagcagtgaatgcccgatgatctcaggcatttttctgaggtttaa
tta-----------------------------------------------------------------------------
--------------------------gcagataaattaatgtgttaatgtgctctcttacacaaataagttgtcttactc
aaataaactgtct--------------------tattcaaataacatctcttttattcaaataaattgtaatgtagcgtt
tgcacgactttgtcagcgtcattacccggtaccaggaaacacagattatggctgctggcaccgtaacaaatcatacgaat
attgaacggatccaagacaccaaatacctctttaccgacaccgcaagcctgagacaggttgttgccgataatggccacca
acgccagatcttcttccacttcaacccggcacagggaagagagttccgtcaataacgaggtggtcagcaggctatcaccg
gtagacgttgaaccggtggtatccaatgttaacgcgacactcacttcagacgtggtgattaaatccacggagatactgtg
gcgcgccagaatattaaacacttccgccagaaaaccgcgcgcatgcaacatatttaagctgtgcaaagttaacagcgtct
gcttgcggcgtagtgccagagcacggaacagcggcgggttgtaggtttcgttacagaccaaggtgccgccagccgcagga
tctttactggagccgacaaacaccgggatatcactgcgtactgccggtagcagagtggccggatgcaggattttcgcccc
aaaggttgccatttcggccgcttcttcaaaggcgattttgtcgatacgttttgctgccgggacgacacgcgggtcagtcg
tatatatccccggcacatcggtccagatatcgatacggctgacattcagtgcttcacctaacaatgcggcggtgtaatca
ctgccaccacggcccagagtggtggttcggcctttgccttcgctgccgataaaaccttgtgtgaccacaatggcatcttc
aatacgcggtgccagcagtgtttgggccagttcagccaaggccgaggtatctggctctgcgcggccaaaacggtcattgg
ttcgcatgacttttcgcacatcaaaccattccacggcaacctgacgttggcgtaacagctcgacaaatagcagggtggac
attaattcaccgtggctgaccagctcatcggtcagggccggggaggtcgccagactggccgcctcagacagcatggcaat
gttttccaacatgcggtcaatttcttcgcggatcaccgtcgaatcagtgagtctggcaataatatcgtattgaatatggc
gaatttcctccagatggtctgcacgtttttctggctcactgccatcagcaagggcaaccaacagattggtgataccggca
gacgcagaaaggatcaccaaacgaacgtccgggttcgataaaaccacatcggcgctacgactcatggcatcaaaactggc
cacgctggtgccgccaaatttggcgacgacagtcgcagaaggtgcatcgcgggtctgttggggggcgacttgaatcatct
aaaaacctcgtgtcagtgatgccatcttgggggcatctgtatttttctctgtacaaggaaataacgggttatccactttc
tgtcaatgaaatggctatgaggtattttcatctttaataatacgctccg-tcatatcactaaattgattggatactggcc
tgaatatgagcggctactctaattgaacgtcattaaaataatgatgaacgtcttaagatgaaccgacgtatggcgagaaa
taggaaacagatcaagcgttgtttcgagagataatacctatcgcaagaaaagagatctcaatcacagggtaacaggatac
aatcaatgtattcgtttcattaatccttaagcctagaagagcgccgctatgaaaaatatcaatcctagtcaaaccgctgc
ctggaaagcgttacagcaacactttgaacagatgaaagatgtcacaatcagcagtctgtttgccaaggacgaccagcgtt
ttaaccggttctctgcgacttttgacgatcaaatgctggtggatttctcaaaaaaccgtattaccagcgaaaccttggaa
aaattgcaggatctggcgaaagagaccgatctggctggtgcaataaaatccatgttttctggtgagaaaattaaccgcac
agaagaccgtgcggtattgcatattgctctgcgtaaccgcagtaacaccccaattgtggtggatggcaaagatgtgatgc
cagaagtgaatgcggttctggccaaaatgaaacagttctgtgaccgtgtgattagcggtgactggaaaggctataccggc
aaagcgattaccgatgtagtcaatattggtatcggggggtcagacctcggcccttacatggtgaccgaagcgttacgtcc
gtataaaaatcacctgaatatgcattttgtttctaacgtcgatggcactcatattgccgaagcgttgaaacccctgaacc
cggaaaccacgctgttcctggtggcatcaaaaaccttcaccacacaagaaaccatgaccaacgctcacagcgcgcgtgat
tggttcctgtctgccgccggtgatccggcgcacgttgccaagcactttgcggctttatcgaccaatgccaaagccgttgg
tgagtttggtattgataccaataatatgtttgagttctgggattgggttggtggccgttactcgctatggtctgctattg
gtttatctatcgccttgtcggttggttttgaacacttcgaacaactgctcagtggcgcacatgccatggataagcatttt
gccgaaacaccggcagagaagaacctgcctgtcctgttggcactgattggtatctggtacaacaacttctttggtgcaga
aacggaagctatcctgccttacgaccaatatatgcatcgtttcccggcttactttcagcagggtaacatggagtcgaatg
gtaaatatgttgatcgtaacggtcatccggttgattaccaaactggcccgattatctggggcgagccgggtactaacggc
cagcatgcgttttatcagttgattcaccaaggcactaaactgatcccgtgtgattttatcgcaccggcgatcagccataa
cccattaagcgatcaccacgcgaagctgttgtctaacttctttgcacagacagaagcattggctttcggtaaatccctgg
aagacgttgaagcggagtttgcggcagcgggtaaaacccctgaacaagtcgcgcacgtagcgccgttcaaagtcttcgag
ggtaaccgcccaactaactccattttgctgcgcgaaattaccccgtttagcttgggggcgctgattgccttgtatgaaca
caaaatcttcacccaaggggttattctgaatatctacaccttcgaccaatggggtgtcgagttgggtaaacaactggcta
accgtatcctgccagaattggcagatgaccaagaagtgaccagtcatgacagttcaaccaatgcgttgattaaccgtttc
aagaactggcgttaagct--------cttaagctctttgatctgtgctttattaggcctcttattctgtaaggggccttt
tttttggcttgagtgcaacatggctatgataggctcaggctgtttcacctactttccttcggagtatttatggctaaaaa
ttcgcgttctcagtggatcgctaaaaatttgcaacgtttactgaatgtaggattgattatgttggccgctattttggtgg
tttttttggtgaaggaaaccattcatctggggaaagtcttgttcctgagtaatcaggaaacctcctcctacatgctgatt
gaagggatagtcatttatttcctctattttgaatttattgcactgattgttaagtattttgagtccggctaccacttccc
gttacgctattttatttatatcgggattaccgcgattatccgtttgatcattgtggatcatgaaaatcctattgatacac
tgatctattccggttccattttagtcttggtcgtgaccttgtatctggcgaatactgagcggttaaagcgcgaataaccc
cttcttatctttggggcgatggcgggtgataaacataaaaatggcggccattaaggccgccctaaagacacagtaccaga
ggggaaaataccctgctcatccaaagagttagggtattgaatgatgaaatctttaatgcttaacctttcacaccacctgc
cgttaatccacctaccagccagcgttgtgcgagcaggaagacggtggtgatcggaatggccgataacacagcggcggcgg
caaagtcaccccacagatagttttgcgggttaagatactgctgcataccgactgccagagtgtagctgttcacatctcgc
agcaacagggaggcgacagggacttcggttatggccgcaataaacgacagaataaacaccacggctaaaatgggcaccga
cagcggcaatagcaccagccggaaggcttgccatggggttgcaccatccaatgctgccgcttcttccaatgagttatcaa
tggtttcgaaataacctttgatggtccagacgtgtagggcgataccgcccatgtaggcgaaaatgaccccgccatgggta
tttaacccgatgaacggcatatattgcccgatacggtcaaacaaggcatacaacgccaccaatgacagtaccgcgggaaa
catttggaagatcaacatgcctttcagcaaggcgcttttaccacggaaacgcatacgggcaaaggcgtaagcacaggtgg
tggacagggcgacaatacccatggcggtaatcaaggcgatcttaattgagttccataaccacaacatcaccgggaacggt
gggggggttacgctaccgtcagcatgggtcacactcataccgagcgccaatttccagtgttcccacgagatttgatctgg
gatcaggctacctgtggcgaagttaccgggccgcagcgaaatggcgatcaccatcagtagcgggaacatgatcagcgcga
taaagcacaacatcagaaaatgcgtgcccaatagacgcaaacgctgggatttaggttgaaccatagccatctgcatctcc
tccttagtcaaaattcattttgctggctttcaaattcagtatcgcgagtgcgcctaccaaaatgaaaatcagggttgcga
tagcggctgccaaaccgaagtcctgcccgccttcgccttcaaaggcgacacgataggtatagttaaccagcaaatcggta
taccccgctggggtgctggtaccaatcatatcgggtcccccgttggtcaatagctggattagcacgaagttattaaagtt
aaaggcaaaactggcaatcatcagcggtgtcagtggcttaatcagtaacggaaacgtgatgcggaaaaagttctggaatg
gccctgcgccatccattgccgatgcctcatacaagtcgtcagggatcgctttcaacagccccatgcacaaaatcatcatg
tagggataaccgagccaggtattcacgattaaaatcatgcttttggcggtgataggatcactgaaccaggcgggtttgat
gccaaataaatggctgagcatcaggttgatttcaccgaaactttggttaaataaccctttgaaaatcagaatagagataa
acgacggtaccgcatagggcaggatcagcatcacccgatagatcgctttacctttcagcgaatcccattgcaccacacat
gccagcaccatgccgacagctaccgtaaaggtcacgctcattaccgagaagaggatagtccagataaagatcgagatgaa
cggcttttgaatcccttcgtcgtgcagtacccgcaggaagtttttccagccgatagatacggtaaagccggggctaagct
[truncated: 44,232,770 more chars]
