# Supplementary material for: Dynamics of Genome Rearrangement in Bacterial Populations
Source: PLoS Genet. 2008 Jul 18;4(7):e1000128. doi: 10.1371/journal.pgen.1000128 (PMC2483231; doi:10.1371/journal.pgen.1000128)
Supplement: Dataset S1 — Genome alignment and genome arrangement data. File - 8way_600from400.badger: A signed gene-order permutation matrix describing the order and orientation of locally collinear blocks (LCBs) as they occur in each of the eight genomes. File - mavvers_8way_600_from_400_perms.600.lcbs: contains the left-end and right-end coordinate of each LCB in the main chromosome of each genome. File - mavvers_8way_600_from_400_aligned.xmfa: contains an XMFA format genome alignment of the eight yersinia that can be viewed in the Mauve viewer. Ensure that the source genbank files (also included in the zip) are located in the same directory to load annotation data. Remaining files: source genome sequence and annotation data. (39.59 MB ZIP) [file pgen.1000128.s001.zip › mavvers_8way_600_from_400_perms.600.lcbs]

#seq0_leftend	seq0_rightend	seq1_leftend	seq1_rightend	seq2_leftend	seq2_rightend	seq3_leftend	seq3_rightend	seq4_leftend	seq4_rightend	seq5_leftend	seq5_rightend	seq6_leftend	seq6_rightend	seq7_leftend	seq7_rightend
1	11936	250	14147	1	11951	251	12186	250	12185	250	12170	1	11921	250	12170
13856	54361	16067	56756	-3398531	-3439222	-4137899	-4178558	14105	54793	-4267991	-4308678	324693	366520	-4330481	-4370994
57092	120151	3854873	3917932	-41024	-106027	-41229	-103348	4309509	4372568	-40513	-103584	-38304	-111014	-38646	-101950
122114	168522	-4169808	-4216222	4323848	4370256	3952342	3998758	3909030	3955325	4086530	4132796	-512317	-558029	4153833	4199769
168523	267334	-4071010	-4169807	4370257	4468820	-4035972	-4134759	3955326	4054154	4132797	4231578	-407128	-512316	4199770	4295570
267335	302317	-3787852	-3822836	4468821	4505125	-4000987	-4035971	4054155	4089139	4231579	4266542	-366525	-407127	4295571	4330476
305664	310210	-3849630	-3854162	106738	111284	104059	110551	-4304266	-4308798	104295	108820	111015	115533	101951	106490
310211	326729	292721	309239	111285	127832	110552	127106	-4287739	-4304265	108821	125343	115534	132035	106491	123035
328222	506969	108519	290758	3473438	3650799	-4238746	-4417466	56284	234951	411162	588633	132083	310055	123083	307670
508929	522418	-3834184	-3847673	3652759	3665538	-4223297	-4236786	236911	250401	588634	601413	310056	322818	307671	320450
527599	531792	-3824801	-3828994	3670719	3674912	-4213923	-4218116	255582	259775	606594	610787	-4360380	-4365277	325634	329827
533752	565980	-4036827	-4069055	-3440399	-3471935	-4179735	-4211963	261735	293964	167599	199123	-4328128	-4360379	329828	361406
574513	726402	-4391023	-4545166	427393	581358	247680	401042	-3745257	-3897235	207656	361564	-4105215	-4322506	369876	522404
728362	776487	-58203	-106303	581359	631442	-3902279	-3950380	-3695172	-3743297	361565	409666	-4057796	-4105214	522405	569856
777932	838020	-3272899	-3333283	632887	693268	-3840449	-3900834	706288	767028	723471	783841	-3997283	-4057795	569857	630374
842149	923272	-3187771	-3268769	254889	335920	-3755278	-3836320	771157	852259	-1083897	-1164749	-3715679	-3795961	838860	920761
923273	1012259	3096643	3183985	335921	422649	-3666304	-3755277	852260	943195	-997197	-1083896	-3627338	-3715678	920762	1009293
1012260	1014085	3183986	3185811	422650	424475	-3662519	-3666303	943196	945021	1167294	1169119	-3625512	-3627337	1009294	1011119
1016045	1016939	-3093789	-3094683	424476	425370	-3661624	-3662518	945022	945916	1169120	1170014	-3624617	-3625511	1011120	1012014
1017650	1247347	-2860083	-3092367	697396	925179	-3428418	-3660913	946627	1177231	1170726	1406684	-3392677	-3624616	1012015	1243849
1248058	1258768	-2848662	-2859372	925890	936599	-3142390	-3153100	1177942	1188652	1407395	1418105	-3380934	-3392676	1243850	1254572
1260728	1282586	-2824844	-2846702	-1231808	-1253665	-3118572	-3140430	1190612	1212470	1420065	1441865	-3359057	-3380933	1254573	1276960
1282587	1365153	-2739933	-2823520	-1150648	-1231807	2887101	2968864	1212471	1295077	1441866	1523202	-3264639	-3359056	1276961	1359234
1367108	1443864	2659903	2737978	2718448	2796529	2970819	3048934	1297033	1373765	2659117	2735775	1262661	1340029	-3418562	-3495814
1443865	1445153	-2656655	-2657943	2796530	2797818	-3273793	-3275081	1373766	1375054	2735776	2737064	1340030	1341318	-3417273	-3418561
1445864	1491074	-2612558	-2655944	2798529	2843874	-3228971	-3273082	1375765	1420978	1908732	1954074	1341319	1383674	-3370641	-3417272
1491177	1566237	-2535398	-2612455	-2984462	-3059971	-3153809	-3228868	1421081	1496159	1954177	2029345	1383777	1457978	-3297229	-3370538
1566946	1708893	-2391236	-2534689	-2845189	-2983753	-3285816	-3427707	1496868	1638816	2030054	2171654	1459522	1601187	-3151092	-3295640
1710217	1717668	-2382461	-2389912	3061406	3068857	-3277041	-3284492	1640139	1647590	2172978	2180429	1601188	1608647	-3143632	-3151091
1719628	1785070	-2312804	-2380501	-2649859	-2716488	3050894	3117257	-2448907	-2514525	2182389	2247453	1608648	1677370	-3077635	-3143631
1786395	1819150	-2280069	-2312803	-2617098	-2649858	-2853019	-2885767	-2414803	-2447581	2247454	2280132	1677371	1710594	-3044412	-3077634
1819153	1820697	2278520	2280064	2615549	2617093	2851470	2853014	2413254	2414798	-2280137	-2281681	-1710599	-1712143	3042863	3044407
1820701	1924982	-2177366	-2278518	-2516773	-2615547	-2746849	-2851468	-2309110	-2413252	2281683	2384237	1712145	1822824	-2929843	-3042861
1926306	1929402	2172945	2176041	2512353	2515449	-1808313	-1811409	-2304690	-2307786	-2385561	-2388657	-1822825	-1825921	2926746	2929842
1930726	1959694	-2139992	-2171623	-2483370	-2512352	1812733	1842425	-2274399	-2303366	2388658	2417605	1825922	1853416	-2892068	-2926745
1961018	2013881	-2083838	-2138668	1941950	1994847	1843749	1898565	-2220204	-2273075	2418929	2472006	1853417	1906259	-2839153	-2892067
2019797	2021923	-2075816	-2077942	2002085	2004211	1904480	1906606	-2212163	-2214289	2477921	2480047	842330	844456	-3875363	-3881900
2022050	2044208	-2053400	-2075689	2004338	2026881	1906733	1928867	-2189881	-2212036	2480174	2502313	1906483	1928588	-2816841	-2838929
2046168	2087417	-2008224	-2051440	1899393	1940626	1930827	1972112	-2146618	-2187921	2504273	2545630	1928589	1970502	-2775521	-2816840
2088741	2226218	-1861703	-2006900	-2338283	-2482046	-2599821	-2745517	-2002925	-2143971	-3539611	-3685324	1970503	2109518	-2635650	-2775520
2228387	2367542	1724114	1860991	2198020	2337571	2452152	2599109	1860775	2002213	3398663	3538899	-2109519	-2266788	2477646	2635649
2370004	2575550	-1526292	-1722154	-2028841	-2198019	-2241293	-2450192	-1652590	-1858815	-3191204	-3398662	2266789	2425860	-2318082	-2477645
2575551	2578587	-1523247	-1526291	-1894337	-1897433	-2238216	-2241292	-1649545	-1652589	-3184733	-3191203	2425861	2429242	-2314707	-2318081
2681857	2819774	-1276097	-1418020	1654296	1792202	-1996941	-2134941	2517002	2655059	-2944590	-3082122	2494399	2675300	-1978838	-2249487
2819775	2841308	-1254568	-1276096	-1632469	-1651819	-1973436	-1996940	2655060	2676611	-2924232	-2944589	2675301	2694920	-1959228	-1978837
2842632	2962483	-899016	-1018928	-1514056	-1632468	-1685152	-1806997	2677935	2798544	-2803567	-2924231	2694921	2812929	-1804472	-1959227
2962508	2964484	-897015	-898991	-1512055	-1514031	-1683151	-1685127	2798569	2800545	-2801566	-2803542	-959811	-961811	-1802471	-1804447
2964485	2970982	-890517	-897014	-1505558	-1512054	-1676653	-1683150	2800546	2807043	-2795068	-2801565	2814850	2825305	-1795973	-1802470
2980472	2982038	-879461	-881027	-1494502	-1496068	-1665597	-1667163	2816533	2818099	-2784012	-2785578	2834237	2835803	3821707	3823273
2982150	3020545	-838985	-879349	-1454031	-1494390	-1627149	-1665485	2818211	2856610	-2745495	-2783900	2835915	2875241	-1746800	-1784883
3021257	3025324	-834206	-838273	-938560	-942627	-1622370	-1626437	2857322	2861389	-2740715	-2744782	2875953	2880020	-1742732	-1746799
3027284	3028265	-831265	-832246	1255624	1256605	-1619429	-1620410	2863349	2864330	-2737773	-2738754	2880021	2881002	-1741750	-1742731
3028977	3162769	-696758	-830553	1257317	1389120	-1484962	-1618717	2865042	2998785	-1776275	-1908018	2881003	3011552	-1611126	-1741749
3162770	3226951	-1125434	-1191057	1389121	1453317	-1420756	-1484961	2998786	3062960	-1711383	-1776274	3011553	3075907	-1546731	-1611125
3227662	3326044	-1022585	-1124723	943336	1040820	-1321837	-1420045	3063671	3161937	-1611634	-1710672	3075908	3174276	-1448744	-1546730
3326753	3356769	-1193011	-1223011	1074709	1104848	-1280016	-1310054	3195821	3225818	-1569829	-1599824	3200288	3230432	-1392556	-1422740
3356770	3390241	-661321	-694792	1104849	1138344	-1244585	-1278056	3225819	3259289	-1535505	-1569828	3230433	3264638	-1359235	-1392555
3402549	3474947	-575886	-649012	3070817	3141278	-1161805	-1232277	3271598	3342766	-2586557	-2659116	-1192598	-1262660	3495815	3565682
3474948	3488869	-561964	-575885	-3191869	-3205777	-1147883	-1161804	3342767	3356688	-2572635	-2586556	-1178661	-1192597	3565683	3579591
3488870	3514531	-536285	-561963	-3166207	-3191868	858890	884515	3356689	3382377	-2546946	-2572634	-1152894	-1178660	3579592	3605288
3514532	3535994	-514830	-536284	-3143434	-3164883	884516	905970	3382378	3403832	3686656	3708100	-1131445	-1152893	3605289	3626735
3538664	3637762	-411098	-512160	4013426	4112712	908640	1007754	3406502	3505609	3710770	3810613	-1031622	-1131444	3626736	3755682
3637771	3692079	-354159	-409129	-3955266	-4010866	1007763	1064001	3505618	3559905	3810622	3864897	-977583	-1031613	3755691	3810070
3692080	3697756	-348482	-354158	-3949596	-3955265	1064002	1069678	3559906	3565582	3864898	3870574	-904294	-909965	3810071	3815747
3703724	3705301	-340947	-342524	-3942050	-3943627	1075617	1077194	3571600	3573177	3871567	3873144	-896742	-898319	-1784985	-1786562
3705384	3735566	-310682	-340864	-3911778	-3941967	1077277	1107464	3573260	3603438	3873227	3903398	-866567	-896659	3823366	3853587
3828008	4005620	3396949	3578521	-3207735	-3386450	-614919	-795873	-532203	-704079	3907344	4086529	-558030	-761253	3960411	4153832
4007697	4033531	3950256	3976090	4114869	4140702	-587008	-612842	-504292	-530126	-968574	-995113	3795962	3822522	-812298	-838149
4034243	4041472	3976802	3984087	-4141417	-4148640	-579089	-586296	-496334	-503580	-959292	-967862	3822523	3829750	-805069	-812297
4042184	4083682	3984799	4028231	4149349	4190829	-534921	-578377	-454124	-495622	-917830	-959291	3829751	3872028	-761420	-805068
4083683	4149710	-4547126	-4613157	4190830	4256173	-468888	-534920	-388097	-454123	-853227	-917829	3872029	3936649	-696165	-761419
4149711	4205742	4323182	4377217	4256174	4310211	-414848	-468887	-334056	-388096	-799225	-853226	3936650	3991409	-636271	-696164
4219543	4241403	3919892	3942451	-17185	-39064	-17420	-39269	-298395	-320255	-17404	-38553	-17155	-38303	-17471	-38645
4249082	4349987	-4219569	-4321227	-3677589	-3778829	-4419157	-4520043	-4090788	-4195533	615936	721831	-4486406	-4599974	-4488394	-4595869
4351630	4466829	-3580474	-3697628	129276	244437	128550	245725	-4374528	-4491739	-4311144	-4426340	-4371048	-4486115	-4373458	-4488184
4468789	4471972	4615124	4618306	3778830	3782012	4522003	4525185	4197493	4200675	-612753	-615935	4599975	4603157	4595870	4599052
4471973	4510835	4618307	4659280	3782013	3822858	4525186	4564048	4200676	4239627	-126786	-165643	4603158	4637171	4599053	4653925
4512496	4557495	-3334724	-3381492	4506793	4551814	4565709	4610717	4241288	4286295	4428002	4474331	4637609	4682513	-4655368	-4701133
4559136	4600506	4660920	4702289	4553455	4594816	4612358	4653728	4493220	4534590	4475975	4517345	4682821	4723057	4703276	4744671
